# Supplementary material for: Transcriptome Responses to Dexamethasone Depending on Dose and Glucocorticoid Receptor Sensitivity in the Liver
Source: Front Genet. 2019 Jun 12;10:559. doi: 10.3389/fgene.2019.00559 (PMC6582245; doi:10.3389/fgene.2019.00559)
Supplement: Supplementary file 2 [file Table_1.XLSX]

## Sheet: DE Genes List
Table S1
Differential gene expression in all three treatment comparisons, GC sensitivity assignment, and assignment into modules by WGCNA
Gene	ENSEMBL_ID	log2FC_D60vsC	p-value_D60vsC	adj-p-val_D60vsC	log2FC_D60vsD10	p-value_D60vsD10	adj-p-val_D60vsD10	log2FC_D10vsC	p-value_D10vsC	adj-p-val_D10vsC	GC_sensitivity_Set	WGCNA Module	k
FKBP5	ENSSSCG00000001549	3.24981	2.4e-30	3.4e-26	1.50598	8.81e-17	3.12e-13	1.74382	4.89e-24	6.93e-20	dose dependent	pink	47.316
BAG3	ENSSSCG00000010686	2.08559	8.87e-25	6.29e-21	1.25475	2.73e-16	6.45e-13	0.83084	6.32e-14	1.12e-10	dose dependent	black	56.0176
HAVCR2	ENSSSCG00000028875	3.39436	1.3e-23	6.13e-20	1.6702	1.56e-11	6.91e-09	1.72416	6.91e-14	1.12e-10	dose dependent	blue	303.898
	ENSSSCG00000008981	1.60236	6.22e-23	2.2e-19	1.27757	2.33e-19	3.3e-15	0.324785	1.45e-05	0.000396601	dose dependent	turquoise	476.59
	ENSSSCG00000005508	1.15359	1.61e-22	4.56e-19	0.707516	2.62e-14	3.38e-11	0.446075	1.01e-10	3.89e-08	dose dependent	pink	39.5571
FAM20A	ENSSSCG00000017258	1.80615	2.13e-22	5.03e-19	1.06712	5.22e-14	5.69e-11	0.739032	2.19e-12	1.56e-09	dose dependent	black	49.741
KCTD9	ENSSSCG00000009652	2.56602	2.63e-22	5.32e-19	1.93331	2.02e-16	5.72e-13	0.632704	4.73e-05	0.000982623	dose dependent	pink	33.8557
MLH3	ENSSSCG00000002378	2.18443	8.22e-22	1.46e-18	1.34746	1.6e-13	1.62e-10	0.836968	1.78e-09	3.45e-07	dose dependent	blue	287.212
LNX2	ENSSSCG00000009308	1.75876	1.17e-21	1.84e-18	0.873846	8.21e-11	2.67e-08	0.884915	8.78e-14	1.24e-10	dose dependent	black	55.062
TTPAL	ENSSSCG00000036684	2.95262	2.37e-21	3.36e-18	1.13027	9.26e-08	8.1e-06	1.82235	8.68e-17	6.15e-13	dose dependent	black	52.2725
FGFR2	ENSSSCG00000010698	-1.33784	5.16e-21	6.65e-18	-1.03678	2.77e-17	1.67e-13	-0.301054	7.02e-06	0.000225811	dose dependent	blue	234.328
PRR16	ENSSSCG00000039760	1.91328	7.52e-21	8.88e-18	0.704917	6.04e-07	3.41e-05	1.20836	1.07e-15	3.64e-12	dose dependent	black	40.3232
GCLC	ENSSSCG00000001488	-2.28517	1.18e-20	1.29e-17	-1.17824	1.05e-10	3.19e-08	-1.10693	6.58e-13	7.77e-10	dose dependent	pink	46.9227
YAE1D1	ENSSSCG00000030497	0.959201	5.09e-20	5.15e-17	0.517712	7.59e-11	2.56e-08	0.441489	8.49e-12	5.47e-09	dose dependent	pink	47.0093
APOA4	ENSSSCG00000040689	3.6976	1.25e-19	1.18e-16	1.53224	8.42e-08	7.55e-06	2.16536	1.29e-15	3.64e-12	dose dependent	turquoise	380.727
AGFG2	ENSSSCG00000007664	1.22487	1.79e-19	1.59e-16	0.810827	3.11e-13	2.6e-10	0.414045	4.67e-08	4.35e-06	dose dependent	black	53.4361
LASP1	ENSSSCG00000040642	-0.926837	1.62e-18	1.35e-15	-0.557042	4.88e-11	1.73e-08	-0.369795	7.83e-09	1.08e-06	dose dependent	blue	294.724
KDR	ENSSSCG00000008844	-1.00599	4.4e-18	3.47e-15	-0.783451	3.34e-14	3.95e-11	-0.222538	0.00051975	0.00581153	dose dependent	pink	46.0328
NDUFAF6	ENSSSCG00000006093	1.68952	7.32e-18	5.46e-15	0.774842	2.19e-07	1.63e-05	0.914676	3.79e-11	1.68e-08	dose dependent	blue	227.248
SLC16A5	ENSSSCG00000017215	-1.46094	1.48e-17	1.05e-14	-0.927167	3.93e-11	1.43e-08	-0.53377	1.05e-07	8.12e-06	dose dependent	pink	34.5494
ZBTB16	ENSSSCG00000030095	3.08864	3.04e-17	1.97e-14	0.98942	0.000152924	0.00212356	2.09922	2.73e-14	6.45e-11	dose dependent	black	51.6608
DENND5B	ENSSSCG00000022636	1.45443	3.19e-17	1.97e-14	0.776808	1.51e-08	1.8e-06	0.677621	4.84e-09	7.54e-07	dose dependent	black	39.3809
RORA	ENSSSCG00000004576	2.24267	3.2e-17	1.97e-14	1.75807	2.74e-13	2.42e-10	0.4846	0.0019397	0.0151688	dose dependent	blue	120.548
	ENSSSCG00000010546	1.26378	3.47e-17	2.05e-14	0.952892	3.47e-13	2.73e-10	0.310886	0.0001386	0.00217857	dose dependent	turquoise	371.713
AVPR1A	ENSSSCG00000033383	2.62433	5.15e-17	2.92e-14	1.07883	3.14e-06	0.000118957	1.5455	1.28e-12	1.13e-09	dose dependent	pink	47.4336
CDON	ENSSSCG00000022504	-2.25273	5.81e-17	3.17e-14	-1.5369	3.16e-12	1.72e-09	-0.715835	3.66e-08	3.57e-06	dose dependent	pink	32.9036
SGMS1	ENSSSCG00000010433	1.98813	1.16e-16	6.11e-14	1.35069	3.36e-11	1.29e-08	0.637436	6.83e-06	0.000222029	dose dependent	blue	60.2702
FAM107A	ENSSSCG00000033189	1.33036	1.22e-16	6.17e-14	0.481045	5.4e-05	0.000994495	0.849318	1.73e-12	1.36e-09	dose dependent	black	38.8799
ZFAND5	ENSSSCG00000030268	1.41056	1.31e-16	6.39e-14	1.43122	3.54e-17	1.67e-13	-0.0206571	0.813848	0.896092	lower sensitivity	black	30.5807
PER1	ENSSSCG00000017983	1.64041	1.35e-16	6.39e-14	0.805439	1.32e-07	1.09e-05	0.83497	1.19e-10	4.21e-08	dose dependent	black	43.3876
ARMC12	ENSSSCG00000001550	3.92344	1.99e-16	9.09e-14	1.7494	7.38e-06	0.000236215	2.17404	1.39e-08	1.67e-06	dose dependent	blue	162.76
NECTIN1	ENSSSCG00000015125	-1.37504	2.64e-16	1.17e-13	-1.0849	5.39e-13	4.02e-10	-0.290137	0.0017667	0.0141356	dose dependent	pink	36.3201
UPP2	ENSSSCG00000021938	1.68148	2.8e-16	1.2e-13	0.934863	1.02e-08	1.33e-06	0.746622	4.51e-09	7.1e-07	dose dependent	blue	341.669
ASAP3	ENSSSCG00000028108	-1.49371	3.15e-16	1.31e-13	-0.796942	1.97e-08	2.25e-06	-0.696768	2.12e-10	6.84e-08	dose dependent	blue	181.332
CGNL1	ENSSSCG00000035038	-1.19369	3.41e-16	1.38e-13	-0.709381	3.29e-09	5.54e-07	-0.484305	1.53e-07	1.13e-05	dose dependent	pink	50.7123
SSBP3	ENSSSCG00000039594	-0.988535	3.76e-16	1.48e-13	-0.470945	3.8e-07	2.34e-05	-0.517589	4.98e-11	2.08e-08	dose dependent	pink	41.3357
ALOX5	ENSSSCG00000010404	1.78924	3.98e-16	1.53e-13	1.01901	3.08e-08	3.34e-06	0.770236	6.35e-07	3.38e-05	dose dependent	turquoise	268.105
PITPNC1	ENSSSCG00000017274	1.3338	4.83e-16	1.8e-13	0.450647	0.000212395	0.00269033	0.883151	1.15e-12	1.09e-09	dose dependent	pink	34.1459
HSDL1	ENSSSCG00000002681	-1.50487	6.41e-16	2.33e-13	-0.798062	3.05e-08	3.32e-06	-0.706813	1.21e-10	4.21e-08	dose dependent	pink	44.8045
	ENSSSCG00000008954	4.08071	9.82e-16	3.48e-13	3.63823	6.31e-12	3.09e-09	0.44248	0.26372	0.457315		blue	66.1224
TFB2M	ENSSSCG00000023775	1.35397	1.1e-15	3.8e-13	0.644245	1.4e-06	6.61e-05	0.709728	2.37e-09	4.2e-07	dose dependent	blue	325.269
RPUSD2	ENSSSCG00000036700	1.17257	1.58e-15	5.33e-13	0.713667	8.94e-09	1.26e-06	0.458898	2.63e-06	0.000102771	dose dependent	turquoise	420.536
HNF4A	ENSSSCG00000007371	1.32622	1.81e-15	5.97e-13	0.408443	0.000732214	0.00661653	0.917774	7.13e-14	1.12e-10	dose dependent	black	48.0613
MOSPD1	ENSSSCG00000012686	1.25114	1.85e-15	5.97e-13	0.742804	9.99e-09	1.31e-06	0.508338	3.21e-07	2e-05	dose dependent	turquoise	470.581
HRASLS5	ENSSSCG00000021482	3.71707	2.2e-15	6.8e-13	2.75599	1.07e-09	2.2e-07	0.961081	0.00796586	0.0423409	dose dependent	turquoise	291.12
FMNL2	ENSSSCG00000015866	1.30232	2.21e-15	6.8e-13	0.438075	0.000420813	0.0044392	0.86424	9.08e-12	5.6e-09	dose dependent	brown	82.3548
TMEM52	ENSSSCG00000028530	3.19005	2.48e-15	7.47e-13	1.6768	1.18e-06	5.72e-05	1.51325	1.45e-06	6.49e-05	dose dependent	black	30.571
SPAAR	ENSSSCG00000035872	1.40035	2.64e-15	7.79e-13	0.868989	1.19e-08	1.51e-06	0.531366	1.25e-05	0.000351968	dose dependent	turquoise	655.254
MFSD4B	ENSSSCG00000004419	1.03742	2.85e-15	8.24e-13	0.554228	2.33e-07	1.67e-05	0.48319	8.08e-08	6.66e-06	dose dependent	brown	67.9083
STK24	ENSSSCG00000009511	0.793448	4.2e-15	1.18e-12	0.398598	6.18e-07	3.47e-05	0.39485	3.27e-09	5.45e-07	dose dependent	black	38.586
SLC1A4	ENSSSCG00000028282	-2.04551	4.24e-15	1.18e-12	-1.05511	2.47e-07	1.74e-05	-0.990402	1.17e-09	2.48e-07	dose dependent	pink	49.3504
	ENSSSCG00000009293	-1.07998	4.32e-15	1.18e-12	-0.719692	7.4e-10	1.62e-07	-0.360285	1.11e-05	0.000323265	dose dependent	pink	50.7851
ETV5	ENSSSCG00000023229	-1.41451	4.8e-15	1.28e-12	-1.04779	2.27e-11	9.48e-09	-0.366724	0.000152986	0.00235254	dose dependent	blue	220.097
RRS1	ENSSSCG00000006214	1.43766	5.68e-15	1.47e-12	0.925268	6.3e-09	9.92e-07	0.51239	3.04e-05	0.000689679	dose dependent	black	38.0383
TSC22D3	ENSSSCG00000030241	1.30846	5.71e-15	1.47e-12	0.617011	2.29e-06	9.69e-05	0.69145	5.67e-10	1.49e-07	dose dependent	turquoise	399.581
LBH	ENSSSCG00000040332	-1.42665	8.03e-15	2.03e-12	-0.926886	1.44e-09	2.75e-07	-0.499765	1.85e-06	7.85e-05	dose dependent	pink	39.5588
PDGFC	ENSSSCG00000024960	-1.06629	8.27e-15	2.06e-12	-0.64077	1.39e-08	1.7e-06	-0.425516	3.38e-07	2.07e-05	dose dependent	pink	35.7365
NMT2	ENSSSCG00000026499	-1.13567	9.4e-15	2.3e-12	-0.919801	4.32e-12	2.19e-09	-0.215866	0.00781071	0.0418519	dose dependent	blue	133.361
S1PR3	ENSSSCG00000009580	-2.23805	9.72e-15	2.34e-12	-1.77743	1.79e-12	1.03e-09	-0.460625	0.000306656	0.00393108	dose dependent	blue	102.232
MLXIP	ENSSSCG00000009794	0.993011	1.09e-14	2.57e-12	0.659145	2.53e-09	4.38e-07	0.333866	3.51e-05	0.000769445	dose dependent	black	41.2871
RCCD1	ENSSSCG00000001822	-1.38399	1.12e-14	2.59e-12	-0.973473	1.64e-10	4.52e-08	-0.410522	1.82e-05	0.00046257	dose dependent	pink	36.6604
ERRFI1	ENSSSCG00000035774	1.62265	1.48e-14	3.38e-12	1.56675	1.91e-14	3.02e-11	0.0558946	0.618622	0.765008	lower sensitivity	black	40.7568
GORASP2	ENSSSCG00000015943	0.792334	1.6e-14	3.61e-12	0.453552	8.38e-08	7.55e-06	0.338781	2.43e-07	1.59e-05	dose dependent	pink	46.597
TP53INP1	ENSSSCG00000034321	1.73343	1.95e-14	4.32e-12	1.47139	1.82e-12	1.03e-09	0.262039	0.0345157	0.11772		black	31.9816
	ENSSSCG00000039341	1.96163	2.02e-14	4.4e-12	0.947776	2.67e-06	0.000107181	1.01385	1.9e-09	3.65e-07	dose dependent	blue	223.704
MAGI3	ENSSSCG00000006767	-1.32559	2.4e-14	5.16e-12	-0.621856	4.17e-06	0.000149002	-0.703738	3.71e-10	1.07e-07	dose dependent	pink	53.2337
	ENSSSCG00000017608	2.57381	2.46e-14	5.2e-12	1.03167	6.05e-05	0.00107394	1.54214	2.88e-11	1.36e-08	dose dependent	turquoise	502.646
	ENSSSCG00000014060	1.01743	2.9e-14	6.06e-12	0.822917	1.36e-11	6.2e-09	0.194511	0.0103284	0.0506525	dose dependent	black	44.2209
SLC41A2	ENSSSCG00000000838	0.980906	3.97e-14	8.01e-12	0.527403	6e-07	3.4e-05	0.453503	1.03e-07	8.01e-06	dose dependent	brown	104.94
PPP2R5A	ENSSSCG00000015599	-0.742059	4.01e-14	8.01e-12	-0.334082	1.55e-05	0.000412095	-0.407977	1.71e-09	3.42e-07	dose dependent	pink	51.3803
SLC7A2	ENSSSCG00000006987	1.75251	4.01e-14	8.01e-12	1.30225	1.85e-10	4.96e-08	0.450255	0.00072038	0.00736377	dose dependent	black	30.6285
PPAN	ENSSSCG00000013662	1.25531	4.22e-14	8.3e-12	0.674056	8.94e-07	4.65e-05	0.581255	3.24e-07	2.01e-05	dose dependent	black	49.2233
EVA1A	ENSSSCG00000035958	1.1855	4.5e-14	8.74e-12	0.709346	5.69e-08	5.52e-06	0.476157	1.28e-06	5.85e-05	dose dependent	turquoise	587.565
VSIG10	ENSSSCG00000009852	-0.929306	4.62e-14	8.86e-12	-0.502283	4.94e-07	2.9e-05	-0.427024	6.55e-08	5.7e-06	dose dependent	blue	240.595
MTMR3	ENSSSCG00000009994	-0.959022	5.87e-14	1.11e-11	-0.124876	0.174249	0.326663	-0.834146	8.37e-16	3.64e-12		pink	45.7062
FAM126B	ENSSSCG00000036339	0.999092	7.76e-14	1.45e-11	0.740021	8.17e-10	1.76e-07	0.259071	0.00224111	0.0168744	dose dependent	brown	84.8198
DOHH	ENSSSCG00000013478	0.75154	7.88e-14	1.45e-11	0.53936	1.75e-09	3.19e-07	0.21218	0.000880452	0.00862685	dose dependent	turquoise	228.922
GART	ENSSSCG00000030677	0.95222	8.25e-14	1.5e-11	0.496492	1.68e-06	7.68e-05	0.455728	7.91e-08	6.59e-06	dose dependent	brown	87.7323
MTUS1	ENSSSCG00000040013	1.04454	8.83e-14	1.59e-11	0.806914	1.65e-10	4.52e-08	0.237629	0.00425088	0.0268698	dose dependent	yellow	63.1273
	ENSSSCG00000016119	1.3602	1.1e-13	1.95e-11	0.663953	7.58e-06	0.00023999	0.696251	3.97e-08	3.83e-06	dose dependent	brown	108.549
SLC30A5	ENSSSCG00000022430	1.18331	1.14e-13	2e-11	0.593875	4.73e-06	0.000164907	0.589432	7.34e-08	6.27e-06	dose dependent	brown	64.6141
GRAMD1C	ENSSSCG00000011915	-2.08623	1.24e-13	2.14e-11	-1.01603	3.94e-06	0.000142695	-1.0702	6.41e-10	1.59e-07	dose dependent	black	30.9527
B3GNT3	ENSSSCG00000013886	0.943727	1.31e-13	2.24e-11	0.997062	2.19e-14	3.11e-11	-0.0533341	0.488355	0.667561	lower sensitivity	black	31.6114
	ENSSSCG00000036075	0.896225	1.33e-13	2.24e-11	0.565622	5.38e-08	5.26e-06	0.330603	2.84e-05	0.000659801	dose dependent	blue	392.728
DAPK1	ENSSSCG00000010949	1.27342	1.43e-13	2.32e-11	0.579858	2.3e-05	0.000540321	0.693566	4.97e-09	7.58e-07	dose dependent	magenta	23.1126
GNL3	ENSSSCG00000011449	1.37793	1.43e-13	2.32e-11	0.559946	0.00013315	0.00193678	0.817984	9.58e-10	2.12e-07	dose dependent	yellow	126.645
ABHD2	ENSSSCG00000001835	-1.23952	1.44e-13	2.32e-11	-0.565265	2.68e-05	0.000608936	-0.674256	1.25e-08	1.53e-06	dose dependent	pink	37.4978
	ENSSSCG00000016426	1.48004	1.44e-13	2.32e-11	0.47699	0.00223586	0.0149534	1.00305	1.22e-10	4.21e-08	dose dependent	pink	36.6409
QTRT2	ENSSSCG00000011912	1.04117	1.52e-13	2.43e-11	0.449038	7.24e-05	0.00124304	0.592136	8.65e-09	1.15e-06	dose dependent	blue	265.54
REXO4	ENSSSCG00000023173	1.0955	1.81e-13	2.82e-11	0.755745	8.66e-09	1.23e-06	0.339759	0.000383717	0.00463356	dose dependent	black	43.4086
PIGA	ENSSSCG00000012134	1.04135	1.82e-13	2.82e-11	0.406106	0.000279467	0.00327733	0.635247	1.22e-09	2.53e-07	dose dependent	brown	88.4807
FITM2	ENSSSCG00000037912	0.950249	1.84e-13	2.82e-11	0.358932	0.000385	0.00416681	0.591317	4.48e-10	1.27e-07	dose dependent	black	50.8053
MYO10	ENSSSCG00000016794	-0.990884	1.85e-13	2.82e-11	-0.925	5.83e-13	4.13e-10	-0.0658844	0.362309	0.557441	lower sensitivity	turquoise	434.714
CX3CR1	ENSSSCG00000024024	-1.15212	1.87e-13	2.82e-11	-0.866586	4.93e-10	1.15e-07	-0.285533	0.00177961	0.0142028	dose dependent	pink	35.7376
GPATCH4	ENSSSCG00000006481	1.22786	1.96e-13	2.92e-11	0.543122	5.65e-05	0.00102852	0.684738	1.73e-08	2.01e-06	dose dependent	pink	41.4303
PIK3R1	ENSSSCG00000016958	0.879018	2.05e-13	3.01e-11	0.345099	0.00022824	0.00284108	0.533919	4.98e-10	1.35e-07	dose dependent	brown	86.1436
TGFB3	ENSSSCG00000002385	-1.24036	2.06e-13	3.01e-11	-1.05435	7.44e-12	3.51e-09	-0.18601	0.0309613	0.108871		blue	141.97
PXYLP1	ENSSSCG00000011670	-1.14176	2.21e-13	3.2e-11	-0.675745	1.42e-07	1.16e-05	-0.466014	6.37e-07	3.38e-05	dose dependent	pink	35.2358
FERMT2	ENSSSCG00000005041	-0.746471	2.48e-13	3.55e-11	-0.428622	4.97e-07	2.9e-05	-0.317849	1.91e-06	8.08e-05	dose dependent	turquoise	136.966
	ENSSSCG00000012202	1.26681	2.64e-13	3.74e-11	0.678029	1.87e-06	8.3e-05	0.588778	2.51e-07	1.64e-05	dose dependent	blue	88.388
BZW2	ENSSSCG00000023118	0.879405	2.95e-13	4.14e-11	0.391394	5.19e-05	0.000968414	0.488011	1.1e-08	1.39e-06	dose dependent	blue	248.774
DDX18	ENSSSCG00000015712	1.19015	3.24e-13	4.5e-11	0.442323	0.000537194	0.00526718	0.747823	3.64e-10	1.07e-07	dose dependent	yellow	92.147
VWA3B	ENSSSCG00000033394	1.39423	3.88e-13	5.34e-11	0.974434	9.96e-09	1.31e-06	0.419792	0.000603668	0.00651851	dose dependent	turquoise	448.975
C4orf19	ENSSSCG00000008771	-1.079	4.52e-13	6.16e-11	-0.477284	5.8e-05	0.00104589	-0.601718	5.18e-09	7.79e-07	dose dependent	black	28.1577
BEND4	ENSSSCG00000008802	2.6977	4.67e-13	6.31e-11	3.47229	4.54e-15	9.19e-12	-0.774595	0.0110795	0.0532133		pink	16.0752
CEBPB	ENSSSCG00000034207	1.12948	4.79e-13	6.4e-11	1.25843	6.59e-15	1.17e-11	-0.128952	0.153773	0.323136	lower sensitivity	black	28.1626
DDIT4L	ENSSSCG00000025240	1.80751	5.14e-13	6.76e-11	0.735287	0.000359675	0.00396954	1.07222	4.34e-08	4.1e-06	dose dependent	blue	68.018
	ENSSSCG00000023818	0.824281	5.15e-13	6.76e-11	0.450347	2.03e-06	8.86e-05	0.373934	8.6e-07	4.32e-05	dose dependent	pink	34.8617
ACKR2	ENSSSCG00000031154	1.76699	5.23e-13	6.8e-11	0.692824	0.000521143	0.00516697	1.07416	1.77e-08	2.04e-06	dose dependent	black	29.1404
CCDC71L	ENSSSCG00000015436	1.79219	5.5e-13	7.09e-11	1.43721	1.45e-09	2.75e-07	0.354976	0.0422852	0.135057		black	31.2503
TGM3	ENSSSCG00000026043	3.35718	6.08e-13	7.77e-11	2.18979	3.54e-07	2.24e-05	1.16739	0.00111925	0.0101463	dose dependent	black	27.1471
	ENSSSCG00000027232	-1.89142	6.38e-13	8.08e-11	-0.94152	8.96e-06	0.000272031	-0.949905	3.09e-08	3.09e-06	dose dependent	pink	43.8334
LRRC8B	ENSSSCG00000037101	-1.14224	7.14e-13	8.96e-11	-0.630796	1.19e-06	5.72e-05	-0.511447	1.61e-07	1.16e-05	dose dependent	pink	50.4123
TP63	ENSSSCG00000025592	-1.70658	7.7e-13	9.57e-11	-1.18351	4.86e-09	8.01e-07	-0.523067	2.47e-05	0.000583777	dose dependent	blue	116.581
AQP9	ENSSSCG00000004597	1.05581	7.98e-13	9.84e-11	1.01368	1.47e-12	9.07e-10	0.0421303	0.616586	0.763556	lower sensitivity	blue	350.507
DDX28	ENSSSCG00000026038	0.888328	8.06e-13	9.85e-11	0.61432	2.71e-08	3.02e-06	0.274008	0.000785573	0.00787684	dose dependent	turquoise	201.982
CA2	ENSSSCG00000006140	1.55272	8.3e-13	1.01e-10	0.839597	2.95e-06	0.000113808	0.713122	6.45e-07	3.41e-05	dose dependent	blue	72.8706
CCL2	ENSSSCG00000017723	-2.27699	8.37e-13	1.01e-10	-1.89092	2.69e-11	1.09e-08	-0.386069	0.00727266	0.0398357	dose dependent	black	25.0228
TXLNG	ENSSSCG00000040713	0.669695	8.74e-13	1.04e-10	0.295831	9.41e-05	0.00150136	0.373864	2.26e-08	2.44e-06	dose dependent	black	22.7081
	ENSSSCG00000007355	0.941561	9.4e-13	1.11e-10	0.610022	9.59e-08	8.24e-06	0.331539	9.39e-05	0.00162115	dose dependent	brown	105.942
NAMPT	ENSSSCG00000015435	1.08209	1.06e-12	1.25e-10	0.623699	1.12e-06	5.51e-05	0.458389	4.69e-06	0.000166214	dose dependent	yellow	45.2763
	ENSSSCG00000011465	0.689761	1.14e-12	1.33e-10	0.245015	0.00140072	0.0105021	0.444746	8.43e-10	1.96e-07	dose dependent	brown	102.273
GALNT6	ENSSSCG00000026890	1.31342	1.15e-12	1.33e-10	1.22161	3.72e-11	1.39e-08	0.0918136	0.468906	0.65114	lower sensitivity	black	24.156
GCH1	ENSSSCG00000035715	1.02069	1.17e-12	1.34e-10	0.180068	0.100437	0.22457	0.840621	9.17e-13	1e-09		pink	36.6832
CNBP	ENSSSCG00000040879	0.865552	1.18e-12	1.34e-10	0.464857	4.07e-06	0.000146059	0.400695	6.86e-07	3.56e-05	dose dependent	blue	438.021
GTPBP4	ENSSSCG00000028602	0.894028	1.19e-12	1.34e-10	0.48043	4.6e-06	0.000161999	0.413598	1.12e-06	5.33e-05	dose dependent	black	41.8016
SPATS2L	ENSSSCG00000016090	-0.806209	1.24e-12	1.39e-10	-0.485928	5.1e-07	2.96e-05	-0.320281	1.55e-05	0.000420331	dose dependent	magenta	38.9128
UTP3	ENSSSCG00000028466	0.923735	1.29e-12	1.43e-10	0.396096	0.000181436	0.00239071	0.527639	2.92e-08	2.96e-06	dose dependent	yellow	115.199
PHLDB2	ENSSSCG00000022081	-1.11188	1.35e-12	1.48e-10	-0.870878	5.28e-10	1.21e-07	-0.240998	0.00522137	0.0311962	dose dependent	turquoise	217.605
NAT8	ENSSSCG00000021579	1.90088	1.46e-12	1.59e-10	1.16428	3.12e-07	2.07e-05	0.736604	1.21e-05	0.00034563	dose dependent	turquoise	555.443
LGR4	ENSSSCG00000013335	-0.765017	1.53e-12	1.65e-10	-0.552206	9.87e-09	1.31e-06	-0.212811	0.00151373	0.0127444	dose dependent	turquoise	379.239
TANC1	ENSSSCG00000015880	-1.15737	1.6e-12	1.72e-10	-0.902668	6.91e-10	1.53e-07	-0.254701	0.0048676	0.0296988	dose dependent	turquoise	290.666
ABT1	ENSSSCG00000038191	0.720486	1.72e-12	1.81e-10	0.252145	0.00177187	0.012517	0.468341	7.01e-10	1.71e-07	dose dependent	blue	345.973
ALAS1	ENSSSCG00000011437	2.65285	1.72e-12	1.81e-10	0.763798	0.00797668	0.0367425	1.88905	1.02e-11	5.77e-09	dose dependent	black	25.1364
	ENSSSCG00000011434	0.785654	1.73e-12	1.81e-10	0.816887	6.62e-13	4.47e-10	-0.0312328	0.658383	0.793433	lower sensitivity	turquoise	346.991
SHE	ENSSSCG00000006547	-0.889446	1.76e-12	1.84e-10	-0.681666	1.32e-09	2.61e-07	-0.207779	0.00349753	0.0231775	dose dependent	turquoise	194.453
MFSD2A	ENSSSCG00000003669	3.32904	1.95e-12	2.02e-10	1.71276	3.16e-05	0.000684868	1.61627	1.04e-05	0.000306457	dose dependent	pink	14.5155
	ENSSSCG00000027676	1.04741	2.21e-12	2.27e-10	0.49498	4.6e-05	0.000898807	0.55243	6.85e-08	5.93e-06	dose dependent	turquoise	487.107
ADRB2	ENSSSCG00000038598	-1.69146	2.44e-12	2.49e-10	-0.771962	5.2e-05	0.000968414	-0.919502	1.96e-09	3.66e-07	dose dependent	pink	27.9493
CDH1	ENSSSCG00000025652	-0.87376	2.66e-12	2.68e-10	-0.704527	1.19e-09	2.4e-07	-0.169233	0.0306714	0.108294		blue	251.295
FMO4	ENSSSCG00000015266	0.94304	2.67e-12	2.68e-10	0.560457	1.15e-06	5.61e-05	0.382583	1.88e-05	0.000476875	dose dependent	pink	31.9829
NOP2	ENSSSCG00000000696	0.93838	2.72e-12	2.7e-10	0.488475	1.22e-05	0.000342576	0.449906	8.68e-07	4.35e-05	dose dependent	black	50.2537
	ENSSSCG00000036257	1.29357	2.72e-12	2.7e-10	0.482343	0.00125546	0.00973734	0.811226	7.66e-09	1.08e-06	dose dependent	blue	360.914
CKAP4	ENSSSCG00000000171	1.46708	2.77e-12	2.73e-10	0.362564	0.0254132	0.0844606	1.10452	1.32e-11	7.2e-09	dose dependent	black	31.502
CDH2	ENSSSCG00000003722	-0.706781	2.9e-12	2.84e-10	-0.280749	0.00052828	0.0052158	-0.426032	4.95e-09	7.58e-07	dose dependent	pink	46.3766
SLC7A8	ENSSSCG00000002032	-1.53545	3.05e-12	2.96e-10	-1.10627	6.48e-09	1.01e-06	-0.429181	0.000273594	0.00363204	dose dependent	pink	35.8224
ZNRF1	ENSSSCG00000031462	0.800828	3.07e-12	2.96e-10	0.510149	4.08e-07	2.47e-05	0.290679	0.000178683	0.00265405	dose dependent	black	27.1184
	ENSSSCG00000002898	0.861885	3.3e-12	3.16e-10	0.437042	2.39e-05	0.000554498	0.424842	1.01e-06	4.9e-05	dose dependent	turquoise	445.277
RGS2	ENSSSCG00000037241	1.13322	3.38e-12	3.22e-10	1.09276	1.96e-11	8.4e-09	0.0404512	0.70682	0.826976	lower sensitivity	turquoise	750.954
LDLRAP1	ENSSSCG00000003549	-0.851215	3.45e-12	3.27e-10	-0.38937	9.05e-05	0.00146799	-0.461846	5.07e-08	4.67e-06	dose dependent	pink	43.9428
WDR17	ENSSSCG00000015766	0.935107	3.53e-12	3.31e-10	0.434452	0.000108501	0.00166013	0.500656	4.47e-07	2.56e-05	dose dependent	blue	229.249
ZNF516	ENSSSCG00000004859	-0.955152	3.58e-12	3.34e-10	-0.604581	2.94e-07	1.99e-05	-0.350571	4.85e-05	0.000997866	dose dependent	pink	48.1118
CCDC86	ENSSSCG00000013105	1.03392	3.84e-12	3.56e-10	0.387582	0.00120208	0.0094579	0.646336	5.22e-09	7.79e-07	dose dependent	black	47.6629
PKDCC	ENSSSCG00000008468	-0.967667	4.05e-12	3.73e-10	-0.702237	1.07e-08	1.38e-06	-0.265431	0.00101829	0.0094972	dose dependent	blue	123.413
	ENSSSCG00000013369	2.15266	4.39e-12	4e-10	2.47062	1.34e-12	8.62e-10	-0.317959	0.198265	0.380255		blue	190.605
PAPSS2	ENSSSCG00000010437	1.26226	4.42e-12	4e-10	0.600507	6.34e-05	0.00111658	0.661758	2.03e-07	1.4e-05	dose dependent	blue	47.9809
CD3EAP	ENSSSCG00000020754	1.34856	4.43e-12	4e-10	0.730622	1.16e-05	0.000331337	0.617934	8.75e-06	0.000269115	dose dependent	turquoise	615.633
CAMK2G	ENSSSCG00000010311	-0.663528	4.6e-12	4.13e-10	-0.41923	4.28e-07	2.57e-05	-0.244298	7.86e-05	0.00141894	dose dependent	blue	288.414
PRMT5	ENSSSCG00000030045	0.748801	4.79e-12	4.27e-10	0.278695	0.00125154	0.00971758	0.470105	2.41e-09	4.22e-07	dose dependent	black	43.7872
FTSJ3	ENSSSCG00000017288	0.75222	5.57e-12	4.94e-10	0.267372	0.00200951	0.0138642	0.484849	1.1e-09	2.36e-07	dose dependent	black	43.5604
SAA4	ENSSSCG00000021847	2.54526	5.65e-12	4.97e-10	1.39102	5.94e-06	0.000196896	1.15423	1.25e-06	5.71e-05	dose dependent	turquoise	587.467
GTF2F2	ENSSSCG00000034156	1.08443	7.03e-12	6.16e-10	0.720167	3.11e-07	2.07e-05	0.364263	0.000664919	0.00696764	dose dependent	blue	281.389
TUT1	ENSSSCG00000013063	0.69699	7.33e-12	6.37e-10	0.335158	7.43e-05	0.00127288	0.361832	5.07e-07	2.84e-05	dose dependent	black	30.65
RSL1D1	ENSSSCG00000023984	0.802772	7.36e-12	6.37e-10	0.3019	0.00134555	0.0102181	0.500872	5.45e-09	7.96e-07	dose dependent	blue	303.326
FAM46A	ENSSSCG00000004464	-1.32301	7.73e-12	6.64e-10	-1.08632	1.24e-09	2.47e-07	-0.23669	0.0423672	0.135197		turquoise	214.007
C3orf58	ENSSSCG00000036206	1.35308	8.24e-12	7.04e-10	0.923319	1.73e-07	1.35e-05	0.429759	0.00107086	0.00984607	dose dependent	black	35.6003
TIMM8A	ENSSSCG00000012494	1.12501	8.85e-12	7.51e-10	0.40993	0.00188487	0.0131514	0.715084	3.05e-09	5.15e-07	dose dependent	blue	448.347
LIMA1	ENSSSCG00000032269	-0.826256	9.41e-12	7.94e-10	-0.584559	4.84e-08	4.84e-06	-0.241697	0.00109123	0.00996231	dose dependent	black	28.0782
RNF128	ENSSSCG00000012551	1.19076	9.93e-12	8.33e-10	0.74124	9.98e-07	5.11e-05	0.449525	8.75e-05	0.00154119	dose dependent	brown	71.053
CFLAR	ENSSSCG00000016101	1.05627	1.03e-11	8.59e-10	0.942402	1.64e-10	4.52e-08	0.113863	0.218754	0.406131	lower sensitivity	blue	367.042
CDO1	ENSSSCG00000014219	1.26646	1.13e-11	9.4e-10	0.575387	0.000161806	0.00220586	0.691069	8.85e-08	7.1e-06	dose dependent	blue	382.185
PIK3C2B	ENSSSCG00000015283	-0.735964	1.15e-11	9.48e-10	-0.640504	3.05e-10	7.6e-08	-0.09546	0.133083	0.293733	lower sensitivity	blue	302.665
C1orf115	ENSSSCG00000027882	-0.717836	1.18e-11	9.69e-10	-0.245482	0.00380501	0.0218182	-0.472354	2.47e-09	4.27e-07	dose dependent	yellow	67.4304
KHNYN	ENSSSCG00000001984	-0.839553	1.19e-11	9.69e-10	-0.389706	0.000136431	0.00196468	-0.449847	2.28e-07	1.52e-05	dose dependent	pink	54.1886
ADSS	ENSSSCG00000010874	0.707366	1.21e-11	9.76e-10	0.193279	0.0195761	0.0695447	0.514087	2.74e-10	8.43e-08	dose dependent	brown	82.7609
ARHGAP22	ENSSSCG00000010381	1.09615	1.22e-11	9.8e-10	1.02393	2.5e-10	6.45e-08	0.0722213	0.521642	0.693989	lower sensitivity	turquoise	175.703
	ENSSSCG00000000021	-1.07082	1.22e-11	9.8e-10	-0.331288	0.00715505	0.0339279	-0.739535	8.38e-11	3.3e-08	dose dependent	pink	38.8619
APMAP	ENSSSCG00000036286	0.655876	1.24e-11	9.89e-10	0.370103	6.61e-06	0.000214931	0.285773	9.18e-06	0.000277493	dose dependent	pink	28.8702
SLC40A1	ENSSSCG00000027157	-0.923283	1.35e-11	1.07e-09	-0.451811	7.64e-05	0.00130063	-0.471472	1.01e-06	4.89e-05	dose dependent	pink	38.791
ANGPTL4	ENSSSCG00000013599	1.18959	1.41e-11	1.11e-09	0.338838	0.0142427	0.0556442	0.850751	1.21e-10	4.21e-08	dose dependent	turquoise	220.146
ZNF395	ENSSSCG00000009676	-1.11118	1.41e-11	1.11e-09	-0.463093	0.000501011	0.00503665	-0.648085	2e-08	2.2e-06	dose dependent	pink	53.6708
HECW2	ENSSSCG00000016068	1.05676	1.42e-11	1.11e-09	0.412447	0.00138941	0.0104504	0.644309	6.11e-08	5.43e-06	dose dependent	brown	103.25
	ENSSSCG00000037673	-0.506262	1.55e-11	1.2e-09	-0.238936	0.000117316	0.00176265	-0.267326	2.93e-07	1.86e-05	dose dependent	black	27.427
NOLC1	ENSSSCG00000010576	1.05053	1.58e-11	1.22e-09	0.308803	0.0121466	0.0493734	0.741732	2.69e-10	8.43e-08	dose dependent	black	43.1354
RRP8	ENSSSCG00000023880	0.925348	1.75e-11	1.34e-09	0.603154	8.18e-07	4.31e-05	0.322194	0.00059823	0.00647458	dose dependent	black	49.1551
TXNIP	ENSSSCG00000031262	0.966045	1.77e-11	1.34e-09	0.870249	2.01e-10	5.28e-08	0.095796	0.264027	0.457625	lower sensitivity	blue	77.612
RASL10B	ENSSSCG00000036746	1.506	1.78e-11	1.34e-09	1.0769	9.53e-08	8.24e-06	0.429102	0.00323247	0.0219387	dose dependent	turquoise	35.7031
URB2	ENSSSCG00000010186	1.2718	1.78e-11	1.34e-09	0.37801	0.012365	0.050025	0.893787	8.09e-10	1.91e-07	dose dependent	black	43.6617
EIF4A1	ENSSSCG00000017957	0.662016	1.94e-11	1.45e-09	0.400515	2.46e-06	0.000101816	0.261501	5.36e-05	0.00105977	dose dependent	blue	151.329
RRP15	ENSSSCG00000027846	0.877172	1.95e-11	1.45e-09	0.36314	0.000782188	0.00689717	0.514031	1.21e-07	9.29e-06	dose dependent	yellow	114.997
NETO2	ENSSSCG00000026318	2.71201	1.96e-11	1.46e-09	1.74837	4.51e-06	0.000159362	0.963643	0.00312935	0.0214442	dose dependent	yellow	31.6975
CARHSP1	ENSSSCG00000026710	-0.915458	2.27e-11	1.68e-09	-0.491085	2.48e-05	0.000568781	-0.424373	7.65e-06	0.00024271	dose dependent	magenta	31.3423
EFNB1	ENSSSCG00000032728	-1.03189	2.3e-11	1.69e-09	-0.752508	3.93e-08	4.12e-06	-0.279383	0.00225428	0.0169376	dose dependent	pink	27.2272
TRMT2A	ENSSSCG00000010136	0.5562	2.4e-11	1.75e-09	0.344283	2.05e-06	8.87e-05	0.211917	0.000128991	0.00205663	dose dependent	green	36.393
SLC17A2	ENSSSCG00000036191	-1.19345	2.45e-11	1.77e-09	-0.213567	0.127012	0.263425	-0.979882	9.52e-12	5.62e-09		black	21.6169
SMIM5	ENSSSCG00000038844	-1.62384	2.45e-11	1.77e-09	-0.716957	0.00022245	0.00278398	-0.90688	5.28e-09	7.8e-07	dose dependent	black	25.2452
ZSCAN2	ENSSSCG00000036356	-0.877748	2.49e-11	1.79e-09	-0.550248	1.09e-06	5.42e-05	-0.3275	5.92e-05	0.00114643	dose dependent	pink	38.0784
ANKRD54	ENSSSCG00000000120	0.753196	2.5e-11	1.79e-09	0.373554	9.06e-05	0.00146799	0.379643	2.56e-06	0.000101167	dose dependent	black	36.1821
NGEF	ENSSSCG00000016295	-0.866579	2.53e-11	1.81e-09	-0.508022	4.83e-06	0.000167385	-0.358558	2.56e-05	0.00060403	dose dependent	yellow	80.4635
METAP1	ENSSSCG00000009186	0.797651	2.59e-11	1.83e-09	0.355989	0.000343086	0.00382057	0.441661	3.27e-07	2.02e-05	dose dependent	blue	184.703
TMEM204	ENSSSCG00000008021	1.15604	2.59e-11	1.83e-09	1.11491	1.66e-10	4.52e-08	0.0411292	0.730432	0.841957	lower sensitivity	turquoise	348.493
WDR59	ENSSSCG00000002714	0.687633	2.61e-11	1.83e-09	0.330801	0.000136865	0.00196603	0.356832	1.39e-06	6.24e-05	dose dependent	magenta	35.6167
SURF2	ENSSSCG00000038459	1.2941	2.65e-11	1.85e-09	0.803566	2.7e-06	0.000107727	0.490534	0.000257628	0.00347872	dose dependent	turquoise	568.429
	ENSSSCG00000031342	0.908184	2.72e-11	1.89e-09	0.612896	6.29e-07	3.52e-05	0.295288	0.00174463	0.0140116	dose dependent	black	31.199
IL27RA	ENSSSCG00000013766	-0.889621	2.99e-11	2.07e-09	-0.64815	5.11e-08	5.07e-06	-0.241471	0.00254109	0.0184284	dose dependent	blue	90.9138
DDX41	ENSSSCG00000032642	0.747838	3.07e-11	2.11e-09	0.364661	0.000103915	0.00160842	0.383177	9.17e-07	4.53e-05	dose dependent	magenta	35.2383
RPP38	ENSSSCG00000027110	1.1947	3.08e-11	2.11e-09	0.841826	3.56e-07	2.24e-05	0.35287	0.00546599	0.0322769	dose dependent	turquoise	628.108
IRF6	ENSSSCG00000015612	-0.860966	3.72e-11	2.53e-09	-0.514962	4.68e-06	0.000164124	-0.346004	6.35e-05	0.00120501	dose dependent	blue	273.192
USP2	ENSSSCG00000015120	1.4091	3.79e-11	2.57e-09	1.1558	9.34e-09	1.28e-06	0.253304	0.0726113	0.195719		black	35.1107
FAM81A	ENSSSCG00000004586	-0.989883	3.87e-11	2.6e-09	-0.785253	8.18e-09	1.18e-06	-0.20463	0.0198188	0.0801916	dose dependent	black	26.9724
PLAC9	ENSSSCG00000010332	0.998685	3.87e-11	2.6e-09	0.66361	1.11e-06	5.49e-05	0.335076	0.00149525	0.0126338	dose dependent	blue	182.954
DHX30	ENSSSCG00000011342	0.486946	3.98e-11	2.65e-09	0.292389	4.89e-06	0.000168952	0.194556	8.58e-05	0.00151938	dose dependent	green	56.2856
	ENSSSCG00000004130	0.989517	3.98e-11	2.65e-09	0.389676	0.00171328	0.0122004	0.59984	1.14e-07	8.79e-06	dose dependent	yellow	108.899
ERBB2	ENSSSCG00000017497	-1.01166	4.01e-11	2.65e-09	-0.232068	0.0533102	0.143204	-0.77959	3.23e-11	1.48e-08		pink	49.7157
NDUFAF4	ENSSSCG00000004342	1.39686	4.32e-11	2.85e-09	0.548466	0.00207456	0.0142024	0.848397	2.75e-07	1.77e-05	dose dependent	blue	413.725
PDE4B	ENSSSCG00000003805	-1.17322	4.39e-11	2.88e-09	-1.02139	5.69e-10	1.28e-07	-0.151833	0.116394	0.267863		purple	14.9993
PSMD5	ENSSSCG00000005507	0.792326	4.4e-11	2.88e-09	0.463522	8.14e-06	0.000252954	0.328804	5.2e-05	0.00103678	dose dependent	turquoise	562.767
APLNR	ENSSSCG00000038869	-1.67738	4.46e-11	2.9e-09	-1.26075	2.55e-08	2.87e-06	-0.416633	0.00389835	0.0251918	dose dependent	blue	129.402
GRAMD4	ENSSSCG00000031441	-0.933102	4.47e-11	2.9e-09	-0.430565	0.000228759	0.00284255	-0.502537	2.42e-07	1.59e-05	dose dependent	pink	45.6871
NFKB2	ENSSSCG00000010580	-0.778736	5.08e-11	3.28e-09	-0.0660514	0.472331	0.632838	-0.712685	2.62e-13	3.38e-10		pink	49.0226
ARHGEF40	ENSSSCG00000023857	-0.853328	5.38e-11	3.45e-09	-0.563603	6.7e-07	3.71e-05	-0.289725	0.000317889	0.00402955	dose dependent	blue	280.225
GRWD1	ENSSSCG00000003134	0.902774	5.53e-11	3.52e-09	0.594789	1.1e-06	5.47e-05	0.307984	0.000737581	0.00751252	dose dependent	black	36.8316
MAP3K13	ENSSSCG00000011791	-1.53133	5.53e-11	3.52e-09	-0.72151	0.000159705	0.00218351	-0.809818	1.26e-07	9.45e-06	dose dependent	pink	47.5064
DDX27	ENSSSCG00000022915	0.707415	5.59e-11	3.53e-09	0.267608	0.00254123	0.0163696	0.439807	4.32e-08	4.1e-06	dose dependent	black	35.4598
LPCAT4	ENSSSCG00000002235	0.853377	5.62e-11	3.53e-09	0.657586	4.71e-08	4.73e-06	0.195791	0.0220484	0.0866228	dose dependent	black	28.1953
SUCO	ENSSSCG00000015485	1.11399	5.63e-11	3.53e-09	0.716237	2.38e-06	9.96e-05	0.397752	0.000755329	0.00763297	dose dependent	brown	75.8797
RRP9	ENSSSCG00000023177	1.09927	5.65e-11	3.53e-09	0.553107	9.98e-05	0.00155797	0.546168	3.86e-06	0.000140411	dose dependent	turquoise	605.373
PTCD2	ENSSSCG00000016975	0.586412	5.72e-11	3.55e-09	0.425809	1.69e-07	1.35e-05	0.160603	0.00648446	0.036646	dose dependent	pink	31.2637
ERLIN2	ENSSSCG00000039480	-0.522563	5.94e-11	3.68e-09	-0.324351	3.3e-06	0.000123614	-0.198212	0.000185486	0.00272803	dose dependent	black	20.5961
RGS16	ENSSSCG00000015550	-1.80895	6.57e-11	4.05e-09	-1.33545	1.01e-07	8.65e-06	-0.473502	0.00711694	0.0391252	dose dependent	pink	33.2759
RPF2	ENSSSCG00000004394	1.12283	6.77e-11	4.14e-09	0.372317	0.00851518	0.0383323	0.750511	1.96e-08	2.19e-06	dose dependent	blue	427.454
TIGAR	ENSSSCG00000024219	0.697403	6.78e-11	4.14e-09	0.119902	0.155618	0.302663	0.577501	1.9e-11	9.27e-09		black	33.0396
HECTD1	ENSSSCG00000001971	1.06603	7.33e-11	4.46e-09	0.594244	2.22e-05	0.00052447	0.471789	2.02e-05	0.000496368	dose dependent	brown	123.666
TAF4B	ENSSSCG00000003718	1.36137	7.38e-11	4.47e-09	0.777309	3.12e-05	0.000678499	0.584064	0.000207449	0.00296073	dose dependent	brown	57.7382
WNT5A	ENSSSCG00000035859	-1.78861	7.71e-11	4.65e-09	-1.07	3.04e-06	0.000116226	-0.718602	2.62e-06	0.000102771	dose dependent	pink	39.3707
UTP4	ENSSSCG00000028638	0.865447	7.75e-11	4.65e-09	0.30215	0.00547425	0.0281018	0.563297	1.79e-08	2.04e-06	dose dependent	pink	39.9742
YRDC	ENSSSCG00000040425	0.666129	7.99e-11	4.78e-09	0.285409	0.000863022	0.00735774	0.380721	4.26e-07	2.47e-05	dose dependent	turquoise	563.807
ENC1	ENSSSCG00000014072	-1.39685	8.28e-11	4.93e-09	-0.953804	2.88e-07	1.95e-05	-0.443044	0.000248314	0.00338809	dose dependent	pink	35.3582
DOCK5	ENSSSCG00000009650	1.02265	8.57e-11	5.08e-09	0.660076	3.26e-06	0.000122611	0.362571	0.0011548	0.0104219	dose dependent	brown	69.0868
BACE1	ENSSSCG00000015079	-0.57866	8.96e-11	5.29e-09	-0.639251	3.79e-12	1.99e-09	0.0605906	0.287483	0.481903	lower sensitivity	turquoise	288.416
MYO1B	ENSSSCG00000016061	0.675438	9.49e-11	5.58e-09	0.163521	0.0489173	0.134721	0.511917	1.92e-10	6.31e-08		yellow	87.048
RGCC	ENSSSCG00000009434	1.83846	9.84e-11	5.77e-09	1.07335	1.25e-05	0.000350166	0.765103	6.13e-05	0.00117683	dose dependent	blue	326.43
UST	ENSSSCG00000028974	0.861185	1.03e-10	6.02e-09	0.355175	0.00152848	0.011211	0.50601	4.92e-07	2.79e-05	dose dependent	black	23.3644
	ENSSSCG00000028802	1.67539	1.06e-10	6.17e-09	1.80998	1.24e-10	3.66e-08	-0.13459	0.512776	0.686705	lower sensitivity	turquoise	136.745
DDX56	ENSSSCG00000016745	0.77256	1.07e-10	6.21e-09	0.502591	2.17e-06	9.28e-05	0.269969	0.000730285	0.00745964	dose dependent	turquoise	360.417
COG3	ENSSSCG00000023738	0.714109	1.11e-10	6.35e-09	0.285899	0.00169536	0.0121032	0.42821	7.9e-08	6.59e-06	dose dependent	pink	31.7337
HYAL2	ENSSSCG00000011405	0.42882	1.11e-10	6.35e-09	0.373948	3.13e-09	5.35e-07	0.0548717	0.187703	0.367679	lower sensitivity	turquoise	338.979
NOA1	ENSSSCG00000025792	1.09443	1.11e-10	6.35e-09	0.689818	4.05e-06	0.000145862	0.404613	0.000407159	0.00482667	dose dependent	black	44.1944
SECISBP2	ENSSSCG00000028033	0.488716	1.11e-10	6.35e-09	0.270258	3.44e-05	0.000726147	0.218458	2.91e-05	0.000668283	dose dependent	blue	193.484
CSK	ENSSSCG00000001900	-0.715656	1.13e-10	6.4e-09	-0.139082	0.114046	0.244399	-0.576574	4.58e-11	1.97e-08		pink	45.6838
NFKBIA	ENSSSCG00000001952	0.822827	1.14e-10	6.44e-09	1.00267	1.88e-13	1.78e-10	-0.179845	0.0288009	0.103613		turquoise	118.849
TMEM140	ENSSSCG00000040673	-0.84152	1.17e-10	6.57e-09	-0.40552	0.000233176	0.00287726	-0.436001	2.25e-06	9.13e-05	dose dependent	yellow	83.4952
LRAT	ENSSSCG00000008995	-1.10568	1.22e-10	6.83e-09	-0.881512	1.49e-08	1.79e-06	-0.224163	0.021694	0.0855332	dose dependent	pink	26.9414
PALMD	ENSSSCG00000006874	-1.13419	1.23e-10	6.88e-09	-0.90108	1.99e-08	2.26e-06	-0.233112	0.0246273	0.0937231	dose dependent	magenta	23.4088
CCT5	ENSSSCG00000024126	0.549704	1.25e-10	6.94e-09	0.328858	9.36e-06	0.000279489	0.220846	0.000106035	0.001789	dose dependent	blue	221.965
APBB2	ENSSSCG00000022168	0.8827	1.27e-10	7.01e-09	0.313403	0.00549544	0.028189	0.569297	3.37e-08	3.31e-06	dose dependent	brown	78.5837
OSBPL9	ENSSSCG00000021292	-0.602449	1.29e-10	7.12e-09	-0.338222	2.84e-05	0.000634864	-0.264227	3.68e-05	0.000796597	dose dependent	black	30.2892
KLF13	ENSSSCG00000026006	0.961655	1.3e-10	7.14e-09	0.45662	0.00038266	0.0041498	0.505034	6.24e-06	0.000210236	dose dependent	magenta	29.3723
COLCA2	ENSSSCG00000015019	-0.914915	1.32e-10	7.2e-09	-0.553268	7.49e-06	0.000238765	-0.361648	0.000111382	0.00185785	dose dependent	pink	37.8464
FARSA	ENSSSCG00000013745	0.712845	1.34e-10	7.29e-09	0.317486	0.000601607	0.00573816	0.395358	5.11e-07	2.84e-05	dose dependent	black	47.1596
CGN	ENSSSCG00000006621	-0.638825	1.35e-10	7.32e-09	-0.573822	1.92e-09	3.45e-07	-0.0650032	0.302485	0.498504	lower sensitivity	blue	272.436
WDR43	ENSSSCG00000008536	1.06068	1.37e-10	7.4e-09	0.533528	0.000163195	0.00222051	0.527156	8.89e-06	0.000271047	dose dependent	yellow	110.738
	ENSSSCG00000040925	-2.33298	1.43e-10	7.71e-09	-1.34889	8.06e-06	0.000251638	-0.984097	1.47e-06	6.53e-05	dose dependent	pink	34.2171
RAPGEF4	ENSSSCG00000015959	-1.02482	1.45e-10	7.8e-09	-0.614348	6.54e-06	0.00021376	-0.41047	3.09e-05	0.000696203	dose dependent	pink	25.9949
	ENSSSCG00000039538	0.60055	1.59e-10	8.48e-09	0.298299	0.00018386	0.00241367	0.302252	4.89e-06	0.000172502	dose dependent	green	36.6906
SLC35C1	ENSSSCG00000025647	-0.654145	1.7e-10	9.06e-09	-0.276094	0.00109276	0.00878798	-0.378051	1.55e-07	1.14e-05	dose dependent	blue	93.6636
MRM3	ENSSSCG00000017806	0.747708	1.84e-10	9.79e-09	0.417945	4.24e-05	0.000845394	0.329763	6.36e-05	0.00120501	dose dependent	pink	26.6734
LRP4	ENSSSCG00000013248	-0.900644	1.87e-10	9.88e-09	-0.573145	3.06e-06	0.00011666	-0.327499	0.000217159	0.00305722	dose dependent	blue	226.829
MOCS3	ENSSSCG00000007475	0.580061	1.88e-10	9.88e-09	0.349632	1.33e-05	0.000365396	0.230429	0.000268374	0.00358624	dose dependent	blue	100.25
WDR89	ENSSSCG00000005112	1.17467	1.9e-10	9.97e-09	0.363029	0.0177452	0.0651455	0.81164	2.83e-08	2.95e-06	dose dependent	blue	408.438
TLR6	ENSSSCG00000026592	-1.15253	1.91e-10	1e-08	-0.777399	7.62e-07	4.11e-05	-0.375132	0.000373304	0.00455091	dose dependent	black	30.823
MYO1E	ENSSSCG00000004587	0.730004	1.94e-10	1.01e-08	0.50606	1.01e-06	5.12e-05	0.223943	0.00344175	0.0229065	dose dependent	brown	48.4588
ABCF2	ENSSSCG00000016441	0.632647	1.97e-10	1.02e-08	0.272608	0.00105773	0.00854991	0.360039	5.75e-07	3.11e-05	dose dependent	black	43.632
TNFRSF19	ENSSSCG00000009283	-1.36811	2.04e-10	1.06e-08	-1.07961	2.99e-08	3.31e-06	-0.2885	0.019585	0.0795864	dose dependent	blue	123.294
CREBL2	ENSSSCG00000034418	0.473458	2.07e-10	1.07e-08	0.328072	1.01e-06	5.12e-05	0.145386	0.00321499	0.0218305	dose dependent	blue	335.658
PPAT	ENSSSCG00000008902	0.930147	2.22e-10	1.14e-08	0.514719	5e-05	0.000945846	0.415428	4.51e-05	0.000940565	dose dependent	brown	90.103
TMED4	ENSSSCG00000016744	0.450137	2.23e-10	1.14e-08	0.294697	2.87e-06	0.000112284	0.15544	0.000932575	0.00899459	dose dependent	turquoise	419.098
NR3C2	ENSSSCG00000037766	-1.8006	2.31e-10	1.18e-08	-1.45596	9.09e-09	1.26e-06	-0.34464	0.0122712	0.0572764	dose dependent	blue	95.14
GADD45B	ENSSSCG00000022689	1.18704	2.45e-10	1.25e-08	1.19631	4.58e-10	1.1e-07	-0.00926333	0.944591	0.971331	lower sensitivity	blue	300.088
NOL6	ENSSSCG00000010990	0.913683	2.47e-10	1.25e-08	0.326553	0.00630427	0.0310555	0.58713	6.54e-08	5.7e-06	dose dependent	black	42.3271
NNMT	ENSSSCG00000015054	1.77806	2.51e-10	1.26e-08	1.04567	1.7e-05	0.000440521	0.732396	7.98e-05	0.00143538	dose dependent	blue	216.058
UBOX5	ENSSSCG00000007162	0.526852	2.52e-10	1.27e-08	0.316037	1.72e-05	0.000443778	0.210815	0.000283862	0.00370247	dose dependent	green	36.2443
RRN3	ENSSSCG00000033356	0.731518	2.79e-10	1.4e-08	0.325801	0.000900948	0.00758981	0.405717	1.69e-06	7.29e-05	dose dependent	brown	137.791
TSR1	ENSSSCG00000038534	0.913186	2.8e-10	1.4e-08	0.210277	0.0721553	0.17733	0.702909	6.13e-10	1.55e-07		brown	74.7708
	ENSSSCG00000031580	0.786349	2.86e-10	1.42e-08	0.495839	9.09e-06	0.000274696	0.29051	0.000935793	0.00901336	dose dependent	blue	389.025
FOXA1	ENSSSCG00000037634	0.621119	2.88e-10	1.43e-08	0.253941	0.00202347	0.0139525	0.367178	3.35e-07	2.05e-05	dose dependent	black	25.8129
RGS4	ENSSSCG00000006335	-1.54392	2.93e-10	1.45e-08	-0.907593	1.1e-05	0.000319733	-0.636331	9.66e-06	0.000287114	dose dependent	pink	20.5936
OSGIN1	ENSSSCG00000032115	-1.58891	2.98e-10	1.47e-08	-1.26974	8.48e-08	7.56e-06	-0.31917	0.0592641	0.17009		blue	111.666
MPHOSPH10	ENSSSCG00000004847	1.09204	3.04e-10	1.49e-08	0.744477	2.82e-06	0.000111463	0.34756	0.00488997	0.0297553	dose dependent	blue	291.433
GPCPD1	ENSSSCG00000007043	1.33699	3.06e-10	1.5e-08	1.11948	4.68e-08	4.73e-06	0.217504	0.145319	0.311249		black	16.9801
TCEA3	ENSSSCG00000032674	-0.832848	3.12e-10	1.52e-08	-0.870355	5.11e-11	1.77e-08	0.037507	0.645554	0.784559	lower sensitivity	black	16.5458
SRPRB	ENSSSCG00000011639	0.841415	3.2e-10	1.55e-08	0.118323	0.266758	0.436149	0.723092	1.79e-11	9.27e-09		pink	41.8987
UBE2S	ENSSSCG00000035344	1.13605	3.24e-10	1.57e-08	0.755722	3.02e-06	0.000115916	0.380327	0.00174671	0.0140152	dose dependent	turquoise	725.235
SLC19A2	ENSSSCG00000006290	1.0038	3.28e-10	1.58e-08	0.583659	3.93e-05	0.000797828	0.420146	0.000287273	0.00373716	dose dependent	brown	90.5834
SLC1A5	ENSSSCG00000003105	-0.716979	3.55e-10	1.71e-08	-0.352096	0.000260311	0.00311713	-0.364883	3.05e-06	0.000114695	dose dependent	pink	39.5754
HIP1R	ENSSSCG00000009786	-1.05616	3.79e-10	1.82e-08	-0.435372	0.00158908	0.0115361	-0.620785	5.45e-08	4.95e-06	dose dependent	pink	46.3832
RRP7A	ENSSSCG00000033983	0.8075	3.97e-10	1.9e-08	0.531882	3.99e-06	0.00014389	0.275618	0.00146156	0.0124084	dose dependent	turquoise	302.535
CSTF1	ENSSSCG00000007494	0.518236	4.08e-10	1.94e-08	0.292679	5.16e-05	0.000964531	0.225558	9.18e-05	0.00159377	dose dependent	black	44.7158
	ENSSSCG00000016725	-0.767411	4.14e-10	1.96e-08	-0.418507	8.55e-05	0.00141181	-0.348904	4.92e-05	0.00100408	dose dependent	blue	349.015
SLC16A6	ENSSSCG00000017262	1.2851	4.17e-10	1.97e-08	0.268986	0.106325	0.233102	1.01611	4.73e-10	1.32e-07		black	26.5439
NUFIP1	ENSSSCG00000009420	0.86202	4.19e-10	1.97e-08	0.450256	0.000199083	0.00255439	0.411763	5.64e-05	0.00110384	dose dependent	blue	295.883
ASCC2	ENSSSCG00000025186	0.55561	4.2e-10	1.97e-08	0.0170539	0.810327	0.890261	0.538557	1.09e-12	1.09e-09		black	21.0355
NOB1	ENSSSCG00000002753	0.852404	4.33e-10	2.03e-08	0.527646	1.25e-05	0.000350166	0.324758	0.000484331	0.00553936	dose dependent	black	22.8672
DNTTIP2	ENSSSCG00000006892	0.764873	4.34e-10	2.03e-08	0.405741	0.000132753	0.00193458	0.359132	3.55e-05	0.000776985	dose dependent	yellow	135.578
ZCCHC6	ENSSSCG00000010952	1.21227	4.45e-10	2.07e-08	0.801424	3.98e-06	0.000143824	0.410847	0.00159942	0.0132612	dose dependent	yellow	22.6204
LRCH1	ENSSSCG00000009408	-1.07211	4.49e-10	2.08e-08	-0.46628	0.0010284	0.00837969	-0.605833	2.22e-07	1.49e-05	dose dependent	pink	43.0101
ADGRL2	ENSSSCG00000003761	-0.883022	4.6e-10	2.12e-08	-0.519462	2.55e-05	0.000580937	-0.363559	0.000131224	0.00207877	dose dependent	turquoise	261.159
NGLY1	ENSSSCG00000011214	-0.7219	4.68e-10	2.15e-08	-0.435773	1.52e-05	0.000406296	-0.286127	0.000154316	0.00236529	dose dependent	black	18.7808
	ENSSSCG00000038580	-1.16517	4.8e-10	2.2e-08	-0.174223	0.241724	0.408145	-0.990946	1.87e-11	9.27e-09		pink	40.9152
PERM1	ENSSSCG00000033735	1.33064	4.82e-10	2.2e-08	1.05489	1.17e-07	9.84e-06	0.275759	0.0483901	0.148341		black	22.3449
ARHGEF26	ENSSSCG00000024205	0.62054	4.84e-10	2.2e-08	0.179993	0.0276672	0.0898866	0.440547	8.24e-09	1.12e-06	dose dependent	magenta	18.5084
MMP14	ENSSSCG00000002039	-0.644664	4.85e-10	2.2e-08	-0.272237	0.00180289	0.0126982	-0.372426	8.54e-07	4.31e-05	dose dependent	blue	325.195
	ENSSSCG00000027792	0.789137	5.5e-10	2.49e-08	0.206761	0.0469155	0.131145	0.582377	3.82e-09	6.22e-07		blue	223.225
RRP12	ENSSSCG00000010514	0.970548	6.15e-10	2.78e-08	0.487598	0.000298636	0.00343491	0.48295	1.44e-05	0.000394057	dose dependent	black	44.2438
PCID2	ENSSSCG00000009557	0.807962	6.37e-10	2.86e-08	0.320447	0.00341494	0.0201688	0.487514	3.65e-07	2.18e-05	dose dependent	pink	21.6463
PCDH18	ENSSSCG00000032749	-0.927778	6.39e-10	2.86e-08	-0.739605	8.01e-08	7.37e-06	-0.188173	0.039141	0.128463		turquoise	211.806
RELB	ENSSSCG00000038879	-1.36146	6.4e-10	2.86e-08	-0.115765	0.505699	0.660933	-1.24569	1.45e-12	1.21e-09		pink	35.1768
	ENSSSCG00000028655	0.731717	6.54e-10	2.91e-08	0.383471	0.000170796	0.00230843	0.348246	2.43e-05	0.000580068	dose dependent	blue	345.459
KCNQ5	ENSSSCG00000004281	1.63442	6.56e-10	2.91e-08	1.12738	6.56e-06	0.000213799	0.507038	0.0127653	0.0588957	dose dependent	black	22.4366
TMA16	ENSSSCG00000008890	0.758282	6.72e-10	2.98e-08	0.292431	0.00478782	0.0255387	0.465851	5.14e-07	2.84e-05	dose dependent	blue	388.832
NPEPPS	ENSSSCG00000017513	-0.631677	6.9e-10	3.05e-08	-0.330761	0.00017345	0.00232721	-0.300916	2.26e-05	0.000547734	dose dependent	pink	47.1275
GATA4	ENSSSCG00000022383	-0.615424	7.32e-10	3.21e-08	-0.567907	4.15e-09	6.92e-07	-0.0475167	0.454259	0.639064	lower sensitivity	blue	245.161
RFFL	ENSSSCG00000032552	-0.858703	7.32e-10	3.21e-08	-0.264903	0.0207649	0.0725314	-0.593799	1.51e-08	1.8e-06	dose dependent	pink	48.0969
POLR3E	ENSSSCG00000007840	0.733451	7.62e-10	3.33e-08	0.259829	0.00920454	0.0405916	0.473621	1.6e-07	1.16e-05	dose dependent	black	35.2259
CHST2	ENSSSCG00000022031	-1.21945	7.97e-10	3.48e-08	-1.02145	1.85e-08	2.15e-06	-0.198001	0.0688412	0.188568		blue	176.961
FOXO3	ENSSSCG00000004387	0.728755	8.07e-10	3.51e-08	0.32155	0.0013165	0.0100514	0.407206	1.51e-06	6.65e-05	dose dependent	magenta	38.1976
CDC14B	ENSSSCG00000027557	-1.02294	8.17e-10	3.54e-08	-0.574994	5.18e-05	0.000968259	-0.447941	2.43e-05	0.000580068	dose dependent	pink	38.5388
	ENSSSCG00000036785	1.89859	8.28e-10	3.58e-08	1.28438	1.31e-05	0.000361569	0.614216	0.0124217	0.0578564	dose dependent	pink	19.9238
CRYBG1	ENSSSCG00000004371	-0.764832	8.64e-10	3.72e-08	-0.600297	1.85e-07	1.42e-05	-0.164535	0.0380699	0.125981		turquoise	267.632
HTR7	ENSSSCG00000010459	-1.34554	8.77e-10	3.77e-08	-0.903181	2.13e-06	9.13e-05	-0.442359	0.000410071	0.00485308	dose dependent	purple	21.4731
ILDR2	ENSSSCG00000035124	-0.722819	8.84e-10	3.79e-08	-0.570589	2.02e-07	1.52e-05	-0.15223	0.0486485	0.149004		blue	161.049
MOB3C	ENSSSCG00000003897	-0.822835	8.93e-10	3.81e-08	-0.125516	0.244849	0.411702	-0.69732	5.99e-11	2.43e-08		pink	20.2456
IL18	ENSSSCG00000015037	-1.34924	9.05e-10	3.85e-08	-0.621398	0.000651451	0.00607649	-0.727837	3.77e-07	2.22e-05	dose dependent	turquoise	435.218
ACOT12	ENSSSCG00000036095	1.00648	9.2e-10	3.88e-08	0.340368	0.0123141	0.0498684	0.666107	4.86e-08	4.5e-06	dose dependent	yellow	64.9481
HIF3A	ENSSSCG00000003101	1.7686	9.2e-10	3.88e-08	1.07718	5.93e-05	0.00105975	0.691423	0.00238302	0.0176247	dose dependent	black	28.0495
UTP11	ENSSSCG00000003645	0.836779	9.2e-10	3.88e-08	0.227469	0.0437955	0.12466	0.609309	1.06e-08	1.35e-06		blue	421.681
GRK3	ENSSSCG00000009956	0.763932	9.3e-10	3.91e-08	0.501021	8.71e-06	0.000267328	0.262912	0.00238844	0.0176555	dose dependent	blue	75.2616
HSPA13	ENSSSCG00000012007	1.29374	9.46e-10	3.97e-08	0.297801	0.087245	0.203071	0.995937	3.47e-09	5.72e-07		yellow	104.958
SLC7A7	ENSSSCG00000002041	-0.659166	9.63e-10	4.03e-08	-0.282515	0.00196642	0.0136252	-0.376651	1.58e-06	6.89e-05	dose dependent	blue	93.0969
SLC25A47	ENSSSCG00000002515	-1.74388	9.72e-10	4.05e-08	-0.82658	0.000688486	0.00630171	-0.917302	6.26e-06	0.000210404	dose dependent	blue	53.0213
GALNT15	ENSSSCG00000011195	2.01411	1.04e-09	4.33e-08	0.97951	0.00103308	0.00840818	1.0346	0.000120602	0.0019654	dose dependent	blue	39.5502
BIVM	ENSSSCG00000009534	0.868882	1.06e-09	4.37e-08	0.359715	0.00308796	0.0188712	0.509167	2.03e-06	8.54e-05	dose dependent	blue	363.253
USP36	ENSSSCG00000017165	0.728725	1.06e-09	4.37e-08	0.364713	0.000411764	0.00436649	0.364012	2.16e-05	0.000527187	dose dependent	green	47.1912
PTPRJ	ENSSSCG00000023709	-0.651148	1.08e-09	4.45e-08	-0.27756	0.0020642	0.0141519	-0.373588	1.18e-06	5.52e-05	dose dependent	pink	43.3009
CD44	ENSSSCG00000013297	0.626655	1.1e-09	4.52e-08	0.496109	2.33e-07	1.67e-05	0.130546	0.0538153	0.159023	lower sensitivity	pink	14.9206
USP24	ENSSSCG00000029633	0.926138	1.1e-09	4.52e-08	0.36029	0.00467547	0.0251284	0.565848	3.68e-07	2.18e-05	dose dependent	brown	125.239
ZCCHC24	ENSSSCG00000033074	0.594408	1.12e-09	4.57e-08	0.158981	0.0468933	0.131145	0.435428	5.51e-09	7.97e-07		magenta	40.2307
BLOC1S5	ENSSSCG00000040593	-0.747688	1.14e-09	4.64e-08	-0.569701	3.12e-07	2.07e-05	-0.177987	0.0168684	0.0721013	dose dependent	magenta	27.9377
POLR1B	ENSSSCG00000008098	0.618063	1.14e-09	4.64e-08	0.225317	0.00798922	0.0367883	0.392746	2.05e-07	1.4e-05	dose dependent	brown	100.656
GPRC5C	ENSSSCG00000040989	-0.780658	1.16e-09	4.7e-08	-0.422852	0.000158561	0.00217416	-0.357805	7.79e-05	0.00140951	dose dependent	yellow	63.1646
POLRMT	ENSSSCG00000035693	0.705155	1.18e-09	4.78e-08	0.519194	1.06e-06	5.34e-05	0.185962	0.0158391	0.068549	dose dependent	green	71.8313
BYSL	ENSSSCG00000026752	0.638657	1.2e-09	4.84e-08	0.400432	1.8e-05	0.000457431	0.238225	0.000843475	0.00835694	dose dependent	black	44.8628
WDR12	ENSSSCG00000016116	0.879245	1.2e-09	4.83e-08	0.526066	4.46e-05	0.000874844	0.35318	0.000566409	0.00622498	dose dependent	turquoise	743.903
PUS3	ENSSSCG00000015222	0.928676	1.21e-09	4.85e-08	0.5262	0.000109512	0.00167133	0.402477	0.000309259	0.00395729	dose dependent	blue	417.801
CCSAP	ENSSSCG00000023776	-1.14651	1.22e-09	4.88e-08	-0.80775	1.26e-06	6.06e-05	-0.338759	0.00226687	0.0169871	dose dependent	black	22.6699
MAN1C1	ENSSSCG00000023235	-0.799288	1.31e-09	5.24e-08	-0.432468	0.000174499	0.00233841	-0.36682	8.75e-05	0.00154119	dose dependent	pink	34.9727
UTP23	ENSSSCG00000030493	0.831675	1.33e-09	5.28e-08	0.532033	1.95e-05	0.000482704	0.299642	0.00236762	0.0175565	dose dependent	blue	368.706
ZC3H10	ENSSSCG00000033568	0.594309	1.37e-09	5.44e-08	0.47257	3.14e-07	2.07e-05	0.121738	0.0679363	0.186921	lower sensitivity	turquoise	485.963
	ENSSSCG00000039351	0.668757	1.38e-09	5.44e-08	0.221459	0.01594	0.0603846	0.447298	7.29e-08	6.26e-06	dose dependent	blue	254.4
PJA1	ENSSSCG00000024463	-0.504152	1.43e-09	5.65e-08	-0.286568	8.44e-05	0.0013957	-0.217583	0.000149028	0.00230668	dose dependent	turquoise	66.3479
	ENSSSCG00000014258	0.543301	1.47e-09	5.78e-08	0.104663	0.153871	0.30037	0.438638	7.7e-10	1.85e-07		pink	36.2129
BACH2	ENSSSCG00000004332	1.60992	1.51e-09	5.92e-08	0.239549	0.278445	0.448389	1.37038	9.47e-10	2.12e-07		brown	66.657
GDF11	ENSSSCG00000000363	-1.00537	1.57e-09	6.12e-08	-0.86514	1.95e-08	2.25e-06	-0.140228	0.13299	0.293685		blue	89.1285
PREB	ENSSSCG00000008553	0.846011	1.6e-09	6.22e-08	0.20722	0.0720151	0.177047	0.638791	4.16e-09	6.63e-07		black	35.1423
SLC1A2	ENSSSCG00000013296	2.42705	1.6e-09	6.22e-08	1.82742	2.95e-06	0.000113808	0.599631	0.0570253	0.165813		black	19.3178
SNCAIP	ENSSSCG00000014235	1.28852	1.63e-09	6.3e-08	0.636133	0.000830967	0.00718381	0.652383	8.81e-05	0.0015463	dose dependent	magenta	20.469
RARB	ENSSSCG00000011212	-0.674328	1.68e-09	6.47e-08	-0.388447	6.35e-05	0.00111734	-0.285881	0.000112932	0.00187928	dose dependent	pink	14.7072
GNA11	ENSSSCG00000029279	0.524745	1.69e-09	6.5e-08	0.295959	0.000108465	0.00166013	0.228785	0.000169686	0.00255393	dose dependent	green	25.2885
NOTCH4	ENSSSCG00000001440	0.86821	1.71e-09	6.55e-08	0.577519	1.05e-05	0.000308455	0.29069	0.00395452	0.0254591	dose dependent	green	50.0203
PIK3AP1	ENSSSCG00000010509	-0.656423	1.71e-09	6.55e-08	-0.514069	4.18e-07	2.52e-05	-0.142354	0.0488833	0.149368		turquoise	487.767
	ENSSSCG00000002020	0.734906	1.73e-09	6.61e-08	0.436963	6.25e-05	0.00110285	0.297942	0.000657767	0.00690106	dose dependent	turquoise	708.088
ALDH8A1	ENSSSCG00000028115	-0.675658	1.75e-09	6.66e-08	-0.2906	0.00234327	0.0154741	-0.385058	2.49e-06	9.99e-05	dose dependent	black	25.9321
	ENSSSCG00000004392	0.919908	1.82e-09	6.91e-08	0.326377	0.0109007	0.0458061	0.593531	2.04e-07	1.4e-05	dose dependent	brown	121.609
HSPH1	ENSSSCG00000009334	1.30466	1.86e-09	7.04e-08	0.558402	0.00257931	0.0165398	0.746262	2.95e-06	0.000112014	dose dependent	brown	80.9615
	ENSSSCG00000030362	-1.10545	1.91e-09	7.21e-08	-0.439112	0.00463312	0.0250051	-0.666336	6.87e-07	3.56e-05	dose dependent	pink	39.3573
TRIP12	ENSSSCG00000024373	0.600982	1.93e-09	7.29e-08	0.360191	4.45e-05	0.000874698	0.240791	0.00038896	0.0046695	dose dependent	black	17.534
MAN1A1	ENSSSCG00000004244	-0.714271	1.95e-09	7.32e-08	-0.527589	1.38e-06	6.56e-05	-0.186681	0.0179718	0.0750527	dose dependent	turquoise	313.773
MTHFR	ENSSSCG00000003428	-0.819798	1.99e-09	7.48e-08	-0.376849	0.0012693	0.0098125	-0.442949	6.3e-06	0.000211112	dose dependent	yellow	59.5227
CXCR4	ENSSSCG00000039416	0.973026	2.04e-09	7.64e-08	1.08058	3e-10	7.6e-08	-0.107559	0.368433	0.563295	lower sensitivity	turquoise	367.917
	ENSSSCG00000003343	1.01309	2.05e-09	7.65e-08	0.602787	5.81e-05	0.00104604	0.410298	0.000490404	0.00558138	dose dependent	black	34.9532
FAM180A	ENSSSCG00000036403	0.760558	2.06e-09	7.67e-08	0.309806	0.00425934	0.0236263	0.450752	2.12e-06	8.8e-05	dose dependent	blue	120.712
ZFYVE27	ENSSSCG00000010528	0.482793	2.1e-09	7.79e-08	0.299036	3.18e-05	0.000689401	0.183757	0.000946093	0.00909404	dose dependent	black	29.9838
RIPK4	ENSSSCG00000012083	-1.00892	2.11e-09	7.82e-08	-0.512774	0.000335058	0.00375827	-0.496148	8.22e-06	0.000256615	dose dependent	pink	37.5694
C15orf41	ENSSSCG00000026900	-0.646266	2.14e-09	7.88e-08	-0.651462	8.4e-10	1.78e-07	0.00519601	0.937282	0.967653	lower sensitivity	turquoise	111.58
CD58	ENSSSCG00000006738	-0.705231	2.14e-09	7.88e-08	-0.171857	0.0738777	0.180375	-0.533374	2.29e-09	4.1e-07		magenta	31.0083
FICD	ENSSSCG00000009945	1.55126	2.16e-09	7.91e-08	0.297872	0.162526	0.311812	1.25339	1.49e-09	3.06e-07		black	25.927
	ENSSSCG00000034662	-1.21696	2.16e-09	7.91e-08	-0.794492	8.95e-06	0.000272031	-0.422473	0.000885113	0.00864861	dose dependent	pink	19.0034
DDX31	ENSSSCG00000005729	0.783876	2.17e-09	7.91e-08	0.296076	0.00786495	0.0363815	0.4878	9.25e-07	4.55e-05	dose dependent	magenta	28.7115
DYNLT1	ENSSSCG00000033107	0.647319	2.27e-09	8.26e-08	0.548054	9.53e-08	8.24e-06	0.0992647	0.161445	0.334188	lower sensitivity	turquoise	681.804
ETF1	ENSSSCG00000014337	0.795499	2.32e-09	8.45e-08	0.387392	0.000737384	0.00663786	0.408107	1.67e-05	0.000439503	dose dependent	blue	430.989
	ENSSSCG00000028159	0.613884	2.41e-09	8.75e-08	0.361575	8.09e-05	0.00135456	0.252309	0.000566926	0.00622498	dose dependent	blue	158.605
ARNT	ENSSSCG00000006646	-0.531602	2.42e-09	8.77e-08	-0.242556	0.00148697	0.0110148	-0.289045	6.75e-06	0.000220578	dose dependent	pink	46.0756
IGFBP3	ENSSSCG00000038783	-0.740784	2.45e-09	8.82e-08	-0.491267	1.19e-05	0.000337748	-0.249517	0.00332049	0.0223754	dose dependent	blue	262.986
RHOD	ENSSSCG00000022726	-1.04651	2.46e-09	8.84e-08	-0.22691	0.114775	0.245738	-0.819599	1.94e-09	3.66e-07		magenta	31.2192
SNX24	ENSSSCG00000039373	0.562588	2.46e-09	8.83e-08	0.148986	0.0570212	0.150101	0.413602	1.58e-08	1.85e-06		yellow	123.735
YBX3	ENSSSCG00000000633	0.892813	2.47e-09	8.84e-08	0.738959	1.81e-07	1.4e-05	0.153854	0.121653	0.275893		black	33.7406
BMS1	ENSSSCG00000010198	0.88982	2.48e-09	8.87e-08	0.376216	0.00316209	0.0191123	0.513604	2.98e-06	0.0001122	dose dependent	yellow	127.035
IRF1	ENSSSCG00000014277	-1.04086	2.56e-09	9.11e-08	-0.473987	0.0015117	0.0111282	-0.566877	5.91e-06	0.000200536	dose dependent	purple	32.6933
RTKN	ENSSSCG00000008281	-0.929746	2.57e-09	9.11e-08	-0.336716	0.00964349	0.041966	-0.593029	1.61e-07	1.16e-05	dose dependent	blue	90.8242
	ENSSSCG00000036529	0.865755	2.57e-09	9.11e-08	0.31873	0.0103359	0.0441528	0.547025	1.12e-06	5.33e-05	dose dependent	blue	438.485
PUM3	ENSSSCG00000005227	1.0175	2.73e-09	9.64e-08	0.608804	7.88e-05	0.00132827	0.408691	0.00102516	0.00952449	dose dependent	yellow	124.853
RIOK1	ENSSSCG00000001024	0.691011	2.74e-09	9.67e-08	0.288276	0.00389084	0.0221695	0.402734	3.96e-06	0.00014295	dose dependent	black	28.5059
RBM28	ENSSSCG00000031847	0.706874	2.76e-09	9.7e-08	0.283291	0.00533674	0.027645	0.423583	2.17e-06	8.96e-05	dose dependent	black	32.9617
DDX24	ENSSSCG00000002470	0.527361	2.77e-09	9.71e-08	0.254309	0.000879085	0.00746775	0.273052	1.58e-05	0.000425928	dose dependent	turquoise	310.16
ATP1B1	ENSSSCG00000006296	0.575937	2.8e-09	9.8e-08	0.304834	0.000294055	0.00340058	0.271103	5.88e-05	0.00114272	dose dependent	blue	281.345
ARHGEF6	ENSSSCG00000030460	-0.986819	2.89e-09	1.01e-07	-0.480876	0.000697489	0.00636357	-0.505943	9.24e-06	0.000278775	dose dependent	pink	32.8947
	ENSSSCG00000012654	0.719052	2.91e-09	1.01e-07	0.592777	2.08e-07	1.56e-05	0.126275	0.112811	0.262893	lower sensitivity	turquoise	628.157
	ENSSSCG00000033037	-0.57253	2.95e-09	1.02e-07	-0.268121	0.00118454	0.00936139	-0.304409	8.88e-06	0.000271047	dose dependent	pink	18.2685
MRPL44	ENSSSCG00000016232	0.443045	2.96e-09	1.02e-07	0.183691	0.0039732	0.0225096	0.259354	2.65e-06	0.000102974	dose dependent	black	32.5008
	ENSSSCG00000027777	0.577415	3e-09	1.04e-07	0.557831	7.45e-09	1.12e-06	0.0195844	0.766151	0.865016	lower sensitivity	blue	31.2333
APBA3	ENSSSCG00000013492	0.653335	3.02e-09	1.04e-07	0.319373	0.000895414	0.00756116	0.333962	3.69e-05	0.000796597	dose dependent	green	37.0491
LRRC30	ENSSSCG00000023672	-2.21041	3.02e-09	1.04e-07	-1.79783	6.75e-08	6.46e-06	-0.412576	0.0194837	0.0793388	dose dependent	black	16.713
	ENSSSCG00000020725	-1.25488	3.1e-09	1.06e-07	-0.311713	0.0772598	0.186259	-0.943169	1.56e-08	1.84e-06		pink	52.0097
ERN1	ENSSSCG00000017279	1.02486	3.19e-09	1.09e-07	0.485154	0.00111929	0.00895811	0.539704	1.24e-05	0.000351968	dose dependent	green	30.8679
KLF9	ENSSSCG00000021646	1.10037	3.19e-09	1.09e-07	0.81531	1.76e-06	7.92e-05	0.285064	0.0198844	0.0804108	dose dependent	black	27.5641
SLC46A2	ENSSSCG00000005472	-1.36856	3.22e-09	1.1e-07	-0.779355	7.71e-05	0.00130711	-0.589201	3.08e-05	0.000694544	dose dependent	pink	22.1482
IPPK	ENSSSCG00000030204	0.610076	3.32e-09	1.13e-07	0.193175	0.0264562	0.0870047	0.4169	1.73e-07	1.23e-05	dose dependent	brown	102.345
LPIN2	ENSSSCG00000038494	0.931361	3.65e-09	1.24e-07	0.99203	3.78e-10	9.23e-08	-0.0606684	0.540481	0.708428	lower sensitivity	black	29.9688
JMJD6	ENSSSCG00000035923	0.697549	3.82e-09	1.29e-07	0.467395	1.51e-05	0.000405011	0.230154	0.00546318	0.0322769	dose dependent	turquoise	633.012
NOC3L	ENSSSCG00000010484	1.1391	3.89e-09	1.31e-07	0.552181	0.00122222	0.00957646	0.586919	6.23e-05	0.00119095	dose dependent	yellow	134.029
POLR1C	ENSSSCG00000028007	0.79205	4.08e-09	1.37e-07	0.516061	2.26e-05	0.000531307	0.275989	0.00308825	0.0211932	dose dependent	turquoise	646.567
PTGS1	ENSSSCG00000005533	-0.812145	4.17e-09	1.4e-07	-0.444321	0.000216843	0.00273037	-0.367824	9.01e-05	0.00157142	dose dependent	blue	238.989
CREB3L3	ENSSSCG00000013501	-0.802806	4.4e-09	1.47e-07	-0.286888	0.0134461	0.0532958	-0.515917	6.06e-07	3.27e-05	dose dependent	turquoise	446.556
USP7	ENSSSCG00000007907	0.564724	4.47e-09	1.5e-07	0.315747	0.000189894	0.00246098	0.248977	0.000199085	0.00286562	dose dependent	brown	107.771
LRRC61	ENSSSCG00000040690	1.45601	4.57e-09	1.52e-07	0.698979	0.00174753	0.0123945	0.757027	0.000125412	0.00202055	dose dependent	black	14.3458
EXOSC3	ENSSSCG00000005355	0.778832	4.62e-09	1.54e-07	0.471011	9.05e-05	0.00146799	0.307821	0.00148616	0.0125646	dose dependent	turquoise	751.281
WDR74	ENSSSCG00000028025	0.786503	4.69e-09	1.56e-07	0.438022	0.000238895	0.00292998	0.348481	0.000312422	0.00397623	dose dependent	turquoise	760.869
UBL3	ENSSSCG00000035992	0.678973	4.71e-09	1.56e-07	0.502038	2.89e-06	0.000112728	0.176935	0.0248347	0.0941244	dose dependent	black	24.3158
ADAMTS1	ENSSSCG00000012026	1.09605	4.74e-09	1.57e-07	0.774877	7.94e-06	0.000248878	0.321171	0.0154225	0.0672592	dose dependent	black	18.2964
G3BP1	ENSSSCG00000035676	0.523136	4.79e-09	1.57e-07	0.215274	0.00466169	0.0250924	0.307862	2.21e-06	9.02e-05	dose dependent	turquoise	526.285
CCND3	ENSSSCG00000032284	0.73764	4.8e-09	1.57e-07	0.48169	2.22e-05	0.00052447	0.25595	0.00292426	0.0203836	dose dependent	turquoise	325.625
PXDC1	ENSSSCG00000025582	-0.611715	4.8e-09	1.57e-07	-0.260137	0.00347401	0.0204121	-0.351578	2.96e-06	0.00011206	dose dependent	yellow	70.783
LMO3	ENSSSCG00000036499	-1.49319	4.81e-09	1.57e-07	-1.32966	1.63e-08	1.93e-06	-0.163527	0.2114	0.39751		black	25.0996
ARG1	ENSSSCG00000004195	1.62797	5.04e-09	1.64e-07	0.852578	0.000406513	0.00431402	0.775389	4.91e-05	0.00100329	dose dependent	turquoise	677.566
PLRG1	ENSSSCG00000008996	0.667721	5.04e-09	1.64e-07	0.414741	5.73e-05	0.00103817	0.25298	0.00179414	0.0142986	dose dependent	yellow	51.3823
FOXO1	ENSSSCG00000009370	0.858621	5.16e-09	1.68e-07	0.799905	3.01e-08	3.31e-06	0.0587154	0.558081	0.721941	lower sensitivity	black	23.299
IKBKB	ENSSSCG00000007030	0.370984	5.24e-09	1.7e-07	0.279243	2.16e-06	9.25e-05	0.0917403	0.0323823	0.112473	lower sensitivity	black	27.5927
TLE1	ENSSSCG00000005291	0.686717	5.38e-09	1.74e-07	0.432336	3.9e-05	0.000794164	0.254381	0.00143099	0.0122221	dose dependent	black	31.4941
TTLL4	ENSSSCG00000016201	0.824465	5.51e-09	1.78e-07	0.530081	3.37e-05	0.000722933	0.294385	0.00281703	0.0198705	dose dependent	magenta	22.5236
DPH5	ENSSSCG00000006859	0.686262	5.57e-09	1.79e-07	0.480672	9.17e-06	0.000276732	0.205589	0.0121355	0.0569258	dose dependent	turquoise	740.847
SGPL1	ENSSSCG00000010274	0.940286	5.9e-09	1.9e-07	0.784246	2.42e-07	1.71e-05	0.156039	0.132082	0.292466		black	32.9365
PES1	ENSSSCG00000010010	0.706109	6.18e-09	1.98e-07	0.409965	0.000132765	0.00193458	0.296144	0.0003898	0.00467167	dose dependent	turquoise	654.963
WISP1	ENSSSCG00000005946	1.48025	6.45e-09	2.06e-07	0.733741	0.00143146	0.0106929	0.746512	0.000208968	0.00297763	dose dependent	black	20.5745
RBM4B	ENSSSCG00000038304	-0.472481	6.59e-09	2.1e-07	-0.324969	1.07e-05	0.000311643	-0.147512	0.00655599	0.0368852	dose dependent	blue	118.665
PPP4R3A	ENSSSCG00000002441	0.595431	6.73e-09	2.14e-07	0.340704	0.000179695	0.0023794	0.254727	0.000391671	0.00469012	dose dependent	brown	80.0238
ZBED3	ENSSSCG00000014095	1.51757	6.73e-09	2.14e-07	1.20627	2.83e-06	0.000111463	0.311298	0.128809	0.287238		green	31.5453
SEMA6A	ENSSSCG00000014224	-0.617429	6.75e-09	2.14e-07	-0.429465	7.95e-06	0.000248878	-0.187963	0.00660331	0.0370789	dose dependent	pink	37.3803
	ENSSSCG00000003839	-0.85417	6.94e-09	2.2e-07	-0.523524	7.29e-05	0.00124997	-0.330646	0.00123416	0.010943	dose dependent	pink	42.2016
KIAA1211L	ENSSSCG00000008187	3.44969	7.14e-09	2.25e-07	2.54788	2.88e-05	0.000641116	0.901811	0.0894362	0.226031		black	17.0709
	ENSSSCG00000039854	0.865743	7.15e-09	2.25e-07	0.72607	2.63e-07	1.79e-05	0.139673	0.148511	0.31535		yellow	53.0028
RCBTB2	ENSSSCG00000009400	-0.509476	7.31e-09	2.29e-07	-0.385481	1.92e-06	8.5e-05	-0.123995	0.0292898	0.104893	lower sensitivity	turquoise	252.573
NTMT1	ENSSSCG00000005678	0.905275	7.32e-09	2.29e-07	0.784187	2.46e-07	1.73e-05	0.121088	0.270891	0.465097	lower sensitivity	turquoise	764.471
CIART	ENSSSCG00000038374	0.907838	7.33e-09	2.29e-07	1.04181	4.88e-10	1.15e-07	-0.133974	0.254905	0.447548	lower sensitivity	turquoise	705.32
CLUAP1	ENSSSCG00000007955	0.634558	7.47e-09	2.33e-07	0.243115	0.0101169	0.0434133	0.391443	2.88e-06	0.000109797	dose dependent	pink	33.7273
POLR3D	ENSSSCG00000009622	0.577625	7.48e-09	2.33e-07	0.208733	0.0141812	0.0555109	0.368893	9.32e-07	4.57e-05	dose dependent	black	38.3327
SNTB1	ENSSSCG00000005994	-0.713776	7.51e-09	2.33e-07	-0.353667	0.00102035	0.00832363	-0.360109	4.76e-05	0.00098716	dose dependent	turquoise	274.27
MPZL2	ENSSSCG00000015091	-0.704204	7.75e-09	2.41e-07	-0.630913	5.25e-08	5.17e-06	-0.0732913	0.331366	0.527427	lower sensitivity	black	14.944
ABCD3	ENSSSCG00000028620	0.737152	7.89e-09	2.44e-07	0.274377	0.0112576	0.0468615	0.462775	8.3e-07	4.2e-05	dose dependent	black	21.3757
UTP15	ENSSSCG00000014068	0.688141	7.89e-09	2.44e-07	0.340511	0.0011955	0.00941656	0.347629	8.25e-05	0.00146865	dose dependent	yellow	119.297
DOK3	ENSSSCG00000031653	0.936904	7.9e-09	2.44e-07	1.16297	8.28e-11	2.67e-08	-0.226061	0.0742983	0.199299		turquoise	514.153
CHST1	ENSSSCG00000013273	-1.00798	7.98e-09	2.45e-07	-0.594558	8.59e-05	0.00141559	-0.413419	0.000162105	0.00246337	dose dependent	yellow	54.0742
ADORA3	ENSSSCG00000006788	0.887044	8.12e-09	2.49e-07	0.767864	2.31e-07	1.67e-05	0.11918	0.260122	0.453558	lower sensitivity	black	23.8046
FLNB	ENSSSCG00000011471	-0.584108	8.19e-09	2.51e-07	-0.312358	0.0004722	0.00483197	-0.271749	0.000174034	0.00260279	dose dependent	blue	285.017
PPRC1	ENSSSCG00000010575	0.961603	8.38e-09	2.56e-07	0.3005	0.0332882	0.102801	0.661103	2.21e-07	1.49e-05		brown	74.818
IL1R2	ENSSSCG00000028331	1.90976	8.63e-09	2.63e-07	1.2995	4.72e-05	0.000912671	0.610264	0.0224453	0.0874498	dose dependent	blue	331.963
LMO7	ENSSSCG00000040184	-0.617796	8.84e-09	2.69e-07	-0.362414	0.00013503	0.00195153	-0.255382	0.000487588	0.00555964	dose dependent	turquoise	190.708
MISP	ENSSSCG00000013425	2.03227	8.93e-09	2.71e-07	1.12186	0.000670588	0.0061994	0.910406	0.00165178	0.0135213	dose dependent	pink	14.2848
RND1	ENSSSCG00000038562	-1.25506	8.93e-09	2.71e-07	-0.77287	4.94e-05	0.000939158	-0.482193	0.000387641	0.0046576	dose dependent	magenta	26.194
NIP7	ENSSSCG00000033741	0.746702	8.95e-09	2.71e-07	0.203031	0.0645246	0.163627	0.543671	9.55e-08	7.52e-06		blue	493.492
SMAD3	ENSSSCG00000004952	-0.786153	8.97e-09	2.71e-07	-0.388006	0.00109129	0.00878114	-0.398147	3.98e-05	0.000850249	dose dependent	pink	41.8323
KLB	ENSSSCG00000026297	-1.10198	8.99e-09	2.71e-07	-0.897	7.4e-07	4.02e-05	-0.204979	0.112682	0.262765		blue	50.6133
CD200	ENSSSCG00000027820	-0.913508	9.01e-09	2.71e-07	-0.775459	1.45e-07	1.17e-05	-0.138049	0.13877	0.302533		magenta	27.7212
	ENSSSCG00000040236	1.52246	9.32e-09	2.79e-07	1.38063	3.38e-07	2.21e-05	0.141832	0.501576	0.678054		black	30.4418
HEATR3	ENSSSCG00000039577	0.626071	9.43e-09	2.82e-07	-0.046578	0.606401	0.743347	0.672649	1.99e-12	1.48e-09		pink	29.5529
TSSC4	ENSSSCG00000036015	1.12808	9.43e-09	2.82e-07	0.981089	3.49e-07	2.24e-05	0.146988	0.301835	0.497954		turquoise	232.118
NEK6	ENSSSCG00000005587	-0.572846	9.47e-09	2.82e-07	-0.421343	5.22e-06	0.000177491	-0.151503	0.0265316	0.0980618	dose dependent	blue	209.978
SH3BP5L	ENSSSCG00000025900	0.451694	9.81e-09	2.92e-07	0.149702	0.0249115	0.0832222	0.301991	3.84e-07	2.25e-05	dose dependent	black	30.5174
CBFA2T2	ENSSSCG00000027410	-0.689657	1e-08	2.98e-07	-0.368636	0.000403992	0.00430015	-0.321021	6.71e-05	0.00125641	dose dependent	blue	293.681
CDCA7L	ENSSSCG00000015380	-0.58677	1.01e-08	2.99e-07	-0.540548	4.38e-08	4.57e-06	-0.0462223	0.48098	0.661172	lower sensitivity	turquoise	126.518
CHCHD4	ENSSSCG00000011604	0.771396	1.02e-08	3e-07	0.519513	2.49e-05	0.000569807	0.251883	0.00748925	0.0405586	dose dependent	turquoise	657.403
	ENSSSCG00000039825	0.962856	1.02e-08	3e-07	0.867529	1.9e-07	1.44e-05	0.0953267	0.437408	0.624592	lower sensitivity	turquoise	484.862
ASNSD1	ENSSSCG00000016041	1.14199	1.06e-08	3.11e-07	0.224036	0.181804	0.336368	0.917958	1.17e-08	1.47e-06		yellow	102.669
NES	ENSSSCG00000006474	-1.19436	1.07e-08	3.13e-07	-0.970603	3.53e-07	2.24e-05	-0.223761	0.0590436	0.169732		blue	77.6476
	ENSSSCG00000032973	0.697579	1.09e-08	3.2e-07	0.436288	8.63e-05	0.00142044	0.261291	0.00300576	0.0207982	dose dependent	turquoise	753.873
DLGAP4	ENSSSCG00000007317	-0.575825	1.1e-08	3.22e-07	-0.251455	0.0036255	0.0210665	-0.32437	6.79e-06	0.000221357	dose dependent	blue	194.4
ILF3	ENSSSCG00000013638	0.4367	1.1e-08	3.22e-07	0.206306	0.00184626	0.0129327	0.230394	2.51e-05	0.000592783	dose dependent	blue	261.339
CLCN6	ENSSSCG00000003429	-0.830443	1.11e-08	3.24e-07	-0.482797	0.00017288	0.00232331	-0.347646	0.000476659	0.00546769	dose dependent	blue	224.714
RNF19B	ENSSSCG00000025206	-0.689665	1.13e-08	3.29e-07	-0.0625632	0.529021	0.680499	-0.627101	1.34e-10	4.52e-08		pink	36.9407
	ENSSSCG00000016949	0.667922	1.15e-08	3.34e-07	0.314768	0.00210602	0.0143692	0.353154	4.02e-05	0.000858545	dose dependent	blue	454.212
ARHGAP29	ENSSSCG00000006889	-0.723714	1.16e-08	3.36e-07	-0.344467	0.00175363	0.0124221	-0.379247	2.87e-05	0.000663089	dose dependent	pink	47.7131
NCDN	ENSSSCG00000031786	0.633067	1.18e-08	3.4e-07	0.343476	0.000487651	0.00493147	0.28959	0.000286519	0.00373371	dose dependent	green	47.7376
BTG1	ENSSSCG00000035790	-0.923771	1.21e-08	3.48e-07	-0.308842	0.02484	0.0830617	-0.614929	4.9e-07	2.79e-05	dose dependent	pink	28.8063
DNAJC11	ENSSSCG00000003384	0.424837	1.21e-08	3.49e-07	0.304774	8.6e-06	0.000265538	0.120063	0.0170646	0.0724519	dose dependent	turquoise	198.77
NDST1	ENSSSCG00000032731	0.815884	1.23e-08	3.54e-07	0.364172	0.0031915	0.0192467	0.451712	1.14e-05	0.00033319	dose dependent	green	42.5553
FAM8A1	ENSSSCG00000001070	-0.604619	1.24e-08	3.55e-07	-0.378176	7.01e-05	0.00120717	-0.226444	0.00177133	0.0141647	dose dependent	black	21.9777
PHF13	ENSSSCG00000027869	-1.01612	1.25e-08	3.57e-07	-0.327662	0.027397	0.089207	-0.688461	7.59e-08	6.41e-06	dose dependent	pink	41.9109
STAT5B	ENSSSCG00000017406	-0.457828	1.25e-08	3.57e-07	-0.14691	0.0310859	0.0977893	-0.310918	3.24e-07	2.01e-05	dose dependent	blue	319.664
IL33	ENSSSCG00000005203	-0.840021	1.26e-08	3.57e-07	-0.473535	0.000242015	0.00295037	-0.366487	0.000201334	0.00289504	dose dependent	magenta	33.8946
ACVR1	ENSSSCG00000015874	-1.0489	1.27e-08	3.61e-07	-0.487138	0.00223823	0.0149534	-0.561764	1.89e-05	0.000479699	dose dependent	pink	36.2349
SFT2D2	ENSSSCG00000031617	-0.495372	1.28e-08	3.62e-07	-0.488403	1.38e-08	1.7e-06	-0.00696969	0.903667	0.950448	lower sensitivity	turquoise	30.228
NANP	ENSSSCG00000039380	0.67025	1.29e-08	3.65e-07	0.221877	0.0284644	0.0917826	0.448372	1.03e-06	4.95e-05	dose dependent	yellow	84.2465
NOP9	ENSSSCG00000001990	0.666663	1.33e-08	3.76e-07	0.322444	0.00169487	0.0121032	0.344219	5.48e-05	0.00108126	dose dependent	turquoise	544.328
NRIP1	ENSSSCG00000021038	1.40917	1.34e-08	3.79e-07	0.87494	0.000107771	0.00165701	0.534232	0.00293751	0.0204558	dose dependent	brown	67.5671
HMOX2	ENSSSCG00000007942	0.96767	1.37e-08	3.85e-07	1.01758	2.2e-09	3.86e-07	-0.0499096	0.645404	0.784499	lower sensitivity	turquoise	852.218
TMEM51	ENSSSCG00000021026	-0.728535	1.37e-08	3.85e-07	-0.281388	0.00964174	0.041966	-0.447147	1.15e-06	5.42e-05	dose dependent	blue	81.0104
RAE1	ENSSSCG00000007503	0.46695	1.46e-08	4.1e-07	0.284773	0.00012311	0.00183153	0.182177	0.00167255	0.0136362	dose dependent	black	33.966
PAK1IP1	ENSSSCG00000001041	0.92812	1.48e-08	4.13e-07	0.39722	0.00541974	0.0279321	0.5309	1.6e-05	0.000429048	dose dependent	blue	473.279
ZSWIM4	ENSSSCG00000013758	-0.78956	1.51e-08	4.22e-07	-0.218232	0.0598915	0.155039	-0.571329	2.88e-08	2.96e-06		blue	306.555
	ENSSSCG00000002703	0.483757	1.51e-08	4.22e-07	0.157497	0.0303104	0.0960466	0.32626	4.93e-07	2.79e-05	dose dependent	yellow	45.5173
ADGRG6	ENSSSCG00000004139	-0.736636	1.53e-08	4.25e-07	-0.480377	4.63e-05	0.000901694	-0.256259	0.00423724	0.026825	dose dependent	turquoise	255.033
ISG20L2	ENSSSCG00000006471	0.486139	1.54e-08	4.28e-07	0.22764	0.00239795	0.0157181	0.258499	3.58e-05	0.000780879	dose dependent	turquoise	445.928
AAR2	ENSSSCG00000007315	0.536574	1.62e-08	4.48e-07	0.337573	7.69e-05	0.00130592	0.199002	0.00225137	0.0169336	dose dependent	turquoise	490.266
CDCA2	ENSSSCG00000009653	1.3615	1.66e-08	4.59e-07	1.04755	7.94e-06	0.000248878	0.313943	0.0920037	0.230139		brown	61.6696
TOMM40	ENSSSCG00000003089	0.632205	1.66e-08	4.58e-07	0.385502	0.000126161	0.00186908	0.246703	0.00157041	0.013105	dose dependent	turquoise	571.507
WDR46	ENSSSCG00000001504	0.566584	1.71e-08	4.7e-07	0.372327	4.87e-05	0.000926062	0.194256	0.00583677	0.0339764	dose dependent	turquoise	640.58
PUS1	ENSSSCG00000009741	0.726996	1.9e-08	5.22e-07	0.507776	2.2e-05	0.000521053	0.219221	0.016214	0.0696822	dose dependent	turquoise	326.635
SLC37A4	ENSSSCG00000015105	0.961219	1.93e-08	5.3e-07	0.469517	0.00162756	0.0117373	0.491701	4.9e-05	0.00100254	dose dependent	black	24.5009
DKC1	ENSSSCG00000012823	0.67318	2e-08	5.47e-07	0.257195	0.0127422	0.0512072	0.415985	3.46e-06	0.000127628	dose dependent	blue	225.231
PSME4	ENSSSCG00000008412	0.723888	2e-08	5.47e-07	0.585778	1.48e-06	6.87e-05	0.13811	0.111398	0.260924		brown	79.1093
BMPER	ENSSSCG00000016665	-0.674328	2.01e-08	5.49e-07	-0.465475	1.83e-05	0.000462202	-0.208853	0.00768523	0.0413672	dose dependent	blue	185.897
C1orf116	ENSSSCG00000032446	-1.15891	2.03e-08	5.53e-07	-0.787539	2.07e-05	0.000504341	-0.371373	0.00455118	0.0282145	dose dependent	pink	33.054
SLC5A6	ENSSSCG00000008550	0.973099	2.04e-08	5.55e-07	1.16423	9.97e-11	3.14e-08	-0.191127	0.0880657	0.223788		green	29.7333
	ENSSSCG00000008488	-0.790905	2.13e-08	5.78e-07	-0.621795	1.97e-06	8.66e-05	-0.16911	0.0606722	0.173187		magenta	26.0685
	ENSSSCG00000010885	-0.707176	2.14e-08	5.78e-07	-0.551046	2.3e-06	9.69e-05	-0.15613	0.0524794	0.156764		turquoise	415.08
RASA3	ENSSSCG00000009567	-0.632361	2.16e-08	5.83e-07	-0.369496	0.000222671	0.00278398	-0.262865	0.000632221	0.00674464	dose dependent	blue	261.447
EGFR	ENSSSCG00000022126	0.944256	2.21e-08	5.97e-07	0.30576	0.0327277	0.101726	0.638496	4.18e-07	2.43e-05		magenta	37.7183
FXN	ENSSSCG00000032999	0.814092	2.22e-08	5.97e-07	0.442917	0.000726282	0.00657549	0.371176	0.000616537	0.00661215	dose dependent	black	17.4956
KLHL3	ENSSSCG00000014321	-0.795725	2.23e-08	5.99e-07	-0.36351	0.00330897	0.0196789	-0.432216	2.67e-05	0.000622406	dose dependent	pink	42.2685
MINDY1	ENSSSCG00000006642	-0.604436	2.3e-08	6.16e-07	-0.324631	0.000652103	0.00607779	-0.279805	0.000210787	0.00298854	dose dependent	pink	41.0289
RRP1B	ENSSSCG00000021698	0.529353	2.33e-08	6.22e-07	0.478393	2.31e-07	1.67e-05	0.0509595	0.437655	0.624818	lower sensitivity	black	26.4528
WDR4	ENSSSCG00000023078	0.828499	2.34e-08	6.25e-07	0.568101	4.01e-05	0.000808675	0.260399	0.0163874	0.0703209	dose dependent	black	22.1561
DXO	ENSSSCG00000001425	0.599486	2.35e-08	6.25e-07	0.289649	0.00223884	0.0149534	0.309837	9.32e-05	0.00161336	dose dependent	turquoise	378.147
AGTR1	ENSSSCG00000011695	0.649849	2.38e-08	6.33e-07	0.477329	8.79e-06	0.000269018	0.172519	0.0269918	0.0991937	dose dependent	black	26.7334
ORAI3	ENSSSCG00000007770	-0.797125	2.38e-08	6.33e-07	-0.383126	0.00212246	0.0144258	-0.413999	5.13e-05	0.00102847	dose dependent	yellow	57.4103
MARCKS	ENSSSCG00000037803	-0.899652	2.4e-08	6.37e-07	-0.763417	5.84e-07	3.34e-05	-0.136236	0.196606	0.378219	lower sensitivity	turquoise	144.108
	ENSSSCG00000024568	2.29507	2.43e-08	6.43e-07	1.68379	3.57e-05	0.000743705	0.61129	0.0737827	0.198236		turquoise	459.842
STON2	ENSSSCG00000002412	-0.695939	2.44e-08	6.44e-07	-0.46805	2.9e-05	0.000641116	-0.227888	0.00458867	0.0284097	dose dependent	blue	222.158
RHOBTB2	ENSSSCG00000009638	-0.83975	2.45e-08	6.45e-07	-0.487061	0.000232911	0.00287649	-0.352689	0.000403375	0.00479384	dose dependent	blue	225.369
STC2	ENSSSCG00000016983	1.48254	2.46e-08	6.47e-07	0.846999	0.000601822	0.00573816	0.635541	0.00252018	0.0183237	dose dependent	pink	18.8375
RAB3IL1	ENSSSCG00000013074	-0.722318	2.47e-08	6.47e-07	-0.319291	0.00403053	0.0227307	-0.403028	8.21e-06	0.000256615	dose dependent	yellow	75.9184
CAMLG	ENSSSCG00000038955	0.660066	2.5e-08	6.56e-07	0.3351	0.00150657	0.0111077	0.324966	0.000227614	0.00317599	dose dependent	blue	403.761
TEPSIN	ENSSSCG00000028593	0.947657	2.54e-08	6.66e-07	0.737004	6.12e-06	0.000201854	0.210653	0.0914299	0.229149		green	60.9377
PHKA2	ENSSSCG00000012157	-0.514854	2.6e-08	6.79e-07	-0.582288	8.82e-10	1.84e-07	0.0674337	0.276179	0.470643	lower sensitivity	blue	270.42
PSMD12	ENSSSCG00000017273	0.599206	2.62e-08	6.83e-07	0.257654	0.00604516	0.0302627	0.341552	1.91e-05	0.000480396	dose dependent	brown	81.3137
SNX8	ENSSSCG00000040977	0.638481	2.62e-08	6.83e-07	0.821608	3.29e-11	1.29e-08	-0.183127	0.0243959	0.0931803		green	27.9838
KDM1B	ENSSSCG00000001074	-0.570442	2.69e-08	6.99e-07	-0.40194	1.74e-05	0.000447708	-0.168502	0.0131882	0.0600741	dose dependent	turquoise	246.145
IL31RA	ENSSSCG00000016915	-0.822557	2.7e-08	6.99e-07	-0.488718	0.000175867	0.00235008	-0.333839	0.000572645	0.00626464	dose dependent	pink	29.8282
APCS	ENSSSCG00000037268	1.61101	2.72e-08	7.04e-07	1.50294	7.42e-08	7.06e-06	0.108067	0.556626	0.720707	lower sensitivity	turquoise	614.207
DDX47	ENSSSCG00000033149	0.688904	2.73e-08	7.06e-07	0.388543	0.000456334	0.00470881	0.300362	0.000697429	0.00720441	dose dependent	turquoise	744.03
WHAMM	ENSSSCG00000001805	0.5516	2.74e-08	7.06e-07	0.520755	1.1e-07	9.26e-06	0.0308447	0.655883	0.791549	lower sensitivity	black	21.8978
WASHC4	ENSSSCG00000000840	0.715627	2.75e-08	7.06e-07	0.43432	0.000184086	0.0024144	0.281307	0.00195629	0.0152649	dose dependent	brown	67.5017
DDX21	ENSSSCG00000010247	1.15907	2.76e-08	7.09e-07	0.685679	0.000269782	0.00318482	0.473395	0.00154817	0.0129804	dose dependent	brown	111.917
POLR1E	ENSSSCG00000005347	0.834381	2.76e-08	7.09e-07	0.496972	0.000269525	0.00318444	0.33741	0.0020734	0.0159677	dose dependent	turquoise	733.922
ALG2	ENSSSCG00000005383	0.689016	2.81e-08	7.18e-07	0.218362	0.0404962	0.117921	0.470654	9.11e-07	4.51e-05		pink	36.651
ZHX3	ENSSSCG00000032566	0.819681	2.81e-08	7.19e-07	0.447991	0.00066247	0.00614675	0.37169	0.000456128	0.00527687	dose dependent	magenta	25.3112
FZD1	ENSSSCG00000036436	-0.773269	2.83e-08	7.21e-07	-0.44877	0.000266804	0.00316548	-0.3245	0.000551827	0.00608857	dose dependent	blue	73.1771
ZNF655	ENSSSCG00000007617	0.372652	2.83e-08	7.21e-07	0.232577	0.000127071	0.00187473	0.140075	0.00285892	0.0200464	dose dependent	magenta	31.6065
RBM47	ENSSSCG00000008796	0.651053	2.89e-08	7.34e-07	0.211454	0.0362568	0.109279	0.439598	1.2e-06	5.58e-05		magenta	23.4268
ST8SIA5	ENSSSCG00000032053	-0.939748	2.9e-08	7.36e-07	-0.776987	7.7e-07	4.12e-05	-0.162761	0.114799	0.265647		blue	175.904
GADD45G	ENSSSCG00000035249	1.32595	2.98e-08	7.55e-07	1.17098	6.64e-07	3.69e-05	0.154972	0.375202	0.568882		turquoise	86.1493
ASAP2	ENSSSCG00000008642	-0.656185	3.01e-08	7.62e-07	-0.309062	0.00276896	0.0174017	-0.347123	4.28e-05	0.000905421	dose dependent	blue	223.096
ITGA10	ENSSSCG00000006687	0.461596	3.08e-08	7.78e-07	0.298833	8.66e-05	0.00142288	0.162762	0.00573727	0.0335377	dose dependent	turquoise	329.357
DDA1	ENSSSCG00000031251	0.54474	3.16e-08	7.95e-07	0.358424	6.99e-05	0.00120571	0.186317	0.00728832	0.0398357	dose dependent	turquoise	696.766
DDX51	ENSSSCG00000028735	0.502916	3.16e-08	7.95e-07	0.289961	0.000389575	0.0042003	0.212956	0.00110059	0.0100284	dose dependent	magenta	39.5307
FLRT2	ENSSSCG00000040166	-0.88222	3.22e-08	8.09e-07	-0.759054	3.7e-07	2.3e-05	-0.123166	0.202295	0.385658	lower sensitivity	turquoise	166.348
RAB3D	ENSSSCG00000016928	-0.698746	3.29e-08	8.24e-07	-0.651128	8.63e-08	7.65e-06	-0.0476183	0.549847	0.715862	lower sensitivity	blue	154.16
ANXA2	ENSSSCG00000004578	1.06739	3.32e-08	8.3e-07	0.970247	1.7e-07	1.35e-05	0.0971387	0.434976	0.622673	lower sensitivity	blue	348.589
NOC2L	ENSSSCG00000023973	0.478332	3.33e-08	8.32e-07	0.30705	9.22e-05	0.00148179	0.171282	0.00430326	0.0271163	dose dependent	turquoise	580.591
CLDN1	ENSSSCG00000040904	-0.55434	3.34e-08	8.33e-07	-0.388041	2.78e-05	0.00062797	-0.166299	0.0170301	0.0723564	dose dependent	black	23.3339
CEBPZ	ENSSSCG00000008493	1.02633	3.39e-08	8.42e-07	0.636075	0.000181241	0.00239036	0.390253	0.003844	0.0249886	dose dependent	yellow	123.872
PHF1	ENSSSCG00000001511	-0.499256	3.44e-08	8.54e-07	-0.109707	0.149012	0.293879	-0.389549	2.37e-08	2.54e-06		brown	64.5471
CALM3	ENSSSCG00000022545	-0.472165	3.49e-08	8.65e-07	-0.359195	7.27e-06	0.000233718	-0.11297	0.0543985	0.160312	lower sensitivity	brown	70.5718
CCDC15	ENSSSCG00000015206	-0.862506	3.5e-08	8.65e-07	-0.463072	0.000649155	0.00605907	-0.399435	0.000104128	0.00176593	dose dependent	pink	13.3786
DENND2A	ENSSSCG00000016497	-0.676964	3.73e-08	9.21e-07	-0.433574	8.2e-05	0.00136846	-0.24339	0.00270324	0.0193373	dose dependent	blue	246.285
KHDRBS3	ENSSSCG00000005941	1.64592	3.74e-08	9.23e-07	0.545338	0.0399645	0.117008	1.10058	7.82e-06	0.000247403		pink	16.9604
RNF126	ENSSSCG00000039551	0.498856	3.79e-08	9.33e-07	0.522085	1.19e-08	1.51e-06	-0.0232288	0.708789	0.827777	lower sensitivity	black	25.1927
ZNF142	ENSSSCG00000016191	0.751903	3.88e-08	9.54e-07	0.640412	1.33e-06	6.36e-05	0.111491	0.25132	0.444346	lower sensitivity	green	35.3989
SOX6	ENSSSCG00000034191	-0.936623	4.07e-08	9.99e-07	-0.303399	0.034652	0.105723	-0.633225	2.41e-07	1.59e-05		pink	26.6495
	ENSSSCG00000028513	0.471565	4.09e-08	1e-06	0.267143	0.000513499	0.00511982	0.204422	0.000815928	0.00812946	dose dependent	blue	420.544
CFAP20	ENSSSCG00000002805	-0.939118	4.19e-08	1.02e-06	-0.405415	0.00584681	0.0295319	-0.533703	8.64e-06	0.000268488	dose dependent	black	18.8552
SLA	ENSSSCG00000005949	0.766743	4.27e-08	1.04e-06	0.700721	3.82e-07	2.34e-05	0.0660224	0.509652	0.684654	lower sensitivity	pink	8.94855
RNF6	ENSSSCG00000024064	0.665257	4.28e-08	1.04e-06	0.484757	2.19e-05	0.000521053	0.1805	0.0393875	0.12882		black	13.9093
	ENSSSCG00000036208	0.759143	4.32e-08	1.05e-06	0.686436	2.62e-07	1.79e-05	0.0727065	0.422575	0.611753	lower sensitivity	green	55.713
RIPOR3	ENSSSCG00000007470	0.652673	4.42e-08	1.07e-06	0.269483	0.00999884	0.0430631	0.38319	2.23e-05	0.000539574	dose dependent	green	26.0764
ARFIP2	ENSSSCG00000014624	0.569033	4.43e-08	1.07e-06	0.24951	0.00616574	0.030673	0.319523	3.34e-05	0.000742441	dose dependent	black	19.789
	ENSSSCG00000008352	0.67506	4.59e-08	1.11e-06	0.294541	0.00668746	0.0322776	0.380519	3.93e-05	0.000843759	dose dependent	blue	419.529
TGDS	ENSSSCG00000009491	0.658845	4.72e-08	1.14e-06	0.212326	0.041263	0.119515	0.446519	1.48e-06	6.57e-05		yellow	59.705
	ENSSSCG00000029627	0.778375	4.75e-08	1.15e-06	0.413605	0.00115721	0.00918128	0.36477	0.000428436	0.00502013	dose dependent	green	43.7173
GTF2H4	ENSSSCG00000001383	0.44847	4.82e-08	1.16e-06	0.249904	0.000718586	0.00652666	0.198565	0.000873194	0.00856165	dose dependent	turquoise	144.306
CSTF2T	ENSSSCG00000010430	0.468168	4.86e-08	1.17e-06	0.0883936	0.22409	0.388132	0.379774	2.51e-08	2.68e-06		brown	92.4234
	ENSSSCG00000036593	0.829558	4.87e-08	1.17e-06	0.547113	0.000105455	0.0016287	0.282444	0.0113565	0.0542131	dose dependent	turquoise	318.831
CNRIP1	ENSSSCG00000008349	-0.560691	4.9e-08	1.17e-06	-0.288494	0.00135042	0.0102441	-0.272197	0.000127958	0.00205663	dose dependent	blue	54.3092
MYORG	ENSSSCG00000033196	-0.55822	4.92e-08	1.18e-06	-0.373915	6.69e-05	0.00116302	-0.184305	0.00976995	0.0486591	dose dependent	yellow	94.637
ATG12	ENSSSCG00000033912	0.49078	5e-08	1.19e-06	0.14284	0.0640319	0.162696	0.347941	5.15e-07	2.84e-05		brown	128.235
MSH6	ENSSSCG00000020931	-0.832719	5.13e-08	1.22e-06	-0.557634	5.43e-05	0.000996986	-0.275085	0.00648763	0.036646	dose dependent	turquoise	188.135
CCDC149	ENSSSCG00000023001	-0.528533	5.15e-08	1.22e-06	-0.45144	1.02e-06	5.14e-05	-0.0770931	0.230598	0.420288	lower sensitivity	blue	124.999
NPY1R	ENSSSCG00000008888	-2.04896	5.2e-08	1.23e-06	-1.63652	1.18e-06	5.72e-05	-0.412443	0.0260495	0.0970133	dose dependent	blue	54.2241
	ENSSSCG00000011729	-1.44795	5.27e-08	1.25e-06	-0.991206	2.45e-05	0.000563353	-0.456743	0.00286657	0.0200901	dose dependent	magenta	27.6559
CLDN14	ENSSSCG00000020680	0.839832	5.38e-08	1.27e-06	0.579319	5.03e-05	0.000947501	0.260513	0.0170078	0.0723267	dose dependent	turquoise	300.297
	ENSSSCG00000014031	0.478222	5.57e-08	1.32e-06	0.166492	0.0279294	0.0904158	0.31173	2.19e-06	8.97e-05	dose dependent	pink	34.9552
STARD8	ENSSSCG00000012828	-0.445584	5.61e-08	1.32e-06	-0.367014	2.23e-06	9.49e-05	-0.0785693	0.151816	0.319877	lower sensitivity	blue	338.904
MTSS1L	ENSSSCG00000040037	-0.541104	5.63e-08	1.33e-06	-0.319231	0.000323237	0.00365459	-0.221874	0.00107734	0.00989285	dose dependent	blue	344.497
BCAR3	ENSSSCG00000006893	-0.905461	5.74e-08	1.35e-06	-0.67567	1.16e-05	0.000330807	-0.22979	0.0373593	0.12428		pink	14.6669
KPNA4	ENSSSCG00000031077	0.694539	5.88e-08	1.38e-06	0.509758	2.07e-05	0.000504341	0.18478	0.0399546	0.129866		yellow	122.891
MAK16	ENSSSCG00000036947	0.626702	6.16e-08	1.44e-06	0.342071	0.00098731	0.00812425	0.28463	0.000699233	0.00720998	dose dependent	blue	463.323
DGKD	ENSSSCG00000009432	0.792148	6.18e-08	1.45e-06	0.729391	3.28e-07	2.15e-05	0.0627567	0.531296	0.701501	lower sensitivity	green	35.3646
SUPV3L1	ENSSSCG00000010251	0.683934	6.3e-08	1.47e-06	0.339122	0.00262079	0.0167151	0.344812	0.000231608	0.0032162	dose dependent	black	30.2254
DUSP16	ENSSSCG00000032097	-0.579894	6.31e-08	1.47e-06	-0.261375	0.00532806	0.0276202	-0.318519	4.26e-05	0.00090193	dose dependent	pink	46.1416
SMARCA1	ENSSSCG00000012649	-0.617014	6.31e-08	1.47e-06	-0.451211	1.8e-05	0.000457248	-0.165803	0.029864	0.106278		turquoise	141.538
NOL10	ENSSSCG00000008635	0.69228	6.34e-08	1.47e-06	0.194425	0.0783468	0.188144	0.497855	7.14e-07	3.67e-05		blue	391.083
DIEXF	ENSSSCG00000015611	0.609877	6.36e-08	1.48e-06	0.399673	0.000109779	0.0016718	0.210205	0.00821861	0.0431888	dose dependent	black	17.5623
	ENSSSCG00000020808	0.717304	6.44e-08	1.49e-06	0.29001	0.0118333	0.0484574	0.427294	1.18e-05	0.000340676	dose dependent	yellow	116.647
	ENSSSCG00000028461	-0.615597	6.45e-08	1.49e-06	-0.199013	0.0418703	0.120732	-0.416584	1.24e-06	5.71e-05		blue	295.983
PRLR	ENSSSCG00000016830	2.21514	6.56e-08	1.51e-06	1.51582	0.00013773	0.00197525	0.699313	0.0359927	0.121226		black	21.2198
NOCT	ENSSSCG00000024596	1.48711	6.62e-08	1.53e-06	0.61257	0.0129245	0.051749	0.874541	6.18e-05	0.00118551	dose dependent	black	17.6541
PTPN21	ENSSSCG00000002425	-0.706762	6.63e-08	1.53e-06	-0.459361	9.43e-05	0.00150177	-0.247401	0.00417629	0.02656	dose dependent	turquoise	328.61
TOX4	ENSSSCG00000029203	0.310294	6.67e-08	1.53e-06	0.198385	0.000148131	0.00208146	0.111909	0.005297	0.0314569	dose dependent	turquoise	524.851
MDN1	ENSSSCG00000004328	0.913742	6.86e-08	1.57e-06	0.121417	0.397597	0.567744	0.792325	7.35e-09	1.05e-06		brown	130.23
PLCG2	ENSSSCG00000002688	-0.735108	6.86e-08	1.57e-06	-0.299231	0.0114237	0.0474	-0.435876	1.25e-05	0.000351968	dose dependent	black	15.7132
AGBL5	ENSSSCG00000008558	-0.57799	7.05e-08	1.61e-06	-0.239023	0.0100391	0.0431448	-0.338968	1.19e-05	0.000342224	dose dependent	pink	33.5225
NFIX	ENSSSCG00000013742	-0.666714	7.09e-08	1.62e-06	-0.406437	0.000265378	0.00315648	-0.260277	0.0024019	0.0177181	dose dependent	blue	251.169
DIS3	ENSSSCG00000009460	0.687862	7.18e-08	1.64e-06	0.265393	0.0178784	0.0654481	0.422469	1.55e-05	0.000420331	dose dependent	brown	103.692
SOAT2	ENSSSCG00000000260	-0.596199	7.27e-08	1.65e-06	-0.423554	3.57e-05	0.000743385	-0.172645	0.0241871	0.0926572	dose dependent	pink	11.3521
WNT2B	ENSSSCG00000006780	-1.95586	7.28e-08	1.65e-06	-1.28412	5.01e-05	0.000947422	-0.671742	0.000828178	0.00822262	dose dependent	blue	84.7074
	ENSSSCG00000012508	-1.13644	7.36e-08	1.67e-06	-0.540199	0.0028504	0.0177874	-0.59624	1.79e-05	0.000458457	dose dependent	turquoise	377.437
THRB	ENSSSCG00000036033	-0.652413	7.37e-08	1.67e-06	-0.44915	5.04e-05	0.000948258	-0.203263	0.01304	0.0596729	dose dependent	turquoise	180.853
ZBTB12	ENSSSCG00000001421	-0.976379	7.38e-08	1.67e-06	-0.542973	0.000606149	0.00576777	-0.433407	0.000227816	0.00317599	dose dependent	black	21.8269
KANK2	ENSSSCG00000039194	-0.711353	7.4e-08	1.67e-06	-0.705471	7.72e-08	7.23e-06	-0.0058823	0.948126	0.973391	lower sensitivity	blue	107.761
USP39	ENSSSCG00000030435	0.537672	7.55e-08	1.7e-06	0.221352	0.0113154	0.0470605	0.31632	2.06e-05	0.000503878	dose dependent	black	30.1313
BRIX1	ENSSSCG00000016827	0.708402	7.59e-08	1.71e-06	0.43829	0.000290342	0.00336313	0.270111	0.00507135	0.0305964	dose dependent	blue	394.032
LSM10	ENSSSCG00000038916	0.765398	7.64e-08	1.72e-06	0.621539	6.82e-06	0.000221208	0.143859	0.173275	0.349309		turquoise	378.259
UTP18	ENSSSCG00000017593	0.569989	7.67e-08	1.72e-06	0.27641	0.00347717	0.0204223	0.293579	0.000206101	0.00295161	dose dependent	pink	32.9519
CXCL2	ENSSSCG00000008959	2.24508	7.68e-08	1.72e-06	2.38756	2.27e-07	1.66e-05	-0.142486	0.704803	0.82581		black	16.1228
AFAP1L2	ENSSSCG00000010650	-0.822767	7.7e-08	1.72e-06	-0.846611	1.31e-08	1.64e-06	0.0238436	0.790197	0.880079	lower sensitivity	turquoise	284.656
TTC9C	ENSSSCG00000035472	0.459472	7.81e-08	1.74e-06	0.152532	0.0398068	0.116632	0.30694	2.92e-06	0.000111052		yellow	103.615
ACBD4	ENSSSCG00000017337	-0.509018	7.86e-08	1.75e-06	-0.271813	0.00122301	0.00957646	-0.237205	0.000374536	0.00455418	dose dependent	brown	51.1119
ZFP2	ENSSSCG00000029380	0.767028	7.97e-08	1.77e-06	0.501324	0.000143193	0.00202932	0.265705	0.00995452	0.04929	dose dependent	yellow	113.629
	ENSSSCG00000011239	-0.905158	8.04e-08	1.79e-06	-0.412805	0.00544612	0.0280171	-0.492353	6.89e-05	0.00127921	dose dependent	blue	166.453
UBXN8	ENSSSCG00000015843	0.64376	8.09e-08	1.79e-06	0.572858	7.29e-07	3.98e-05	0.0709022	0.380171	0.57328	lower sensitivity	turquoise	619.324
TMEM129	ENSSSCG00000008678	0.483617	8.1e-08	1.79e-06	0.339198	4.74e-05	0.000913817	0.144419	0.0214157	0.0847188	dose dependent	black	22.0815
ISLR	ENSSSCG00000001910	-0.809891	8.17e-08	1.81e-06	-0.593125	2.08e-05	0.000504489	-0.216766	0.0317879	0.110954		brown	63.8076
GPAM	ENSSSCG00000010631	-0.994062	8.33e-08	1.84e-06	-0.571391	0.000661016	0.00614148	-0.422671	0.00165074	0.0135206	dose dependent	blue	46.1713
GPATCH2	ENSSSCG00000027207	0.568964	8.61e-08	1.9e-06	0.3033	0.00151739	0.0111585	0.265664	0.000689536	0.00715161	dose dependent	yellow	69.6072
RORC	ENSSSCG00000026427	-0.64264	8.62e-08	1.9e-06	-0.422645	0.00012639	0.00187053	-0.219995	0.00960266	0.0480574	dose dependent	brown	65.1791
LONRF1	ENSSSCG00000006968	-1.01458	8.67e-08	1.91e-06	-0.260471	0.103501	0.229252	-0.754105	8.93e-08	7.1e-06		pink	14.5461
DDX49	ENSSSCG00000025329	0.618764	8.72e-08	1.91e-06	0.349539	0.000795012	0.00697505	0.269225	0.00123672	0.0109536	dose dependent	turquoise	738.773
CCDC134	ENSSSCG00000035565	1.22301	8.83e-08	1.93e-06	0.225704	0.249329	0.417065	0.997309	6.13e-08	5.43e-06		pink	28.7191
PRELID2	ENSSSCG00000014406	-0.776784	8.94e-08	1.95e-06	-0.822417	9.41e-09	1.28e-06	0.0456329	0.606231	0.756216	lower sensitivity	black	6.11016
BAIAP2L1	ENSSSCG00000007602	-0.40044	8.95e-08	1.95e-06	-0.300553	1.65e-05	0.000431463	-0.0998862	0.0501276	0.152121	lower sensitivity	blue	141.732
TAF8	ENSSSCG00000022224	0.501177	8.95e-08	1.95e-06	0.163268	0.0445829	0.126419	0.337909	2.64e-06	0.000102771		magenta	30.9673
	ENSSSCG00000012348	0.604121	9.23e-08	2.01e-06	0.285272	0.00435067	0.0239828	0.318848	0.000118563	0.00194334	dose dependent	black	23.0993
SORBS1	ENSSSCG00000010494	0.55198	9.31e-08	2.03e-06	0.0792818	0.366481	0.538052	0.472698	1.21e-08	1.5e-06		brown	102.137
NEO1	ENSSSCG00000001921	-0.565427	9.48e-08	2.06e-06	-0.573765	4.43e-08	4.58e-06	0.00833779	0.90477	0.951055	lower sensitivity	blue	201.206
TBRG4	ENSSSCG00000016732	0.627622	9.56e-08	2.07e-06	0.580863	3.71e-07	2.3e-05	0.0467592	0.553006	0.718029	lower sensitivity	turquoise	463.912
TCP1	ENSSSCG00000004048	0.569498	9.56e-08	2.07e-06	0.282035	0.00278991	0.0175023	0.287463	0.000170375	0.00256158	dose dependent	brown	111.089
FRMD4A	ENSSSCG00000011056	-0.81848	9.64e-08	2.08e-06	-0.420062	0.00183353	0.0128692	-0.398417	0.000171965	0.00257642	dose dependent	blue	131.424
SEPT10	ENSSSCG00000023050	-0.456414	9.7e-08	2.09e-06	-0.462184	4.68e-08	4.73e-06	0.00576999	0.918213	0.958392	lower sensitivity	turquoise	49.9902
ICAM1	ENSSSCG00000013655	-0.587732	9.7e-08	2.09e-06	-0.154097	0.102829	0.228378	-0.433636	3.4e-07	2.07e-05		purple	27.0532
CERK	ENSSSCG00000038763	-0.670525	9.71e-08	2.09e-06	-0.377926	0.000749514	0.00668286	-0.292599	0.000813802	0.00811399	dose dependent	blue	53.3979
BMP10	ENSSSCG00000032071	-0.730174	9.77e-08	2.1e-06	-0.627666	1.14e-06	5.6e-05	-0.102509	0.234058	0.424575	lower sensitivity	blue	179.081
TRAF3	ENSSSCG00000002525	-1.01375	9.77e-08	2.1e-06	-0.618379	0.000229162	0.00284507	-0.395367	0.00105909	0.00975054	dose dependent	turquoise	171.652
C2orf72	ENSSSCG00000016270	-0.775846	1.01e-07	2.17e-06	-0.579456	2.2e-05	0.000521053	-0.19639	0.05352	0.158575		brown	27.3423
PALM3	ENSSSCG00000013767	-0.781451	1.03e-07	2.19e-06	-0.719264	4.42e-07	2.63e-05	-0.0621874	0.527401	0.69844	lower sensitivity	blue	52.5669
	ENSSSCG00000012104	-1.03965	1.04e-07	2.22e-06	-0.298994	0.0704916	0.174783	-0.74066	2.07e-07	1.41e-05		pink	40.0468
GCOM1	ENSSSCG00000004598	0.588049	1.06e-07	2.26e-06	0.333939	0.0009453	0.00787917	0.25411	0.00209887	0.016094	dose dependent	blue	251.905
CAPN5	ENSSSCG00000014875	-0.8642	1.08e-07	2.29e-06	-0.499399	0.000610004	0.00579667	-0.364801	0.00128453	0.011242	dose dependent	yellow	64.6037
	ENSSSCG00000040980	0.54555	1.13e-07	2.4e-06	0.341212	0.000253424	0.00305531	0.204338	0.00427207	0.0269557	dose dependent	blue	365.891
PPTC7	ENSSSCG00000009825	0.711899	1.14e-07	2.41e-06	0.354279	0.00320149	0.0192824	0.35762	0.000332447	0.00417487	dose dependent	magenta	30.8966
NOP58	ENSSSCG00000022225	0.764083	1.15e-07	2.44e-06	0.241636	0.0529393	0.142505	0.522448	2.18e-06	8.96e-05		yellow	134.359
HHIP	ENSSSCG00000009045	-0.62298	1.16e-07	2.45e-06	-0.516464	3.71e-06	0.000136054	-0.106516	0.18058	0.358858	lower sensitivity	turquoise	316.115
METTL16	ENSSSCG00000017832	0.612772	1.16e-07	2.45e-06	0.272218	0.00811084	0.0371432	0.340553	9.86e-05	0.00168898	dose dependent	yellow	102.462
PFKFB3	ENSSSCG00000011133	-2.19151	1.16e-07	2.45e-06	-2.38499	6.95e-09	1.06e-06	0.193479	0.451227	0.637048		blue	25.4995
POLK	ENSSSCG00000014082	0.567894	1.17e-07	2.46e-06	0.293384	0.00232449	0.0154075	0.274511	0.000540047	0.00597253	dose dependent	yellow	99.9
	ENSSSCG00000013370	3.11463	1.17e-07	2.46e-06	3.05372	7.91e-08	7.33e-06	0.0609079	0.866178	0.928666	lower sensitivity	blue	134.044
SNUPN	ENSSSCG00000001877	0.651315	1.18e-07	2.49e-06	0.462216	4.81e-05	0.000919608	0.189099	0.0255197	0.0956432	dose dependent	turquoise	800.339
MRPS12	ENSSSCG00000031860	0.699325	1.19e-07	2.49e-06	0.457526	0.00018061	0.00238425	0.241799	0.0115596	0.0548869	dose dependent	turquoise	828.508
NGFR	ENSSSCG00000017548	-0.839365	1.19e-07	2.49e-06	-0.40388	0.00379169	0.0217806	-0.435485	0.000115784	0.0019215	dose dependent	blue	277.926
C16orf91	ENSSSCG00000038882	0.54742	1.2e-07	2.5e-06	0.392929	4.69e-05	0.000910056	0.154491	0.0345777	0.117819		turquoise	774.146
EXOSC9	ENSSSCG00000009096	0.51624	1.2e-07	2.5e-06	0.382314	2.87e-05	0.000640099	0.133926	0.0503677	0.152588	lower sensitivity	blue	447.141
TMEM181	ENSSSCG00000024876	0.694609	1.2e-07	2.5e-06	0.246575	0.0309377	0.0975611	0.448034	6.46e-06	0.000214341	dose dependent	magenta	39.4642
PDGFRA	ENSSSCG00000008841	0.725664	1.21e-07	2.51e-06	0.212374	0.0749028	0.182282	0.513289	1.76e-06	7.54e-05		magenta	28.6732
SLC25A25	ENSSSCG00000005636	1.08798	1.23e-07	2.56e-06	0.59842	0.00121446	0.00953942	0.489564	0.000963086	0.00921988	dose dependent	black	24.4152
	ENSSSCG00000033823	0.484415	1.24e-07	2.57e-06	0.0251931	0.746428	0.84738	0.459222	1.52e-09	3.07e-07		magenta	38.3361
PRICKLE1	ENSSSCG00000034491	-0.494971	1.26e-07	2.61e-06	-0.375686	1.45e-05	0.000392021	-0.119285	0.0514328	0.154757	lower sensitivity	turquoise	331.456
KIAA0040	ENSSSCG00000040719	-0.904434	1.28e-07	2.66e-06	-0.735274	3.61e-06	0.000133206	-0.16916	0.109189	0.257327		turquoise	260.678
CDCP1	ENSSSCG00000011298	0.541956	1.29e-07	2.66e-06	0.16323	0.0661398	0.16653	0.378726	1.58e-06	6.91e-05		magenta	52.0233
ADCY8	ENSSSCG00000031717	-2.25126	1.31e-07	2.71e-06	-1.92226	7.02e-07	3.84e-05	-0.328997	0.112379	0.262305		blue	57.6162
AEN	ENSSSCG00000005102	0.769417	1.31e-07	2.7e-06	0.371455	0.0041148	0.02305	0.397962	0.000187849	0.00275053	dose dependent	black	33.661
CDH7	ENSSSCG00000004886	-0.77659	1.33e-07	2.74e-06	-0.633909	3.25e-06	0.000122387	-0.142682	0.110672	0.259667		turquoise	235.65
FBXO8	ENSSSCG00000009702	0.67095	1.34e-07	2.75e-06	0.496019	3.42e-05	0.000724926	0.174931	0.0535733	0.158639		blue	380.638
SALL1	ENSSSCG00000002836	0.837096	1.35e-07	2.76e-06	0.844652	7.74e-08	7.23e-06	-0.00755661	0.943135	0.970864	lower sensitivity	black	24.8127
GNMT	ENSSSCG00000033214	1.04786	1.36e-07	2.79e-06	1.02303	1.39e-07	1.14e-05	0.0248284	0.847946	0.917874	lower sensitivity	turquoise	670.903
MON1A	ENSSSCG00000025791	0.516178	1.37e-07	2.8e-06	0.309942	0.000504435	0.00505791	0.206236	0.00331079	0.0223419	dose dependent	black	28.252
SMURF1	ENSSSCG00000030153	-0.640245	1.37e-07	2.8e-06	-0.315138	0.00310617	0.0189254	-0.325107	0.000120236	0.00196249	dose dependent	blue	286.52
MYRIP	ENSSSCG00000011269	1.79573	1.39e-07	2.83e-06	1.00219	0.0019013	0.01324	0.793542	0.00474169	0.0290655	dose dependent	black	14.8616
FAM102A	ENSSSCG00000005631	-0.570778	1.41e-07	2.86e-06	-0.315424	0.00110353	0.00885952	-0.255354	0.000743293	0.0075382	dose dependent	blue	329.072
ORMDL3	ENSSSCG00000017492	-0.883445	1.42e-07	2.9e-06	-0.435177	0.00372972	0.0215028	-0.448268	0.00030067	0.00387185	dose dependent	magenta	26.0694
AP4E1	ENSSSCG00000004634	0.716159	1.43e-07	2.9e-06	0.388803	0.00170565	0.0121582	0.327357	0.00138098	0.011917	dose dependent	brown	125.074
EXOSC5	ENSSSCG00000003015	0.671879	1.43e-07	2.9e-06	0.598923	1.45e-06	6.75e-05	0.0729561	0.41517	0.605405	lower sensitivity	turquoise	748.245
LRP5	ENSSSCG00000012885	0.732606	1.5e-07	3.04e-06	0.650798	1.15e-06	5.61e-05	0.0818079	0.375964	0.569681	lower sensitivity	green	77.7468
	ENSSSCG00000003326	0.871497	1.5e-07	3.04e-06	0.407159	0.006496	0.0317259	0.464338	0.000278933	0.00366516	dose dependent	magenta	24.6312
STAT5A	ENSSSCG00000017402	-0.630251	1.51e-07	3.05e-06	-0.225492	0.029587	0.094521	-0.404759	4.27e-06	0.000152402	dose dependent	purple	33.7862
MARCH8	ENSSSCG00000010403	-0.597954	1.53e-07	3.09e-06	-0.2639	0.00829078	0.0376752	-0.334054	5.19e-05	0.00103678	dose dependent	pink	40.4572
	ENSSSCG00000009633	-0.787984	1.54e-07	3.09e-06	-0.0695109	0.586296	0.728018	-0.718473	4.11e-09	6.62e-07		pink	27.3337
	ENSSSCG00000029281	-1.25846	1.54e-07	3.1e-06	-1.06267	1.43e-06	6.68e-05	-0.195784	0.142574	0.307635		blue	138.191
MB21D2	ENSSSCG00000011819	-0.533705	1.56e-07	3.14e-06	-0.50242	3.68e-07	2.3e-05	-0.0312846	0.641179	0.781653	lower sensitivity	turquoise	263.646
DDX52	ENSSSCG00000021275	0.753424	1.57e-07	3.15e-06	0.263846	0.0375392	0.112001	0.489578	1.36e-05	0.000376459		blue	435.175
PPP2R3A	ENSSSCG00000033185	1.06487	1.57e-07	3.14e-06	0.497781	0.00649095	0.0317121	0.567087	0.000273321	0.00363182	dose dependent	brown	50.9812
GPR108	ENSSSCG00000013552	-0.461642	1.58e-07	3.16e-06	-0.178922	0.019669	0.0697702	-0.282719	1.31e-05	0.000367293	dose dependent	brown	66.0093
NSUN2	ENSSSCG00000017104	0.477749	1.59e-07	3.17e-06	0.230882	0.00431123	0.023821	0.246867	0.000193624	0.00281491	dose dependent	black	36.9648
	ENSSSCG00000039670	0.789843	1.64e-07	3.28e-06	0.689238	1.81e-06	8.12e-05	0.100605	0.318347	0.514479	lower sensitivity	green	77.6414
AIMP2	ENSSSCG00000024245	0.778448	1.65e-07	3.29e-06	0.439177	0.00132259	0.0100762	0.339271	0.00271192	0.0193798	dose dependent	black	19.125
GTPBP3	ENSSSCG00000038440	0.57976	1.67e-07	3.32e-06	0.37811	0.000221911	0.00278184	0.201651	0.0116933	0.0552996	dose dependent	turquoise	562.686
SAMSN1	ENSSSCG00000038062	1.12878	1.69e-07	3.36e-06	0.678072	0.000832658	0.00719225	0.450709	0.00806297	0.0426555	dose dependent	blue	237.833
	ENSSSCG00000001546	-0.679151	1.7e-07	3.37e-06	-0.267862	0.0170542	0.0634799	-0.411289	9.4e-06	0.000281247	dose dependent	pink	29.7247
MMP15	ENSSSCG00000002806	-0.752011	1.71e-07	3.39e-06	-0.31979	0.0110978	0.0463594	-0.432222	3.54e-05	0.000775001	dose dependent	yellow	79.0108
SMAD1	ENSSSCG00000009040	-0.523044	1.72e-07	3.4e-06	-0.347102	0.000144674	0.00204098	-0.175942	0.0101349	0.0499626	dose dependent	turquoise	294.592
TTI2	ENSSSCG00000015833	0.394289	1.72e-07	3.4e-06	0.219225	0.00132084	0.0100682	0.175063	0.0014577	0.012383	dose dependent	turquoise	581.74
PCMTD2	ENSSSCG00000038617	-0.447082	1.73e-07	3.42e-06	-0.35804	8.71e-06	0.000267328	-0.0890424	0.121219	0.275368	lower sensitivity	blue	120.8
SAP30	ENSSSCG00000030118	0.643836	1.74e-07	3.42e-06	0.527781	9.48e-06	0.000282246	0.116055	0.197238	0.379023	lower sensitivity	blue	339.974
EPPK1	ENSSSCG00000032203	-1.15707	1.76e-07	3.47e-06	-0.660055	0.000745515	0.00667701	-0.497016	0.000675534	0.00705802	dose dependent	pink	31.7698
MED9	ENSSSCG00000018053	0.577287	1.78e-07	3.49e-06	0.50199	2.68e-06	0.000107181	0.0752973	0.330032	0.525871	lower sensitivity	black	18.0005
AGO3	ENSSSCG00000003630	-0.456974	1.79e-07	3.5e-06	-0.295221	0.000224425	0.00280097	-0.161753	0.00814085	0.0429393	dose dependent	turquoise	466.379
NPLOC4	ENSSSCG00000024235	0.443408	1.79e-07	3.5e-06	0.308575	8.48e-05	0.00140186	0.134833	0.0223114	0.087058	dose dependent	green	60.9758
ARL2BP	ENSSSCG00000002819	0.721086	1.81e-07	3.54e-06	0.315692	0.00984187	0.0426032	0.405394	7.88e-05	0.00141894	dose dependent	blue	213.477
TMCO6	ENSSSCG00000014370	0.380126	1.81e-07	3.53e-06	0.287877	2.68e-05	0.000608936	0.0922491	0.0708868	0.192351	lower sensitivity	turquoise	169.785
EIF1B	ENSSSCG00000011270	0.517199	1.82e-07	3.54e-06	0.189776	0.0286411	0.0921848	0.327423	1.18e-05	0.000340407	dose dependent	blue	79.5629
EIF2S1	ENSSSCG00000033295	0.533706	1.82e-07	3.55e-06	0.230942	0.0105415	0.0447879	0.302765	6.34e-05	0.00120486	dose dependent	blue	406.369
	ENSSSCG00000037431	0.912713	1.84e-07	3.58e-06	0.594609	0.000241762	0.00294983	0.318104	0.0121886	0.0570329	dose dependent	turquoise	773.748
ARG2	ENSSSCG00000002294	1.89789	1.86e-07	3.62e-06	1.43006	3.47e-05	0.000729694	0.467829	0.0755586	0.201404		black	15.7374
CAMKK2	ENSSSCG00000009815	-0.547574	1.87e-07	3.62e-06	-0.402691	3.76e-05	0.000775364	-0.144883	0.0437987	0.138241		blue	176.086
CEBPD	ENSSSCG00000032367	0.924828	1.87e-07	3.62e-06	1.11077	1.51e-09	2.78e-07	-0.185947	0.119036	0.272078		turquoise	680.033
DUSP1	ENSSSCG00000016991	0.961274	1.88e-07	3.63e-06	0.597305	0.000365807	0.00401115	0.363969	0.00475284	0.0291046	dose dependent	black	24.2468
	ENSSSCG00000030578	0.542368	1.93e-07	3.72e-06	0.338508	0.000370541	0.00405052	0.20386	0.00569833	0.0333847	dose dependent	turquoise	613.71
CNOT8	ENSSSCG00000017067	0.366245	1.94e-07	3.74e-06	0.39257	3.42e-08	3.65e-06	-0.0263244	0.586847	0.742157	lower sensitivity	pink	9.22542
EMC8	ENSSSCG00000029403	0.613207	1.95e-07	3.76e-06	0.492606	1.17e-05	0.000331842	0.120601	0.146733	0.313169	lower sensitivity	turquoise	727.195
HES6	ENSSSCG00000016342	-1.01889	1.96e-07	3.77e-06	-0.608919	0.000435465	0.00454307	-0.409976	0.00109004	0.00995788	dose dependent	black	14.9052
HUNK	ENSSSCG00000029392	-1.21278	1.96e-07	3.77e-06	-0.857344	3.9e-05	0.000794164	-0.355433	0.00952461	0.0478122	dose dependent	blue	139.922
FMNL3	ENSSSCG00000025114	-0.606574	1.99e-07	3.82e-06	-0.278456	0.00668413	0.0322776	-0.328117	8.95e-05	0.00156415	dose dependent	blue	289.066
SNAP47	ENSSSCG00000013984	0.482161	1.99e-07	3.82e-06	0.147629	0.0689355	0.17186	0.334531	3.92e-06	0.000142232		black	19.9339
PRKACA	ENSSSCG00000013771	-0.409045	2e-07	3.84e-06	-0.36438	1.62e-06	7.44e-05	-0.0446654	0.404305	0.595124	lower sensitivity	turquoise	476.01
EFNA2	ENSSSCG00000038701	-1.17853	2.03e-07	3.89e-06	-0.634197	0.00127181	0.00982656	-0.544336	0.000138518	0.00217857	dose dependent	pink	23.6466
ANKRD28	ENSSSCG00000011194	-0.722338	2.09e-07	3.99e-06	-0.479764	0.000143275	0.00202932	-0.242574	0.00867711	0.0448502	dose dependent	turquoise	194.93
C1orf131	ENSSSCG00000010176	0.725188	2.14e-07	4.08e-06	0.29172	0.0192216	0.0688538	0.433468	6.08e-05	0.00116933	dose dependent	yellow	103.686
RCE1	ENSSSCG00000012927	-0.507277	2.17e-07	4.13e-06	-0.306728	0.000500775	0.00503665	-0.200549	0.0028105	0.0198443	dose dependent	blue	155.016
FAM46C	ENSSSCG00000006729	-0.885712	2.18e-07	4.14e-06	-0.807209	8.57e-07	4.48e-05	-0.0785034	0.478797	0.659258	lower sensitivity	turquoise	191.52
SNX6	ENSSSCG00000040912	-0.520447	2.19e-07	4.15e-06	-0.303776	0.000809404	0.00704897	-0.216671	0.00223002	0.0168213	dose dependent	magenta	28.7893
CIAO1	ENSSSCG00000008130	0.340124	2.22e-07	4.2e-06	0.0969988	0.088426	0.20508	0.243125	1.5e-06	6.6e-05		black	30.5459
CASP6	ENSSSCG00000009140	-0.483528	2.23e-07	4.22e-06	-0.395092	8.12e-06	0.000252929	-0.0884366	0.164641	0.338499	lower sensitivity	turquoise	449.088
WDR75	ENSSSCG00000016036	0.695636	2.26e-07	4.28e-06	0.330757	0.00619009	0.0307275	0.364879	0.000322769	0.00407499	dose dependent	yellow	125.787
CHST7	ENSSSCG00000012265	0.832937	2.27e-07	4.28e-06	0.646492	2.81e-05	0.000630535	0.186445	0.11549	0.266485		turquoise	198.428
DNAJB9	ENSSSCG00000016653	0.813062	2.3e-07	4.33e-06	-0.00157221	0.990647	0.994153	0.814634	5.81e-10	1.5e-07		yellow	66.0716
EXD2	ENSSSCG00000002305	-0.468242	2.32e-07	4.36e-06	-0.563936	1.48e-09	2.77e-07	0.0956948	0.106777	0.253242	lower sensitivity	turquoise	272.844
TYW3	ENSSSCG00000003779	0.765566	2.33e-07	4.38e-06	0.236045	0.0710097	0.175672	0.529521	6.94e-06	0.000224112		blue	387.239
CTU2	ENSSSCG00000033920	0.765036	2.38e-07	4.46e-06	0.622817	1.2e-05	0.000337748	0.142219	0.180637	0.358858		turquoise	176.02
PRKRA	ENSSSCG00000038254	-0.852447	2.47e-07	4.63e-06	-0.616292	4.27e-05	0.000848561	-0.236155	0.0244948	0.0934071	dose dependent	turquoise	505.288
P2RY2	ENSSSCG00000040207	1.45042	2.49e-07	4.66e-06	1.38905	1.59e-06	7.33e-05	0.0613755	0.78576	0.877343	lower sensitivity	black	15.0726
HIRA	ENSSSCG00000010118	0.560906	2.52e-07	4.72e-06	0.123592	0.188966	0.345164	0.437314	3.43e-07	2.07e-05		magenta	40.2284
AHNAK	ENSSSCG00000033010	-0.764482	2.57e-07	4.79e-06	-0.47084	0.000533812	0.00525089	-0.293642	0.00599344	0.0346413	dose dependent	turquoise	361.171
TRMT10C	ENSSSCG00000011956	0.701356	2.63e-07	4.91e-06	0.468001	0.000247178	0.00299273	0.233355	0.0212311	0.0841764	dose dependent	blue	337.402
SASH1	ENSSSCG00000033175	-0.700282	2.64e-07	4.91e-06	-0.381874	0.00166385	0.0119446	-0.318408	0.000803416	0.00802539	dose dependent	turquoise	259.397
TEC	ENSSSCG00000008820	-0.684654	2.66e-07	4.94e-06	-0.400601	0.000748822	0.00668286	-0.284054	0.00156047	0.0130409	dose dependent	black	24.1021
TRAF3IP1	ENSSSCG00000025228	-0.63018	2.66e-07	4.94e-06	-0.331797	0.0022285	0.0149429	-0.298383	0.000420513	0.00495074	dose dependent	blue	179.563
CBFB	ENSSSCG00000033811	0.700894	2.71e-07	5.03e-06	0.441996	0.00047882	0.00486995	0.258898	0.0105005	0.0511102	dose dependent	brown	68.5336
SLC25A45	ENSSSCG00000012993	-1.19579	2.73e-07	5.06e-06	-0.940181	9.32e-06	0.000278697	-0.255611	0.0596443	0.17096		blue	117.696
HMGXB3	ENSSSCG00000014440	0.665457	2.75e-07	5.09e-06	0.58595	2.95e-06	0.000113808	0.0795067	0.377764	0.571422	lower sensitivity	green	80.5468
METTL1	ENSSSCG00000025027	0.660617	2.76e-07	5.1e-06	0.277775	0.0148294	0.0572114	0.382842	7.25e-05	0.00132752	dose dependent	turquoise	526.852
ZNF623	ENSSSCG00000039679	0.605111	2.79e-07	5.15e-06	0.380393	0.000485406	0.00491929	0.224719	0.00954206	0.0478188	dose dependent	green	29.4074
RINT1	ENSSSCG00000015430	0.754879	2.82e-07	5.2e-06	0.0853484	0.500837	0.656273	0.669531	2.66e-08	2.81e-06		brown	86.5183
IFRD1	ENSSSCG00000016646	0.976467	2.86e-07	5.26e-06	0.509098	0.00320694	0.0192849	0.467369	0.00105777	0.00975054	dose dependent	yellow	89.8246
ITGB3	ENSSSCG00000017306	-1.28261	2.91e-07	5.35e-06	-0.870151	0.000139274	0.00199256	-0.412455	0.0141575	0.0633012	dose dependent	blue	75.1321
	ENSSSCG00000032626	-0.483454	2.91e-07	5.35e-06	-0.147329	0.0704477	0.174769	-0.336125	1.87e-06	7.91e-05		magenta	24.6073
SLC4A1AP	ENSSSCG00000008549	0.511912	2.92e-07	5.35e-06	0.159098	0.069541	0.172946	0.352814	5.81e-06	0.000197626		brown	112.666
DPH2	ENSSSCG00000036620	0.514621	2.95e-07	5.41e-06	0.307553	0.00084255	0.00725299	0.207068	0.00488303	0.0297514	dose dependent	green	29.0045
MON1B	ENSSSCG00000002701	0.45276	2.97e-07	5.43e-06	0.140496	0.0686126	0.171266	0.312264	4.2e-06	0.000150523		magenta	32.9325
EBNA1BP2	ENSSSCG00000030177	0.58311	2.99e-07	5.47e-06	0.304426	0.00300525	0.0185254	0.278684	0.000840969	0.00833794	dose dependent	turquoise	717.729
EDNRA	ENSSSCG00000009031	-0.839108	3.04e-07	5.55e-06	-0.743297	1.52e-06	7.07e-05	-0.0958119	0.341739	0.537071	lower sensitivity	blue	68.4483
MTRF1	ENSSSCG00000009436	0.523352	3.09e-07	5.63e-06	0.178086	0.0484289	0.133618	0.345266	1.34e-05	0.000373799		brown	52.7032
FNIP2	ENSSSCG00000031175	-0.641407	3.13e-07	5.7e-06	-0.286336	0.00924872	0.0407104	-0.355071	6.77e-05	0.00126445	dose dependent	turquoise	418.966
	ENSSSCG00000015645	-0.589578	3.15e-07	5.73e-06	-0.350712	0.000764989	0.00677876	-0.238867	0.0029871	0.0206995	dose dependent	blue	325.644
KRI1	ENSSSCG00000013644	0.467092	3.17e-07	5.76e-06	0.292287	0.000520175	0.00516098	0.174806	0.00852658	0.044347	dose dependent	black	30.0679
ADCY3	ENSSSCG00000008578	0.586558	3.2e-07	5.81e-06	0.560856	8.01e-07	4.24e-05	0.0257023	0.752305	0.856925	lower sensitivity	turquoise	852.72
	ENSSSCG00000002743	-0.481456	3.22e-07	5.82e-06	-0.340173	0.000101119	0.00157301	-0.141283	0.0314759	0.110271		turquoise	562.013
CCNJL	ENSSSCG00000017036	-0.910436	3.31e-07	5.99e-06	-0.79518	1.88e-06	8.33e-05	-0.115256	0.278648	0.473075	lower sensitivity	blue	92.9671
GSPT1	ENSSSCG00000021118	0.462969	3.34e-07	6.03e-06	0.101906	0.193628	0.351083	0.361063	3.5e-07	2.1e-05		brown	135.227
	ENSSSCG00000039758	1.28033	3.36e-07	6.06e-06	1.34641	3.49e-07	2.24e-05	-0.0660859	0.745605	0.852309	lower sensitivity	turquoise	385.958
RARG	ENSSSCG00000000258	-0.730262	3.39e-07	6.11e-06	-0.408776	0.00131815	0.0100585	-0.321486	0.000884893	0.00864861	dose dependent	blue	222.162
TSPAN12	ENSSSCG00000016620	-0.581567	3.41e-07	6.14e-06	-0.361996	0.000463664	0.0047671	-0.219571	0.00510128	0.0306856	dose dependent	turquoise	84.9974
ELL2	ENSSSCG00000014168	0.58021	3.46e-07	6.21e-06	0.471654	1.5e-05	0.000405011	0.108556	0.178666	0.356427	lower sensitivity	brown	19.3496
IGFBP4	ENSSSCG00000017472	0.525643	3.47e-07	6.23e-06	0.429399	1.12e-05	0.000322286	0.0962444	0.169752	0.34469	lower sensitivity	turquoise	419.136
MTSS1	ENSSSCG00000005975	0.822124	3.47e-07	6.23e-06	0.182474	0.191641	0.348792	0.639651	4.33e-07	2.5e-05		brown	95.1034
CYP2U1	ENSSSCG00000009151	-0.606405	3.52e-07	6.3e-06	-0.440403	7.58e-05	0.00129149	-0.166003	0.0467529	0.144888		blue	122.959
CRYBG2	ENSSSCG00000033539	-1.10273	3.55e-07	6.34e-06	-0.726764	0.00018314	0.00241091	-0.37597	0.00605457	0.0349142	dose dependent	blue	43.7519
FEM1A	ENSSSCG00000037153	0.540685	3.56e-07	6.35e-06	0.422142	2.77e-05	0.000627864	0.118543	0.113221	0.263427	lower sensitivity	green	76.656
METTL3	ENSSSCG00000024445	0.471767	3.63e-07	6.47e-06	0.280026	0.000959424	0.0079548	0.19174	0.00435747	0.0273122	dose dependent	turquoise	629.516
	ENSSSCG00000033457	1.00289	3.64e-07	6.48e-06	0.940138	2.39e-06	9.96e-05	0.0627544	0.680628	0.810035	lower sensitivity	turquoise	708.136
CCND2	ENSSSCG00000038694	-0.766643	3.68e-07	6.55e-06	-0.486187	0.00033074	0.00371866	-0.280456	0.00445415	0.0277962	dose dependent	turquoise	70.2703
USPL1	ENSSSCG00000028065	0.628267	3.69e-07	6.55e-06	0.360292	0.00150425	0.0110964	0.267974	0.00367251	0.0240938	dose dependent	yellow	100.174
MXD1	ENSSSCG00000008334	0.618872	3.75e-07	6.66e-06	0.477475	4.12e-05	0.000826452	0.141397	0.11189	0.261692		brown	87.9866
ASB6	ENSSSCG00000005679	0.498417	3.81e-07	6.75e-06	0.414705	1.14e-05	0.00032605	0.0837122	0.230814	0.420412	lower sensitivity	green	47.4006
KDM2B	ENSSSCG00000029803	0.545687	3.82e-07	6.76e-06	0.0630524	0.496559	0.652294	0.482634	3.24e-08	3.21e-06		magenta	21.4304
RALGPS2	ENSSSCG00000015523	-1.04294	3.85e-07	6.81e-06	-0.430295	0.0157528	0.0598036	-0.612646	1.93e-05	0.000480396	dose dependent	turquoise	165.792
SLC25A17	ENSSSCG00000000072	0.552488	3.87e-07	6.83e-06	0.219845	0.0220257	0.0758698	0.332643	4.03e-05	0.00085903	dose dependent	turquoise	477.67
DNAJC21	ENSSSCG00000016828	0.546217	3.88e-07	6.83e-06	0.384213	0.000144566	0.00204098	0.162004	0.0383053	0.126477		yellow	96.8494
DENND2D	ENSSSCG00000025704	0.943102	3.92e-07	6.9e-06	0.615717	0.000375687	0.0040973	0.327385	0.0164731	0.0706247	dose dependent	brown	31.143
ABCF3	ENSSSCG00000028856	0.422907	3.94e-07	6.93e-06	0.206056	0.00563624	0.0287768	0.21685	0.000341217	0.00426236	dose dependent	magenta	42.0982
C9orf64	ENSSSCG00000034203	-0.621916	4.03e-07	7.09e-06	-0.443979	8.04e-05	0.00135011	-0.177936	0.027625	0.100686		turquoise	315.995
CALCRL	ENSSSCG00000016031	0.711344	4.07e-07	7.12e-06	0.287725	0.0220651	0.0759501	0.423619	9.33e-05	0.00161336	dose dependent	brown	80.5007
FGF11	ENSSSCG00000034757	-0.515485	4.07e-07	7.12e-06	-0.23546	0.00872657	0.0389866	-0.280025	0.000117194	0.00192983	dose dependent	blue	243.559
SF3A3	ENSSSCG00000003643	0.378229	4.07e-07	7.12e-06	0.164858	0.0128506	0.0515404	0.213371	0.000109782	0.00183765	dose dependent	turquoise	600.769
	ENSSSCG00000028901	0.889106	4.1e-07	7.17e-06	0.447137	0.00432205	0.0238529	0.441969	0.000442704	0.00516597	dose dependent	blue	127.903
CCDC6	ENSSSCG00000010211	0.55636	4.11e-07	7.18e-06	0.301451	0.00244039	0.015886	0.254909	0.00145718	0.012383	dose dependent	brown	124.102
TEFM	ENSSSCG00000017741	0.6932	4.14e-07	7.21e-06	0.437629	0.000605324	0.00576379	0.255571	0.0125372	0.0582606	dose dependent	blue	437.438
PRDM10	ENSSSCG00000015243	-1.01236	4.17e-07	7.27e-06	-0.678171	0.000172383	0.00231906	-0.334188	0.00921835	0.0467278	dose dependent	blue	159.542
	ENSSSCG00000040060	0.648501	4.2e-07	7.3e-06	0.419033	0.000368986	0.00403663	0.229468	0.0108919	0.0525972	dose dependent	turquoise	760.205
CDV3	ENSSSCG00000027294	0.571132	4.23e-07	7.36e-06	0.186519	0.0592775	0.153898	0.384612	7.5e-06	0.000239052		brown	123.921
ARL4A	ENSSSCG00000032709	0.913223	4.25e-07	7.37e-06	0.544534	0.000988939	0.00812821	0.368688	0.0048734	0.0297055	dose dependent	blue	357.575
GGA2	ENSSSCG00000010798	-0.402007	4.39e-07	7.61e-06	-0.220422	0.00213545	0.0144932	-0.181585	0.00143579	0.0122483	dose dependent	blue	334.459
RBMS1	ENSSSCG00000015888	0.887828	4.44e-07	7.68e-06	1.04828	1.39e-08	1.7e-06	-0.160453	0.217689	0.405092		black	15.84
DNAAF5	ENSSSCG00000007543	0.685438	4.46e-07	7.7e-06	0.474475	0.000209674	0.00266616	0.210963	0.0359224	0.121089		green	57.0199
TDRD7	ENSSSCG00000005364	-0.621001	4.48e-07	7.73e-06	-0.321649	0.00339089	0.0200428	-0.299352	0.000574838	0.00627893	dose dependent	turquoise	115.649
PHRF1	ENSSSCG00000029723	0.674151	4.49e-07	7.75e-06	0.541512	2.14e-05	0.000513827	0.132639	0.159346	0.331115	lower sensitivity	green	79.9411
CA14	ENSSSCG00000027875	1.21598	4.65e-07	8.01e-06	0.19829	0.342221	0.514475	1.01769	1.25e-07	9.44e-06		black	19.2163
PTRH2	ENSSSCG00000017667	0.854085	4.69e-07	8.07e-06	0.25951	0.0825874	0.195512	0.594575	7.47e-06	0.000238457		turquoise	716.046
MON2	ENSSSCG00000000458	0.483522	4.79e-07	8.23e-06	0.0296333	0.720723	0.828475	0.453889	9.73e-09	1.27e-06		brown	152.415
PARP8	ENSSSCG00000016882	-0.51098	4.93e-07	8.46e-06	-0.279596	0.00217177	0.0146835	-0.231385	0.00120748	0.0107468	dose dependent	blue	51.9252
CTPS1	ENSSSCG00000003973	1.20152	4.94e-07	8.47e-06	0.378277	0.0758512	0.183801	0.823241	1.65e-05	0.000437302		black	28.4519
VPS72	ENSSSCG00000031869	0.51975	4.95e-07	8.47e-06	0.37107	0.000122577	0.00182745	0.14868	0.0419388	0.134306		turquoise	653.197
CCT8	ENSSSCG00000026761	0.555456	4.97e-07	8.51e-06	0.318728	0.00144147	0.0107394	0.236728	0.00252601	0.0183566	dose dependent	yellow	119.052
NR2F2	ENSSSCG00000002254	-0.588573	5.03e-07	8.59e-06	-0.480405	1.32e-05	0.000363815	-0.108168	0.162732	0.33584	lower sensitivity	turquoise	381.095
RBFOX2	ENSSSCG00000000152	-0.467389	5.06e-07	8.64e-06	-0.314072	0.000240687	0.00294178	-0.153317	0.0169333	0.072224	dose dependent	turquoise	197.574
	ENSSSCG00000028567	1.04091	5.1e-07	8.68e-06	0.663788	0.000746442	0.00667701	0.377119	0.0204572	0.0820256	dose dependent	turquoise	480.435
SELENOS	ENSSSCG00000004826	0.876466	5.13e-07	8.73e-06	0.285013	0.0627893	0.160552	0.591453	8.71e-06	0.000268677		blue	348.588
M6PR	ENSSSCG00000040743	0.318387	5.14e-07	8.73e-06	0.194497	0.000796752	0.00698599	0.12389	0.00611611	0.0351354	dose dependent	black	29.1895
SLC2A2	ENSSSCG00000020927	0.512222	5.15e-07	8.74e-06	0.396496	3.56e-05	0.000742861	0.115727	0.0977027	0.239369	lower sensitivity	yellow	67.8242
	ENSSSCG00000039561	-1.2336	5.19e-07	8.81e-06	-1.03294	5.12e-06	0.000174762	-0.200655	0.154981	0.324768		turquoise	215.802
SLC25A38	ENSSSCG00000029708	0.491889	5.22e-07	8.84e-06	0.325257	0.000343307	0.00382057	0.166632	0.0176572	0.074198	dose dependent	black	21.2931
SLC25A43	ENSSSCG00000012624	-0.473075	5.23e-07	8.84e-06	-0.452707	6.94e-07	3.82e-05	-0.0203685	0.737307	0.846167	lower sensitivity	blue	69.6722
YPEL2	ENSSSCG00000035400	-0.886013	5.23e-07	8.84e-06	-0.499843	0.00163055	0.0117529	-0.38617	0.00166508	0.0136054	dose dependent	pink	39.3001
FBXL4	ENSSSCG00000004347	-0.498474	5.25e-07	8.87e-06	-0.328529	0.000295778	0.00341494	-0.169945	0.0120614	0.0566622	dose dependent	blue	71.0392
LAP3	ENSSSCG00000023604	0.529284	5.27e-07	8.88e-06	0.494703	1.42e-06	6.68e-05	0.0345813	0.627325	0.771666	lower sensitivity	turquoise	713.759
MRTO4	ENSSSCG00000034814	0.706209	5.3e-07	8.92e-06	0.490418	0.000180129	0.00238012	0.215791	0.0298105	0.106141		turquoise	739.319
TMEM131	ENSSSCG00000008192	0.691417	5.33e-07	8.96e-06	0.358874	0.00381993	0.0218648	0.332543	0.000860633	0.00846777	dose dependent	brown	87.0621
TCF21	ENSSSCG00000033258	-0.956208	5.39e-07	9.06e-06	-0.718044	4.02e-05	0.000808721	-0.238164	0.0465039	0.144274		blue	78.1331
WBP1L	ENSSSCG00000029594	0.533302	5.42e-07	9.09e-06	0.336877	0.000549977	0.0053518	0.196425	0.0088026	0.0453484	dose dependent	green	35.0478
GUCY1B3	ENSSSCG00000008870	-0.643602	5.48e-07	9.17e-06	-0.523192	1.34e-05	0.000366137	-0.12041	0.145395	0.311249	lower sensitivity	black	21.3354
WDR37	ENSSSCG00000029602	0.53507	5.48e-07	9.17e-06	0.361366	0.000257454	0.00309863	0.173704	0.0210375	0.0836428	dose dependent	black	16.9281
HS3ST1	ENSSSCG00000021515	1.28306	5.51e-07	9.22e-06	1.14247	1.1e-05	0.000319733	0.140584	0.496447	0.674004		black	21.3702
TP53I11	ENSSSCG00000031819	-0.717753	5.52e-07	9.22e-06	-0.334547	0.00861021	0.0386193	-0.383205	0.000210035	0.00298312	dose dependent	yellow	61.6011
PPARGC1A	ENSSSCG00000029275	0.6789	5.63e-07	9.4e-06	0.524374	4.84e-05	0.000923495	0.154526	0.111938	0.261741		black	20.3844
QPCTL	ENSSSCG00000032819	0.37384	5.72e-07	9.53e-06	0.246032	0.000376716	0.00410537	0.127808	0.0166814	0.0714096	dose dependent	black	21.7156
TMED7	ENSSSCG00000038156	0.494297	5.75e-07	9.56e-06	0.0278153	0.744155	0.846081	0.466481	8.3e-09	1.12e-06		yellow	90.9482
KRR1	ENSSSCG00000033524	0.737814	5.78e-07	9.6e-06	0.492178	0.00038776	0.00418981	0.245636	0.0256073	0.0958448	dose dependent	blue	376.498
PSME3	ENSSSCG00000017385	0.362245	5.78e-07	9.6e-06	0.0351603	0.574506	0.718348	0.327085	2.68e-08	2.82e-06		pink	36.1247
FTSJ1	ENSSSCG00000025599	0.375068	5.81e-07	9.64e-06	0.164734	0.0139749	0.0549311	0.210335	0.000171238	0.00256911	dose dependent	turquoise	420.341
SUGP2	ENSSSCG00000025839	-0.436756	5.82e-07	9.64e-06	-0.435787	4.33e-07	2.59e-05	-0.000968445	0.986929	0.993445	lower sensitivity	turquoise	442.408
POLR3A	ENSSSCG00000010327	0.493426	5.9e-07	9.76e-06	0.0832108	0.332755	0.505747	0.410215	2.15e-07	1.46e-05		brown	105.089
ANKRD27	ENSSSCG00000002859	-0.424307	6.04e-07	9.97e-06	-0.24412	0.00148841	0.0110197	-0.180186	0.00253787	0.0184145	dose dependent	blue	241.595
SLC44A1	ENSSSCG00000005425	-0.359745	6.09e-07	1.01e-05	-0.336305	1.75e-06	7.88e-05	-0.0234408	0.635025	0.776589	lower sensitivity	black	17.0196
BMF	ENSSSCG00000035284	-0.671008	6.14e-07	1.01e-05	-0.170511	0.145798	0.289472	-0.500497	1.47e-06	6.53e-05		pink	45.3088
EHD3	ENSSSCG00000035987	-0.503594	6.21e-07	1.02e-05	-0.351702	0.00018461	0.00241457	-0.151892	0.0330236	0.113947		blue	336.978
HSPB8	ENSSSCG00000009844	0.578157	6.24e-07	1.03e-05	0.471259	1.84e-05	0.000462202	0.106897	0.177069	0.354437	lower sensitivity	turquoise	41.8585
WDR6	ENSSSCG00000011369	-0.522424	6.29e-07	1.03e-05	-0.624009	6.61e-09	1.02e-06	0.101585	0.145353	0.311249	lower sensitivity	turquoise	232.26
	ENSSSCG00000025060	0.532363	6.3e-07	1.03e-05	0.221168	0.0203196	0.0714276	0.311195	0.000110557	0.00184627	dose dependent	turquoise	742.517
VCPKMT	ENSSSCG00000036735	0.823993	6.32e-07	1.04e-05	0.285482	0.0545693	0.145375	0.538511	4.37e-05	0.000918396		blue	398.561
FLVCR1	ENSSSCG00000015590	0.631494	6.35e-07	1.04e-05	0.0238235	0.82821	0.900858	0.607671	7.75e-09	1.08e-06		brown	97.7358
GPR180	ENSSSCG00000009492	0.609993	6.38e-07	1.04e-05	0.220914	0.0429051	0.122912	0.38908	4.04e-05	0.000860106		blue	325.032
REXO1	ENSSSCG00000040624	0.454573	6.42e-07	1.05e-05	0.35337	4.29e-05	0.000848945	0.101203	0.112984	0.26313	lower sensitivity	green	76.9979
NFIC	ENSSSCG00000036537	0.636684	6.49e-07	1.06e-05	0.346858	0.0027336	0.017256	0.289825	0.00167784	0.013648	dose dependent	green	44.8955
IQSEC1	ENSSSCG00000027812	-0.507591	6.51e-07	1.06e-05	-0.34611	0.000236806	0.00291191	-0.16148	0.0222365	0.0870021	dose dependent	blue	224.197
SERPINA4	ENSSSCG00000039378	-0.779323	6.52e-07	1.06e-05	-0.221288	0.105202	0.2315	-0.558035	2.86e-06	0.000109165		turquoise	477.017
C2CD2L	ENSSSCG00000015111	0.448382	6.53e-07	1.06e-05	0.172253	0.0311934	0.0980404	0.276129	4.93e-05	0.00100496	dose dependent	magenta	35.6297
LHX2	ENSSSCG00000005586	0.667068	6.55e-07	1.06e-05	0.733416	1.27e-07	1.05e-05	-0.0663483	0.509909	0.68474	lower sensitivity	green	26.0178
GNG2	ENSSSCG00000028092	-0.710516	6.56e-07	1.06e-05	-0.494853	0.000151222	0.00211027	-0.215663	0.021676	0.0855054	dose dependent	turquoise	581.814
	ENSSSCG00000032134	-0.665045	6.61e-07	1.07e-05	-0.42483	0.00047231	0.00483197	-0.240215	0.00801457	0.042513	dose dependent	green	21.835
	ENSSSCG00000020777	-0.566369	6.63e-07	1.07e-05	0.00439674	0.964297	0.980901	-0.570766	1.76e-09	3.45e-07		yellow	65.526
NCL	ENSSSCG00000016275	0.734274	6.68e-07	1.08e-05	0.322974	0.0138015	0.0544152	0.411301	0.000137814	0.00217345	dose dependent	yellow	139.298
FOSL2	ENSSSCG00000032527	0.710415	6.72e-07	1.08e-05	0.721414	5.62e-07	3.24e-05	-0.0109992	0.915869	0.957115	lower sensitivity	black	13.9563
YPEL5	ENSSSCG00000008529	-0.541028	6.72e-07	1.08e-05	-0.294196	0.00279491	0.017526	-0.246832	0.00161047	0.0133002	dose dependent	black	21.2211
ICE2	ENSSSCG00000004577	0.647362	6.76e-07	1.09e-05	0.466965	0.000159668	0.00218351	0.180396	0.0612225	0.174194		yellow	112.339
DHDDS	ENSSSCG00000033516	0.483584	6.77e-07	1.09e-05	0.131973	0.121603	0.255383	0.351611	3.07e-06	0.00011476		turquoise	646.713
ZDHHC9	ENSSSCG00000012653	0.694899	6.8e-07	1.09e-05	0.24073	0.0504371	0.137623	0.454169	1.61e-05	0.000429569		black	18.7377
RGS1	ENSSSCG00000032416	1.19458	6.81e-07	1.09e-05	1.27192	5.58e-07	3.23e-05	-0.0773394	0.694782	0.819245	lower sensitivity	blue	270.89
CCDC85C	ENSSSCG00000037284	-0.643523	6.87e-07	1.1e-05	-0.449913	0.000179739	0.0023794	-0.193609	0.0309714	0.10888		blue	87.2277
RAP2C	ENSSSCG00000026301	-0.641969	6.98e-07	1.12e-05	-0.504432	3.46e-05	0.000728188	-0.137537	0.118725	0.271585		pink	8.39122
USP38	ENSSSCG00000009049	0.494429	7.02e-07	1.12e-05	0.220722	0.0136746	0.0540352	0.273707	0.000262114	0.0035292	dose dependent	brown	102.727
DEGS1	ENSSSCG00000024484	0.711861	7.05e-07	1.13e-05	0.434939	0.000931074	0.00779364	0.276922	0.00674714	0.0377212	dose dependent	pink	10.7038
POMGNT2	ENSSSCG00000011293	0.711823	7.09e-07	1.13e-05	0.297077	0.0217919	0.0751741	0.414746	0.000193133	0.00281389	dose dependent	black	28.6913
PDLIM3	ENSSSCG00000015796	-1.29794	7.12e-07	1.14e-05	-0.967384	4.33e-05	0.000854043	-0.330555	0.0300987	0.106837		blue	50.3944
TMEM11	ENSSSCG00000034040	0.848842	7.19e-07	1.14e-05	0.969	5.95e-08	5.74e-06	-0.120158	0.35026	0.545384	lower sensitivity	turquoise	789.747
ELF3	ENSSSCG00000010922	-1.4929	7.31e-07	1.16e-05	-0.982577	0.000287889	0.00335114	-0.510318	0.00751464	0.0406515	dose dependent	pink	17.2873
LDLR	ENSSSCG00000028512	-0.806563	7.36e-07	1.17e-05	-0.563532	0.000221486	0.00277897	-0.243031	0.0381844	0.126207		blue	147.072
SPTY2D1	ENSSSCG00000013361	0.625867	7.39e-07	1.17e-05	0.155292	0.161698	0.310644	0.470575	2.23e-06	9.06e-05		brown	124.917
CCL11	ENSSSCG00000040648	-2.03263	7.42e-07	1.18e-05	-1.44185	7.56e-05	0.00129052	-0.590779	0.0077966	0.0417921	dose dependent	purple	19.6738
MED13	ENSSSCG00000017672	0.680939	7.49e-07	1.19e-05	0.336139	0.00679425	0.0326317	0.3448	0.000702734	0.00723555	dose dependent	brown	141.921
CCL3L1	ENSSSCG00000017700	-1.10753	7.52e-07	1.19e-05	-0.490185	0.0119523	0.0487922	-0.617341	5.05e-05	0.00101754	dose dependent	purple	22.5575
TAF1D	ENSSSCG00000038682	0.565032	7.58e-07	1.2e-05	0.287478	0.00549169	0.0281799	0.277554	0.00104996	0.00968531	dose dependent	yellow	101.215
NEDD4L	ENSSSCG00000004919	-0.637371	7.61e-07	1.2e-05	-0.19129	0.0901883	0.207748	-0.446081	5.45e-06	0.000187161		turquoise	469.7
TWF2	ENSSSCG00000011435	0.59305	7.62e-07	1.2e-05	0.783208	1.34e-09	2.61e-07	-0.190157	0.0325139	0.112848		turquoise	634.67
PHF21A	ENSSSCG00000023974	-0.586514	7.77e-07	1.22e-05	-0.317648	0.00274518	0.0173137	-0.268866	0.00102241	0.00951166	dose dependent	turquoise	369.287
ZNF48	ENSSSCG00000007801	0.50669	7.77e-07	1.22e-05	0.449278	7.52e-06	0.000238918	0.0574114	0.438623	0.625401	lower sensitivity	green	30.5137
TMEM88	ENSSSCG00000037096	0.578137	8.06e-07	1.27e-05	0.717318	8.55e-09	1.22e-06	-0.139181	0.113004	0.26313		turquoise	746.873
ACBD5	ENSSSCG00000011064	-0.52238	8.15e-07	1.28e-05	-0.285091	0.00303568	0.0186481	-0.237289	0.0020425	0.0157984	dose dependent	pink	14.6608
ASPA	ENSSSCG00000017861	-1.36661	8.15e-07	1.28e-05	-0.798263	0.00107952	0.00869627	-0.568346	0.000985895	0.00932828	dose dependent	magenta	23.0049
SAP30BP	ENSSSCG00000017205	0.496135	8.15e-07	1.28e-05	0.210274	0.0195193	0.0694466	0.285862	0.000160645	0.00244906	dose dependent	green	46.8919
GNL2	ENSSSCG00000031631	0.500613	8.2e-07	1.28e-05	0.177397	0.0489963	0.134783	0.323216	3.19e-05	0.000714632		yellow	72.5692
PRR3	ENSSSCG00000025892	0.610941	8.26e-07	1.29e-05	0.231856	0.0370014	0.11091	0.379085	8.22e-05	0.00146657		magenta	39.0195
SNORA71	ENSSSCG00000034064	1.30977	8.3e-07	1.3e-05	0.77417	0.00216432	0.0146541	0.535597	0.0121585	0.0569484	dose dependent	black	16.6991
TMEM39B	ENSSSCG00000032563	-0.449596	8.42e-07	1.31e-05	-0.341371	5.92e-05	0.00105831	-0.108225	0.0755947	0.201463	lower sensitivity	blue	233.711
CD47	ENSSSCG00000011942	-0.379271	8.46e-07	1.32e-05	-0.333801	7.56e-06	0.000239704	-0.0454697	0.398347	0.589722	lower sensitivity	green	59.2292
CDS1	ENSSSCG00000009231	0.92825	8.47e-07	1.32e-05	0.635987	0.000419505	0.004432	0.292264	0.0453782	0.142094		black	14.1929
DPH3	ENSSSCG00000011196	0.457947	8.51e-07	1.32e-05	0.248761	0.00336303	0.0199586	0.209186	0.0022892	0.0170773	dose dependent	blue	391.952
APPL2	ENSSSCG00000000841	-0.552259	8.53e-07	1.32e-05	-0.445665	2.32e-05	0.000542561	-0.106594	0.149251	0.316259	lower sensitivity	green	24.4122
SLC24A4	ENSSSCG00000002450	-1.34152	8.57e-07	1.33e-05	-0.687643	0.00373073	0.0215028	-0.65388	0.000143687	0.00223622	dose dependent	blue	85.4131
QTRT1	ENSSSCG00000013637	0.731354	8.59e-07	1.33e-05	0.536828	0.000153864	0.00212828	0.194526	0.0790651	0.207554		black	25.4449
NFATC1	ENSSSCG00000004856	-0.7761	8.69e-07	1.34e-05	-0.321457	0.0210339	0.0731834	-0.454644	7.23e-05	0.00132627	dose dependent	pink	43.3161
	ENSSSCG00000040088	0.601198	8.71e-07	1.35e-05	0.431456	0.000150797	0.00210848	0.169741	0.0452955	0.141923		blue	343.524
DHX33	ENSSSCG00000039064	0.683339	8.72e-07	1.35e-05	0.351303	0.00567811	0.0289064	0.332036	0.00159021	0.0132234	dose dependent	magenta	37.0875
MARS2	ENSSSCG00000034494	0.790101	8.79e-07	1.36e-05	0.339817	0.0192492	0.068864	0.450284	0.000271217	0.00361402	dose dependent	blue	183.224
SENP5	ENSSSCG00000011841	0.555904	8.86e-07	1.37e-05	0.224195	0.0271773	0.0887425	0.331709	0.000130779	0.00207536	dose dependent	brown	129.798
TEK	ENSSSCG00000005122	-0.390364	8.94e-07	1.38e-05	-0.192527	0.00716971	0.0339602	-0.197836	0.000697676	0.00720441	dose dependent	turquoise	271.808
IQSEC2	ENSSSCG00000012324	-0.591153	9.02e-07	1.39e-05	-0.312904	0.00353964	0.0206896	-0.278249	0.000787578	0.00789136	dose dependent	blue	241.853
NEPRO	ENSSSCG00000011923	0.480751	9.15e-07	1.41e-05	0.237245	0.00776305	0.0360277	0.243506	0.0010014	0.00938395	dose dependent	blue	344.21
GBA2	ENSSSCG00000005319	0.350514	9.21e-07	1.41e-05	0.182242	0.00468711	0.0251723	0.168272	0.0011283	0.0102156	dose dependent	magenta	38.5376
PRCC	ENSSSCG00000006467	0.305247	9.32e-07	1.43e-05	0.224111	0.000129988	0.00191289	0.0811354	0.0665898	0.184325	lower sensitivity	black	28.3875
TMEM39A	ENSSSCG00000011901	0.686854	9.4e-07	1.44e-05	0.193758	0.11663	0.24851	0.493096	6.07e-06	0.000205524		pink	25.6635
SIPA1	ENSSSCG00000012982	0.609463	9.49e-07	1.45e-05	0.767438	5.03e-09	8.2e-07	-0.157975	0.0781375	0.205764		green	63.45
TMEM161B	ENSSSCG00000014148	0.572616	9.49e-07	1.45e-05	0.153944	0.13719	0.277276	0.418672	6.48e-06	0.000214525		yellow	96.0461
UMPS	ENSSSCG00000011864	0.406846	9.5e-07	1.45e-05	0.157599	0.0322913	0.100621	0.249247	5.84e-05	0.00113655		pink	26.616
TAX1BP3	ENSSSCG00000017866	-0.444471	9.55e-07	1.46e-05	-0.279139	0.000807123	0.00704093	-0.165332	0.0101404	0.0499724	dose dependent	brown	38.1327
FAM46B	ENSSSCG00000036755	1.58845	9.59e-07	1.46e-05	0.814037	0.008061	0.0370003	0.774417	0.00406076	0.0260152	dose dependent	pink	14.7392
RNF144B	ENSSSCG00000001076	-0.64263	9.62e-07	1.46e-05	-0.494868	6.06e-05	0.00107394	-0.147762	0.101711	0.245456		turquoise	102.777
	ENSSSCG00000024495	0.679322	9.63e-07	1.46e-05	0.726199	2.26e-07	1.66e-05	-0.0468765	0.633656	0.775684	lower sensitivity	turquoise	51.8891
	ENSSSCG00000032937	-0.978896	9.75e-07	1.48e-05	-0.709188	9.83e-05	0.00153962	-0.269708	0.0306343	0.108294		turquoise	217.356
LZTS1	ENSSSCG00000028559	-1.07943	9.81e-07	1.49e-05	-0.867242	1.89e-05	0.000472924	-0.212191	0.105746	0.251921		blue	147.896
GET4	ENSSSCG00000040103	0.471555	9.83e-07	1.49e-05	0.395622	1.83e-05	0.000462202	0.0759334	0.258274	0.451462	lower sensitivity	turquoise	562.52
COG4	ENSSSCG00000027973	-0.396082	9.9e-07	1.5e-05	-0.225751	0.00218202	0.0147177	-0.170332	0.00335595	0.0225318	dose dependent	magenta	18.5315
PDCD11	ENSSSCG00000010599	0.537953	9.96e-07	1.51e-05	0.084664	0.376964	0.548198	0.453289	2.35e-07	1.57e-05		brown	95.0409
	ENSSSCG00000040422	0.539149	9.99e-07	1.51e-05	0.301083	0.00303999	0.0186584	0.238065	0.00410073	0.0261786	dose dependent	blue	220.511
HOMEZ	ENSSSCG00000028190	-0.402857	1.01e-06	1.52e-05	-0.255117	0.000747996	0.00668286	-0.147739	0.0110132	0.0530025	dose dependent	blue	196.888
KCNK5	ENSSSCG00000025423	1.14167	1.02e-06	1.54e-05	0.341119	0.102108	0.227195	0.800552	1.71e-05	0.000444847		black	15.432
VNN1	ENSSSCG00000004181	-1.0998	1.03e-06	1.55e-05	-0.800367	0.000136494	0.00196468	-0.299429	0.0534698	0.158531		turquoise	37.0687
CASP10	ENSSSCG00000026940	-0.525712	1.05e-06	1.58e-05	-0.394433	9.22e-05	0.00148179	-0.13128	0.0766152	0.203227	lower sensitivity	turquoise	417.039
DHX37	ENSSSCG00000009758	0.413463	1.06e-06	1.59e-05	0.272319	0.00054168	0.00528557	0.141143	0.0206838	0.0826071	dose dependent	magenta	43.8923
CASTOR1	ENSSSCG00000009998	0.465006	1.07e-06	1.61e-05	0.450546	2.05e-06	8.87e-05	0.0144608	0.833915	0.908432	lower sensitivity	turquoise	141.287
GPC4	ENSSSCG00000012679	-0.587099	1.09e-06	1.63e-05	-0.249342	0.0204115	0.0716321	-0.337756	0.000161063	0.00245017	dose dependent	blue	173.299
RASSF2	ENSSSCG00000032601	-0.737877	1.09e-06	1.63e-05	-0.461579	0.000743142	0.00667493	-0.276298	0.00621054	0.0355053	dose dependent	purple	27.0576
DYNC1I1	ENSSSCG00000015335	0.795163	1.1e-06	1.64e-05	0.201368	0.160639	0.309155	0.593794	3.21e-06	0.000119936		pink	16.2973
SIRPB2	ENSSSCG00000007185	-1.15861	1.12e-06	1.67e-05	-0.425717	0.0389821	0.114904	-0.732889	1.05e-05	0.000308219		magenta	22.7754
EIF3J	ENSSSCG00000004691	0.534089	1.13e-06	1.68e-05	0.251123	0.0113903	0.0473232	0.282966	0.00058941	0.00640357	dose dependent	blue	334.329
FAHD1	ENSSSCG00000039715	0.481746	1.13e-06	1.68e-05	0.303028	0.000932555	0.00779585	0.178718	0.0126378	0.0585553	dose dependent	turquoise	549.155
ABHD13	ENSSSCG00000009541	0.47512	1.14e-06	1.7e-05	0.149523	0.0846959	0.198877	0.325597	1.79e-05	0.000458457		yellow	104.84
DTX2	ENSSSCG00000025430	-0.515039	1.14e-06	1.7e-05	-0.113467	0.218332	0.381705	-0.401572	8.72e-07	4.35e-05		yellow	71.3026
PIH1D1	ENSSSCG00000003169	0.566351	1.15e-06	1.7e-05	0.384409	0.000392267	0.00421012	0.181941	0.028682	0.103343		turquoise	801.237
PPFIBP1	ENSSSCG00000000549	0.550659	1.15e-06	1.71e-05	0.392909	0.000219223	0.00275545	0.15775	0.0515277	0.155009		brown	138.852
ZNF576	ENSSSCG00000036291	0.467371	1.15e-06	1.7e-05	0.341927	0.000178392	0.00237042	0.125444	0.0750647	0.200578	lower sensitivity	blue	28.1055
NF2	ENSSSCG00000028707	0.343374	1.17e-06	1.73e-05	0.0459416	0.455851	0.619363	0.297432	1.58e-07	1.16e-05		magenta	48.701
APH1A	ENSSSCG00000028297	0.380201	1.2e-06	1.77e-05	0.324695	1.5e-05	0.000404589	0.0555062	0.302238	0.498354	lower sensitivity	turquoise	364.82
RNF24	ENSSSCG00000035181	-1.06891	1.2e-06	1.78e-05	-0.753202	0.000156683	0.00216094	-0.315705	0.0199749	0.080662	dose dependent	turquoise	171.159
CHFR	ENSSSCG00000009732	0.293712	1.21e-06	1.78e-05	0.174112	0.00172336	0.012266	0.119599	0.00638092	0.0362019	dose dependent	magenta	34.3936
GJB3	ENSSSCG00000038677	-1.39479	1.21e-06	1.78e-05	-0.468784	0.0573726	0.150715	-0.926008	2.82e-06	0.000108304		black	16.8318
ATRN	ENSSSCG00000007153	-0.439775	1.22e-06	1.8e-05	-0.41071	3.65e-06	0.000134534	-0.0290651	0.646014	0.784897	lower sensitivity	turquoise	558.473
DNAJC2	ENSSSCG00000015423	0.796965	1.22e-06	1.8e-05	0.388972	0.0096349	0.0419544	0.407994	0.00118875	0.0106537	dose dependent	yellow	106.384
TBL2	ENSSSCG00000007709	0.383987	1.22e-06	1.8e-05	0.0588773	0.394635	0.564829	0.325109	2.83e-07	1.81e-05		pink	29.1508
DNAJC28	ENSSSCG00000028192	-1.0569	1.24e-06	1.82e-05	-0.560577	0.00344759	0.0203112	-0.496319	0.000420768	0.00495074	dose dependent	turquoise	33.7188
SULT1C4	ENSSSCG00000025836	-0.474565	1.24e-06	1.82e-05	-0.224421	0.0110939	0.0463569	-0.250144	0.000592968	0.00643729	dose dependent	blue	204.348
	ENSSSCG00000031764	-0.700633	1.24e-06	1.82e-05	-0.351665	0.00624272	0.0308502	-0.348967	0.000509876	0.00573732	dose dependent	brown	66.2127
MYBBP1A	ENSSSCG00000017882	0.676407	1.27e-06	1.86e-05	0.258983	0.0365727	0.110106	0.417425	6e-05	0.00115727		green	48.5019
CSF1	ENSSSCG00000037449	-0.670767	1.28e-06	1.87e-05	-0.173498	0.152109	0.298326	-0.497269	2.64e-06	0.000102771		pink	34.8189
HGH1	ENSSSCG00000026590	0.537787	1.29e-06	1.88e-05	0.340681	0.000941651	0.00785337	0.197106	0.0146349	0.0647202	dose dependent	green	53.7027
ZNF821	ENSSSCG00000002741	-0.800282	1.29e-06	1.88e-05	-0.371147	0.0107999	0.0455448	-0.429135	0.000162507	0.00246684	dose dependent	yellow	23.8217
NAA15	ENSSSCG00000009061	0.79563	1.3e-06	1.9e-05	0.358162	0.0161558	0.0609518	0.437468	0.000468685	0.00540685	dose dependent	yellow	141.852
TIMM21	ENSSSCG00000032494	0.470945	1.3e-06	1.89e-05	0.0434769	0.610031	0.746184	0.427469	8.96e-08	7.1e-06		yellow	97.8691
TRMT1	ENSSSCG00000013744	0.4115	1.32e-06	1.92e-05	0.309779	0.000118047	0.00177108	0.101721	0.0929464	0.231517	lower sensitivity	turquoise	166.947
CYB5B	ENSSSCG00000033944	0.451468	1.33e-06	1.93e-05	0.00833407	0.918346	0.954772	0.443134	1.01e-08	1.3e-06		black	20.3627
EPB41L4B	ENSSSCG00000005446	-0.436231	1.33e-06	1.93e-05	-0.291957	0.000474765	0.00485308	-0.144274	0.0230688	0.0892657	dose dependent	turquoise	274.676
GPR182	ENSSSCG00000037701	-0.506866	1.33e-06	1.93e-05	-0.266486	0.00499951	0.02638	-0.240379	0.00156089	0.0130409	dose dependent	blue	256.194
RGS18	ENSSSCG00000033945	1.22465	1.33e-06	1.93e-05	1.12435	1.42e-05	0.000386899	0.100298	0.627588	0.771774	lower sensitivity	blue	244.757
INSIG1	ENSSSCG00000016420	-1.1325	1.34e-06	1.93e-05	-0.354656	0.0889413	0.205812	-0.777846	2.05e-05	0.000503878		blue	71.9782
ABCG8	ENSSSCG00000008453	-0.514568	1.36e-06	1.97e-05	-0.227903	0.0173638	0.0641269	-0.286665	0.000318928	0.00403729	dose dependent	blue	171.479
SLC13A5	ENSSSCG00000017888	-1.26977	1.36e-06	1.97e-05	-0.379504	0.0949024	0.215657	-0.890265	2.53e-06	0.000100849		pink	24.617
	ENSSSCG00000000377	0.566383	1.36e-06	1.97e-05	0.249514	0.0173731	0.0641306	0.316869	0.000244599	0.00334742	dose dependent	turquoise	737.361
	ENSSSCG00000002532	0.407318	1.36e-06	1.97e-05	0.310162	0.000109223	0.00166871	0.0971566	0.109566	0.257786	lower sensitivity	turquoise	86.1262
CALCOCO2	ENSSSCG00000017543	0.335531	1.38e-06	1.98e-05	0.168372	0.00738471	0.0346805	0.167159	0.00103123	0.00955609	dose dependent	blue	79.3724
	ENSSSCG00000034993	-0.919913	1.38e-06	1.99e-05	-0.890325	1.74e-06	7.88e-05	-0.0295879	0.817812	0.898345	lower sensitivity	pink	5.0146
HABP4	ENSSSCG00000035956	-0.482243	1.39e-06	1.99e-05	-0.366477	9.49e-05	0.0015088	-0.115766	0.0934074	0.232279	lower sensitivity	turquoise	48.3903
ODF2	ENSSSCG00000005651	-0.560539	1.39e-06	1.99e-05	-0.426591	9.04e-05	0.00146799	-0.133949	0.0926034	0.231028	lower sensitivity	turquoise	316.616
FGD1	ENSSSCG00000012335	-0.732225	1.4e-06	2.01e-05	-0.371717	0.00591301	0.0297835	-0.360508	0.000577174	0.00629475	dose dependent	yellow	64.7171
FOXA2	ENSSSCG00000007114	0.773462	1.41e-06	2.03e-05	0.636811	3.73e-05	0.000771482	0.136652	0.235832	0.42658	lower sensitivity	black	16.3009
THUMPD1	ENSSSCG00000024748	0.609993	1.42e-06	2.04e-05	0.329677	0.00443331	0.024314	0.280316	0.00285608	0.0200363	dose dependent	brown	93.211
PPM1L	ENSSSCG00000023434	0.700439	1.43e-06	2.04e-05	0.284329	0.0302001	0.0958487	0.41611	0.00020646	0.00295377	dose dependent	black	20.0012
YTHDF2	ENSSSCG00000027686	0.466512	1.44e-06	2.05e-05	0.14828	0.0841223	0.198128	0.318231	1.92e-05	0.000480396		brown	124.192
GRB7	ENSSSCG00000017495	-1.50587	1.45e-06	2.07e-05	-0.556419	0.0404547	0.117872	-0.949447	1.37e-05	0.000378783		pink	28.127
RNF166	ENSSSCG00000034455	0.608643	1.48e-06	2.11e-05	0.634914	7.69e-07	4.12e-05	-0.0262711	0.778661	0.872509	lower sensitivity	green	46.2753
SENP2	ENSSSCG00000011794	0.414041	1.48e-06	2.11e-05	0.177372	0.0221218	0.0760163	0.23667	0.000279989	0.00367223	dose dependent	blue	474.59
PPIF	ENSSSCG00000010330	0.578589	1.49e-06	2.13e-05	0.271292	0.0119825	0.0488746	0.307297	0.000471118	0.00542168	dose dependent	black	18.9144
S1PR2	ENSSSCG00000013658	-0.948923	1.5e-06	2.13e-05	-0.809826	1.06e-05	0.00031075	-0.139097	0.242079	0.433632		blue	100.623
NLN	ENSSSCG00000016778	0.550055	1.51e-06	2.14e-05	0.286545	0.00569634	0.0289576	0.263511	0.00153728	0.0129044	dose dependent	brown	64.0477
WDR3	ENSSSCG00000006727	0.498573	1.56e-06	2.21e-05	0.168596	0.0678707	0.169963	0.329977	3.35e-05	0.000742441		blue	147.224
HSPBP1	ENSSSCG00000003288	0.525375	1.57e-06	2.23e-05	0.31252	0.00205081	0.0140942	0.212855	0.00880549	0.0453484	dose dependent	black	24.5946
LDAH	ENSSSCG00000025357	0.635232	1.58e-06	2.24e-05	0.254144	0.0330528	0.102341	0.381088	0.000178086	0.00264943		yellow	96.2966
VEGFC	ENSSSCG00000015770	-0.614172	1.58e-06	2.23e-05	-0.451291	0.000132264	0.00193125	-0.162881	0.0519178	0.155847		blue	129.89
ARHGEF37	ENSSSCG00000014436	-0.834155	1.59e-06	2.25e-05	-0.355323	0.020608	0.0721077	-0.478832	0.000104837	0.00177584	dose dependent	pink	24.6944
FAM98A	ENSSSCG00000008508	0.501122	1.59e-06	2.24e-05	0.0184669	0.839525	0.907985	0.482655	2.18e-08	2.38e-06		yellow	126.08
ALDH1A3	ENSSSCG00000004822	-0.895878	1.6e-06	2.25e-05	-0.948517	1.9e-07	1.44e-05	0.0526385	0.640198	0.781029	lower sensitivity	turquoise	116.827
MED20	ENSSSCG00000038520	0.573007	1.6e-06	2.25e-05	0.397814	0.000396986	0.0042447	0.175192	0.0440478	0.13875		black	24.1366
ETV6	ENSSSCG00000024152	-0.473433	1.61e-06	2.27e-05	-0.303852	0.000815979	0.00709004	-0.169581	0.014143	0.0633012	dose dependent	turquoise	338.051
UBE3A	ENSSSCG00000004832	0.410854	1.61e-06	2.27e-05	0.217132	0.00533974	0.0276504	0.193722	0.00201935	0.0156621	dose dependent	brown	135.868
NR6A1	ENSSSCG00000005589	-0.961472	1.62e-06	2.28e-05	-0.508539	0.00427408	0.0236618	-0.452933	0.000741059	0.00752092	dose dependent	blue	102.077
TBL3	ENSSSCG00000037686	0.53631	1.62e-06	2.27e-05	0.571934	3.83e-07	2.34e-05	-0.0356243	0.650865	0.787772	lower sensitivity	green	52.4238
KPNA3	ENSSSCG00000024125	0.509702	1.63e-06	2.28e-05	0.0804355	0.388833	0.558945	0.429267	4.75e-07	2.72e-05		brown	152.085
PPM1F	ENSSSCG00000010079	-0.391248	1.63e-06	2.29e-05	-0.313903	4.95e-05	0.000939158	-0.0773452	0.168811	0.343673	lower sensitivity	turquoise	71.1851
RIOX2	ENSSSCG00000034501	0.644048	1.63e-06	2.28e-05	0.41487	0.000931191	0.00779364	0.229178	0.0201918	0.0813411	dose dependent	turquoise	749.325
	ENSSSCG00000039173	1.17267	1.64e-06	2.29e-05	0.700801	0.0026155	0.0167124	0.471871	0.0159724	0.0688919	dose dependent	blue	106.975
ACSL3	ENSSSCG00000016223	1.04793	1.65e-06	2.3e-05	0.452066	0.0208765	0.0727598	0.595861	0.000225008	0.00314301	dose dependent	brown	69.488
CD83	ENSSSCG00000021576	-1.03713	1.65e-06	2.3e-05	-0.663339	0.000682927	0.0062631	-0.373794	0.00783197	0.0419243	dose dependent	purple	25.2952
	ENSSSCG00000028794	0.465684	1.65e-06	2.3e-05	0.450815	2.2e-06	9.38e-05	0.0148685	0.822854	0.901718	lower sensitivity	turquoise	71.3207
TMEM164	ENSSSCG00000037670	0.644324	1.68e-06	2.34e-05	0.261203	0.0320163	0.0999841	0.383121	0.000239836	0.00329177	dose dependent	magenta	21.6188
MED1	ENSSSCG00000017505	0.403804	1.69e-06	2.35e-05	0.218376	0.00441386	0.0242476	0.185428	0.00240631	0.0177414	dose dependent	brown	53.7806
LINGO1	ENSSSCG00000001872	0.972285	1.72e-06	2.39e-05	0.709353	0.000319199	0.00361759	0.262932	0.0982825	0.240374		green	27.3269
GP2	ENSSSCG00000007861	3.02997	1.74e-06	2.41e-05	2.1139	0.00131223	0.0100315	0.916072	0.121644	0.275893		turquoise	111.273
PLEKHM3	ENSSSCG00000016141	-0.53766	1.74e-06	2.41e-05	-0.357478	0.000515695	0.0051273	-0.180182	0.0175415	0.0738458	dose dependent	blue	116.136
CCDC59	ENSSSCG00000038987	0.614353	1.75e-06	2.43e-05	0.322882	0.00640308	0.031391	0.291471	0.00289801	0.0202504	dose dependent	blue	365.916
COX10	ENSSSCG00000018023	0.505117	1.76e-06	2.44e-05	0.238353	0.0132973	0.0529429	0.266764	0.00089417	0.00870711	dose dependent	magenta	35.4775
CNNM4	ENSSSCG00000008202	-0.433551	1.8e-06	2.49e-05	-0.541792	9.82e-09	1.31e-06	0.108242	0.0856808	0.219473	lower sensitivity	turquoise	379.764
DAB2	ENSSSCG00000016857	-0.508857	1.82e-06	2.52e-05	-0.201028	0.0352619	0.106901	-0.307829	0.000130042	0.00206929		black	12.1824
KIAA0586	ENSSSCG00000005076	-0.709109	1.82e-06	2.52e-05	-0.332222	0.0117027	0.0481068	-0.376887	0.000277324	0.00365952	dose dependent	pink	15.3708
CPED1	ENSSSCG00000016618	-0.601584	1.84e-06	2.54e-05	-0.39177	0.000793741	0.00697253	-0.209814	0.0193543	0.0791248	dose dependent	turquoise	213.13
EIF5B	ENSSSCG00000008180	0.827961	1.86e-06	2.56e-05	0.428037	0.00706309	0.0336434	0.399923	0.00210925	0.0161429	dose dependent	yellow	132.368
CCDC158	ENSSSCG00000008983	0.843742	1.87e-06	2.57e-05	0.577047	0.000673124	0.00621016	0.266694	0.0526917	0.157012		blue	119.237
DKK1	ENSSSCG00000010428	-1.79496	1.87e-06	2.57e-05	-1.27777	0.000141708	0.00201923	-0.517196	0.0126686	0.0586404	dose dependent	turquoise	74.7269
PLEKHA6	ENSSSCG00000015281	-0.606872	1.9e-06	2.61e-05	-0.43725	0.00021776	0.00273949	-0.169622	0.0499279	0.151775		blue	265.422
	ENSSSCG00000033997	-1.33178	1.9e-06	2.61e-05	-0.644194	0.00850397	0.0383246	-0.687585	0.000171205	0.00256911	dose dependent	brown	55.9531
VSNL1	ENSSSCG00000008615	-1.23231	1.92e-06	2.64e-05	-0.991578	3.11e-05	0.000677159	-0.240733	0.116789	0.268428		turquoise	37.6723
EIF2B2	ENSSSCG00000002377	0.57229	1.93e-06	2.64e-05	0.492653	2.19e-05	0.000521053	0.079637	0.34763	0.543287	lower sensitivity	turquoise	784.477
SMAD2	ENSSSCG00000004505	-0.380813	1.96e-06	2.68e-05	-0.0419054	0.548872	0.697778	-0.338907	1.25e-07	9.44e-06		magenta	45.7639
KIF13A	ENSSSCG00000020858	-0.439733	2e-06	2.73e-05	-0.311239	0.000311374	0.00355448	-0.128494	0.0472784	0.146197	lower sensitivity	turquoise	401.679
ZC3H12D	ENSSSCG00000004109	-1.03477	2e-06	2.73e-05	-0.476471	0.0126405	0.0508995	-0.558295	0.000139113	0.00217938	dose dependent	purple	20.6182
	ENSSSCG00000036118	0.544665	2.01e-06	2.75e-05	0.35449	0.000819525	0.0071109	0.190175	0.018847	0.0775429	dose dependent	blue	252.277
LXN	ENSSSCG00000020984	-0.487993	2.02e-06	2.76e-05	-0.420499	1.7e-05	0.000440521	-0.067494	0.322863	0.519027	lower sensitivity	turquoise	277.621
	ENSSSCG00000025440	0.504188	2.05e-06	2.79e-05	0.146037	0.120516	0.253985	0.35815	1.21e-05	0.000345226		brown	120.219
GEMIN6	ENSSSCG00000008482	0.570375	2.07e-06	2.81e-05	0.282998	0.0102064	0.0437335	0.287377	0.00168579	0.0136891	dose dependent	turquoise	749.991
	ENSSSCG00000040778	-0.732488	2.1e-06	2.86e-05	-0.49496	0.000449406	0.0046679	-0.237528	0.0197505	0.0800171	dose dependent	turquoise	273.527
ABCB10	ENSSSCG00000010188	-0.400308	2.11e-06	2.86e-05	-0.380794	3.73e-06	0.000136345	-0.0195132	0.734238	0.844145	lower sensitivity	turquoise	263.253
CHST13	ENSSSCG00000011625	-0.498052	2.12e-06	2.88e-05	-0.480348	3.11e-06	0.00011831	-0.0177037	0.806737	0.890734	lower sensitivity	yellow	31.6763
USP31	ENSSSCG00000030424	0.689229	2.12e-06	2.88e-05	0.413148	0.00233202	0.0154292	0.276081	0.0119559	0.0562783	dose dependent	magenta	25.5547
	ENSSSCG00000032046	0.452408	2.12e-06	2.88e-05	0.3232	0.000326238	0.00367494	0.129207	0.0607791	0.173316	lower sensitivity	brown	80.2646
CYCS	ENSSSCG00000016714	0.724516	2.13e-06	2.88e-05	0.221879	0.101293	0.225977	0.502637	1.68e-05	0.000439503		blue	435.142
ETV1	ENSSSCG00000024591	-0.862099	2.15e-06	2.91e-05	-0.588672	0.000400251	0.00427316	-0.273427	0.0222493	0.0870021	dose dependent	turquoise	177.002
MMP8	ENSSSCG00000029675	2.57798	2.16e-06	2.91e-05	2.06002	0.000227728	0.0028372	0.517965	0.277167	0.471579		blue	99.857
SYNE2	ENSSSCG00000005110	0.680525	2.17e-06	2.93e-05	0.622822	8.69e-06	0.000267328	0.057703	0.566486	0.728427	lower sensitivity	brown	76.5905
DACT1	ENSSSCG00000031856	-1.17364	2.19e-06	2.96e-05	-0.923643	4.77e-05	0.000914842	-0.249992	0.0888117	0.224852		blue	136.222
MASP1	ENSSSCG00000011806	-0.358869	2.19e-06	2.96e-05	-0.258749	0.000287757	0.00335114	-0.100121	0.0648833	0.180908	lower sensitivity	blue	254.092
UBE2E3	ENSSSCG00000033987	-0.391438	2.2e-06	2.96e-05	-0.429355	2.5e-07	1.74e-05	0.0379174	0.504878	0.680718	lower sensitivity	green	20.0842
STRN3	ENSSSCG00000040657	0.568764	2.22e-06	2.98e-05	0.470266	5.09e-05	0.000956609	0.0984981	0.258261	0.451462	lower sensitivity	brown	86.0305
	ENSSSCG00000006985	2.18195	2.22e-06	2.98e-05	1.96554	4.73e-05	0.000913817	0.216409	0.593118	0.746822		pink	9.57904
PICK1	ENSSSCG00000000114	0.435477	2.23e-06	2.99e-05	0.313969	0.000306034	0.00349915	0.121508	0.068451	0.187766	lower sensitivity	turquoise	602.584
RBPMS2	ENSSSCG00000004549	-0.745759	2.23e-06	2.99e-05	-0.636314	1.93e-05	0.000477803	-0.109445	0.283593	0.477619	lower sensitivity	blue	191.571
RHOBTB3	ENSSSCG00000029805	0.609039	2.25e-06	3.01e-05	0.104284	0.35846	0.530118	0.504755	9.52e-07	4.65e-05		brown	95.845
MXI1	ENSSSCG00000022128	-0.676707	2.27e-06	3.04e-05	-0.346912	0.00692756	0.0331485	-0.329794	0.00103689	0.0095927	dose dependent	pink	32.0832
SNORA64	ENSSSCG00000026828	1.13366	2.28e-06	3.04e-05	0.52082	0.0195812	0.0695447	0.612844	0.00153227	0.01287	dose dependent	turquoise	376.275
	ENSSSCG00000001431	0.648788	2.29e-06	3.06e-05	0.407466	0.0016449	0.0118383	0.241322	0.0214767	0.0848889	dose dependent	turquoise	746.723
YARS2	ENSSSCG00000027429	0.664888	2.3e-06	3.06e-05	0.164039	0.191104	0.348128	0.500849	8.1e-06	0.000253939		brown	106.558
SERTAD1	ENSSSCG00000026931	0.667401	2.31e-06	3.08e-05	0.65328	2.95e-06	0.000113808	0.0141209	0.887411	0.941	lower sensitivity	turquoise	622.443
INTS5	ENSSSCG00000028275	0.429557	2.35e-06	3.13e-05	0.196298	0.0171439	0.0636966	0.23326	0.000609818	0.00655994	dose dependent	magenta	41.5029
CACYBP	ENSSSCG00000015504	0.637613	2.38e-06	3.16e-05	0.315356	0.0103695	0.0442163	0.322258	0.00136358	0.0118294	dose dependent	blue	463.681
	ENSSSCG00000040036	-1.42481	2.38e-06	3.16e-05	-0.866079	0.00123294	0.00960998	-0.558734	0.00258498	0.0186798	dose dependent	black	9.74702
DDC	ENSSSCG00000022009	0.766056	2.4e-06	3.18e-05	0.483723	0.00121531	0.00954082	0.282334	0.0136795	0.0617038	dose dependent	turquoise	180.532
MANBA	ENSSSCG00000009166	-0.639431	2.4e-06	3.19e-05	-0.696542	2.35e-07	1.67e-05	0.0571105	0.51847	0.691483	lower sensitivity	turquoise	157.659
	ENSSSCG00000012126	0.55274	2.4e-06	3.18e-05	0.2208	0.0372565	0.111439	0.331939	0.000236273	0.00326217		magenta	24.2208
CCDC47	ENSSSCG00000028698	0.336791	2.45e-06	3.24e-05	0.136086	0.0336517	0.103608	0.200705	0.000175007	0.00261459		yellow	76.1313
CRISPLD2	ENSSSCG00000002669	0.834875	2.45e-06	3.24e-05	0.314366	0.048328	0.133436	0.520509	0.000123055	0.00199619		turquoise	59.7423
CAND1	ENSSSCG00000028869	0.424394	2.46e-06	3.25e-05	0.0709112	0.371375	0.542609	0.353483	8.24e-07	4.19e-05		brown	95.4657
	ENSSSCG00000025187	0.616924	2.48e-06	3.27e-05	0.318538	0.00807274	0.0370286	0.298386	0.00250072	0.0182101	dose dependent	turquoise	731.842
PUS7	ENSSSCG00000015428	0.492375	2.54e-06	3.35e-05	0.11981	0.198221	0.356873	0.372565	7.02e-06	0.000225811		yellow	115.857
MAB21L3	ENSSSCG00000006742	-0.712981	2.57e-06	3.38e-05	-0.604057	3.08e-05	0.000673609	-0.108924	0.295373	0.490404	lower sensitivity	turquoise	88.1948
C17orf58	ENSSSCG00000032181	-0.831521	2.58e-06	3.4e-05	-0.864365	4.9e-07	2.9e-05	0.0328444	0.760729	0.861268	lower sensitivity	black	12.026
SLC25A4	ENSSSCG00000015790	0.63361	2.59e-06	3.4e-05	0.391954	0.00158153	0.0114957	0.241657	0.0116591	0.0552297	dose dependent	turquoise	854.679
RHOV	ENSSSCG00000004758	-1.44753	2.62e-06	3.44e-05	-1.35394	2.74e-06	0.000109249	-0.093591	0.583331	0.739425	lower sensitivity	turquoise	15.4457
MLH1	ENSSSCG00000024222	-0.513688	2.64e-06	3.46e-05	-0.334264	0.000853492	0.00730704	-0.179425	0.0162029	0.0696558	dose dependent	turquoise	163.143
TTLL11	ENSSSCG00000036218	2.14333	2.64e-06	3.46e-05	1.11737	0.0109072	0.0458158	1.02595	0.0080496	0.0426166	dose dependent	black	13.878
	ENSSSCG00000036385	0.64593	2.64e-06	3.46e-05	0.0579564	0.632357	0.763156	0.587973	1.68e-07	1.2e-05		blue	401.439
EIF1AD	ENSSSCG00000027334	0.380388	2.65e-06	3.46e-05	0.119948	0.0964506	0.217786	0.260441	2.87e-05	0.000663089		black	21.828
LTN1	ENSSSCG00000030528	0.611351	2.65e-06	3.46e-05	0.28822	0.0150009	0.0577157	0.323131	0.000979684	0.00930339	dose dependent	brown	139.278
RNF19A	ENSSSCG00000006066	-0.574316	2.65e-06	3.46e-05	-0.342308	0.00224017	0.0149534	-0.232008	0.00748516	0.040552	dose dependent	turquoise	178.358
WSB1	ENSSSCG00000017752	-0.508336	2.69e-06	3.52e-05	-0.393321	0.000130063	0.00191289	-0.115015	0.133356	0.29423	lower sensitivity	turquoise	276.482
PEAR1	ENSSSCG00000006463	0.494624	2.7e-06	3.53e-05	0.273417	0.00471997	0.0253004	0.221207	0.00434675	0.0272976	dose dependent	turquoise	213.368
PRPF4	ENSSSCG00000024648	0.316924	2.72e-06	3.55e-05	0.0908378	0.130504	0.268158	0.226086	1.55e-05	0.000420331		blue	280.212
TGFBR2	ENSSSCG00000011226	-0.44539	2.72e-06	3.54e-05	-0.383901	2.89e-05	0.000641116	-0.0614887	0.361151	0.556352	lower sensitivity	turquoise	396.2
NIFK	ENSSSCG00000015730	0.724842	2.73e-06	3.55e-05	0.461277	0.00128536	0.00990965	0.263565	0.0177719	0.0744814	dose dependent	blue	414.509
	ENSSSCG00000040639	0.425043	2.77e-06	3.6e-05	0.191271	0.0202024	0.0712135	0.233772	0.000654164	0.00688592	dose dependent	brown	105.781
MIGA2	ENSSSCG00000005669	0.687582	2.81e-06	3.65e-05	0.664653	4.77e-06	0.000165889	0.0229294	0.827266	0.904618	lower sensitivity	green	54.6146
NMD3	ENSSSCG00000022952	0.683272	2.82e-06	3.66e-05	0.313346	0.0185746	0.0672326	0.369927	0.000888219	0.00866701	dose dependent	blue	357.745
TNFAIP8	ENSSSCG00000040617	-0.819071	2.82e-06	3.65e-05	-0.601544	0.000185207	0.00241793	-0.217526	0.0530824	0.157745		black	18.7684
	ENSSSCG00000023155	-0.458389	2.82e-06	3.65e-05	-0.267448	0.00275686	0.017361	-0.190941	0.00577639	0.0337049	dose dependent	blue	302.286
STX2	ENSSSCG00000009747	-0.683726	2.83e-06	3.66e-05	-0.49902	0.000214075	0.00270754	-0.184706	0.0538925	0.159185		black	14.1927
NAT10	ENSSSCG00000013304	0.53409	2.84e-06	3.68e-05	0.0247489	0.80517	0.887414	0.509341	5.87e-08	5.27e-06		brown	95.1938
GIT1	ENSSSCG00000017787	-0.526108	2.87e-06	3.7e-05	-0.169288	0.0891812	0.206092	-0.35682	2.46e-05	0.000583777		blue	270.303
RAPGEF2	ENSSSCG00000008881	-0.590224	2.87e-06	3.71e-05	-0.608586	1.07e-06	5.34e-05	0.0183615	0.829525	0.905668	lower sensitivity	turquoise	340.355
	ENSSSCG00000027826	-0.723651	2.9e-06	3.74e-05	-0.305681	0.0282701	0.0913015	-0.41797	0.000309581	0.00395784	dose dependent	purple	43.9014
TRMT6	ENSSSCG00000007046	0.572872	2.93e-06	3.77e-05	0.30791	0.00647275	0.0316669	0.264962	0.00415866	0.0264876	dose dependent	blue	375.429
ZBTB47	ENSSSCG00000030065	-0.523327	2.93e-06	3.77e-05	-0.451837	2.33e-05	0.000545502	-0.0714895	0.341706	0.537071	lower sensitivity	blue	227.95
ASH2L	ENSSSCG00000021898	-0.467281	2.94e-06	3.78e-05	-0.382954	5.32e-05	0.000983881	-0.0843264	0.214202	0.401078	lower sensitivity	greenyellow	5.67739
FAXDC2	ENSSSCG00000017068	1.20482	2.94e-06	3.78e-05	0.753589	0.00156525	0.0114333	0.451232	0.0146895	0.0649417	dose dependent	turquoise	132.826
TEDC1	ENSSSCG00000040089	0.951804	2.96e-06	3.8e-05	0.501513	0.00808711	0.0370705	0.450291	0.00435128	0.0272976	dose dependent	turquoise	255.247
CLP1	ENSSSCG00000031442	0.407632	3.01e-06	3.86e-05	0.298245	0.000316525	0.00360168	0.109387	0.0853646	0.218861	lower sensitivity	black	16.1092
HSDL2	ENSSSCG00000005467	0.48859	3.02e-06	3.87e-05	0.339081	0.000512782	0.00511982	0.149509	0.0425637	0.135617		blue	360.747
HNF4G	ENSSSCG00000034242	-0.863595	3.07e-06	3.93e-05	-0.457854	0.00566758	0.0288735	-0.405742	0.00125639	0.011064	dose dependent	pink	16.909
PAXBP1	ENSSSCG00000012037	0.590765	3.08e-06	3.93e-05	0.265038	0.0214526	0.0743337	0.325728	0.000714596	0.00732577	dose dependent	brown	164.403
TLR1	ENSSSCG00000026583	-0.670594	3.08e-06	3.93e-05	-0.37908	0.00345931	0.0203478	-0.291514	0.00304625	0.0209761	dose dependent	turquoise	215.534
MDFIC	ENSSSCG00000021885	-0.821922	3.1e-06	3.96e-05	-0.377124	0.0161173	0.0608715	-0.444798	0.000318032	0.00402955	dose dependent	turquoise	117.175
PDE6D	ENSSSCG00000016279	-0.642188	3.1e-06	3.96e-05	-0.46379	0.000278022	0.00326578	-0.178398	0.0534457	0.158526		turquoise	348.293
RAB4A	ENSSSCG00000036039	-0.463953	3.11e-06	3.96e-05	-0.296292	0.00128813	0.00991726	-0.167661	0.0180079	0.0751592	dose dependent	turquoise	379.254
CAD	ENSSSCG00000028978	0.828742	3.17e-06	4.03e-05	0.675963	9.54e-05	0.00151417	0.152778	0.253216	0.446129		magenta	19.4139
LONP2	ENSSSCG00000023391	0.480349	3.19e-06	4.06e-05	0.344247	0.000365221	0.00401092	0.136102	0.0605215	0.172894	lower sensitivity	black	15.367
TLDC1	ENSSSCG00000002672	-0.643222	3.21e-06	4.07e-05	-0.241928	0.048936	0.134721	-0.401295	8.21e-05	0.00146548		pink	24.4683
ANKRD44	ENSSSCG00000016074	0.710355	3.24e-06	4.1e-05	0.307508	0.0271622	0.0887342	0.402848	0.000617154	0.00661377	dose dependent	brown	127.862
BRAT1	ENSSSCG00000007563	0.597643	3.24e-06	4.1e-05	0.509794	4.98e-05	0.000943637	0.0878492	0.358897	0.554296	lower sensitivity	green	63.878
CLCN2	ENSSSCG00000021581	-0.638533	3.24e-06	4.1e-05	-0.289328	0.0178693	0.0654416	-0.349205	0.000315609	0.0040096	dose dependent	blue	168.853
EXOSC6	ENSSSCG00000002719	1.13586	3.24e-06	4.1e-05	1.30925	5.89e-07	3.35e-05	-0.173387	0.395736	0.587574		turquoise	133.129
DRG1	ENSSSCG00000010029	0.556249	3.27e-06	4.13e-05	0.296346	0.00658402	0.0319905	0.259903	0.00283926	0.0199678	dose dependent	turquoise	777.343
DSE	ENSSSCG00000004441	0.577932	3.27e-06	4.14e-05	0.362712	0.00184052	0.0129119	0.21522	0.0206988	0.0826438	dose dependent	turquoise	48.1908
SNTB2	ENSSSCG00000028109	0.494286	3.3e-06	4.16e-05	0.488446	4.91e-06	0.000169314	0.0058393	0.941511	0.969855	lower sensitivity	brown	25.8701
SEC23B	ENSSSCG00000007097	0.600764	3.35e-06	4.22e-05	0.0325966	0.774303	0.866325	0.568168	7.59e-08	6.41e-06		pink	26.0192
EXPH5	ENSSSCG00000015010	-0.796638	3.44e-06	4.34e-05	-0.518	0.00101623	0.0082948	-0.278639	0.0180439	0.075265	dose dependent	turquoise	201.8
MCAT	ENSSSCG00000000031	0.581956	3.44e-06	4.34e-05	0.514373	2.79e-05	0.000628733	0.0675831	0.461312	0.644438	lower sensitivity	turquoise	723.91
	ENSSSCG00000024419	0.57652	3.47e-06	4.36e-05	0.507774	2.88e-05	0.000641116	0.0687459	0.447163	0.633045	lower sensitivity	yellow	117.005
PCDH12	ENSSSCG00000014395	-0.557117	3.48e-06	4.37e-05	-0.199062	0.0625903	0.160182	-0.358055	6.42e-05	0.00121349		blue	293.23
SPRTN	ENSSSCG00000040087	0.439692	3.49e-06	4.38e-05	0.203436	0.018729	0.0676217	0.236256	0.0010408	0.00961959	dose dependent	yellow	65.8409
FIGN	ENSSSCG00000034262	-0.687795	3.52e-06	4.41e-05	-0.616656	1.29e-05	0.000356931	-0.0711393	0.459169	0.64291	lower sensitivity	turquoise	284.036
STOX2	ENSSSCG00000015780	-1.19996	3.52e-06	4.41e-05	-1.0586	1.15e-05	0.00032828	-0.141355	0.347738	0.543356		blue	61.4466
NAA25	ENSSSCG00000009887	0.525642	3.55e-06	4.45e-05	0.209846	0.0406296	0.118236	0.315796	0.00026339	0.00353967		brown	126.402
MAP4K3	ENSSSCG00000008475	-0.549957	3.56e-06	4.45e-05	-0.414925	0.000183471	0.00241304	-0.135031	0.0927081	0.231208	lower sensitivity	turquoise	170.37
NUGGC	ENSSSCG00000009673	-0.803242	3.57e-06	4.46e-05	-0.388506	0.0133609	0.0531064	-0.414736	0.00110239	0.0100383	dose dependent	turquoise	46.3113
ICAM2	ENSSSCG00000039909	0.517594	3.58e-06	4.47e-05	0.226992	0.0246658	0.0826155	0.290602	0.000511434	0.00575029	dose dependent	black	15.3259
RCL1	ENSSSCG00000005217	0.71952	3.58e-06	4.47e-05	0.302014	0.0303023	0.0960466	0.417506	0.000278723	0.00366516	dose dependent	blue	377.661
THPO	ENSSSCG00000023909	-0.482505	3.63e-06	4.53e-05	-0.339991	0.000471446	0.00483197	-0.142514	0.0505163	0.152941		blue	190.568
	ENSSSCG00000037995	0.746497	3.64e-06	4.54e-05	0.630837	6.98e-05	0.00120536	0.115659	0.346913	0.542764	lower sensitivity	black	11.1052
CLN6	ENSSSCG00000004957	-0.525952	3.65e-06	4.54e-05	-0.328604	0.00156878	0.0114415	-0.197348	0.0117026	0.0553251	dose dependent	blue	309.608
DNAJC27	ENSSSCG00000008577	0.577714	3.67e-06	4.57e-05	0.173409	0.123311	0.257976	0.404305	4.46e-05	0.0009341		magenta	19.3635
C11orf49	ENSSSCG00000013246	-1.26671	3.71e-06	4.61e-05	-0.925979	0.000199858	0.00256201	-0.34073	0.039815	0.129591		blue	40.1752
	ENSSSCG00000040446	1.33113	3.72e-06	4.62e-05	0.829356	0.00286342	0.0178372	0.501771	0.0329096	0.113692		pink	3.4773
CYP7A1	ENSSSCG00000006238	-1.43029	3.73e-06	4.63e-05	-1.10783	0.000186997	0.0024368	-0.322462	0.155031	0.324768		black	11.3276
	ENSSSCG00000010549	0.931066	3.73e-06	4.62e-05	0.607285	0.00109773	0.00881789	0.323781	0.0218163	0.0859199	dose dependent	blue	116.328
RBM4	ENSSSCG00000032437	0.329683	3.77e-06	4.67e-05	0.228756	0.000606581	0.00576801	0.100927	0.046674	0.144738	lower sensitivity	turquoise	205.589
SDC1	ENSSSCG00000008601	-0.52351	3.78e-06	4.67e-05	-0.425068	9.09e-05	0.00147019	-0.0984419	0.223987	0.411679	lower sensitivity	blue	118.706
CLIC5	ENSSSCG00000037416	0.779517	3.82e-06	4.72e-05	0.663618	6.7e-05	0.00116363	0.115899	0.370178	0.564944	lower sensitivity	black	17.6817
PRKAB1	ENSSSCG00000009840	-0.432266	3.82e-06	4.72e-05	-0.16193	0.053656	0.143752	-0.270336	0.000128204	0.00205663		pink	31.4618
ZSCAN25	ENSSSCG00000039842	0.676133	3.82e-06	4.72e-05	0.560499	8.4e-05	0.00139145	0.115634	0.289198	0.483761	lower sensitivity	black	16.9701
PDK4	ENSSSCG00000015334	1.23365	3.93e-06	4.85e-05	0.684568	0.00502344	0.0264571	0.549086	0.00417751	0.02656	dose dependent	turquoise	41.5584
RNF122	ENSSSCG00000036062	-0.8563	3.93e-06	4.84e-05	-0.434534	0.00865602	0.0387852	-0.421766	0.000846976	0.00838577	dose dependent	purple	26.2273
FRY	ENSSSCG00000009338	-0.839168	3.95e-06	4.86e-05	-0.391699	0.0155246	0.0591379	-0.447469	0.000400773	0.00477092	dose dependent	blue	160.663
GLCCI1	ENSSSCG00000015345	-0.633336	3.95e-06	4.86e-05	-0.639529	1.66e-06	7.58e-05	0.00619354	0.943688	0.971006	lower sensitivity	turquoise	285.525
NCK1	ENSSSCG00000025701	0.517337	3.95e-06	4.86e-05	0.164415	0.102058	0.22712	0.352922	4.85e-05	0.000997866		blue	396.174
KLHL25	ENSSSCG00000002258	0.666869	4.04e-06	4.96e-05	0.532458	0.000126661	0.00187257	0.134411	0.199726	0.382199	lower sensitivity	green	35.128
PTAFR	ENSSSCG00000031788	-0.670378	4.09e-06	5.02e-05	-0.337314	0.00988777	0.0427405	-0.333063	0.0011076	0.0100599	dose dependent	purple	40.6892
OPTN	ENSSSCG00000023247	0.584647	4.1e-06	5.02e-05	0.444351	0.000211717	0.0026849	0.140296	0.115793	0.266946		blue	294.563
ITGA2	ENSSSCG00000016887	-1.10887	4.14e-06	5.07e-05	-1.06621	2.95e-06	0.000113808	-0.0426594	0.759274	0.860786	lower sensitivity	turquoise	107.413
ADPGK	ENSSSCG00000001925	0.330402	4.15e-06	5.08e-05	0.167485	0.0106619	0.0451506	0.162917	0.00218956	0.0166187	dose dependent	magenta	37.2411
ARHGEF5	ENSSSCG00000022525	-0.614721	4.15e-06	5.07e-05	-0.489987	9.58e-05	0.00151597	-0.124734	0.162874	0.335887	lower sensitivity	turquoise	293.774
OARD1	ENSSSCG00000023366	-0.293425	4.18e-06	5.11e-05	-0.213137	0.000375045	0.00409345	-0.0802875	0.074305	0.199299	lower sensitivity	green	10.7738
	ENSSSCG00000007749	0.765197	4.18e-06	5.1e-05	0.458801	0.00282044	0.0176548	0.306396	0.0110534	0.0531597	dose dependent	turquoise	691.995
NYNRIN	ENSSSCG00000032473	-1.01129	4.24e-06	5.17e-05	-1.16368	1.66e-07	1.33e-05	0.152384	0.30619	0.502177		blue	79.0851
ZFYVE19	ENSSSCG00000004761	-0.573923	4.26e-06	5.19e-05	-0.402022	0.000501249	0.00503665	-0.171901	0.0422725	0.135047		turquoise	384.274
GDE1	ENSSSCG00000029212	0.43498	4.28e-06	5.21e-05	0.287336	0.00121726	0.00954555	0.147644	0.0338033	0.116048		turquoise	681.877
FAM160A1	ENSSSCG00000020717	-0.653391	4.33e-06	5.27e-05	-0.4095	0.00155889	0.0113986	-0.243891	0.0107353	0.0520002	dose dependent	blue	140.78
SLC35A4	ENSSSCG00000014367	0.427821	4.38e-06	5.32e-05	0.334153	0.0001724	0.00231906	0.0936676	0.161986	0.334885	lower sensitivity	green	62.6461
ZBTB6	ENSSSCG00000005576	0.664817	4.4e-06	5.34e-05	0.227526	0.0842737	0.198345	0.437291	0.000146857	0.00227805		brown	74.9655
TRAF5	ENSSSCG00000021068	-1.10511	4.46e-06	5.41e-05	-0.743159	0.000664011	0.00614915	-0.361954	0.0175434	0.0738458	dose dependent	turquoise	111.526
TAT	ENSSSCG00000002736	1.25177	4.51e-06	5.47e-05	1.93123	1.06e-10	3.19e-08	-0.679462	0.0004563	0.00527687		blue	76.0114
UBIAD1	ENSSSCG00000037325	0.548726	4.56e-06	5.52e-05	0.117076	0.273734	0.443492	0.43165	6.39e-06	0.000213773		black	25.2064
FYN	ENSSSCG00000004421	-0.571311	4.62e-06	5.58e-05	-0.362765	0.00157135	0.0114543	-0.208546	0.0164119	0.0704047	dose dependent	purple	34.1002
PRR5L	ENSSSCG00000013292	-0.747652	4.65e-06	5.62e-05	-0.232824	0.105317	0.231717	-0.514828	1.68e-05	0.000439503		purple	31.843
URB1	ENSSSCG00000032024	0.719372	4.65e-06	5.62e-05	0.130292	0.351206	0.522882	0.58908	2.72e-06	0.000104977		magenta	31.8344
NLRP3	ENSSSCG00000013940	0.761676	4.68e-06	5.64e-05	0.450002	0.00407931	0.0229208	0.311674	0.0153779	0.0671475	dose dependent	turquoise	43.2672
TRPM2	ENSSSCG00000023762	0.513837	4.76e-06	5.74e-05	0.365663	0.000567198	0.00548176	0.148174	0.0689652	0.188826		turquoise	153.021
FAM160A2	ENSSSCG00000014632	0.583842	4.86e-06	5.85e-05	0.51691	3.5e-05	0.000733969	0.0669314	0.472054	0.654167	lower sensitivity	green	68.6653
FZD4	ENSSSCG00000014920	0.792663	4.86e-06	5.85e-05	0.642137	0.000101193	0.00157301	0.150527	0.212949	0.399544		black	19.0284
	ENSSSCG00000024983	0.624901	4.86e-06	5.85e-05	0.080544	0.507865	0.663244	0.544357	9.69e-07	4.72e-05		blue	326.261
ARHGAP1	ENSSSCG00000013256	-0.475589	4.87e-06	5.85e-05	-0.149351	0.109619	0.237841	-0.326238	4.98e-05	0.00100958		yellow	81.2304
NDUFAF7	ENSSSCG00000008494	0.50185	4.88e-06	5.86e-05	0.267078	0.00862673	0.0386689	0.234772	0.00483569	0.0295392	dose dependent	blue	446.878
GALNT2	ENSSSCG00000010185	0.470915	4.9e-06	5.88e-05	0.355706	0.000270297	0.0031856	0.11521	0.116302	0.267771	lower sensitivity	magenta	16.583
SALL2	ENSSSCG00000022705	-0.952248	4.93e-06	5.9e-05	-0.794638	4.79e-05	0.000915623	-0.157611	0.23443	0.424977		blue	128.213
DGAT2	ENSSSCG00000034102	-0.72942	4.97e-06	5.95e-05	-0.294432	0.042068	0.121154	-0.434988	0.000357239	0.0044222		blue	115.134
LYN	ENSSSCG00000006250	-0.446102	4.99e-06	5.97e-05	-0.139854	0.109628	0.237841	-0.306247	4.34e-05	0.000912473		purple	24.9652
DLL1	ENSSSCG00000027726	-0.779974	5.02e-06	6e-05	-0.411243	0.00725011	0.0342298	-0.368731	0.00150963	0.0127219	dose dependent	pink	31.4653
FAM69A	ENSSSCG00000006900	-0.448006	5.03e-06	6.01e-05	-0.20296	0.022004	0.0758218	-0.245046	0.000655866	0.00689827	dose dependent	turquoise	37.6223
DCTN5	ENSSSCG00000040943	0.393452	5.04e-06	6.02e-05	0.207659	0.00882643	0.0393278	0.185793	0.00380326	0.0248034	dose dependent	blue	312.453
DAPK2	ENSSSCG00000021588	0.76597	5.1e-06	6.07e-05	0.10359	0.488523	0.646591	0.66238	1.19e-06	5.54e-05		turquoise	443.087
ABCE1	ENSSSCG00000009043	0.609041	5.11e-06	6.07e-05	0.117412	0.322582	0.495619	0.491629	3.32e-06	0.000123386		yellow	142.925
THAP5	ENSSSCG00000038158	0.64099	5.11e-06	6.07e-05	0.216029	0.0898079	0.207089	0.424961	0.000117734	0.00193352		blue	340.674
TMEM250	ENSSSCG00000034024	0.877652	5.11e-06	6.07e-05	0.65531	0.000469565	0.00482077	0.222342	0.139321	0.303239		green	47.8626
	ENSSSCG00000001859	0.484838	5.11e-06	6.07e-05	0.305564	0.00220031	0.0148129	0.179274	0.024117	0.0924639	dose dependent	turquoise	139.284
RIPOR2	ENSSSCG00000001097	-0.598436	5.28e-06	6.27e-05	-0.272936	0.0208739	0.0727598	-0.3255	0.000587175	0.00638418	dose dependent	purple	35.956
ADAMTS14	ENSSSCG00000010272	-0.910184	5.31e-06	6.3e-05	-0.414888	0.019138	0.0686239	-0.495296	0.000283248	0.00370153	dose dependent	blue	124.494
PALM2	ENSSSCG00000033120	-0.520309	5.31e-06	6.29e-05	-0.475854	1.75e-05	0.000449649	-0.0444548	0.572789	0.732478	lower sensitivity	turquoise	283.824
PPP1R37	ENSSSCG00000037056	0.436577	5.33e-06	6.31e-05	0.375669	5.52e-05	0.00101191	0.0609078	0.380024	0.573217	lower sensitivity	green	64.2933
	ENSSSCG00000020964	0.492788	5.34e-06	6.32e-05	-0.0805392	0.401753	0.571721	0.573327	9.05e-10	2.07e-07		yellow	104.576
TECTB	ENSSSCG00000010632	-1.40759	5.4e-06	6.39e-05	-0.712265	0.0107803	0.0454855	-0.69532	0.00151015	0.0127219	dose dependent	turquoise	37.7546
SNORD42	ENSSSCG00000019783	0.758474	5.43e-06	6.41e-05	0.241395	0.112561	0.241985	0.517079	0.000116367	0.0019229		turquoise	523.752
DBR1	ENSSSCG00000031098	0.451143	5.46e-06	6.45e-05	0.200406	0.0274046	0.089207	0.250737	0.00099396	0.00936993	dose dependent	brown	59.3167
NPM3	ENSSSCG00000010568	0.764627	5.51e-06	6.5e-05	0.294862	0.0552334	0.146648	0.469765	0.000380313	0.00460468		blue	215.123
HSPA8	ENSSSCG00000015140	0.751316	5.53e-06	6.52e-05	0.277152	0.0617046	0.158631	0.474164	0.000132828	0.00210182		blue	322.348
PPARA	ENSSSCG00000000006	-0.76831	5.54e-06	6.53e-05	-0.61337	0.000131746	0.00192939	-0.15494	0.185692	0.365252		turquoise	182.051
TRIM32	ENSSSCG00000005501	-0.496793	5.56e-06	6.55e-05	-0.211759	0.031006	0.0976461	-0.285034	0.000349625	0.00434823	dose dependent	blue	238.698
TOP3A	ENSSSCG00000035839	0.577799	5.57e-06	6.55e-05	0.723011	4.7e-08	4.73e-06	-0.145211	0.109429	0.257642		green	67.5894
AMBRA1	ENSSSCG00000013262	0.366265	5.6e-06	6.58e-05	0.188325	0.0108866	0.0458011	0.17794	0.00295583	0.0205277	dose dependent	magenta	43.8909
SHROOM4	ENSSSCG00000012309	-0.854528	5.64e-06	6.62e-05	-0.764165	1.63e-05	0.000428512	-0.0903631	0.43207	0.620154	lower sensitivity	turquoise	323.622
NR1I3	ENSSSCG00000006353	-0.804919	5.66e-06	6.63e-05	-0.348966	0.0300303	0.095464	-0.455953	0.000606253	0.00653742	dose dependent	turquoise	541.892
MED30	ENSSSCG00000033577	0.578237	5.69e-06	6.67e-05	0.519458	3.84e-05	0.000786814	0.0587797	0.540854	0.708709	lower sensitivity	blue	348.784
RCOR3	ENSSSCG00000028293	-0.447144	5.71e-06	6.69e-05	-0.353163	0.000147021	0.00206792	-0.0939812	0.16259	0.335741	lower sensitivity	turquoise	74.3917
NPAT	ENSSSCG00000026959	0.585809	5.73e-06	6.7e-05	0.116243	0.315474	0.488136	0.469566	6.44e-06	0.000214341		brown	124.976
C7orf49	ENSSSCG00000016531	-0.567605	5.8e-06	6.78e-05	-0.223658	0.045077	0.127489	-0.343947	0.000150583	0.00232062		turquoise	224.307
CROT	ENSSSCG00000015391	0.969258	5.82e-06	6.79e-05	0.26149	0.169288	0.32032	0.707768	1.58e-05	0.000425153		blue	48.7663
GLDC	ENSSSCG00000005199	-0.393207	5.86e-06	6.84e-05	-0.347544	3.81e-05	0.000782684	-0.0456627	0.461608	0.644605	lower sensitivity	blue	101.573
MTPAP	ENSSSCG00000011018	0.474585	5.95e-06	6.93e-05	0.195837	0.0404516	0.117872	0.278749	0.000546525	0.00603946		brown	109.672
DDX5	ENSSSCG00000032092	0.431311	6e-06	6.99e-05	0.127731	0.133474	0.271947	0.30358	3.19e-05	0.000714632		brown	140.555
IYD	ENSSSCG00000004093	0.702109	6.02e-06	7.01e-05	0.165459	0.230095	0.394807	0.53665	7.98e-06	0.000251942		turquoise	118.121
DDX54	ENSSSCG00000009876	0.44579	6.03e-06	7.02e-05	0.338546	0.000289343	0.00335979	0.107244	0.125574	0.282063	lower sensitivity	green	48.9487
AS3MT	ENSSSCG00000010592	-0.404887	6.08e-06	7.07e-05	-0.159985	0.0481781	0.133178	-0.244902	0.00030619	0.00393108		turquoise	552.722
RTL4	ENSSSCG00000012589	-1.02845	6.31e-06	7.32e-05	-0.471004	0.0193636	0.0690835	-0.557444	0.000283267	0.00370153	dose dependent	pink	13.6607
TDP2	ENSSSCG00000001092	0.661161	6.35e-06	7.37e-05	0.57967	4.56e-05	0.00089139	0.0814908	0.435867	0.62309	lower sensitivity	blue	147.021
TNFSF15	ENSSSCG00000034087	-1.8763	6.39e-06	7.4e-05	-1.04907	0.0042193	0.0235079	-0.827222	0.00108243	0.00991681	dose dependent	pink	16.8669
	ENSSSCG00000039956	1.39788	6.41e-06	7.42e-05	1.89623	8.99e-08	7.92e-06	-0.498355	0.0803692	0.210041		black	12.5631
	ENSSSCG00000040779	0.653726	6.42e-06	7.43e-05	0.652558	4.73e-06	0.000164907	0.0011681	0.990653	0.99565	lower sensitivity	turquoise	92.3204
	ENSSSCG00000004674	-0.801289	6.46e-06	7.47e-05	-0.439584	0.0059729	0.0300297	-0.361705	0.00265217	0.0190254	dose dependent	blue	59.4895
CRK	ENSSSCG00000033812	0.405729	6.48e-06	7.49e-05	0.116529	0.147772	0.292359	0.2892	3.08e-05	0.000694544		brown	133.237
EIF1	ENSSSCG00000017430	0.318173	6.48e-06	7.49e-05	0.383924	1.19e-07	9.94e-06	-0.0657513	0.184789	0.364031	lower sensitivity	black	21.7027
STAU1	ENSSSCG00000027444	-0.270103	6.52e-06	7.52e-05	-0.2518	1.78e-05	0.000454989	-0.0183032	0.667087	0.8004	lower sensitivity	turquoise	173.362
SSSCA1	ENSSSCG00000020737	0.555955	6.54e-06	7.54e-05	0.571688	4.17e-06	0.000149002	-0.0157324	0.862673	0.92708	lower sensitivity	turquoise	842.457
CNOT6L	ENSSSCG00000008989	0.68619	6.56e-06	7.56e-05	0.857951	8.31e-08	7.55e-06	-0.171761	0.131075	0.290736		black	18.278
ABCG5	ENSSSCG00000035912	-0.512428	6.64e-06	7.64e-05	-0.302168	0.00408652	0.022946	-0.21026	0.0111882	0.053554	dose dependent	pink	9.02622
NAP1L4	ENSSSCG00000012856	0.324963	6.9e-06	7.93e-05	0.157355	0.0170309	0.0634321	0.167608	0.00174527	0.0140116	dose dependent	turquoise	360.088
	ENSSSCG00000024163	-0.33931	7.03e-06	8.08e-05	-0.27332	0.000146433	0.0020617	-0.0659897	0.212632	0.399191	lower sensitivity	yellow	63.7174
PEX5	ENSSSCG00000025252	-0.374687	7.04e-06	8.09e-05	-0.298424	0.000184837	0.00241531	-0.0762632	0.201862	0.385092	lower sensitivity	blue	159.341
	ENSSSCG00000013568	-0.446932	7.1e-06	8.14e-05	-0.120563	0.176031	0.328908	-0.326369	2.4e-05	0.000575982		blue	259.1
TMEM106A	ENSSSCG00000025856	-0.423881	7.11e-06	8.15e-05	-0.141382	0.0950792	0.215758	-0.282499	8.12e-05	0.00145414		blue	46.5411
LRRC47	ENSSSCG00000039516	0.430623	7.17e-06	8.21e-05	0.422564	8.85e-06	0.000270419	0.00805844	0.906916	0.95197	lower sensitivity	green	73.553
THOP1	ENSSSCG00000013468	0.433568	7.21e-06	8.25e-05	0.350475	0.000143181	0.00202932	0.0830933	0.220466	0.407744	lower sensitivity	turquoise	366.67
	ENSSSCG00000002748	0.352424	7.22e-06	8.26e-05	0.164074	0.0222711	0.0763812	0.18835	0.00141114	0.0120962	dose dependent	magenta	49.4197
SURF6	ENSSSCG00000032106	0.653971	7.28e-06	8.32e-05	0.465826	0.000851381	0.00730023	0.188145	0.0884709	0.22435		turquoise	323.962
ZNF598	ENSSSCG00000023400	0.526474	7.39e-06	8.44e-05	0.475918	3.66e-05	0.000760388	0.0505556	0.555739	0.719962	lower sensitivity	green	69.8611
	ENSSSCG00000037807	0.643335	7.4e-06	8.44e-05	0.305231	0.02174	0.07505	0.338103	0.00247378	0.0180697	dose dependent	yellow	65.8443
CAMKK1	ENSSSCG00000017873	-0.442233	7.52e-06	8.57e-05	-0.176849	0.0460953	0.129645	-0.265385	0.000257278	0.00347872		blue	242.496
	ENSSSCG00000037372	0.415538	7.52e-06	8.57e-05	0.267014	0.00226242	0.0150594	0.148525	0.0325873	0.112968		black	15.4154
	ENSSSCG00000033183	1.32589	7.53e-06	8.57e-05	1.47806	3.68e-06	0.000135046	-0.152162	0.554691	0.719196		turquoise	729.633
GPD1L	ENSSSCG00000021977	0.536763	7.61e-06	8.65e-05	0.15442	0.150316	0.295751	0.382343	3.37e-05	0.000746623		black	14.8227
RHBDF2	ENSSSCG00000023362	-0.634982	7.62e-06	8.66e-05	0.0869094	0.489643	0.64753	-0.721891	2.18e-09	3.96e-07		blue	203.255
LETM2	ENSSSCG00000015816	-0.664606	7.67e-06	8.7e-05	-0.195586	0.136652	0.276558	-0.46902	1.95e-05	0.000484973		black	13.8598
DAB2IP	ENSSSCG00000005524	-0.597697	7.77e-06	8.81e-05	-0.321551	0.00837166	0.0378849	-0.276146	0.00389424	0.0251767	dose dependent	blue	246.748
SNAPC4	ENSSSCG00000038262	0.634193	7.81e-06	8.85e-05	0.494673	0.000314243	0.00358146	0.13952	0.191073	0.372171		green	48.2335
PMP22	ENSSSCG00000037832	-0.452645	7.87e-06	8.91e-05	-0.130102	0.15054	0.295863	-0.322543	3.06e-05	0.000694126		blue	181.953
CDC42EP4	ENSSSCG00000017245	0.446672	8.02e-06	9.08e-05	0.276849	0.00285827	0.017813	0.169823	0.0184672	0.0763794	dose dependent	black	18.3179
L3MBTL3	ENSSSCG00000004203	-0.551065	8.09e-06	9.15e-05	-0.574142	2.46e-06	0.000101816	0.0230766	0.781504	0.874451	lower sensitivity	turquoise	124.99
TIMM13	ENSSSCG00000022757	0.666065	8.11e-06	9.16e-05	0.552815	0.000113493	0.00171913	0.11325	0.283061	0.477348	lower sensitivity	turquoise	868.196
PLEKHA4	ENSSSCG00000003137	-0.585969	8.12e-06	9.16e-05	-0.114796	0.324003	0.496725	-0.471173	3.61e-06	0.000132412		brown	30.6604
IFNLR1	ENSSSCG00000032860	-0.69766	8.13e-06	9.16e-05	-0.34	0.0162223	0.0611215	-0.35766	0.00139776	0.0120106	dose dependent	pink	33.8266
ENDOD1	ENSSSCG00000014965	0.509183	8.16e-06	9.19e-05	0.418176	0.000158367	0.0021736	0.0910063	0.280597	0.474908	lower sensitivity	green	17.9372
	ENSSSCG00000016488	0.48791	8.16e-06	9.19e-05	0.22724	0.0233321	0.0791395	0.26067	0.00159255	0.0132237	dose dependent	turquoise	712.087
VANGL2	ENSSSCG00000006383	-1.09749	8.19e-06	9.22e-05	-0.852808	0.000161668	0.00220586	-0.244678	0.0997856	0.242877		blue	155.734
CAMK1D	ENSSSCG00000011111	0.53389	8.3e-06	9.33e-05	0.229571	0.036611	0.110136	0.304319	0.000974111	0.00928155		magenta	25.374
BPIFC	ENSSSCG00000000157	-0.888089	8.31e-06	9.33e-05	-0.704976	0.000135841	0.00195967	-0.183114	0.141537	0.306031		blue	74.1514
DVL2	ENSSSCG00000025689	0.427072	8.31e-06	9.33e-05	0.601589	5.51e-09	8.88e-07	-0.174517	0.0143046	0.063837		green	35.3499
CREB3L2	ENSSSCG00000016520	-0.492093	8.37e-06	9.38e-05	-0.516445	3.03e-06	0.000115916	0.0243527	0.7573	0.859512	lower sensitivity	turquoise	377.503
RFC5	ENSSSCG00000009854	-0.46304	8.38e-06	9.39e-05	-0.425209	2.52e-05	0.000576579	-0.0378308	0.600205	0.751476	lower sensitivity	turquoise	55.2121
BLZF1	ENSSSCG00000022396	0.565888	8.41e-06	9.42e-05	0.319372	0.00704499	0.033597	0.246516	0.0103782	0.0508088	dose dependent	blue	446.792
SRC	ENSSSCG00000007334	-0.417755	8.47e-06	9.47e-05	-0.189335	0.0262705	0.0865588	-0.22842	0.00098852	0.00933727	dose dependent	yellow	90.8268
ZNHIT3	ENSSSCG00000023373	0.400429	8.48e-06	9.48e-05	0.078964	0.326303	0.499273	0.321465	6.56e-06	0.000216451		pink	20.9323
GNG3	ENSSSCG00000032197	-0.584827	8.49e-06	9.48e-05	-0.449014	0.000262866	0.00313573	-0.135813	0.123976	0.279493	lower sensitivity	blue	126.574
ZNF619	ENSSSCG00000011271	0.867402	8.49e-06	9.48e-05	0.631213	0.000890865	0.00754071	0.236189	0.125709	0.282189		turquoise	286.492
C21orf91	ENSSSCG00000033025	0.884819	8.5e-06	9.48e-05	0.968492	1.77e-06	7.92e-05	-0.0836732	0.570301	0.730946	lower sensitivity	blue	98.53
FKBP4	ENSSSCG00000000743	0.52951	8.51e-06	9.49e-05	0.306525	0.00519806	0.0271148	0.222985	0.00954045	0.0478188	dose dependent	turquoise	686.798
PTER	ENSSSCG00000022953	-0.602999	8.62e-06	9.6e-05	-0.343242	0.00563862	0.0287768	-0.259757	0.00674662	0.0377212	dose dependent	black	15.6522
SPIN1	ENSSSCG00000035901	-0.328713	8.63e-06	9.6e-05	-0.350827	2.05e-06	8.87e-05	0.0221135	0.668872	0.801561	lower sensitivity	turquoise	160.182
UTP20	ENSSSCG00000000869	0.722998	8.63e-06	9.6e-05	0.207952	0.156869	0.304043	0.515046	5.69e-05	0.001111		brown	150.377
TMEM150C	ENSSSCG00000026729	-0.55325	8.73e-06	9.69e-05	-0.450562	0.000127038	0.00187473	-0.102688	0.219342	0.406727	lower sensitivity	blue	145.535
TTC4	ENSSSCG00000003844	0.354826	8.73e-06	9.69e-05	0.174275	0.0176513	0.0649521	0.180551	0.00271971	0.0194257	dose dependent	blue	143.676
	ENSSSCG00000009692	0.604343	8.74e-06	9.7e-05	0.032802	0.787522	0.875613	0.571541	4.17e-07	2.43e-05		blue	357.053
GRAMD1B	ENSSSCG00000015144	-0.99189	8.77e-06	9.72e-05	-1.13416	2.49e-07	1.74e-05	0.14227	0.289415	0.48394		turquoise	141.316
	ENSSSCG00000013395	-0.468214	8.82e-06	9.77e-05	-0.269005	0.00525332	0.0273026	-0.199209	0.00727361	0.0398357	dose dependent	green	23.0527
FAM168B	ENSSSCG00000033126	-0.356524	8.86e-06	9.8e-05	-0.28208	0.000230305	0.00285425	-0.0744446	0.192499	0.373563	lower sensitivity	turquoise	388.739
TBX3	ENSSSCG00000009865	0.684442	8.87e-06	9.81e-05	0.357231	0.0122403	0.0496403	0.327211	0.00493553	0.0300068	dose dependent	brown	44.7756
PIGU	ENSSSCG00000007282	-0.370455	9.01e-06	9.95e-05	-0.206987	0.00691398	0.033117	-0.163467	0.00660994	0.0370858	dose dependent	turquoise	139.472
SNORD88	ENSSSCG00000022015	0.905243	9.02e-06	9.96e-05	0.994694	3.52e-06	0.000130397	-0.0894501	0.592404	0.746122	lower sensitivity	black	17.7335
IP6K2	ENSSSCG00000040922	0.436375	9.11e-06	0.000100471	0.335839	0.000364712	0.00400844	0.100536	0.162489	0.335631	lower sensitivity	turquoise	499.064
ASB9	ENSSSCG00000012132	0.96228	9.16e-06	0.000100908	0.624278	0.0029161	0.0181016	0.338002	0.0524537	0.156764		turquoise	753.109
SNORD50	ENSSSCG00000037982	1.78811	9.16e-06	0.000100908	1.17469	0.00312442	0.0189818	0.61342	0.0707945	0.192213		brown	46.3543
	ENSSSCG00000015814	0.656524	9.18e-06	0.000101022	0.275428	0.0432198	0.123443	0.381096	0.000979374	0.00930339		turquoise	60.3009
EIF2B5	ENSSSCG00000011783	0.254787	9.19e-06	0.000101063	0.096281	0.0639709	0.16265	0.158506	0.000271972	0.00362068		black	22.0529
ZBED4	ENSSSCG00000035313	0.685832	9.2e-06	0.000101063	0.670688	1.68e-05	0.000438181	0.0151435	0.898216	0.947298	lower sensitivity	green	54.03
GDF2	ENSSSCG00000010375	0.343558	9.27e-06	0.000101809	0.295154	8.25e-05	0.00137402	0.048404	0.382034	0.575303	lower sensitivity	turquoise	620.031
SOCS1	ENSSSCG00000027855	0.794309	9.34e-06	0.000102545	0.345336	0.0380045	0.112807	0.448974	0.00161471	0.0133178		turquoise	27.5963
AHSA1	ENSSSCG00000002406	0.423214	9.37e-06	0.00010278	0.275802	0.00196719	0.0136252	0.147412	0.0317587	0.110954		turquoise	681.996
PSEN2	ENSSSCG00000010860	-0.365232	9.39e-06	0.000102877	-0.333775	3.39e-05	0.000724926	-0.0314572	0.59274	0.746479	lower sensitivity	blue	188.888
OTUB2	ENSSSCG00000002469	1.11559	9.41e-06	0.000102995	0.862807	0.000432411	0.00452103	0.25278	0.19196	0.372874		black	17.5353
	ENSSSCG00000010301	-0.33225	9.44e-06	0.000103235	-0.388107	3.46e-07	2.24e-05	0.0558572	0.282117	0.476457	lower sensitivity	turquoise	140.447
ATG16L1	ENSSSCG00000016300	0.371017	9.57e-06	0.000104623	0.190571	0.0134786	0.0534096	0.180446	0.00381996	0.0248552	dose dependent	magenta	39.3858
SRSF6	ENSSSCG00000007362	0.374232	9.75e-06	0.000106521	-0.0298734	0.691389	0.806062	0.404106	1.36e-08	1.64e-06		brown	112.72
SLC37A3	ENSSSCG00000032266	-0.381708	9.79e-06	0.000106821	-0.428572	7.61e-07	4.11e-05	0.0468636	0.426784	0.615872	lower sensitivity	turquoise	440.072
IL34	ENSSSCG00000040629	-1.42504	9.88e-06	0.000107758	-1.16115	8.84e-05	0.00144735	-0.263894	0.154708	0.324577		black	15.972
SLC30A10	ENSSSCG00000039095	-0.542757	9.89e-06	0.000107811	-0.664115	1.62e-07	1.3e-05	0.121358	0.16646	0.340756	lower sensitivity	turquoise	121.206
PHC1	ENSSSCG00000000661	-0.505311	1e-05	0.000109336	-0.312187	0.00300997	0.0185384	-0.193124	0.0153966	0.0671852	dose dependent	blue	223.715
SNORD22	ENSSSCG00000025513	1.08109	1e-05	0.000108985	0.208515	0.351163	0.522872	0.872572	1.93e-05	0.000480396		yellow	9.77513
KPNA6	ENSSSCG00000034017	0.287605	1.01e-05	0.000109428	-0.0303629	0.60082	0.739062	0.317968	8.6e-09	1.15e-06		brown	95.7512
JARID2	ENSSSCG00000001061	-0.45787	1.03e-05	0.00011187	-0.371397	0.000161119	0.00220072	-0.0864726	0.222947	0.410725	lower sensitivity	turquoise	471.526
MCAM	ENSSSCG00000015116	-0.466186	1.03e-05	0.000112117	-0.299673	0.00219741	0.0148059	-0.166513	0.0248649	0.0941244	dose dependent	blue	246.609
AGT	ENSSSCG00000010184	0.885048	1.06e-05	0.000114582	0.760304	8.06e-05	0.00135206	0.124744	0.370417	0.565011	lower sensitivity	green	38.5332
TNS2	ENSSSCG00000000263	0.494169	1.06e-05	0.00011495	0.517256	3.81e-06	0.000138635	-0.0230865	0.770753	0.868038	lower sensitivity	green	65.1611
B9D1	ENSSSCG00000039681	0.815204	1.07e-05	0.000115451	0.961008	8.62e-07	4.5e-05	-0.145804	0.322507	0.518602		turquoise	786.041
SAMD11	ENSSSCG00000033509	-1.16253	1.07e-05	0.000115674	-0.63832	0.00673576	0.0324387	-0.524208	0.00205193	0.0158454	dose dependent	blue	56.8022
ZGPAT	ENSSSCG00000036595	0.546594	1.08e-05	0.000116279	0.594984	2e-06	8.8e-05	-0.0483902	0.585679	0.741274	lower sensitivity	turquoise	512.001
ALKBH5	ENSSSCG00000035120	0.422425	1.09e-05	0.000117861	0.478171	9.84e-07	5.06e-05	-0.0557461	0.419496	0.609324	lower sensitivity	green	49.1926
CPNE8	ENSSSCG00000000778	-0.699652	1.09e-05	0.00011727	-0.0028845	0.983638	0.990484	-0.696768	6.54e-08	5.7e-06		pink	11.9799
	ENSSSCG00000032653	-0.420835	1.09e-05	0.00011727	-0.236087	0.00775826	0.0360172	-0.184747	0.00914432	0.046569	dose dependent	turquoise	83.5264
PLEKHH1	ENSSSCG00000002292	0.640638	1.1e-05	0.00011851	0.208472	0.117244	0.249252	0.432166	0.000184317	0.00271365		magenta	26.4248
RAD17	ENSSSCG00000016960	0.446026	1.1e-05	0.00011851	0.24712	0.00896613	0.0398002	0.198906	0.00955848	0.0478701	dose dependent	blue	354.694
ERCC6	ENSSSCG00000010391	0.542516	1.11e-05	0.00011889	0.0984709	0.376194	0.547257	0.444045	8.52e-06	0.000265524		brown	118.793
FAM110C	ENSSSCG00000032221	-0.407625	1.11e-05	0.00011889	-0.309971	0.000422849	0.00445074	-0.0976536	0.137288	0.300381	lower sensitivity	turquoise	71.968
PKP2	ENSSSCG00000000528	0.478197	1.11e-05	0.00011889	0.229969	0.02131	0.0739797	0.248227	0.00234447	0.01742	dose dependent	magenta	20.0788
CHD1L	ENSSSCG00000006701	0.455013	1.12e-05	0.000120099	0.244795	0.0105494	0.0447947	0.210219	0.00628311	0.0358465	dose dependent	pink	15.1572
ITGA5	ENSSSCG00000000293	-0.442815	1.12e-05	0.000120069	-0.292251	0.00204091	0.014033	-0.150564	0.0414953	0.133164		blue	289.264
CTDP1	ENSSSCG00000005787	0.310802	1.13e-05	0.000120864	0.266882	0.000101321	0.00157301	0.0439206	0.39012	0.582899	lower sensitivity	green	62.3895
P4HA1	ENSSSCG00000010292	-0.847132	1.13e-05	0.000120772	2.21e-05	0.999897	0.999897	-0.847154	9.75e-08	7.64e-06		magenta	7.5473
PRNP	ENSSSCG00000007039	0.525464	1.13e-05	0.00012153	0.317687	0.00445901	0.0243998	0.207777	0.0187743	0.0774145	dose dependent	brown	57.0454
MINK1	ENSSSCG00000017917	-0.461327	1.14e-05	0.000122248	-0.15878	0.094939	0.215657	-0.302547	0.00016824	0.00253757		yellow	97.4226
PGM2L1	ENSSSCG00000014838	-0.767601	1.14e-05	0.00012221	-0.687723	3.3e-05	0.000709917	-0.0798782	0.469086	0.651165	lower sensitivity	blue	31.9994
	ENSSSCG00000012523	-0.642143	1.14e-05	0.00012221	-0.551125	8.84e-05	0.00144735	-0.091018	0.371555	0.566137	lower sensitivity	turquoise	511.376
RPL7L1	ENSSSCG00000026472	0.578421	1.15e-05	0.000123042	0.357434	0.00353513	0.0206856	0.220987	0.0203043	0.0815739	dose dependent	turquoise	791.723
BCL3	ENSSSCG00000027426	-0.809385	1.16e-05	0.000123476	-0.159814	0.327952	0.50085	-0.649571	3.97e-06	0.00014295		pink	26.6142
PTH1R	ENSSSCG00000011326	0.488857	1.17e-05	0.000124235	0.393427	0.00024018	0.00293811	0.0954298	0.23607	0.42658	lower sensitivity	green	30.5116
ACTA1	ENSSSCG00000010190	2.34174	1.18e-05	0.000126039	4.02068	3.43e-08	3.65e-06	-1.67894	0.00998168	0.0493548		brown	25.8541
CTR9	ENSSSCG00000013406	0.364055	1.18e-05	0.000125843	0.130565	0.0833414	0.196772	0.233491	0.000247383	0.00337899		brown	111.828
OGFOD1	ENSSSCG00000025953	0.343672	1.19e-05	0.000126039	0.196808	0.00682704	0.0327559	0.146864	0.0109787	0.0528903	dose dependent	yellow	104.571
NFE2L2	ENSSSCG00000015987	-0.530165	1.2e-05	0.000127743	-0.125012	0.249693	0.417421	-0.405153	1.78e-05	0.00045621		black	16.8115
ADA	ENSSSCG00000021255	-0.75446	1.21e-05	0.000128543	-0.382328	0.0140505	0.0551364	-0.372132	0.00195001	0.0152326	dose dependent	turquoise	134.777
FZR1	ENSSSCG00000013481	-0.322199	1.26e-05	0.000133359	-0.0422909	0.521166	0.674003	-0.279908	2.1e-06	8.72e-05		blue	365.217
RPS6KA5	ENSSSCG00000024377	-0.666758	1.26e-05	0.000133888	-0.434901	0.00192239	0.0133606	-0.231857	0.0240423	0.0922272	dose dependent	turquoise	126.373
	ENSSSCG00000000734	-0.413465	1.26e-05	0.000133293	-0.117094	0.169281	0.32032	-0.296371	5e-05	0.00101174		yellow	60.0267
	ENSSSCG00000001010	0.365253	1.26e-05	0.000133596	0.352824	1.92e-05	0.000477105	0.0124297	0.836014	0.90988	lower sensitivity	green	31.3689
TFPT	ENSSSCG00000003262	0.609511	1.27e-05	0.000134173	0.477982	0.000392164	0.00421012	0.131529	0.205782	0.390573	lower sensitivity	turquoise	817.386
	ENSSSCG00000014969	0.565338	1.28e-05	0.000135013	0.374923	0.00232246	0.0154048	0.190415	0.0520863	0.156193		yellow	101.615
EPHA2	ENSSSCG00000003471	-0.64094	1.29e-05	0.000136082	-0.644845	8.57e-06	0.000265267	0.00390519	0.969504	0.984644	lower sensitivity	turquoise	132.017
HABP2	ENSSSCG00000010639	-0.434784	1.29e-05	0.000136254	-0.303138	0.00129964	0.00998718	-0.131646	0.0704497	0.191613	lower sensitivity	yellow	90.5373
KRCC1	ENSSSCG00000023294	-0.436731	1.29e-05	0.000135821	-0.368187	0.000125524	0.00186158	-0.0685436	0.327324	0.52279	lower sensitivity	magenta	29.8253
VSIR	ENSSSCG00000010280	0.504643	1.29e-05	0.000135761	0.554146	2.81e-06	0.000111463	-0.0495031	0.569655	0.730819	lower sensitivity	blue	38.6811
CXorf38	ENSSSCG00000012249	-0.490397	1.3e-05	0.000136418	-0.407332	0.000137786	0.00197525	-0.0830642	0.276841	0.47126	lower sensitivity	turquoise	60.761
ZC3H18	ENSSSCG00000035967	0.482506	1.31e-05	0.000138361	0.368784	0.000514456	0.00512216	0.113723	0.162811	0.335842	lower sensitivity	green	68.0963
BTAF1	ENSSSCG00000010467	0.519227	1.32e-05	0.000139007	0.226378	0.0383203	0.11352	0.292849	0.0012491	0.0110135		brown	161.355
PDK2	ENSSSCG00000027198	-0.70208	1.32e-05	0.000138701	-0.437317	0.00380564	0.0218182	-0.264763	0.0267041	0.0984941	dose dependent	yellow	77.9814
PAICS	ENSSSCG00000008901	0.365456	1.33e-05	0.000139461	0.193034	0.0126624	0.050973	0.172421	0.00555227	0.0327183	dose dependent	blue	264.459
PPP1R16B	ENSSSCG00000007350	-0.592389	1.33e-05	0.000139368	-0.379417	0.0025268	0.0162989	-0.212972	0.0242751	0.0928439	dose dependent	purple	34.2053
KANK3	ENSSSCG00000013598	0.489578	1.34e-05	0.000140417	0.492374	1.29e-05	0.000357141	-0.00279558	0.973388	0.986389	lower sensitivity	green	34.2126
STN1	ENSSSCG00000010605	-0.513571	1.34e-05	0.00014024	-0.358044	0.00110518	0.00886771	-0.155526	0.055169	0.16201		magenta	31.4133
IHH	ENSSSCG00000016204	-0.862327	1.35e-05	0.000141271	-0.437455	0.0147792	0.0571161	-0.424871	0.00228088	0.0170561	dose dependent	blue	75.8883
P2RY13	ENSSSCG00000032162	-1.69162	1.35e-05	0.000140895	-1.05068	0.00259063	0.0165899	-0.640938	0.00765733	0.0412797	dose dependent	pink	10.7219
PRMT6	ENSSSCG00000006853	0.648609	1.35e-05	0.000140895	0.333544	0.0166443	0.0623303	0.315065	0.0064378	0.0364663	dose dependent	black	15.8185
PTGES	ENSSSCG00000005688	-0.642513	1.36e-05	0.00014189	-0.474511	0.0005595	0.00541844	-0.168002	0.0888721	0.224942		brown	50.7277
TOGARAM1	ENSSSCG00000027765	0.369487	1.37e-05	0.000142575	0.0914507	0.233512	0.398931	0.278037	3.43e-05	0.000758057		brown	131.077
ANGPTL8	ENSSSCG00000036965	-1.87612	1.38e-05	0.000143995	-1.57468	0.000152536	0.00212025	-0.301434	0.327741	0.523279		turquoise	50.3438
COL13A1	ENSSSCG00000010256	-1.61954	1.41e-05	0.00014688	-1.11918	0.000818593	0.00710717	-0.500366	0.0181719	0.0755326	dose dependent	black	14.4204
CRELD1	ENSSSCG00000011560	0.397213	1.42e-05	0.000147684	0.358831	5.8e-05	0.00104589	0.0383819	0.558049	0.721941	lower sensitivity	turquoise	395.87
RNPS1	ENSSSCG00000008048	0.231089	1.42e-05	0.000148069	0.171218	0.000687869	0.00630171	0.0598708	0.115792	0.266946	lower sensitivity	turquoise	219.059
ZFP64	ENSSSCG00000007481	-0.477755	1.42e-05	0.000148069	-0.327453	0.00137015	0.0103622	-0.150302	0.0477416	0.147043		turquoise	301.782
TP53BP2	ENSSSCG00000010894	-0.52879	1.43e-05	0.000148785	-0.194993	0.0767168	0.185493	-0.333797	0.000266331	0.00357232		blue	220.884
NFATC3	ENSSSCG00000029578	-0.325766	1.45e-05	0.000150542	-0.316752	1.77e-05	0.000453893	-0.00901451	0.864367	0.92813	lower sensitivity	turquoise	629.019
PELI1	ENSSSCG00000028947	-0.478627	1.45e-05	0.000150712	-0.418143	7.54e-05	0.00128811	-0.0604838	0.418494	0.608537	lower sensitivity	turquoise	432.36
DVL3	ENSSSCG00000025374	-0.355094	1.47e-05	0.000152034	-0.246667	0.00141106	0.010574	-0.108426	0.0674581	0.186152	lower sensitivity	blue	371.637
STYX	ENSSSCG00000005039	-0.689185	1.47e-05	0.000152034	-0.663717	1.52e-05	0.000406296	-0.0254676	0.806172	0.890648	lower sensitivity	turquoise	129.678
TAF1C	ENSSSCG00000002680	0.675991	1.47e-05	0.000152034	0.578053	0.000166651	0.0022585	0.097938	0.409686	0.600422	lower sensitivity	green	50.5831
SSH2	ENSSSCG00000017791	0.575622	1.48e-05	0.000152827	0.470691	0.000258576	0.00310423	0.104932	0.285891	0.479971	lower sensitivity	black	15.2195
THRSP	ENSSSCG00000033822	-0.916282	1.48e-05	0.000152827	-1.32616	7.75e-09	1.15e-06	0.409883	0.011232	0.0537273		green	7.17589
	ENSSSCG00000016970	0.451474	1.48e-05	0.000153235	0.136539	0.148683	0.29344	0.314935	0.00010737	0.00180581		brown	46.0238
CCNT1	ENSSSCG00000038181	0.392693	1.49e-05	0.000153865	0.0724576	0.373983	0.545016	0.320235	8.77e-06	0.000269115		brown	144.52
HOOK1	ENSSSCG00000003826	0.822363	1.5e-05	0.000155036	0.662084	0.000388011	0.00418981	0.16028	0.277467	0.471996		brown	74.418
PIK3C2A	ENSSSCG00000025406	0.622565	1.5e-05	0.000154794	0.329713	0.0140053	0.0550049	0.292853	0.00776524	0.0416713	dose dependent	brown	118.439
TNIP1	ENSSSCG00000017091	0.345188	1.51e-05	0.000155235	0.362118	5.2e-06	0.000177104	-0.01693	0.763301	0.863073	lower sensitivity	green	40.1378
SIPA1L1	ENSSSCG00000002332	-0.41544	1.52e-05	0.000156901	-0.240831	0.00657706	0.0319905	-0.174609	0.0113494	0.0541973	dose dependent	turquoise	556.836
CHN2	ENSSSCG00000016687	-0.387727	1.53e-05	0.000157555	-0.139827	0.0856343	0.200451	-0.2479	0.000281012	0.00368224		turquoise	55.9544
SLC31A2	ENSSSCG00000023714	-0.55875	1.53e-05	0.000157661	-0.296415	0.0119665	0.0488234	-0.262335	0.00431888	0.0271597	dose dependent	brown	40.1524
STIP1	ENSSSCG00000021620	0.520462	1.54e-05	0.000158585	0.27943	0.0117332	0.0481763	0.241032	0.00615798	0.0352759	dose dependent	turquoise	721.347
	ENSSSCG00000015068	1.53691	1.54e-05	0.000158585	0.71872	0.0358807	0.108399	0.818193	0.00697701	0.0386709		blue	124.449
AQP3	ENSSSCG00000040513	0.708419	1.56e-05	0.00015988	0.639268	9.18e-05	0.00148146	0.0691504	0.585291	0.740916	lower sensitivity	blue	27.4942
CCNJ	ENSSSCG00000010502	0.593017	1.56e-05	0.000159838	0.315648	0.0138497	0.0545749	0.277369	0.00840607	0.0438973	dose dependent	brown	101.32
ORAOV1	ENSSSCG00000012874	0.396493	1.56e-05	0.000159838	0.345677	0.000113336	0.00171858	0.0508166	0.449593	0.63521	lower sensitivity	turquoise	763.34
ZNF148	ENSSSCG00000011858	0.623547	1.56e-05	0.000160113	0.552124	9.73e-05	0.00153144	0.071423	0.504456	0.680403	lower sensitivity	brown	61.4767
ESRRA	ENSSSCG00000013028	0.53075	1.57e-05	0.000160554	0.539735	9.02e-06	0.000273368	-0.00898461	0.916922	0.957722	lower sensitivity	turquoise	581.879
SNORND104	ENSSSCG00000019194	1.11169	1.58e-05	0.00016104	0.637712	0.0100227	0.0431265	0.47398	0.0240146	0.0921708	dose dependent	turquoise	713.4
	ENSSSCG00000006409	1.46374	1.59e-05	0.000161934	1.02313	0.0023294	0.0154292	0.440609	0.120115	0.273748		turquoise	770.593
LIPG	ENSSSCG00000004509	1.19713	1.6e-05	0.000163253	0.778871	0.00312066	0.018981	0.418261	0.0470579	0.145612		black	10.387
TDRD10	ENSSSCG00000006546	-0.961004	1.61e-05	0.000164442	-0.667171	0.0010485	0.00850433	-0.293834	0.0373105	0.124176		blue	104.985
	ENSSSCG00000008385	0.474847	1.62e-05	0.000165237	0.140463	0.161237	0.309969	0.334385	0.000117828	0.00193352		yellow	128.176
CD302	ENSSSCG00000036050	-0.392128	1.63e-05	0.000166145	-0.326666	0.000196206	0.00252662	-0.0654617	0.316831	0.513258	lower sensitivity	black	14.1955
ZMYND19	ENSSSCG00000039592	0.628453	1.64e-05	0.000167268	0.485452	0.000581109	0.00557063	0.143002	0.193326	0.374195		turquoise	797.677
	ENSSSCG00000040711	-0.491256	1.64e-05	0.000167049	-0.351674	0.00111547	0.00893793	-0.139583	0.0902658	0.22732		green	10.2903
KAT2A	ENSSSCG00000017414	0.382735	1.65e-05	0.000168108	0.263051	0.00180073	0.0126892	0.119683	0.0689751	0.188826	lower sensitivity	magenta	24.7493
COL5A3	ENSSSCG00000013667	0.568984	1.67e-05	0.000169769	0.255516	0.03691	0.110824	0.313468	0.00225334	0.0169376		green	12.5151
PLAA	ENSSSCG00000005126	0.491503	1.67e-05	0.000169202	0.107424	0.297066	0.468446	0.384078	2.13e-05	0.00052045		brown	104.913
ARRDC2	ENSSSCG00000013893	0.47721	1.69e-05	0.000171334	0.537355	2.39e-06	9.96e-05	-0.0601447	0.472216	0.654264	lower sensitivity	turquoise	172.835
DUS1L	ENSSSCG00000040352	0.490167	1.69e-05	0.000171206	0.56454	1.11e-06	5.49e-05	-0.0743732	0.361525	0.55664	lower sensitivity	turquoise	402.039
SMARCA2	ENSSSCG00000005232	-0.425725	1.69e-05	0.000171206	-0.346056	0.000269171	0.00318291	-0.0796691	0.260926	0.454361	lower sensitivity	turquoise	286.973
TRAM2	ENSSSCG00000038401	-0.4761	1.69e-05	0.000171206	-0.621332	7.76e-08	7.23e-06	0.145232	0.0683479	0.187652		turquoise	487.05
TNNC2	ENSSSCG00000007424	1.89869	1.7e-05	0.000171924	2.25713	3.44e-06	0.000128794	-0.358446	0.367594	0.562459		yellow	5.5484
	ENSSSCG00000032702	-0.605326	1.7e-05	0.000171924	-0.516931	0.000123648	0.00183762	-0.0883956	0.360849	0.555979	lower sensitivity	turquoise	182.21
CAVIN2	ENSSSCG00000026618	0.46826	1.71e-05	0.000172431	0.247385	0.0144459	0.0562366	0.220875	0.00710072	0.0390815	dose dependent	brown	47.3932
CPT1A	ENSSSCG00000012880	0.578473	1.71e-05	0.000172431	0.46357	0.000303167	0.00347478	0.114903	0.225384	0.413602	lower sensitivity	magenta	23.5145
ZNF777	ENSSSCG00000016775	0.454551	1.71e-05	0.000172769	0.471565	9.25e-06	0.000277356	-0.0170135	0.827521	0.904659	lower sensitivity	green	73.088
GLYATL2	ENSSSCG00000013148	2.22499	1.73e-05	0.000174614	0.660713	0.175653	0.328464	1.56428	0.00042178	0.00495443		blue	174.179
DBP	ENSSSCG00000003148	-1.1281	1.75e-05	0.000176111	0.189725	0.418459	0.586662	-1.31782	3.05e-09	5.15e-07		brown	35.6963
	ENSSSCG00000007322	-0.413808	1.75e-05	0.000176409	-0.337072	0.000237073	0.00291267	-0.0767357	0.249554	0.442548	lower sensitivity	blue	96.7512
VARS	ENSSSCG00000038950	0.552616	1.76e-05	0.000176616	0.330112	0.00579684	0.0293318	0.222504	0.0175852	0.073961	dose dependent	green	53.7879
KLHL5	ENSSSCG00000008787	-0.693443	1.79e-05	0.000179969	-0.419227	0.00466798	0.0250989	-0.274216	0.0136829	0.0617038	dose dependent	turquoise	75.9018
ZNF282	ENSSSCG00000016773	0.444338	1.79e-05	0.000179915	0.374253	0.000200142	0.00256333	0.0700853	0.356981	0.552227	lower sensitivity	green	53.1756
CHMP1A	ENSSSCG00000023677	0.543299	1.8e-05	0.000180587	0.5291	2.38e-05	0.000554208	0.0141988	0.87636	0.934936	lower sensitivity	turquoise	341.428
EPN2	ENSSSCG00000040457	-0.553088	1.82e-05	0.000182057	-0.0785529	0.494366	0.650642	-0.474536	2.56e-06	0.000101167		blue	276.159
FASTKD3	ENSSSCG00000017099	0.326849	1.83e-05	0.000183057	0.2343	0.0012279	0.00958125	0.092549	0.0977055	0.239369	lower sensitivity	blue	98.6414
HSPA4	ENSSSCG00000014292	0.469535	1.83e-05	0.000183422	0.147356	0.137385	0.277511	0.322179	0.000128653	0.00205663		brown	95.7799
RAB15	ENSSSCG00000002280	-0.730083	1.83e-05	0.000183076	-0.197163	0.197258	0.355727	-0.532921	4.08e-05	0.000866717		yellow	57.7611
CIAPIN1	ENSSSCG00000029519	0.405063	1.84e-05	0.000183975	0.173575	0.0454861	0.12839	0.231488	0.00129656	0.0113333		turquoise	472.646
SMIM3	ENSSSCG00000040151	0.531395	1.85e-05	0.00018482	0.786133	7.68e-09	1.15e-06	-0.254738	0.00892349	0.0458016		black	8.24493
RPP40	ENSSSCG00000000998	0.494843	1.87e-05	0.000186708	0.12766	0.223625	0.387598	0.367183	5.77e-05	0.00112338		turquoise	303.727
SRP72	ENSSSCG00000008900	0.413747	1.87e-05	0.000186808	0.0774421	0.373065	0.544276	0.336305	1.07e-05	0.000311668		yellow	119.124
CHORDC1	ENSSSCG00000014934	0.628213	1.88e-05	0.000187419	0.256449	0.0570821	0.15015	0.371764	0.000982859	0.00932105		brown	75.6567
EIF2B4	ENSSSCG00000023140	0.392503	1.88e-05	0.000187513	0.302493	0.000568726	0.00548531	0.0900102	0.176938	0.354339	lower sensitivity	turquoise	753.792
SNORD96	ENSSSCG00000023739	0.678836	1.9e-05	0.000189264	0.18285	0.2096	0.371231	0.495986	0.000116685	0.00192592		blue	209.486
MRPS30	ENSSSCG00000032275	0.522051	1.91e-05	0.000189569	0.191692	0.0863248	0.2016	0.33036	0.000483516	0.00553739		blue	371.261
SMARCB1	ENSSSCG00000010070	-0.289135	1.91e-05	0.000190308	-0.166018	0.00818143	0.0372979	-0.123118	0.0129886	0.0595383	dose dependent	blue	41.2713
LIMS2	ENSSSCG00000015862	-0.457441	1.95e-05	0.000193939	-0.100134	0.300289	0.471872	-0.357306	2.31e-05	0.000557444		yellow	65.0391
PDHX	ENSSSCG00000013298	0.444738	1.95e-05	0.000193425	0.378414	0.00019162	0.00248109	0.0663237	0.388271	0.581146	lower sensitivity	blue	414.607
C2CD2	ENSSSCG00000025821	0.654073	1.96e-05	0.000194396	0.295543	0.0347599	0.105916	0.35853	0.00160389	0.0132713		magenta	19.5917
PAPSS1	ENSSSCG00000031901	-0.402466	1.96e-05	0.000194684	-0.392559	1.96e-05	0.000483343	-0.00990705	0.877505	0.935506	lower sensitivity	turquoise	462.798
PIK3R4	ENSSSCG00000029094	-0.397322	1.96e-05	0.000194132	-0.361168	6.42e-05	0.00112619	-0.0361541	0.580295	0.737491	lower sensitivity	turquoise	431.384
FHOD1	ENSSSCG00000026116	0.43953	1.97e-05	0.000195311	0.49488	2.62e-06	0.000106041	-0.05535	0.470711	0.652787	lower sensitivity	blue	72.3837
NLE1	ENSSSCG00000025796	0.535369	1.97e-05	0.000195329	0.457881	0.00018792	0.00244658	0.0774882	0.406572	0.597387	lower sensitivity	turquoise	616.326
AMOT	ENSSSCG00000012591	-0.484132	1.98e-05	0.000195329	-0.378139	0.000422452	0.00444986	-0.105993	0.175422	0.352085	lower sensitivity	turquoise	395.61
MAML2	ENSSSCG00000034879	-0.576814	1.98e-05	0.000195463	-0.400096	0.00139336	0.0104585	-0.176718	0.0522849	0.156623		turquoise	357.899
NEMF	ENSSSCG00000005011	0.642342	1.99e-05	0.000196492	0.337345	0.0166256	0.0622932	0.304996	0.00847286	0.0441973	dose dependent	yellow	116.942
RBM18	ENSSSCG00000030089	0.37271	1.99e-05	0.000196492	0.183714	0.0230605	0.0784623	0.188996	0.00421837	0.0267597	dose dependent	yellow	123.302
ZFAND2A	ENSSSCG00000007554	1.37768	1.99e-05	0.00019645	0.814823	0.00772222	0.0359059	0.562859	0.0242652	0.0928341	dose dependent	turquoise	111.644
C6orf132	ENSSSCG00000036801	-0.514402	2e-05	0.000197201	-0.506858	1.59e-05	0.000421521	-0.00754412	0.925837	0.962554	lower sensitivity	turquoise	341.297
SLC35A5	ENSSSCG00000011929	-0.375666	2.01e-05	0.000197985	-0.436855	9.2e-07	4.76e-05	0.0611891	0.315154	0.511716	lower sensitivity	turquoise	369.451
TFAP4	ENSSSCG00000040215	0.647091	2.01e-05	0.000197985	0.738927	2.83e-06	0.000111463	-0.0918356	0.439243	0.625895	lower sensitivity	turquoise	19.6894
GDAP2	ENSSSCG00000006728	-0.416388	2.02e-05	0.000198541	-0.229649	0.010596	0.044979	-0.186739	0.00784787	0.0419243	dose dependent	turquoise	19.5007
JUP	ENSSSCG00000017428	-0.490163	2.03e-05	0.000199542	-0.1569	0.132318	0.270708	-0.333264	0.000158574	0.00242009		blue	350.154
	ENSSSCG00000007278	0.443808	2.03e-05	0.000199675	0.364726	0.00025803	0.00310067	0.0790814	0.283251	0.477445	lower sensitivity	turquoise	72.7088
EIF3B	ENSSSCG00000039390	0.359898	2.04e-05	0.00020011	0.141629	0.0655882	0.165494	0.218268	0.000606341	0.00653742		black	30.1962
DHX15	ENSSSCG00000008756	0.336598	2.05e-05	0.00020088	0.0706932	0.320719	0.493772	0.265905	1.85e-05	0.000470013		yellow	118.137
ENKUR	ENSSSCG00000032929	0.561144	2.05e-05	0.000201018	0.46416	0.000318661	0.00361759	0.0969844	0.332454	0.52852	lower sensitivity	blue	353.038
NCLN	ENSSSCG00000013475	0.480911	2.05e-05	0.00020088	0.319176	0.00255006	0.0164116	0.161735	0.0462174	0.143637		green	66.4387
TMEM102	ENSSSCG00000028725	-0.685763	2.05e-05	0.000201018	-0.349232	0.0168774	0.0629951	-0.336531	0.00291076	0.0203094	dose dependent	brown	77.8045
KIAA1217	ENSSSCG00000011075	-0.462399	2.06e-05	0.000201031	-0.332837	0.0011863	0.00937011	-0.129562	0.096455	0.23705	lower sensitivity	turquoise	389.774
	ENSSSCG00000018050	0.594576	2.06e-05	0.000201031	0.877493	1.41e-08	1.71e-06	-0.282917	0.0131808	0.0600741		turquoise	691.761
LAMA1	ENSSSCG00000034767	-1.22472	2.07e-05	0.000201843	-1.33041	1.62e-06	7.45e-05	0.105691	0.519602	0.692249	lower sensitivity	turquoise	107.743
	ENSSSCG00000026230	0.522356	2.07e-05	0.000201899	0.0285532	0.795521	0.880947	0.493803	8.2e-07	4.18e-05		blue	409.085
RRM2B	ENSSSCG00000036139	0.586306	2.08e-05	0.000202338	0.453964	0.000694312	0.00634685	0.132341	0.208204	0.393693	lower sensitivity	brown	43.3835
EIF3A	ENSSSCG00000010679	0.580011	2.09e-05	0.000203335	0.211601	0.0872003	0.203043	0.368409	0.000346443	0.00431244		brown	164.701
WDFY1	ENSSSCG00000025174	-0.309946	2.09e-05	0.00020377	-0.148647	0.0262443	0.0864927	-0.161299	0.00283752	0.0199654	dose dependent	turquoise	75.1768
CCT3	ENSSSCG00000006487	0.353621	2.1e-05	0.000204635	0.198213	0.0100378	0.0431448	0.155409	0.0106329	0.051628	dose dependent	blue	237.842
CASKIN1	ENSSSCG00000033059	-1.69933	2.12e-05	0.000206045	-1.23333	0.000659642	0.00613272	-0.466008	0.0447125	0.140406		pink	8.42451
TTC39C	ENSSSCG00000003710	-0.414874	2.12e-05	0.000205941	-0.319108	0.000598035	0.00571357	-0.0957654	0.170517	0.345667	lower sensitivity	blue	69.7819
CD34	ENSSSCG00000039946	-0.678092	2.13e-05	0.000206363	-0.552569	0.000242307	0.0029514	-0.125522	0.238522	0.429485	lower sensitivity	blue	199.835
RASSF3	ENSSSCG00000039060	-0.325043	2.13e-05	0.000206945	-0.210874	0.0033222	0.0197493	-0.114169	0.0410303	0.132361	lower sensitivity	blue	166.894
CCDC120	ENSSSCG00000012288	-0.619353	2.14e-05	0.000207095	-0.196564	0.13419	0.272923	-0.422789	0.000115148	0.00191392		blue	178.737
HPS1	ENSSSCG00000010534	-0.473592	2.14e-05	0.000207678	-0.219724	0.0306641	0.0968922	-0.253869	0.00184864	0.0146261	dose dependent	yellow	83.0453
WASF3	ENSSSCG00000009300	0.589533	2.15e-05	0.000208539	0.354763	0.00705462	0.0336203	0.23477	0.0287153	0.103426		green	22.5152
NCKIPSD	ENSSSCG00000011364	0.660564	2.16e-05	0.000209105	0.162316	0.251912	0.419596	0.498248	6.06e-05	0.00116705		magenta	15.827
SLC25A29	ENSSSCG00000002520	0.619165	2.17e-05	0.000209893	0.429559	0.00210912	0.0143765	0.189606	0.0877762	0.223227		black	11.5881
SHROOM1	ENSSSCG00000014287	-0.68801	2.18e-05	0.000210434	-0.114518	0.429057	0.59633	-0.573492	5.44e-06	0.000187056		pink	34.5382
PREP	ENSSSCG00000004368	0.564672	2.19e-05	0.000211769	0.533271	4.31e-05	0.000851014	0.0314006	0.740211	0.848263	lower sensitivity	green	18.9502
PPM1D	ENSSSCG00000026665	0.413096	2.21e-05	0.000213478	0.105981	0.231429	0.396424	0.307115	6.8e-05	0.00126943		brown	76.3468
	ENSSSCG00000029160	1.06829	2.21e-05	0.000213071	0.303283	0.185926	0.341371	0.765011	0.000112662	0.00187699		black	10.7679
SNORD86	ENSSSCG00000018372	0.946589	2.22e-05	0.000213992	0.523293	0.013876	0.0546349	0.423295	0.017741	0.0744345	dose dependent	blue	41.9258
PLXNA1	ENSSSCG00000024001	0.481149	2.24e-05	0.000215696	0.382914	0.000455599	0.00470725	0.0982349	0.236126	0.42658	lower sensitivity	green	48.6383
CNPPD1	ENSSSCG00000016206	-0.451429	2.26e-05	0.000217458	-0.00433257	0.963817	0.980695	-0.447096	3.07e-07	1.92e-05		turquoise	92.5783
CBX4	ENSSSCG00000017160	-0.819546	2.27e-05	0.000218203	-0.369063	0.0343097	0.104972	-0.450483	0.000976194	0.00928891		blue	53.8226
COMMD6	ENSSSCG00000009464	0.38588	2.28e-05	0.000218863	0.25379	0.00309267	0.0188755	0.13209	0.0480107	0.147656	lower sensitivity	blue	407.925
HVCN1	ENSSSCG00000009827	-0.616983	2.29e-05	0.000219538	-0.590473	2.92e-05	0.000642962	-0.0265102	0.787491	0.878308	lower sensitivity	brown	26.6939
NFXL1	ENSSSCG00000008816	0.795138	2.29e-05	0.000219538	0.181169	0.291247	0.461994	0.613969	5.43e-05	0.00107169		brown	85.0985
CARF	ENSSSCG00000016117	-0.814997	2.31e-05	0.000221418	-0.279112	0.104653	0.230794	-0.535885	0.000117432	0.00193149		black	12.1148
EIF4E	ENSSSCG00000028420	0.486948	2.31e-05	0.000221418	0.152348	0.146092	0.289935	0.3346	0.000186663	0.00273966		blue	474.805
KIAA1522	ENSSSCG00000037621	-0.751018	2.31e-05	0.000221208	-0.0955415	0.544466	0.694194	-0.655476	1.81e-06	7.72e-05		blue	196.628
TICAM2	ENSSSCG00000038141	-0.768665	2.31e-05	0.000221418	-0.329502	0.0444852	0.126193	-0.439163	0.000762067	0.00769557		magenta	36.6406
DNAJB5	ENSSSCG00000005297	0.498123	2.32e-05	0.000222125	-0.00349406	0.97376	0.985507	0.501618	3.41e-07	2.07e-05		blue	46.5309
PYGL	ENSSSCG00000005024	-0.329837	2.32e-05	0.000222168	-0.257578	0.00056852	0.00548531	-0.0722596	0.20242	0.385845	lower sensitivity	blue	256.065
TGFBI	ENSSSCG00000014316	-0.462607	2.35e-05	0.000224937	-0.314127	0.00239496	0.0157078	-0.148481	0.0647397	0.180614		blue	250.803
SHISA3	ENSSSCG00000040147	1.39971	2.36e-05	0.0002252	1.66773	3.76e-06	0.000137023	-0.268023	0.357336	0.552668		black	8.45771
SRP68	ENSSSCG00000017191	0.388013	2.37e-05	0.000226448	0.0741581	0.369807	0.541198	0.313855	1.41e-05	0.000386148		magenta	31.2279
CABLES2	ENSSSCG00000007540	-0.548063	2.4e-05	0.000228701	-0.203101	0.082837	0.195907	-0.344962	0.000312155	0.00397623		turquoise	44.1028
KLF12	ENSSSCG00000025130	-0.806271	2.41e-05	0.0002294	-0.631883	0.000388834	0.0041955	-0.174388	0.158762	0.330363		turquoise	128.986
AMER1	ENSSSCG00000012361	-0.518314	2.43e-05	0.000231531	-0.428809	0.000231751	0.00286466	-0.0895049	0.280658	0.474955	lower sensitivity	turquoise	338.73
HIP1	ENSSSCG00000007700	0.582286	2.43e-05	0.000231531	0.472696	0.000430381	0.0045066	0.109591	0.29083	0.48577	lower sensitivity	turquoise	168.772
HNMT	ENSSSCG00000035195	-0.599587	2.43e-05	0.000231324	-0.502409	0.000198272	0.00254826	-0.0971786	0.311962	0.508449	lower sensitivity	turquoise	283.771
RAB22A	ENSSSCG00000007513	-0.314997	2.45e-05	0.000232685	-0.109398	0.106426	0.233252	-0.205599	0.000281324	0.00368294		brown	43.969
CTNS	ENSSSCG00000017865	-0.563254	2.46e-05	0.00023349	-0.446975	0.000433489	0.00452578	-0.116279	0.213864	0.400657	lower sensitivity	yellow	70.5407
GPR156	ENSSSCG00000011888	0.732269	2.47e-05	0.000234823	0.802411	4.4e-06	0.00015629	-0.0701422	0.572988	0.732478	lower sensitivity	black	12.419
CCDC137	ENSSSCG00000034716	0.527843	2.48e-05	0.000235041	0.301804	0.0102069	0.0437335	0.226039	0.0172069	0.0728672	dose dependent	turquoise	61.5296
RNPEP	ENSSSCG00000034151	-0.434219	2.5e-05	0.000237002	-0.263439	0.00595113	0.0299445	-0.17078	0.0215038	0.0849486	dose dependent	blue	66.7184
TAF5L	ENSSSCG00000010187	0.314619	2.5e-05	0.000236827	0.126299	0.0648327	0.164231	0.18832	0.000932305	0.00899459		magenta	49.3232
TIFAB	ENSSSCG00000038110	-1.59385	2.51e-05	0.000237513	-1.20339	0.000478267	0.00486782	-0.390459	0.0754515	0.201232		pink	4.56094
APOA5	ENSSSCG00000015067	0.748486	2.55e-05	0.00024074	0.574118	0.000670749	0.0061994	0.174367	0.165645	0.339823		turquoise	606.878
RHOQ	ENSSSCG00000031261	-0.660481	2.59e-05	0.000245217	-0.521472	0.000406138	0.00431328	-0.139009	0.183392	0.362382		turquoise	120.94
HRCT1	ENSSSCG00000035720	1.24238	2.6e-05	0.000245617	1.01902	0.00063712	0.00598218	0.223363	0.365414	0.560696		green	25.3918
MAFK	ENSSSCG00000007559	0.821888	2.62e-05	0.00024696	0.906777	8.31e-06	0.000257819	-0.0848897	0.588834	0.743675	lower sensitivity	green	29.5053
TEAD1	ENSSSCG00000013399	-0.728433	2.63e-05	0.000248332	-0.299857	0.0545595	0.145375	-0.428576	0.000536384	0.00594594		turquoise	239.01
NKRF	ENSSSCG00000012620	0.570845	2.64e-05	0.000249328	0.394195	0.00244845	0.0159136	0.17665	0.0874067	0.222647		brown	85.0079
DPYS	ENSSSCG00000006040	-0.480885	2.66e-05	0.000250838	-0.266434	0.0125207	0.0505029	-0.214451	0.012167	0.0569505	dose dependent	black	8.52153
ANKRD13A	ENSSSCG00000009924	-0.271003	2.68e-05	0.000251903	-0.0802661	0.171238	0.322736	-0.190737	0.000138808	0.00217938		blue	181.525
TUFT1	ENSSSCG00000006620	-0.565775	2.68e-05	0.000251903	-0.313163	0.0120285	0.0490198	-0.252612	0.010257	0.0504069	dose dependent	turquoise	160.985
PRKD2	ENSSSCG00000026152	-0.52507	2.71e-05	0.000254401	-0.228223	0.0470301	0.131439	-0.296847	0.00167741	0.013648		yellow	93.2045
	ENSSSCG00000038811	-1.65943	2.71e-05	0.00025452	-1.81231	2.56e-06	0.00010449	0.152885	0.528958	0.699847		blue	16.299
FRMPD1	ENSSSCG00000005352	-1.71898	2.73e-05	0.000256394	-0.576616	0.109425	0.237658	-1.14237	3.97e-05	0.000850249		blue	54.791
LRRK1	ENSSSCG00000004823	-0.500655	2.73e-05	0.000256394	-0.474671	4e-05	0.000807081	-0.025984	0.747428	0.853425	lower sensitivity	turquoise	470.58
BRWD1	ENSSSCG00000021042	0.470156	2.74e-05	0.000256802	0.290929	0.00570297	0.0289809	0.179226	0.0307154	0.108384		turquoise	721.382
FGFR4	ENSSSCG00000014047	-0.39484	2.75e-05	0.000257238	-0.319343	0.000430226	0.0045066	-0.0754966	0.270251	0.464383	lower sensitivity	blue	244.898
EPHB4	ENSSSCG00000007675	-0.484591	2.78e-05	0.00026059	-0.14298	0.173084	0.325351	-0.341611	0.000129102	0.00205663		blue	251.182
DBN1	ENSSSCG00000040706	-0.573986	2.81e-05	0.000262577	-0.345847	0.00623482	0.0308327	-0.228138	0.0177404	0.0744345	dose dependent	blue	111.386
GEM	ENSSSCG00000006105	-1.34663	2.82e-05	0.00026338	-1.11208	0.000183814	0.00241367	-0.234557	0.216846	0.404213		black	10.3383
MTR	ENSSSCG00000010143	-0.42096	2.82e-05	0.00026338	-0.271416	0.00399306	0.0225822	-0.149544	0.0407355	0.131675		turquoise	436.669
PRCP	ENSSSCG00000014899	-0.448281	2.84e-05	0.000265268	-0.377953	0.000267668	0.00317097	-0.0703285	0.365657	0.560842	lower sensitivity	blue	50.3859
RHOBTB1	ENSSSCG00000028327	-0.507367	2.84e-05	0.000265268	-0.504409	2.07e-05	0.000504341	-0.00295745	0.971448	0.985418	lower sensitivity	turquoise	218.304
C1orf198	ENSSSCG00000010181	-0.506533	2.86e-05	0.000266336	-0.38299	0.000800844	0.00700887	-0.123543	0.142205	0.307064	lower sensitivity	turquoise	296.325
DRAM2	ENSSSCG00000026922	0.448823	2.86e-05	0.000266362	0.374118	0.000347939	0.00386302	0.0747051	0.352002	0.546726	lower sensitivity	blue	385.709
PPP5C	ENSSSCG00000003098	0.309602	2.86e-05	0.000266379	0.274315	0.000138029	0.00197675	0.0352865	0.507233	0.683088	lower sensitivity	black	19.2946
FGD4	ENSSSCG00000000530	0.589889	2.87e-05	0.000267609	0.550197	8.33e-05	0.00138598	0.0396927	0.707441	0.827289	lower sensitivity	brown	87.7633
P2RY12	ENSSSCG00000011713	-1.03592	2.9e-05	0.000269733	-0.610453	0.00658097	0.0319905	-0.425467	0.00909237	0.0463711	dose dependent	magenta	23.465
	ENSSSCG00000031547	0.52335	2.9e-05	0.000269733	0.252953	0.0298186	0.0949726	0.270396	0.00484294	0.0295707	dose dependent	magenta	44.1454
HELB	ENSSSCG00000000477	0.608788	2.91e-05	0.000270091	0.0979862	0.459924	0.622523	0.510802	1.61e-05	0.000430168		brown	134.427
PRPF19	ENSSSCG00000013107	0.292863	2.91e-05	0.00027001	0.153485	0.0178417	0.0653643	0.139378	0.0070801	0.0390287	dose dependent	black	19.074
TMX2	ENSSSCG00000013176	0.280581	2.91e-05	0.00027001	0.00791602	0.895727	0.94141	0.272665	6.78e-07	3.54e-05		magenta	28.6111
PKD2	ENSSSCG00000009217	-0.672615	2.92e-05	0.000271005	-0.558116	0.000251808	0.0030436	-0.114498	0.289044	0.483761	lower sensitivity	blue	52.0477
FBXO33	ENSSSCG00000004989	0.467514	2.95e-05	0.000273051	0.268762	0.0106487	0.0451084	0.198752	0.0193693	0.0791387	dose dependent	brown	73.6627
LETM1	ENSSSCG00000008675	0.472275	2.96e-05	0.000273851	0.311385	0.00343482	0.0202574	0.16089	0.0511407	0.15423		green	67.1664
FAF2	ENSSSCG00000014057	0.293512	2.98e-05	0.000275969	0.18759	0.00449637	0.0245439	0.105922	0.0396094	0.129188	lower sensitivity	turquoise	518.59
ZNF713	ENSSSCG00000029029	0.448536	3.01e-05	0.000278401	0.170938	0.0851591	0.199634	0.277598	0.000981849	0.00931771		yellow	68.128
BTRC	ENSSSCG00000010563	-0.297166	3.05e-05	0.000282153	-0.279937	5.67e-05	0.00103036	-0.0172295	0.730565	0.842042	lower sensitivity	turquoise	141.488
	ENSSSCG00000007454	-0.396245	3.07e-05	0.000283573	-0.185179	0.0339053	0.104119	-0.211066	0.00274773	0.0195275		turquoise	451.154
HSPA14	ENSSSCG00000011051	0.556743	3.1e-05	0.000286134	0.135085	0.268956	0.438004	0.421658	8.1e-05	0.0014513		blue	451.389
BTBD3	ENSSSCG00000020853	-0.590264	3.14e-05	0.000289161	-0.312815	0.0158639	0.0601777	-0.27745	0.00569484	0.0333847	dose dependent	turquoise	295.993
DAGLB	ENSSSCG00000027288	0.439604	3.14e-05	0.000289308	0.341407	0.000803612	0.00702876	0.0981968	0.211282	0.397394	lower sensitivity	green	44.0081
DHX57	ENSSSCG00000008479	0.578709	3.14e-05	0.000289161	-0.0629977	0.616253	0.750676	0.641707	5.42e-08	4.95e-06		brown	59.9662
GATA6	ENSSSCG00000003702	0.420215	3.14e-05	0.000289161	0.188252	0.0434069	0.123827	0.231963	0.00251806	0.0183176		magenta	24.949
PRKAG2	ENSSSCG00000016432	-0.453989	3.14e-05	0.000289161	-0.0690221	0.481335	0.640054	-0.384967	7.13e-06	0.000228721		blue	236.598
MARVELD3	ENSSSCG00000002734	-0.691017	3.15e-05	0.000289434	0.226286	0.134881	0.274013	-0.917303	5.04e-10	1.35e-07		pink	35.1845
S1PR1	ENSSSCG00000029849	0.535764	3.18e-05	0.000292262	0.447338	0.000336238	0.00376852	0.0884267	0.347412	0.543138	lower sensitivity	black	9.51563
LYPD6	ENSSSCG00000023627	-1.47529	3.2e-05	0.000294111	-1.10644	0.000628425	0.00592408	-0.36885	0.0769391	0.203638		blue	39.14
TNFAIP2	ENSSSCG00000036612	-0.621729	3.21e-05	0.000294607	-0.425741	0.00258473	0.0165647	-0.195988	0.072095	0.194721		blue	165.581
GCC1	ENSSSCG00000035211	0.428731	3.27e-05	0.000300073	0.266203	0.00626572	0.03091	0.162528	0.0356819	0.120543		magenta	14.7244
LRRC59	ENSSSCG00000028019	0.564357	3.27e-05	0.000299773	-0.0437057	0.720818	0.828501	0.608063	8e-08	6.64e-06		brown	65.3723
MEOX2	ENSSSCG00000015357	-1.12648	3.29e-05	0.000300842	-0.516275	0.0329026	0.101948	-0.610202	0.000752698	0.00761724		pink	19.2517
	ENSSSCG00000004781	-2.2496	3.29e-05	0.000300842	-1.58937	0.00112733	0.00900977	-0.660232	0.0312816	0.109711		blue	60.4582
HOXA3	ENSSSCG00000016705	-1.15693	3.3e-05	0.000301477	-1.00879	0.000108544	0.00166013	-0.148136	0.379104	0.572577		blue	62.607
PLAUR	ENSSSCG00000032434	-0.5837	3.31e-05	0.000302367	-0.277331	0.030305	0.0960466	-0.306369	0.00235536	0.0174748	dose dependent	magenta	15.2448
GUCY1A3	ENSSSCG00000008866	-0.661505	3.4e-05	0.000310524	-0.624869	4.75e-05	0.000914085	-0.0366361	0.728375	0.840336	lower sensitivity	turquoise	321.211
GRSF1	ENSSSCG00000008940	0.323286	3.41e-05	0.000310792	0.106183	0.136072	0.27588	0.217103	0.000311522	0.0039719		brown	86.639
SDHAF1	ENSSSCG00000024907	0.492895	3.41e-05	0.000310792	0.433665	0.000198425	0.00254826	0.0592302	0.502137	0.678609	lower sensitivity	turquoise	859.995
MYCL	ENSSSCG00000039761	-0.644636	3.42e-05	0.000311931	-0.27307	0.0537518	0.143872	-0.371566	0.00111924	0.0101463		blue	63.4921
MINPP1	ENSSSCG00000010435	0.448745	3.47e-05	0.000315909	-0.0738224	0.452125	0.616072	0.522567	1.89e-08	2.12e-06		brown	141.88
VASP	ENSSSCG00000036317	-0.230924	3.47e-05	0.000316171	0.131252	0.0116107	0.0478954	-0.362176	4.57e-12	3.09e-09		brown	46.2484
TAPT1	ENSSSCG00000021828	0.373895	3.49e-05	0.000317592	0.0658105	0.420598	0.588497	0.308084	1.65e-05	0.000437302		yellow	94.5919
PTPRU	ENSSSCG00000003590	1.72902	3.52e-05	0.00031977	0.720592	0.0634227	0.161728	1.00843	0.00204541	0.0158123		black	11.0488
PRICKLE3	ENSSSCG00000012293	0.731184	3.53e-05	0.000320916	0.714946	6.2e-05	0.00109388	0.0162383	0.906148	0.951657	lower sensitivity	green	35.2897
IER3	ENSSSCG00000027607	-1.05431	3.54e-05	0.000321861	-0.365928	0.107072	0.234378	-0.688384	0.000126522	0.00203612		pink	7.83135
NKD1	ENSSSCG00000039875	0.781376	3.56e-05	0.000323131	0.174257	0.313938	0.486609	0.60712	6.68e-05	0.00125412		pink	12.5498
	ENSSSCG00000040538	0.38467	3.56e-05	0.000323131	0.270717	0.00216913	0.0146726	0.113953	0.0940314	0.233195	lower sensitivity	turquoise	65.3182
ARMCX2	ENSSSCG00000012510	-0.43505	3.58e-05	0.000324383	-0.326198	0.0010029	0.00822391	-0.108853	0.135191	0.297088	lower sensitivity	blue	75.5551
EPHA1	ENSSSCG00000016459	-0.431889	3.58e-05	0.000324101	-0.231148	0.0172725	0.0640419	-0.200741	0.00975641	0.0486209	dose dependent	yellow	82.9561
NFKBIE	ENSSSCG00000001703	-0.508092	3.59e-05	0.000325013	-0.0946392	0.392059	0.562158	-0.413452	1.45e-05	0.000396601		purple	32.7158
YTHDF1	ENSSSCG00000040086	0.40725	3.59e-05	0.000325013	0.2844	0.00244911	0.0159136	0.12285	0.0934056	0.232279	lower sensitivity	green	53.8899
IDH3A	ENSSSCG00000032498	0.364748	3.6e-05	0.000325793	0.160685	0.048379	0.133525	0.204063	0.0022854	0.0170718		yellow	67.5608
RBMX2	ENSSSCG00000032739	0.446964	3.62e-05	0.000326702	0.191634	0.0565013	0.148982	0.25533	0.00241368	0.0177819		blue	207.37
TEDC2	ENSSSCG00000008055	0.491695	3.62e-05	0.000326702	0.219104	0.0478457	0.132795	0.27259	0.00317743	0.0216523		turquoise	272.594
	ENSSSCG00000033700	0.514408	3.64e-05	0.000328251	0.217897	0.0571598	0.150299	0.296511	0.00166588	0.0136054		turquoise	812.328
ABR	ENSSSCG00000017804	-0.434308	3.67e-05	0.000330965	-0.293379	0.00310504	0.0189254	-0.140929	0.0650875	0.181299		blue	312.289
PMS1	ENSSSCG00000016045	0.637358	3.67e-05	0.00033106	0.238479	0.0959791	0.216963	0.398879	0.00110599	0.0100563		yellow	120.381
ZNF106	ENSSSCG00000004725	0.420951	3.68e-05	0.000331744	-0.0389666	0.672591	0.791698	0.459918	8.48e-08	6.95e-06		brown	96.3749
AP1B1	ENSSSCG00000009978	0.356043	3.69e-05	0.000332121	0.0916109	0.241726	0.408145	0.264433	7.69e-05	0.0013993		turquoise	337.06
TMEM268	ENSSSCG00000032835	-0.482065	3.7e-05	0.000332439	-0.139691	0.186648	0.342164	-0.342374	0.000120285	0.00196249		blue	209.191
	ENSSSCG00000027349	-0.45873	3.72e-05	0.000334566	-0.403181	0.000153788	0.00212828	-0.0555487	0.46215	0.644917	lower sensitivity	blue	120.878
C18orf25	ENSSSCG00000004500	0.319762	3.73e-05	0.000334727	0.122997	0.0848443	0.19906	0.196765	0.00100118	0.00938395		brown	56.482
PIP5K1C	ENSSSCG00000013490	0.408248	3.75e-05	0.000337129	0.433945	1.4e-05	0.000382898	-0.025697	0.726883	0.839367	lower sensitivity	blue	122.247
DIO3	ENSSSCG00000036990	1.44004	3.76e-05	0.000337264	2.14066	1.79e-07	1.39e-05	-0.700626	0.0384234	0.126719		black	7.13354
EIF4A3	ENSSSCG00000017155	0.415275	3.77e-05	0.0003384	0.248488	0.00842239	0.0380173	0.166788	0.0247789	0.0940352	dose dependent	turquoise	797.842
SCARB1	ENSSSCG00000009759	-0.355841	3.78e-05	0.000338719	-0.313269	0.000197492	0.00254087	-0.0425729	0.49812	0.675234	lower sensitivity	blue	298.875
	ENSSSCG00000036148	0.605456	3.78e-05	0.000338964	0.59159	6.65e-05	0.00115762	0.0138659	0.903568	0.950448	lower sensitivity	green	11.2746
SEMA7A	ENSSSCG00000023165	-0.643011	3.79e-05	0.000339507	-0.115213	0.411883	0.581178	-0.527798	1.34e-05	0.000373799		purple	30.7894
TMEM171	ENSSSCG00000014066	-0.630179	3.8e-05	0.000340178	-0.340145	0.0157011	0.0597248	-0.290034	0.00821238	0.0431721	dose dependent	blue	48.8534
TMEM136	ENSSSCG00000037406	-0.790524	3.81e-05	0.000340829	-0.493981	0.00490359	0.0259826	-0.296543	0.0201105	0.081094	dose dependent	pink	5.56943
DENND6A	ENSSSCG00000011467	-0.431285	3.82e-05	0.00034106	-0.355574	0.000356293	0.00394034	-0.0757108	0.29089	0.485777	lower sensitivity	turquoise	148.05
	ENSSSCG00000035686	0.367136	3.82e-05	0.000341171	0.188827	0.0220606	0.0759501	0.178309	0.00685119	0.0381375	dose dependent	turquoise	260.127
TRIB2	ENSSSCG00000039080	0.532226	3.83e-05	0.000341906	0.240423	0.0455897	0.128605	0.291803	0.00353327	0.023365		black	9.03717
AGBL2	ENSSSCG00000040838	-0.514938	3.85e-05	0.000343488	-0.322219	0.00539515	0.0278458	-0.192719	0.0272488	0.099868	dose dependent	blue	61.0312
GSPT2	ENSSSCG00000012317	0.36909	3.85e-05	0.000343488	0.262596	0.00217455	0.0146883	0.106494	0.110857	0.259963	lower sensitivity	blue	358.395
PALB2	ENSSSCG00000010794	0.309384	3.89e-05	0.000346249	0.106195	0.123874	0.258733	0.203189	0.000499785	0.00564947		brown	99.3592
BAG5	ENSSSCG00000037197	0.440117	3.92e-05	0.000349295	0.314087	0.00222181	0.01492	0.12603	0.118461	0.271216	lower sensitivity	black	11.2456
AKAP12	ENSSSCG00000031733	-0.571519	3.93e-05	0.000349872	-0.596159	1.28e-05	0.000354755	0.0246407	0.793201	0.882185	lower sensitivity	turquoise	263.207
	ENSSSCG00000033422	-0.369457	3.95e-05	0.000350877	-0.340356	9.67e-05	0.00152486	-0.0291015	0.643866	0.783502	lower sensitivity	turquoise	288.654
SLC30A7	ENSSSCG00000006860	0.341561	3.99e-05	0.000354405	0.0690396	0.361007	0.532752	0.272521	3.59e-05	0.000780959		brown	131.835
SGSH	ENSSSCG00000017152	-0.520276	4e-05	0.000355499	-0.241521	0.0378442	0.112533	-0.278755	0.00287462	0.0201366		yellow	67.4234
HYKK	ENSSSCG00000001755	-0.666618	4.04e-05	0.000358388	-0.617102	7.79e-05	0.00131732	-0.0495168	0.648719	0.786249	lower sensitivity	turquoise	286.789
SPOUT1	ENSSSCG00000005662	0.37037	4.04e-05	0.000358388	0.202677	0.0165173	0.0619983	0.167693	0.0142037	0.0634668	dose dependent	turquoise	566.101
TBX2	ENSSSCG00000027060	-0.603915	4.05e-05	0.000358728	-0.330152	0.0143135	0.0558595	-0.273764	0.00802246	0.042513	dose dependent	blue	220.659
RABGEF1	ENSSSCG00000007735	0.378849	4.06e-05	0.000359178	0.190833	0.0265187	0.0871325	0.188016	0.00734504	0.0399981	dose dependent	blue	446.895
FBL	ENSSSCG00000030510	0.384812	4.1e-05	0.000363032	0.2698	0.00243277	0.0158634	0.115012	0.0934256	0.232279	lower sensitivity	turquoise	742.743
TMEM120B	ENSSSCG00000009808	-0.571305	4.1e-05	0.000362969	-0.19505	0.124809	0.26015	-0.376255	0.000395737	0.00472684		pink	36.2715
MAT1A	ENSSSCG00000010337	0.629107	4.12e-05	0.000364518	0.674936	1.01e-05	0.000298897	-0.0458296	0.671481	0.803438	lower sensitivity	green	29.1823
SLBP	ENSSSCG00000008676	-0.387175	4.13e-05	0.000364778	-0.261615	0.0032852	0.019581	-0.125559	0.066301	0.18387	lower sensitivity	blue	149.582
	ENSSSCG00000004071	-0.461595	4.13e-05	0.000364778	-0.273286	0.00880975	0.0392782	-0.188309	0.019117	0.0782677	dose dependent	turquoise	288.881
TMEM139	ENSSSCG00000031799	-0.915428	4.14e-05	0.000365569	-0.5754	0.00490483	0.0259826	-0.340028	0.0221829	0.0869016	dose dependent	black	11.3612
	ENSSSCG00000013405	0.339838	4.15e-05	0.000365965	0.11871	0.116919	0.248863	0.221128	0.000465849	0.00537851		yellow	137.686
ELP2	ENSSSCG00000020898	0.455628	4.16e-05	0.000366196	0.170284	0.0956806	0.216522	0.285343	0.000857094	0.00845054		blue	193.981
	ENSSSCG00000034092	0.419016	4.16e-05	0.000366716	0.443172	1.73e-05	0.000445564	-0.0241564	0.751341	0.856174	lower sensitivity	turquoise	846.879
SLU7	ENSSSCG00000017033	0.407976	4.17e-05	0.000366823	0.339367	0.000450759	0.0046751	0.0686087	0.351663	0.546505	lower sensitivity	blue	333.974
ITGA9	ENSSSCG00000011245	0.503141	4.18e-05	0.00036742	0.0557525	0.61489	0.749412	0.447389	4.94e-06	0.000173463		magenta	31.3973
SCD	ENSSSCG00000010554	-1.16769	4.18e-05	0.000367611	-1.18988	3.1e-05	0.000676124	0.0221839	0.916755	0.957627	lower sensitivity	turquoise	56.7909
CNTFR	ENSSSCG00000010974	-0.526101	4.19e-05	0.000367624	-0.226532	0.0525305	0.141561	-0.299569	0.0013296	0.0115722		blue	275.507
MYRF	ENSSSCG00000013078	-0.499577	4.19e-05	0.000367624	-0.284543	0.0118167	0.0484212	-0.215033	0.0146973	0.0649559	dose dependent	blue	278.397
LUZP1	ENSSSCG00000003532	-0.491433	4.25e-05	0.000372779	-0.403403	0.000427676	0.00449155	-0.0880299	0.291582	0.486416	lower sensitivity	turquoise	325.341
PDE3B	ENSSSCG00000013388	0.418733	4.28e-05	0.000375065	-0.0545107	0.556264	0.703391	0.473243	4.63e-08	4.35e-06		brown	92.1114
ANKRD17	ENSSSCG00000024592	0.428507	4.29e-05	0.000376112	0.0855261	0.368107	0.539712	0.342981	3.23e-05	0.000722537		brown	154.897
POLR3H	ENSSSCG00000000063	0.458274	4.29e-05	0.00037568	0.249539	0.0172775	0.0640419	0.208735	0.0135836	0.0614122	dose dependent	turquoise	178.141
BPNT1	ENSSSCG00000010822	0.496224	4.3e-05	0.000376197	0.214846	0.0556053	0.147359	0.281378	0.00245387	0.0179613		turquoise	427.978
CDC25B	ENSSSCG00000007151	-0.631709	4.37e-05	0.000382034	-0.581216	9.29e-05	0.00148931	-0.0504928	0.627563	0.771774	lower sensitivity	turquoise	264.344
CLIC4	ENSSSCG00000038994	-0.427212	4.38e-05	0.00038285	-0.319587	0.0013804	0.0104034	-0.107625	0.158978	0.330614	lower sensitivity	turquoise	45.3566
	ENSSSCG00000005257	-0.773205	4.38e-05	0.00038285	-0.720905	6.5e-05	0.00113539	-0.0522998	0.665614	0.799346	lower sensitivity	turquoise	163.196
DIS3L	ENSSSCG00000004941	-0.488506	4.41e-05	0.000385317	-0.428839	0.000177642	0.00236268	-0.0596668	0.460731	0.643951	lower sensitivity	turquoise	242.966
CYP4V2	ENSSSCG00000032687	-0.614608	4.44e-05	0.000387591	-0.198577	0.148808	0.293599	-0.416031	0.000330862	0.00416604		turquoise	60.9627
GZF1	ENSSSCG00000007117	0.40564	4.46e-05	0.000389221	0.304141	0.00144792	0.0107649	0.101498	0.169949	0.344909	lower sensitivity	turquoise	203.726
	ENSSSCG00000040056	-0.408797	4.47e-05	0.000389253	-0.0635174	0.483166	0.641716	-0.34528	1.31e-05	0.000366411		black	11.9821
KMO	ENSSSCG00000025686	0.468714	4.49e-05	0.000391011	0.0478697	0.644576	0.771597	0.420844	4.68e-06	0.000166214		blue	278.252
MR1	ENSSSCG00000015540	-0.917923	4.5e-05	0.000391121	-0.771759	0.000252213	0.00304472	-0.146164	0.303093	0.499158		turquoise	39.7925
NABP1	ENSSSCG00000016062	0.552725	4.5e-05	0.000391121	0.359379	0.00547303	0.0281018	0.193345	0.0624133	0.176591		yellow	72.1893
CPS1	ENSSSCG00000016159	0.710472	4.51e-05	0.000392219	0.36206	0.0244802	0.0821686	0.348412	0.00660813	0.0370858	dose dependent	brown	65.5748
EIF3D	ENSSSCG00000000141	0.328451	4.52e-05	0.00039225	0.396137	1.43e-06	6.68e-05	-0.0676864	0.239455	0.430702	lower sensitivity	turquoise	592.409
SLC15A4	ENSSSCG00000025820	0.417365	4.55e-05	0.000395385	0.164843	0.0797412	0.190364	0.252522	0.00119266	0.0106685		magenta	24.1462
NIPAL4	ENSSSCG00000017053	-1.2521	4.58e-05	0.000397251	-0.832477	0.00287435	0.0178896	-0.419622	0.0283151	0.102437		blue	128.76
SNX30	ENSSSCG00000005471	0.458227	4.58e-05	0.000397218	0.158131	0.1275	0.264128	0.300096	0.000677953	0.00707286		turquoise	29.4093
FLVCR2	ENSSSCG00000021606	-0.476804	4.59e-05	0.0003976	-0.450675	8.83e-05	0.00144735	-0.0261284	0.757337	0.859512	lower sensitivity	blue	145.034
WASL	ENSSSCG00000016604	-0.414656	4.64e-05	0.000402006	-0.444281	1.15e-05	0.00032828	0.0296247	0.678206	0.80817	lower sensitivity	turquoise	477.01
PGM5	ENSSSCG00000005243	-0.494759	4.66e-05	0.00040361	-0.231498	0.0377084	0.112278	-0.263261	0.00304236	0.0209594		blue	288.312
	ENSSSCG00000008422	0.558864	4.67e-05	0.000403734	0.0249073	0.841942	0.909498	0.533957	2.51e-06	0.000100388		blue	55.5243
DDX10	ENSSSCG00000015011	0.542237	4.7e-05	0.000406385	0.136786	0.263424	0.432522	0.405451	0.000138147	0.00217628		brown	56.867
TCP11L1	ENSSSCG00000030326	0.404212	4.71e-05	0.000406688	0.381919	9.02e-05	0.00146799	0.0222926	0.755802	0.858841	lower sensitivity	blue	336.505
	ENSSSCG00000015023	-0.332004	4.73e-05	0.000408348	-0.377205	4.52e-06	0.000159362	0.0452007	0.435804	0.62309	lower sensitivity	turquoise	261.662
HPS4	ENSSSCG00000009960	-0.303436	4.74e-05	0.000409152	-0.221346	0.00175078	0.0124113	-0.0820897	0.125154	0.281389	lower sensitivity	blue	341.776
ZNF318	ENSSSCG00000001667	-0.593797	4.74e-05	0.000409152	-0.35813	0.00816275	0.0372534	-0.235667	0.022997	0.0890364	dose dependent	turquoise	239.298
MLIP	ENSSSCG00000001485	-0.664854	4.77e-05	0.000411306	-0.486237	0.00157277	0.0114588	-0.178617	0.116408	0.267863		turquoise	567.341
GCN1	ENSSSCG00000009898	0.313852	4.78e-05	0.000411889	0.0315484	0.651311	0.776792	0.282304	5.01e-06	0.000174546		magenta	50.7682
FAM19A2	ENSSSCG00000034686	-2.04096	4.79e-05	0.000412673	-0.965702	0.0297803	0.0949247	-1.07526	0.000654206	0.00688592	dose dependent	magenta	16.154
	ENSSSCG00000016226	0.455214	4.8e-05	0.000412841	0.108707	0.286274	0.456402	0.346506	7.78e-05	0.00140951		yellow	111.504
NUP50	ENSSSCG00000000019	0.253469	4.82e-05	0.000414121	0.139278	0.0165206	0.0619983	0.114191	0.0135157	0.0612025	dose dependent	blue	312.512
ANPEP	ENSSSCG00000001849	-0.463117	4.83e-05	0.000414919	-0.504855	1.11e-05	0.000320849	0.0417388	0.616726	0.763663	lower sensitivity	blue	243.204
SEPT11	ENSSSCG00000008986	-0.415137	4.87e-05	0.000417993	-0.329863	0.000678788	0.0062452	-0.0852737	0.229638	0.419076	lower sensitivity	turquoise	28.4884
ITPKC	ENSSSCG00000003000	0.387643	4.87e-05	0.000417993	0.440592	5.91e-06	0.000196103	-0.0529491	0.455121	0.639751	lower sensitivity	green	22.253
	ENSSSCG00000016091	-0.686295	4.89e-05	0.000419154	-0.465692	0.0029266	0.0181431	-0.220603	0.0528104	0.157251		blue	15.1896
SLC25A11	ENSSSCG00000032472	0.621111	4.95e-05	0.000423979	0.178549	0.207893	0.368986	0.442563	0.000342711	0.00427725		black	12.0641
RNF214	ENSSSCG00000015077	-0.328458	4.97e-05	0.000425215	-0.128619	0.0820197	0.194428	-0.199839	0.00094598	0.00909404		blue	161.624
	ENSSSCG00000004573	0.997519	4.97e-05	0.000425215	0.309325	0.176914	0.329973	0.688194	0.000583479	0.00634885		black	8.99136
ABCA1	ENSSSCG00000005423	0.565602	4.98e-05	0.000426351	0.194334	0.127527	0.264146	0.371268	0.000490506	0.00558138		brown	126.123
	ENSSSCG00000023264	-0.357901	4.99e-05	0.000426424	-0.429812	2.06e-06	8.88e-05	0.0719108	0.267309	0.46134	lower sensitivity	green	7.92283
RAF1	ENSSSCG00000024453	-0.214245	5.01e-05	0.0004279	-0.141316	0.00465465	0.0250924	-0.0729294	0.0608874	0.173555	lower sensitivity	blue	275.287
	ENSSSCG00000034335	-0.821434	5.01e-05	0.000428322	-0.21305	0.242537	0.408829	-0.608384	6.23e-05	0.00119095		pink	16.6143
	ENSSSCG00000026196	0.577382	5.03e-05	0.000428953	0.317762	0.0179526	0.0656012	0.25962	0.0177633	0.0744673	dose dependent	magenta	20.0367
PTGER2	ENSSSCG00000021862	-1.11032	5.04e-05	0.000430253	-0.97854	0.000142349	0.00202526	-0.131775	0.433594	0.621587	lower sensitivity	blue	23.7645
TTC7A	ENSSSCG00000008434	-0.416729	5.05e-05	0.000430406	-0.441729	1.61e-05	0.000424249	0.0249999	0.732647	0.843207	lower sensitivity	blue	230.012
RIN2	ENSSSCG00000028004	-0.393966	5.08e-05	0.000433025	-0.273607	0.00276504	0.0174002	-0.120358	0.0809357	0.211046	lower sensitivity	blue	327.362
TMEM201	ENSSSCG00000003393	0.809727	5.1e-05	0.000434058	0.755914	0.000175349	0.00234538	0.0538127	0.734296	0.844145	lower sensitivity	green	40.213
NCF4	ENSSSCG00000000137	0.538633	5.15e-05	0.000438427	0.681939	1.02e-06	5.15e-05	-0.143306	0.161596	0.334371		turquoise	640.249
NSUN5	ENSSSCG00000007704	0.428266	5.18e-05	0.000440388	0.360218	0.00049351	0.00498006	0.0680487	0.391666	0.583916	lower sensitivity	black	20.6351
PLEKHF1	ENSSSCG00000002852	0.663777	5.19e-05	0.000441542	0.692207	2.89e-05	0.000641116	-0.0284299	0.818465	0.898923	lower sensitivity	turquoise	194.665
	ENSSSCG00000015473	0.366957	5.23e-05	0.000444083	0.0401878	0.625437	0.757902	0.32677	7.61e-06	0.000241836		turquoise	410.66
FAM160B2	ENSSSCG00000009614	-0.34397	5.28e-05	0.000448202	0.00803651	0.916868	0.953937	-0.352006	5.1e-07	2.84e-05		yellow	104.423
LIF	ENSSSCG00000040961	-1.63907	5.3e-05	0.000449682	-1.81848	2.85e-06	0.000112053	0.179419	0.407062	0.597878		blue	50.0453
RALB	ENSSSCG00000025455	-0.405757	5.3e-05	0.000449682	-0.167202	0.0701422	0.174227	-0.238555	0.00164762	0.0135107		turquoise	631.928
ISLR2	ENSSSCG00000036011	-1.21107	5.32e-05	0.000450869	-1.06043	0.000148554	0.00208535	-0.15064	0.395904	0.587608		blue	86.5364
KIRREL1	ENSSSCG00000006453	-0.584162	5.35e-05	0.000453219	-0.47927	0.000487077	0.00492918	-0.104891	0.2891	0.483761	lower sensitivity	blue	233.696
FAT4	ENSSSCG00000036155	-0.719059	5.36e-05	0.000453402	-0.476052	0.00393111	0.0223209	-0.243007	0.0461332	0.143499		turquoise	267.101
SNORD88	ENSSSCG00000032199	1.66864	5.39e-05	0.00045558	0.519076	0.183052	0.337911	1.14956	0.000903384	0.00878476		pink	3.92043
WDR5	ENSSSCG00000024912	0.370962	5.39e-05	0.000455886	0.336609	0.000184269	0.00241457	0.0343529	0.609354	0.75835	lower sensitivity	turquoise	838.935
	ENSSSCG00000024500	0.662528	5.42e-05	0.000457632	0.667068	5.15e-05	0.000964531	-0.00454024	0.970817	0.985097	lower sensitivity	turquoise	567.017
GPR34	ENSSSCG00000022309	0.68618	5.44e-05	0.000459503	0.398259	0.0140396	0.055124	0.287921	0.0308887	0.108751		blue	369.648
SOS2	ENSSSCG00000005015	-0.456088	5.44e-05	0.000459503	-0.225893	0.0298984	0.0951513	-0.230196	0.00521548	0.0311741	dose dependent	turquoise	338.205
LRRC17	ENSSSCG00000036452	-1.03194	5.45e-05	0.00045955	-1.0766	1.22e-05	0.000341946	0.0446618	0.773531	0.869785	lower sensitivity	magenta	24.9286
ISM1	ENSSSCG00000007073	1.75743	5.46e-05	0.000459918	0.8833	0.0370551	0.111001	0.874127	0.0181877	0.0755539		pink	5.60652
NAB2	ENSSSCG00000000411	-0.96909	5.46e-05	0.000460239	-0.417814	0.0556382	0.147364	-0.551276	0.00142168	0.0121719		pink	11.0049
	ENSSSCG00000032239	0.346282	5.49e-05	0.000462337	0.133143	0.093114	0.21264	0.213139	0.00131125	0.0114335		brown	84.9347
SCNN1A	ENSSSCG00000000707	0.909936	5.5e-05	0.000462698	0.73573	0.00107525	0.0086717	0.174206	0.341267	0.536859		green	16.7262
	ENSSSCG00000034618	0.533215	5.51e-05	0.000462935	0.23588	0.0559231	0.147815	0.297334	0.00388439	0.0251474		yellow	78.1513
RBM10	ENSSSCG00000012271	0.342048	5.55e-05	0.000466528	0.263875	0.00115622	0.00918128	0.0781736	0.203595	0.387511	lower sensitivity	green	64.5174
BOP1	ENSSSCG00000005920	0.521708	5.57e-05	0.000467913	0.51631	5.89e-05	0.00105554	0.00539754	0.954685	0.977083	lower sensitivity	green	40.6227
HYOU1	ENSSSCG00000015106	0.694496	5.57e-05	0.000467913	-0.0376296	0.809231	0.889858	0.732126	2.73e-07	1.77e-05		turquoise	74.0971
RAD23A	ENSSSCG00000013747	0.28224	5.58e-05	0.000468365	0.189632	0.00416229	0.0232335	0.0926085	0.0701869	0.191073	lower sensitivity	magenta	32.2049
PWP1	ENSSSCG00000000161	0.336414	5.6e-05	0.000469337	0.0740628	0.330341	0.503259	0.262351	6.49e-05	0.00122453		blue	247.154
RASGRP2	ENSSSCG00000013023	0.444233	5.6e-05	0.000469337	0.612081	2.03e-07	1.52e-05	-0.167848	0.0502958	0.152435		turquoise	586.752
WDSUB1	ENSSSCG00000035702	-0.504081	5.6e-05	0.000469337	-0.235255	0.0399764	0.117008	-0.268825	0.00303353	0.0209266		black	10.7036
DLG2	ENSSSCG00000014904	-0.645271	5.62e-05	0.000470541	-0.227347	0.116748	0.248612	-0.417924	0.000373814	0.00455188		turquoise	378.56
ARL4D	ENSSSCG00000017380	0.573183	5.65e-05	0.000472325	0.514155	0.000280298	0.00327893	0.0590281	0.591946	0.745744	lower sensitivity	turquoise	749.902
REEP4	ENSSSCG00000009617	-0.678384	5.65e-05	0.000472325	-0.201508	0.187244	0.34299	-0.476875	0.000179484	0.00265629		pink	11.1561
VPS37D	ENSSSCG00000033358	-0.971	5.65e-05	0.000472325	-0.041656	0.846886	0.912516	-0.929344	9.08e-07	4.51e-05		magenta	30.8065
SAAL1	ENSSSCG00000035393	-0.355934	5.67e-05	0.000473062	-0.216874	0.00909211	0.0402195	-0.13906	0.0339008	0.116154		magenta	22.8205
HIVEP2	ENSSSCG00000004138	-0.785243	5.68e-05	0.000473907	-0.446116	0.0127192	0.0511582	-0.339127	0.0122591	0.057269	dose dependent	turquoise	225.098
PCOLCE2	ENSSSCG00000011683	-0.567724	5.68e-05	0.000473907	-0.204116	0.110907	0.239518	-0.363608	0.000487811	0.00555964		magenta	19.9965
PIP4P1	ENSSSCG00000038172	-0.384486	5.69e-05	0.000474344	-0.150168	0.0866418	0.20214	-0.234318	0.00115765	0.0104343		turquoise	544.068
CHPF2	ENSSSCG00000016436	0.356148	5.7e-05	0.000474572	0.360586	4.43e-05	0.000870938	-0.00443798	0.94582	0.971868	lower sensitivity	green	57.3369
TPD52	ENSSSCG00000006156	-0.391456	5.7e-05	0.000474572	-0.241829	0.00813117	0.0371883	-0.149626	0.0365696	0.122566		turquoise	598.024
TCEAL1	ENSSSCG00000012532	-0.767632	5.74e-05	0.000477349	-0.489458	0.00537245	0.0277691	-0.278175	0.0310608	0.109113		turquoise	216.035
	ENSSSCG00000017941	0.405285	5.74e-05	0.000477349	0.328241	0.000776142	0.00685616	0.0770444	0.303269	0.499331	lower sensitivity	green	69.2644
	ENSSSCG00000023956	-0.410139	5.76e-05	0.00047894	-0.213905	0.0233589	0.0791916	-0.196234	0.00854533	0.0443631	dose dependent	blue	191.505
NEK7	ENSSSCG00000010904	0.455936	5.77e-05	0.000478992	-0.0769481	0.455961	0.619394	0.532884	3.82e-08	3.71e-06		brown	82.5086
TRMT5	ENSSSCG00000024529	0.578	5.77e-05	0.000478992	0.285763	0.0348729	0.106169	0.292237	0.00953794	0.0478188		blue	423.51
TXNDC11	ENSSSCG00000007896	0.304813	5.77e-05	0.000478992	-0.0181398	0.791781	0.878669	0.322953	2.95e-07	1.86e-05		magenta	35.0912
SPATA5	ENSSSCG00000009084	0.631246	5.79e-05	0.000480132	0.298542	0.042935	0.122951	0.332704	0.00684547	0.0381206		yellow	58.9664
SLC13A3	ENSSSCG00000035906	-0.425044	5.83e-05	0.000482923	-0.200259	0.0411275	0.11922	-0.224785	0.00483141	0.0295257		blue	253.131
IGSF9	ENSSSCG00000006396	-1.01802	5.86e-05	0.000485574	-0.682423	0.00336539	0.0199643	-0.335592	0.0420836	0.1346		blue	61.0449
FBXL20	ENSSSCG00000017506	-0.771339	5.92e-05	0.000490276	-0.132581	0.44383	0.609692	-0.638758	1.68e-05	0.000439859		pink	30.5887
TACO1	ENSSSCG00000036944	0.285194	5.93e-05	0.00049064	0.113026	0.0846355	0.198846	0.172168	0.00155306	0.0129984		turquoise	320.246
LINC00116	ENSSSCG00000036582	0.548813	5.95e-05	0.000491449	0.602721	1.64e-05	0.000428512	-0.0539085	0.609028	0.75817	lower sensitivity	turquoise	783.814
MTDH	ENSSSCG00000006084	0.423982	5.95e-05	0.000491449	0.0705965	0.461565	0.623933	0.353386	2.29e-05	0.000553302		brown	126.981
CDADC1	ENSSSCG00000031598	0.443477	5.96e-05	0.000492322	0.0892734	0.377525	0.54853	0.354204	6.21e-05	0.00118978		yellow	104.056
DNAJA3	ENSSSCG00000022874	0.274783	5.98e-05	0.000493503	0.149785	0.0188903	0.0680349	0.124997	0.0137619	0.0619613	dose dependent	green	26.4771
PTPRA	ENSSSCG00000007166	-0.252777	6.02e-05	0.000496163	-0.196573	0.00109616	0.00881031	-0.0562045	0.214313	0.401125	lower sensitivity	turquoise	317.916
NBAS	ENSSSCG00000008621	-0.366506	6.05e-05	0.000498682	-0.397705	1.35e-05	0.000367437	0.0311987	0.632314	0.774845	lower sensitivity	turquoise	557.297
GRAMD1A	ENSSSCG00000002879	0.443507	6.11e-05	0.000502986	0.485834	1.58e-05	0.000418456	-0.0423272	0.613257	0.761138	lower sensitivity	green	42.6454
UBTD2	ENSSSCG00000023948	-0.411879	6.11e-05	0.000503388	-0.157499	0.0925786	0.211775	-0.254381	0.000820021	0.00815306		magenta	20.9524
	ENSSSCG00000014387	-0.355426	6.14e-05	0.000505587	-0.209823	0.0114283	0.0474051	-0.145603	0.0252923	0.0951935	dose dependent	turquoise	527.715
ATP1A2	ENSSSCG00000006391	1.13615	6.15e-05	0.000505719	0.59031	0.0304455	0.0963088	0.545839	0.0190296	0.0780227	dose dependent	green	10.7485
ZFPM1	ENSSSCG00000040875	-0.791826	6.15e-05	0.000505796	-0.385529	0.0338173	0.103982	-0.406297	0.00467973	0.0287724		blue	133.277
CLDN12	ENSSSCG00000035114	0.47027	6.17e-05	0.000507002	0.168533	0.118923	0.251844	0.301736	0.000857852	0.00845214		brown	57.0576
OSGIN2	ENSSSCG00000021184	0.431843	6.18e-05	0.000507523	0.186938	0.0625847	0.160182	0.244905	0.00337648	0.0226451		yellow	65.6729
SEMA3A	ENSSSCG00000015398	1.56819	6.22e-05	0.000510472	0.88875	0.0199625	0.0705548	0.679442	0.0380281	0.125884		blue	80.4557
MIS12	ENSSSCG00000034958	0.415673	6.27e-05	0.000514448	0.2548	0.00937155	0.0411094	0.160873	0.0386922	0.127369		blue	431.534
TMEM60	ENSSSCG00000038541	-0.519908	6.29e-05	0.000515872	-0.279809	0.019549	0.0695088	-0.240098	0.00995673	0.04929	dose dependent	turquoise	514.865
	ENSSSCG00000036822	-1.06494	6.32e-05	0.000517439	-0.316473	0.183819	0.338994	-0.74847	9.18e-05	0.00159377		purple	7.4717
	ENSSSCG00000003667	0.338489	6.36e-05	0.000520428	0.12664	0.105102	0.23136	0.211848	0.0011915	0.0106685		brown	98.8706
LBR	ENSSSCG00000032397	-0.452722	6.37e-05	0.000521086	-0.38397	0.000415514	0.00439638	-0.0687526	0.387923	0.580902	lower sensitivity	turquoise	507.234
LRRTM4	ENSSSCG00000008259	-1.28272	6.41e-05	0.000523988	-0.728649	0.0120099	0.0489582	-0.55407	0.0076653	0.0412923	dose dependent	black	14.4703
PARP1	ENSSSCG00000023660	-0.440023	6.44e-05	0.000526207	-0.560158	7.82e-07	4.17e-05	0.120135	0.128656	0.28694	lower sensitivity	turquoise	301.549
	ENSSSCG00000035611	0.338269	6.49e-05	0.000529645	0.0416057	0.588641	0.729814	0.296663	1.16e-05	0.00033767		magenta	13.728
FAM13B	ENSSSCG00000029125	0.411111	6.5e-05	0.000530188	0.289797	0.00322067	0.0193568	0.121314	0.114134	0.264739	lower sensitivity	yellow	70.3529
	ENSSSCG00000016212	0.402548	6.51e-05	0.000530942	0.310085	0.00139152	0.0104552	0.0924625	0.214698	0.401581	lower sensitivity	green	28.5172
GEMIN5	ENSSSCG00000017066	0.439201	6.56e-05	0.000534616	0.153131	0.130193	0.267673	0.286069	0.000735858	0.00750036		brown	85.4101
PARVA	ENSSSCG00000028827	-0.280095	6.56e-05	0.00053491	-0.338889	2.36e-06	9.94e-05	0.0587937	0.249324	0.442367	lower sensitivity	turquoise	422.871
ACP2	ENSSSCG00000013242	-0.376855	6.62e-05	0.000539095	-0.261833	0.00359038	0.0209225	-0.115022	0.0996077	0.242528	lower sensitivity	blue	331.53
EDA	ENSSSCG00000021647	-0.945282	6.71e-05	0.000546053	-0.733244	0.000852157	0.00730023	-0.212038	0.154456	0.324235		blue	72.5287
CRP	ENSSSCG00000006403	1.3071	6.74e-05	0.000548215	1.13485	0.000322363	0.00364762	0.172248	0.452203	0.637502		blue	218.363
SNORA48	ENSSSCG00000020152	1.16951	6.75e-05	0.000548386	0.45987	0.0984624	0.220956	0.709639	0.0033564	0.0225318		brown	20.2158
	ENSSSCG00000031083	0.258973	6.75e-05	0.000548386	0.166749	0.00646033	0.0316389	0.0922241	0.0525529	0.1569	lower sensitivity	turquoise	595.796
BCL6B	ENSSSCG00000017927	-0.535556	6.79e-05	0.000551101	-0.23246	0.0592054	0.153766	-0.303095	0.00217517	0.0165537		blue	67.9258
MARCH9	ENSSSCG00000033013	-0.47852	6.79e-05	0.000551101	-0.211544	0.0540781	0.144417	-0.266976	0.0022305	0.0168213		yellow	75.386
SARAF	ENSSSCG00000033402	0.396386	6.8e-05	0.00055138	0.203555	0.0276503	0.0898523	0.192832	0.00903151	0.046177	dose dependent	blue	108.374
STAT2	ENSSSCG00000000396	-0.383844	6.8e-05	0.000551325	-0.230207	0.0111863	0.0466331	-0.153637	0.0327076	0.11316		turquoise	373.385
RPRD1B	ENSSSCG00000007342	0.314759	6.82e-05	0.000552374	-0.0195538	0.785392	0.874453	0.334313	3.66e-07	2.18e-05		brown	91.2404
RCAN3	ENSSSCG00000024818	-0.577295	6.86e-05	0.000555797	-0.48873	0.000391943	0.00421012	-0.0885654	0.364226	0.55948	lower sensitivity	blue	64.9989
AATF	ENSSSCG00000017693	0.410193	6.88e-05	0.000556473	0.110699	0.242538	0.408829	0.299494	0.000230841	0.00321184		turquoise	454.937
CD38	ENSSSCG00000008742	-0.849578	6.9e-05	0.000558302	-0.462319	0.0183362	0.0665738	-0.387259	0.00970617	0.0484045	dose dependent	purple	39.7453
GLIS2	ENSSSCG00000023653	-0.750683	6.91e-05	0.000558829	-0.364709	0.0340079	0.104365	-0.385973	0.00369793	0.0242279		yellow	55.5433
RAB30	ENSSSCG00000014900	-0.761201	6.92e-05	0.000559179	-0.53301	0.00269121	0.0170873	-0.228191	0.0745808	0.199707		turquoise	489.2
ABHD14A	ENSSSCG00000030229	1.38753	6.95e-05	0.00056057	0.889983	0.00946237	0.0413556	0.497544	0.0863027	0.220508		green	22.6306
PTCH2	ENSSSCG00000031977	0.8598	6.95e-05	0.00056057	0.229006	0.254618	0.422813	0.630794	0.00034358	0.00428057		turquoise	51.6251
CTH	ENSSSCG00000003789	0.363231	6.97e-05	0.000561747	0.127337	0.1284	0.26518	0.235894	0.000699055	0.00720998		brown	16.8378
PRPF4B	ENSSSCG00000001002	0.40014	6.97e-05	0.000561747	0.148618	0.108635	0.236522	0.251522	0.00108926	0.00995717		brown	139.217
ACTN2	ENSSSCG00000010144	-0.820125	7e-05	0.000564271	-0.365943	0.0499266	0.13652	-0.454182	0.00160856	0.0132981		black	7.43314
DOCK6	ENSSSCG00000038604	-0.36628	7.04e-05	0.000566885	-0.279281	0.00151381	0.011138	-0.0869983	0.191815	0.372874	lower sensitivity	blue	368.596
USP10	ENSSSCG00000002670	0.304149	7.06e-05	0.000567848	0.00049842	0.994281	0.996883	0.303651	1.34e-06	6.05e-05		magenta	48.8092
RLIM	ENSSSCG00000028538	0.365758	7.07e-05	0.00056844	0.136753	0.107667	0.23539	0.229004	0.00125796	0.0110709		brown	127.462
SLC18B1	ENSSSCG00000004178	-0.447637	7.08e-05	0.000568737	-0.404065	0.00019464	0.00251554	-0.0435728	0.572538	0.732423	lower sensitivity	turquoise	98.6829
C6orf89	ENSSSCG00000035341	0.456108	7.09e-05	0.000569389	0.0566679	0.586713	0.72828	0.39944	1.23e-05	0.000348816		black	11.3327
SERPIND1	ENSSSCG00000010093	-0.387748	7.09e-05	0.000569282	-0.361261	0.000165259	0.00224645	-0.0264876	0.710501	0.828819	lower sensitivity	yellow	65.5376
SF3A2	ENSSSCG00000039757	0.440501	7.1e-05	0.000569692	0.305561	0.00389778	0.0221761	0.13494	0.103343	0.248002	lower sensitivity	green	57.6586
TACC2	ENSSSCG00000028063	-1.20163	7.1e-05	0.000569692	-0.532309	0.0491209	0.135021	-0.669324	0.000890637	0.00868463		magenta	9.50867
B3GALT6	ENSSSCG00000022151	1.06941	7.11e-05	0.000569783	1.06811	0.000130744	0.00192092	0.00129813	0.995424	0.997911	lower sensitivity	green	33.537
SNIP1	ENSSSCG00000029991	0.354331	7.16e-05	0.000573553	0.249847	0.00346616	0.0203745	0.104484	0.118994	0.272024	lower sensitivity	turquoise	193.968
LIN52	ENSSSCG00000027564	0.335639	7.17e-05	0.000573842	0.0306547	0.691049	0.805864	0.304984	9.02e-06	0.00027458		blue	53.526
TRIM27	ENSSSCG00000001219	0.304007	7.19e-05	0.000574869	0.0594286	0.395036	0.565225	0.244579	5.3e-05	0.0010511		black	19.5874
	ENSSSCG00000023415	0.522824	7.19e-05	0.000574869	0.189946	0.115971	0.247514	0.332878	0.000867977	0.00852819		blue	336.081
NXN	ENSSSCG00000028720	-0.465549	7.21e-05	0.000576476	-0.190988	0.0754111	0.18311	-0.274561	0.00156809	0.0130932		blue	238.109
RNF150	ENSSSCG00000009053	-1.65606	7.22e-05	0.000576476	-1.32217	0.000569191	0.00548606	-0.333887	0.170593	0.345729		blue	61.7969
KIAA0513	ENSSSCG00000002666	0.46953	7.23e-05	0.00057718	0.276494	0.0136142	0.0538566	0.193036	0.0326267	0.113018		green	31.1374
COPG2	ENSSSCG00000016553	-0.267041	7.29e-05	0.000581353	-0.170834	0.00710309	0.0337718	-0.0962073	0.0516576	0.155269	lower sensitivity	turquoise	80.3107
RNF135	ENSSSCG00000017737	-0.431478	7.3e-05	0.000582299	-0.401733	0.000141648	0.00201923	-0.0297452	0.694582	0.819215	lower sensitivity	turquoise	656.125
	ENSSSCG00000040337	-0.515106	7.31e-05	0.000582299	-0.66575	8.55e-07	4.48e-05	0.150644	0.119696	0.273102		turquoise	209.171
RMI2	ENSSSCG00000022149	-0.943751	7.32e-05	0.000583028	-0.760034	0.000682471	0.0062631	-0.183716	0.241378	0.432868		greenyellow	14.518
MORF4L2	ENSSSCG00000012534	0.419258	7.33e-05	0.000583028	0.0069296	0.942417	0.968933	0.412329	1.67e-06	7.23e-05		yellow	106.824
NARFL	ENSSSCG00000008002	0.395981	7.33e-05	0.000583028	0.415071	3.33e-05	0.0007151	-0.0190906	0.795129	0.88356	lower sensitivity	turquoise	464.647
EFNB2	ENSSSCG00000009535	-0.523838	7.4e-05	0.000588501	-0.515807	5.84e-05	0.00104764	-0.00803067	0.928082	0.963276	lower sensitivity	turquoise	326.938
TNNT3	ENSSSCG00000031903	1.96447	7.41e-05	0.000589023	2.41706	1.27e-05	0.000354295	-0.45259	0.330981	0.52708		brown	26.2322
	ENSSSCG00000035706	-0.545721	7.44e-05	0.000591133	-0.191839	0.131168	0.26921	-0.353883	0.000907942	0.00881699		turquoise	363.279
FGF21	ENSSSCG00000003140	-2.32309	7.45e-05	0.000591738	-0.0735756	0.889033	0.937605	-2.24951	1.24e-06	5.71e-05		pink	17.002
SGTA	ENSSSCG00000013467	0.271308	7.46e-05	0.000591988	0.203085	0.00189953	0.0132342	0.0682226	0.170427	0.345601	lower sensitivity	magenta	29.6427
WDR55	ENSSSCG00000032062	0.342468	7.48e-05	0.000593056	0.320085	0.000171363	0.00231388	0.0223839	0.725268	0.838253	lower sensitivity	turquoise	698.453
KCTD2	ENSSSCG00000031958	-0.438769	7.5e-05	0.000594025	-0.312541	0.00301382	0.0185402	-0.126227	0.118531	0.271317	lower sensitivity	blue	217.075
KDELC1	ENSSSCG00000009532	0.401635	7.52e-05	0.00059568	0.213592	0.0247815	0.0829605	0.188042	0.0145397	0.0645004	dose dependent	turquoise	750.611
ATG101	ENSSSCG00000033687	0.329917	7.54e-05	0.000597134	0.267446	0.000914242	0.00767898	0.0624702	0.309943	0.506088	lower sensitivity	turquoise	739.142
ATP6V1E1	ENSSSCG00000000767	0.349816	7.57e-05	0.000599157	0.248108	0.00314088	0.0190468	0.101709	0.114619	0.265363	lower sensitivity	turquoise	793.624
TWISTNB	ENSSSCG00000025298	0.48546	7.58e-05	0.000599322	0.153377	0.176782	0.329966	0.332083	0.000620397	0.00664349		blue	390.62
PPP1R18	ENSSSCG00000031492	-0.453924	7.6e-05	0.000600913	-0.114382	0.274608	0.444384	-0.339542	0.000135499	0.00213932		purple	40.5545
TNFRSF21	ENSSSCG00000001727	-0.353599	7.66e-05	0.00060541	-0.20655	0.0136199	0.0538642	-0.14705	0.0255803	0.0958197	dose dependent	blue	371.338
ESR1	ENSSSCG00000025777	-0.578494	7.71e-05	0.000608444	-0.480935	0.000535325	0.00525786	-0.0975582	0.32391	0.519796	lower sensitivity	turquoise	190.617
BMP4	ENSSSCG00000005045	-0.6559	7.72e-05	0.000608877	-0.42552	0.00561052	0.0287066	-0.23038	0.0418703	0.134186		blue	118.317
GCNT1	ENSSSCG00000005277	-0.567447	7.73e-05	0.000609619	-0.356817	0.00734462	0.0345609	-0.21063	0.0345319	0.117747		black	12.6346
R3HDM4	ENSSSCG00000013419	-0.31077	7.77e-05	0.000612026	0.0558384	0.436199	0.60283	-0.366609	4.34e-08	4.1e-06		yellow	77.7665
CCDC77	ENSSSCG00000000751	-0.699905	7.79e-05	0.000613896	-0.540388	0.00113781	0.00906795	-0.159517	0.175622	0.352337		greenyellow	5.67194
RANBP3L	ENSSSCG00000016838	-1.7032	7.8e-05	0.000614233	-1.43533	0.000320944	0.00363446	-0.267874	0.284751	0.47877		pink	7.08269
MAPK9	ENSSSCG00000014010	-0.368554	7.82e-05	0.000615418	-0.420727	7.11e-06	0.000229161	0.0521727	0.427216	0.616242	lower sensitivity	turquoise	263.89
RCBTB1	ENSSSCG00000021060	-0.310117	7.87e-05	0.00061891	-0.217932	0.00354081	0.0206896	-0.0921848	0.110003	0.258429	lower sensitivity	turquoise	261.436
MRPL16	ENSSSCG00000013118	0.405835	7.89e-05	0.000619849	0.359602	0.000345085	0.00383573	0.0462329	0.540723	0.708603	lower sensitivity	turquoise	207.388
C1orf186	ENSSSCG00000015638	-1.80707	7.93e-05	0.000622533	-1.45074	0.000551634	0.00536036	-0.356336	0.171922	0.34757		blue	45.0212
CSTF2	ENSSSCG00000012486	0.431527	7.96e-05	0.000625024	0.107199	0.286306	0.456402	0.324328	0.000179989	0.00266099		brown	136.73
PTPRE	ENSSSCG00000010755	0.510144	7.98e-05	0.000626343	0.37471	0.00277445	0.0174208	0.135434	0.172346	0.34798	lower sensitivity	turquoise	48.1304
S100A9	ENSSSCG00000006588	1.28921	7.99e-05	0.00062658	1.18621	0.000424879	0.00446548	0.102995	0.710683	0.828819	lower sensitivity	turquoise	675.544
SLC22A7	ENSSSCG00000027796	-0.479983	7.99e-05	0.00062658	-0.490409	5.27e-05	0.00097729	0.0104257	0.907134	0.951987	lower sensitivity	brown	15.0007
ZNF146	ENSSSCG00000025355	0.634191	8.03e-05	0.000629061	0.343684	0.023368	0.0791916	0.290507	0.0183749	0.0761308	dose dependent	blue	346.667
SUPT7L	ENSSSCG00000008548	0.318026	8.04e-05	0.000629415	0.059385	0.420881	0.588642	0.258641	5.53e-05	0.00108743		magenta	34.3614
	ENSSSCG00000036865	0.927838	8.05e-05	0.000630221	1.15996	2.58e-06	0.00010491	-0.232127	0.207545	0.39292		turquoise	314.113
SERBP1	ENSSSCG00000003798	0.377874	8.07e-05	0.000630722	0.281162	0.00208125	0.0142413	0.0967124	0.162802	0.335842	lower sensitivity	blue	418.793
TNK1	ENSSSCG00000026142	-0.644336	8.08e-05	0.000631344	-0.142455	0.333469	0.50631	-0.501881	4.51e-05	0.000940565		yellow	45.1335
PRMT2	ENSSSCG00000022575	-0.361627	8.09e-05	0.000632153	-0.233212	0.0067668	0.032544	-0.128415	0.0521214	0.156265	lower sensitivity	turquoise	47.9041
EIF4A2	ENSSSCG00000011803	0.379131	8.14e-05	0.000635313	0.30753	0.000883898	0.00749964	0.0716009	0.301327	0.497406	lower sensitivity	blue	423.988
ISOC2	ENSSSCG00000003289	0.612443	8.14e-05	0.000635313	0.667754	2.15e-05	0.000513827	-0.0553113	0.633493	0.77557	lower sensitivity	turquoise	816.12
SGPP2	ENSSSCG00000025993	-1.1832	8.16e-05	0.000636348	-1.16	4.76e-05	0.000914085	-0.0231951	0.897345	0.946971	lower sensitivity	turquoise	182.868
	ENSSSCG00000031889	-0.545011	8.17e-05	0.000636473	-0.496221	0.000177591	0.00236268	-0.0487897	0.594944	0.747992	lower sensitivity	turquoise	300.761
BDP1	ENSSSCG00000016968	0.671178	8.18e-05	0.000636734	0.364016	0.0242691	0.0816921	0.307162	0.0208104	0.083019	dose dependent	brown	120.147
CMIP	ENSSSCG00000002689	-0.441267	8.18e-05	0.000636734	-0.100095	0.327431	0.500464	-0.341172	9.4e-05	0.00162115		blue	305.75
CD1D	ENSSSCG00000006452	-0.744335	8.19e-05	0.000636749	-0.103949	0.543827	0.693566	-0.640386	1.56e-05	0.000420331		purple	26.0411
FGD6	ENSSSCG00000000901	-0.500647	8.19e-05	0.000636749	-0.289052	0.014335	0.0559276	-0.211595	0.0203225	0.0816007	dose dependent	turquoise	26.3268
CCDC138	ENSSSCG00000008135	-0.877449	8.21e-05	0.00063797	-0.684256	0.000956712	0.00794145	-0.193193	0.17202	0.347656		pink	2.89252
ANKLE2	ENSSSCG00000026781	0.336682	8.24e-05	0.000639808	0.0630091	0.419699	0.587652	0.273673	5.19e-05	0.00103678		brown	110.865
CD163	ENSSSCG00000033146	0.652044	8.27e-05	0.0006418	0.477977	0.00236978	0.0155983	0.174067	0.142856	0.308048		brown	18.4494
GPLD1	ENSSSCG00000001089	-0.406483	8.27e-05	0.0006418	-0.408466	6.85e-05	0.00118676	0.00198331	0.97908	0.989124	lower sensitivity	turquoise	192.23
FGFR1	ENSSSCG00000015815	-0.496466	8.33e-05	0.00064633	-0.385649	0.00130768	0.0100272	-0.110817	0.212308	0.398702	lower sensitivity	blue	216
	ENSSSCG00000012731	0.307953	8.36e-05	0.000648009	0.00827927	0.907358	0.94836	0.299674	2.45e-06	9.92e-05		turquoise	318.136
DENND3	ENSSSCG00000030831	0.504593	8.38e-05	0.000649336	0.61099	4.47e-06	0.000158524	-0.106397	0.282247	0.476563	lower sensitivity	turquoise	43.4597
CDK7	ENSSSCG00000016961	0.440891	8.39e-05	0.000649916	0.254064	0.0169048	0.0630726	0.186828	0.0304728	0.107849		blue	307.896
ZNF7	ENSSSCG00000005890	0.394693	8.41e-05	0.00065088	0.350309	0.000379713	0.00412618	0.044384	0.554041	0.718617	lower sensitivity	blue	132.74
	ENSSSCG00000036227	0.707174	8.42e-05	0.000650908	-0.0633114	0.70028	0.813568	0.770486	3.84e-07	2.25e-05		brown	35.4274
PC	ENSSSCG00000012926	0.565351	8.44e-05	0.000652121	0.501056	0.000325833	0.00367494	0.0642949	0.530875	0.701279	lower sensitivity	green	19.8231
SGMS2	ENSSSCG00000009152	-0.965575	8.55e-05	0.000660807	-0.453206	0.0417548	0.120521	-0.512369	0.00245795	0.0179819		turquoise	76.3776
ANKRD50	ENSSSCG00000022173	-0.61129	8.58e-05	0.00066277	-0.513015	0.000513456	0.00511982	-0.0982744	0.346851	0.542727	lower sensitivity	turquoise	291.262
GALR1	ENSSSCG00000036984	0.585922	8.6e-05	0.000663459	0.320714	0.0238085	0.0804281	0.265208	0.0234454	0.0904268	dose dependent	turquoise	24.7289
SYNPO2	ENSSSCG00000009111	0.734151	8.6e-05	0.000663459	0.388315	0.028535	0.0919265	0.345836	0.0182871	0.0758431	dose dependent	turquoise	36.538
HS6ST1	ENSSSCG00000022197	-0.396164	8.63e-05	0.000665434	-0.192357	0.0405839	0.118127	-0.203808	0.00735791	0.0399981		blue	174.071
TESK1	ENSSSCG00000005310	-0.341252	8.65e-05	0.000666459	-0.144175	0.0719691	0.176965	-0.197077	0.00247865	0.0180773		blue	308.75
C5AR1	ENSSSCG00000029371	0.565301	8.72e-05	0.000671737	0.55664	0.00010804	0.00165778	0.00866093	0.936326	0.96736	lower sensitivity	turquoise	37.6798
ADCY6	ENSSSCG00000000175	0.401589	8.76e-05	0.000674113	0.331176	0.000832957	0.00719225	0.070413	0.348422	0.544073	lower sensitivity	turquoise	145.125
RNF38	ENSSSCG00000005343	-0.416516	8.76e-05	0.000674113	-0.421144	5.37e-05	0.000990946	0.00462881	0.950127	0.975022	lower sensitivity	turquoise	533.454
RARA	ENSSSCG00000017475	-0.475037	8.82e-05	0.000677565	-0.134838	0.223496	0.3875	-0.340199	0.000259054	0.00349131		blue	252.766
TRPC6	ENSSSCG00000024022	-0.867328	8.82e-05	0.000677565	-0.595899	0.00360893	0.0209914	-0.27143	0.0645455	0.180214		turquoise	175.733
GRK5	ENSSSCG00000010683	-0.373836	8.88e-05	0.000682264	-0.305479	0.00081238	0.00707055	-0.0683569	0.308549	0.504655	lower sensitivity	blue	130.02
OCRL	ENSSSCG00000012650	-0.319171	8.94e-05	0.000686224	-0.295137	0.000201863	0.00258305	-0.0240345	0.678866	0.808752	lower sensitivity	turquoise	528.125
RUVBL1	ENSSSCG00000011620	0.327791	8.94e-05	0.000686224	0.191298	0.0148157	0.0571894	0.136493	0.0275594	0.100558	lower sensitivity	turquoise	403.455
RAD51D	ENSSSCG00000026989	-0.392782	8.97e-05	0.000688117	-0.32584	0.000695056	0.00634782	-0.0669418	0.342659	0.53799	lower sensitivity	blue	28.7897
NOM1	ENSSSCG00000016411	0.339435	8.99e-05	0.000688688	0.100102	0.209951	0.371642	0.239333	0.000418403	0.0049352		magenta	40.5229
BATF3	ENSSSCG00000026587	-0.824307	9.02e-05	0.000690615	-0.413992	0.0312994	0.0983299	-0.410315	0.0052827	0.031417	dose dependent	turquoise	538.873
CCND1	ENSSSCG00000037900	-0.696549	9.03e-05	0.000691477	-0.508927	0.00272446	0.0172213	-0.187622	0.149496	0.316588		turquoise	67.3728
AMIGO2	ENSSSCG00000000810	-0.752802	9.18e-05	0.000702178	-0.0772138	0.655111	0.779143	-0.675588	4.98e-06	0.00017441		blue	43.821
FADS1	ENSSSCG00000024015	-0.770881	9.18e-05	0.000702178	-0.88653	1.01e-05	0.000298975	0.115648	0.431336	0.619791	lower sensitivity	blue	31.7602
RPF1	ENSSSCG00000022145	0.472569	9.19e-05	0.000702577	0.213314	0.0589214	0.153423	0.259254	0.0054725	0.0323019		blue	459.875
PKP4	ENSSSCG00000015878	-0.359283	9.24e-05	0.000706163	-0.413884	7.75e-06	0.000244647	0.0546011	0.403325	0.594319	lower sensitivity	turquoise	442.637
SEMA6D	ENSSSCG00000004663	-0.585621	9.28e-05	0.000708196	-0.611003	2.97e-05	0.000652357	0.0253822	0.799034	0.886093	lower sensitivity	turquoise	255.343
CAV1	ENSSSCG00000016634	0.513081	9.3e-05	0.000709711	0.149238	0.2178	0.38123	0.363843	0.000420283	0.00495074		blue	151.4
VAT1	ENSSSCG00000024059	-0.408999	9.34e-05	0.00071271	-0.0989956	0.302789	0.474153	-0.310004	0.000165713	0.00250478		yellow	98.3667
ENTPD7	ENSSSCG00000010540	0.530304	9.36e-05	0.000713241	-0.143701	0.249301	0.417065	0.674005	1.19e-08	1.48e-06		brown	62.5864
	ENSSSCG00000021774	-1.05739	9.41e-05	0.000716573	-0.627988	0.0112346	0.0467934	-0.4294	0.0175384	0.0738458	dose dependent	black	9.66604
RAB8B	ENSSSCG00000026571	-0.41931	9.45e-05	0.000719839	-0.324437	0.00155435	0.0113762	-0.094873	0.217245	0.404638	lower sensitivity	turquoise	274.323
IL1R1	ENSSSCG00000008162	0.82453	9.48e-05	0.0007211	0.436699	0.0261711	0.0862915	0.38783	0.0125072	0.0581589	dose dependent	brown	45.7489
	ENSSSCG00000024481	0.420181	9.49e-05	0.000721757	-0.0573951	0.559171	0.705331	0.477576	1.42e-07	1.05e-05		brown	70.6841
PCNX1	ENSSSCG00000002330	-0.352447	9.58e-05	0.000727978	-0.222697	0.00885189	0.0394289	-0.12975	0.0498215	0.151516	lower sensitivity	turquoise	552.947
	ENSSSCG00000002749	0.633483	9.58e-05	0.000727978	0.457338	0.00304193	0.0186622	0.176145	0.133792	0.295048		turquoise	615.108
C1QTNF7	ENSSSCG00000008737	-1.15537	9.6e-05	0.000728588	-0.628817	0.0191523	0.0686404	-0.526554	0.00700558	0.0387758	dose dependent	magenta	19.5054
COQ8A	ENSSSCG00000010861	-0.508497	9.6e-05	0.000728588	-0.272241	0.0256184	0.0848838	-0.236256	0.0154869	0.0674159	dose dependent	yellow	110.532
NMT1	ENSSSCG00000017339	0.26219	9.7e-05	0.000736122	0.0284133	0.643062	0.770472	0.233776	1.39e-05	0.000382791		magenta	48.8699
ZNF513	ENSSSCG00000038626	0.43256	9.71e-05	0.000736428	0.462594	3.97e-05	0.000802462	-0.0300337	0.723433	0.836883	lower sensitivity	turquoise	365.424
KBTBD4	ENSSSCG00000013227	0.242761	9.77e-05	0.000740681	0.0753763	0.189357	0.345699	0.167385	0.000556186	0.00612712		pink	19.1888
ZFP36L1	ENSSSCG00000028304	-0.428052	9.78e-05	0.000740681	-0.489965	1.1e-05	0.000319733	0.0619132	0.443945	0.630371	lower sensitivity	turquoise	424.123
ATF3	ENSSSCG00000015595	-1.31721	9.81e-05	0.000742924	-0.769814	0.0126338	0.0508967	-0.547394	0.0148159	0.0653047	dose dependent	pink	12.6915
ZNF667	ENSSSCG00000024622	0.495884	9.84e-05	0.000744243	0.251416	0.0365405	0.110064	0.244467	0.0137103	0.0617878		blue	195.03
ZNF16	ENSSSCG00000034031	0.41674	9.91e-05	0.00074962	0.245829	0.0147806	0.0571161	0.170911	0.0325993	0.112968		magenta	29.3668
EIF2A	ENSSSCG00000011710	0.329464	9.97e-05	0.000753008	0.260421	0.00137921	0.0104034	0.0690429	0.263033	0.456852	lower sensitivity	blue	435.242
PDE4A	ENSSSCG00000013642	-0.46897	9.97e-05	0.000753008	-0.137356	0.210739	0.37255	-0.331613	0.000265026	0.00355827		blue	274.618
	ENSSSCG00000005982	-0.357573	0.000100049	0.000755321	-0.249705	0.00405413	0.0228093	-0.107868	0.102199	0.246426	lower sensitivity	turquoise	151.382
CABLES1	ENSSSCG00000003705	-0.370955	0.000100333	0.00075706	-0.286435	0.00159081	0.0115399	-0.0845207	0.209696	0.395617	lower sensitivity	blue	169.687
CMYA5	ENSSSCG00000026098	0.900746	0.000100414	0.000757248	0.673356	0.00311677	0.0189655	0.22739	0.219103	0.406549		brown	66.4842
ETS1	ENSSSCG00000015235	-0.386228	0.000100464	0.000757248	-0.291054	0.00217417	0.0146883	-0.0951735	0.18779	0.367746	lower sensitivity	turquoise	267.503
JMJD4	ENSSSCG00000013983	0.273096	0.000100595	0.000757829	0.0559822	0.384149	0.554643	0.217114	8.98e-05	0.00156745		magenta	34.7186
AMFR	ENSSSCG00000002822	-0.247405	0.000100938	0.000760014	-0.294067	5.9e-06	0.000196103	0.0466622	0.318384	0.514479	lower sensitivity	turquoise	596.92
CCNG2	ENSSSCG00000008988	-0.585579	0.000101595	0.000764334	-0.0387112	0.77665	0.868159	-0.546868	4.68e-06	0.000166214		magenta	20.5292
LYSMD3	ENSSSCG00000024193	0.476845	0.00010162	0.000764334	0.0197065	0.860439	0.919799	0.457139	5e-06	0.000174546		yellow	110.035
PPID	ENSSSCG00000008878	0.495856	0.000101757	0.00076496	0.154125	0.190217	0.346957	0.341731	0.000580573	0.0063221		yellow	137.077
SATB1	ENSSSCG00000011201	-0.608253	0.000101812	0.000764968	-0.177495	0.211719	0.373632	-0.430758	0.000231134	0.00321276		turquoise	197.612
TTI1	ENSSSCG00000007340	0.310946	0.000101902	0.00076524	0.0821525	0.264743	0.434055	0.228793	0.000275995	0.00364796		magenta	35.7031
	ENSSSCG00000008965	-0.603271	0.000102467	0.000769069	-0.577487	0.000119471	0.00178865	-0.0257846	0.805548	0.890514	lower sensitivity	green	13.3922
SEC16A	ENSSSCG00000034854	0.451876	0.000102732	0.000770653	0.185042	0.0849985	0.199356	0.266834	0.00236953	0.0175616		green	58.1426
METTL12	ENSSSCG00000027847	0.916018	0.000102983	0.000772124	0.592334	0.00989239	0.0427474	0.323684	0.0886394	0.224537		turquoise	563.773
DOK7	ENSSSCG00000008702	1.22714	0.000103191	0.000773279	0.827785	0.00834424	0.0378091	0.399352	0.133089	0.293733		black	6.37946
GIGYF2	ENSSSCG00000016291	0.364255	0.0001033	0.000773292	0.0174933	0.838156	0.907128	0.346762	5.47e-06	0.000187277		brown	151.092
ITGA3	ENSSSCG00000017578	-0.803767	0.000103302	0.000773292	-0.752687	0.000136716	0.00196588	-0.0510803	0.699614	0.822618	lower sensitivity	blue	145.004
PRRT1B	ENSSSCG00000031465	-0.728252	0.000104027	0.000778226	-0.613391	0.000582524	0.00558042	-0.114862	0.364193	0.55948	lower sensitivity	turquoise	103.334
HSPA5	ENSSSCG00000005601	0.609481	0.000104071	0.000778226	0.117613	0.411933	0.58119	0.491868	6.37e-05	0.00120517		yellow	42.2729
TCAIM	ENSSSCG00000031304	0.605273	0.000104411	0.000780355	0.253212	0.0825217	0.195455	0.352061	0.00383221	0.0249234		brown	58.3734
RNF170	ENSSSCG00000036001	-0.314469	0.00010456	0.000781061	-0.264374	0.000753564	0.00670266	-0.0500949	0.395643	0.587559	lower sensitivity	turquoise	505.491
CRYBG3	ENSSSCG00000022895	0.539974	0.000104673	0.000781494	0.367559	0.00606807	0.0303361	0.172415	0.107111	0.253864		brown	80.7846
GDPD5	ENSSSCG00000014853	-0.677664	0.000105368	0.000786008	-0.646648	0.000112576	0.00170889	-0.0310151	0.784174	0.876249	lower sensitivity	blue	167.281
RELL1	ENSSSCG00000008772	-0.470475	0.000105389	0.000786008	-0.232871	0.0374729	0.111851	-0.237604	0.00694176	0.0385508		turquoise	66.0641
MTO1	ENSSSCG00000004487	0.333258	0.000105977	0.000789983	0.0575189	0.465784	0.627388	0.275739	5.89e-05	0.00114307		brown	137.074
SLC26A1	ENSSSCG00000035739	-0.640726	0.000106554	0.000793867	-0.254468	0.0967834	0.218468	-0.386258	0.00228975	0.0170773		yellow	47.3858
ESF1	ENSSSCG00000007077	0.789501	0.000106724	0.000794709	0.423616	0.0293096	0.0938039	0.365885	0.0234526	0.0904301	dose dependent	blue	256.334
TFIP11	ENSSSCG00000009962	0.266647	0.000106883	0.000795481	0.144754	0.024921	0.0832344	0.121894	0.0183257	0.0759711	dose dependent	magenta	22.0522
SPPL3	ENSSSCG00000009917	-0.293276	0.00010707	0.000796452	-0.11252	0.10675	0.233827	-0.180756	0.00159205	0.0132237		blue	318.911
SPTAN1	ENSSSCG00000005654	-0.376789	0.000107599	0.000799967	-0.328569	0.000535502	0.00525786	-0.0482205	0.500619	0.67732	lower sensitivity	blue	307.864
GIGYF1	ENSSSCG00000007668	-0.384157	0.000107833	0.000801291	-0.00334579	0.970477	0.984081	-0.380812	2.46e-06	9.93e-05		blue	263.537
TMEM245	ENSSSCG00000005444	-0.282909	0.000108221	0.000803746	-0.182903	0.00815922	0.0372534	-0.100007	0.0637688	0.178856	lower sensitivity	turquoise	232.21
RBM17	ENSSSCG00000011134	0.234663	0.000108885	0.000808256	0.0654324	0.240636	0.407035	0.169231	0.000339625	0.00424621		magenta	48.0815
MTERF3	ENSSSCG00000006090	0.488815	0.00010988	0.000815219	0.279943	0.0198429	0.0702452	0.208872	0.0327748	0.113282		blue	257.623
DMD	ENSSSCG00000028148	-0.360556	0.00011025	0.000817531	-0.495371	3.5e-07	2.24e-05	0.134815	0.0458743	0.143167	lower sensitivity	turquoise	109.223
CHMP6	ENSSSCG00000017140	0.447091	0.000111221	0.000824305	0.411699	0.000303992	0.00348141	0.0353921	0.68111	0.81054	lower sensitivity	turquoise	797.055
WBP11	ENSSSCG00000000611	0.261574	0.000111503	0.000825963	0.0186923	0.762287	0.857686	0.242882	8.72e-06	0.000268677		brown	112.635
	ENSSSCG00000038394	0.368609	0.000112234	0.000830942	0.00720803	0.934075	0.964544	0.361401	3.5e-06	0.000128902		magenta	16.0442
SRGN	ENSSSCG00000023374	0.597378	0.000112673	0.000833756	0.311972	0.0314563	0.098635	0.285406	0.0146045	0.0646868	dose dependent	blue	328.77
PNRC2	ENSSSCG00000023326	0.355071	0.000113394	0.000838655	0.132976	0.117325	0.249264	0.222095	0.00152816	0.0128507		yellow	107.406
MPP2	ENSSSCG00000017367	-1.1016	0.000113486	0.000838895	-0.26377	0.301828	0.473376	-0.837831	4.87e-05	0.000999303		brown	17.5726
	ENSSSCG00000034223	-1.50415	0.00011356	0.000839004	-0.842887	0.0165642	0.062129	-0.661262	0.00770964	0.041476	dose dependent	pink	19.9244
KANSL2	ENSSSCG00000000842	0.295899	0.000113667	0.000839361	0.100883	0.154349	0.300847	0.195016	0.000995349	0.00937678		blue	147.608
	ENSSSCG00000039830	0.571611	0.000113755	0.000839572	0.576056	0.000109656	0.00167173	-0.00444469	0.968738	0.984641	lower sensitivity	turquoise	201.005
MYC	ENSSSCG00000005965	0.967617	0.000114272	0.00084295	1.32691	6.44e-07	3.59e-05	-0.359297	0.0669277	0.185151		black	11.651
POR	ENSSSCG00000038320	0.458754	0.000114413	0.000843553	0.312933	0.00546371	0.0280872	0.145821	0.0922157	0.230344		green	51.4196
F11R	ENSSSCG00000006369	-0.368583	0.000114955	0.000847107	-0.116469	0.185977	0.341375	-0.252114	0.000643822	0.00682731		blue	273.402
FNDC1	ENSSSCG00000004052	-0.955921	0.000115492	0.000850623	-0.407828	0.0743639	0.18124	-0.548093	0.00294415	0.0204819		blue	131.529
SLC35B1	ENSSSCG00000033731	0.435749	0.000115666	0.000851462	0.0559676	0.588251	0.729423	0.379781	2.62e-05	0.000613166		blue	70.6353
ssc-mir-6782	ENSSSCG00000034634	1.2667	0.00011632	0.000855829	1.36417	9.34e-05	0.00149062	-0.0974714	0.734773	0.844448	lower sensitivity	turquoise	147.646
SLC9A7	ENSSSCG00000012266	-0.577535	0.000117026	0.000860581	-0.646395	1.26e-05	0.000352902	0.0688597	0.491564	0.670262	lower sensitivity	turquoise	338.015
TIMM10	ENSSSCG00000039659	0.573254	0.000117805	0.000865859	0.466789	0.00122747	0.00958125	0.106465	0.335573	0.531	lower sensitivity	turquoise	823.905
SGK1	ENSSSCG00000021443	-0.560219	0.000118161	0.000867589	-0.394304	0.0045717	0.0248091	-0.165915	0.124913	0.2812		turquoise	120.215
JPT1	ENSSSCG00000017213	0.417172	0.000118163	0.000867589	0.315281	0.00270987	0.0171674	0.101891	0.218045	0.405481	lower sensitivity	turquoise	336.41
LEO1	ENSSSCG00000004625	0.504369	0.000118551	0.000869984	-0.0184419	0.877994	0.931124	0.522811	1.65e-06	7.16e-05		brown	84.6078
	ENSSSCG00000003236	0.678849	0.0001187	0.000870632	0.60722	0.000565038	0.0054646	0.0716289	0.60603	0.756057	lower sensitivity	blue	32.7961
XAB2	ENSSSCG00000013582	0.33475	0.000118886	0.000871541	0.361307	3.43e-05	0.000724964	-0.026557	0.676393	0.806824	lower sensitivity	green	50.8242
EXOSC4	ENSSSCG00000005925	0.623191	0.000119371	0.000874645	0.606223	0.000178673	0.00237193	0.0169675	0.890552	0.942667	lower sensitivity	turquoise	860.42
RANBP2	ENSSSCG00000008136	0.498009	0.00012003	0.000879022	0.171187	0.151362	0.297272	0.326822	0.000970155	0.00926751		brown	164.289
CISH	ENSSSCG00000040581	1.55164	0.000120163	0.000879544	1.61574	4.77e-05	0.000914842	-0.0641022	0.81929	0.899434	lower sensitivity	black	17.379
TRIM59	ENSSSCG00000011732	-0.659426	0.000120377	0.00088065	-0.40433	0.0108103	0.0455751	-0.255096	0.0309477	0.108851		turquoise	21.5403
LMBRD1	ENSSSCG00000004272	-0.23933	0.000120575	0.000881472	-0.246632	6.49e-05	0.00113411	0.00730214	0.870773	0.931519	lower sensitivity	green	23.914
NPNT	ENSSSCG00000038801	-0.689433	0.000120613	0.000881472	-0.592241	0.000572612	0.0055078	-0.0971924	0.434913	0.622673	lower sensitivity	turquoise	75.3613
TCP11	ENSSSCG00000001535	-1.29257	0.000120791	0.000882091	-0.796253	0.00939585	0.0411536	-0.49632	0.0220498	0.0866228	dose dependent	black	10.4234
TMEM5	ENSSSCG00000000462	0.565796	0.00012085	0.000882091	0.0894261	0.510298	0.665288	0.47637	6.68e-05	0.00125412		blue	407.48
SMTNL2	ENSSSCG00000017885	-1.19021	0.000120885	0.000882091	-0.970924	0.000761122	0.00675293	-0.219287	0.254499	0.447187		blue	34.9221
NUMB	ENSSSCG00000022178	-0.270417	0.000121359	0.000885095	-0.28222	5.57e-05	0.00101815	0.0118022	0.817054	0.897721	lower sensitivity	turquoise	526.814
SULT1C3	ENSSSCG00000028691	-1.38026	0.000122104	0.000890075	-0.860437	0.00844167	0.0380802	-0.519825	0.0220776	0.0866841	dose dependent	brown	47.1967
MBNL3	ENSSSCG00000012676	0.59184	0.000122818	0.000894817	0.178304	0.208428	0.369663	0.413536	0.000504008	0.0056803		magenta	29.7476
SH3RF2	ENSSSCG00000014410	0.840782	0.000122887	0.000894849	0.42875	0.0403924	0.117788	0.412032	0.0189093	0.077665		green	12.6228
SNX33	ENSSSCG00000001875	-0.37614	0.000122949	0.000894849	-0.311172	0.00100088	0.00821213	-0.0649675	0.360761	0.555964	lower sensitivity	blue	211.466
TOMM20	ENSSSCG00000010158	0.447233	0.000123123	0.000895659	0.109877	0.303362	0.474837	0.337356	0.000192642	0.00280996		turquoise	697.59
ALDH1B1	ENSSSCG00000005361	-0.740037	0.000123392	0.000897153	-0.745989	9.68e-05	0.00152486	0.00595286	0.966364	0.983427	lower sensitivity	turquoise	17.4209
PRPF38A	ENSSSCG00000028288	0.313887	0.000123615	0.000898318	0.191786	0.0131649	0.0525634	0.1221	0.0461303	0.143499	lower sensitivity	turquoise	682.267
SLC25A13	ENSSSCG00000015336	-0.368689	0.000123838	0.000899474	-0.346686	0.00024566	0.00298455	-0.0220033	0.755332	0.858482	lower sensitivity	turquoise	283.666
HRH2	ENSSSCG00000029096	0.636508	0.000124154	0.000901307	0.378993	0.0170813	0.0635472	0.257515	0.0475817	0.146623		turquoise	54.4006
STXBP3	ENSSSCG00000006845	0.384521	0.000124311	0.000901989	0.104791	0.255697	0.42381	0.27973	0.000338794	0.00423957		brown	97.9907
SLC17A1	ENSSSCG00000001107	-0.438572	0.000124767	0.000904835	-0.325821	0.00293146	0.0181574	-0.112751	0.18025	0.358762	lower sensitivity	black	9.7721
PITPNA	ENSSSCG00000025248	0.443011	0.000124894	0.000905288	0.203527	0.0589381	0.153438	0.239484	0.00650155	0.0366954		turquoise	728.456
RETSAT	ENSSSCG00000008237	-0.497898	0.000125454	0.000908888	-0.570256	1.53e-05	0.000407826	0.0723575	0.453047	0.638245	lower sensitivity	blue	161.766
RERG	ENSSSCG00000000602	0.522605	0.000126825	0.000918348	0.669139	3.51e-06	0.000130397	-0.146534	0.181123	0.35955		blue	155.866
CPEB2	ENSSSCG00000038410	-0.679441	0.000127749	0.000924568	-0.537446	0.00133832	0.010175	-0.141995	0.23804	0.428834		turquoise	299.252
KLF11	ENSSSCG00000038643	-0.818865	0.000127847	0.000924802	0.13619	0.484656	0.643214	-0.955055	8.88e-08	7.1e-06		pink	30.5417
	ENSSSCG00000002875	0.671944	0.000129542	0.000936588	0.341223	0.0411082	0.119202	0.33072	0.0175037	0.0737716		blue	267.334
CDC5L	ENSSSCG00000001708	0.29166	0.000129916	0.000938814	0.218555	0.0028166	0.0176416	0.073105	0.1941	0.37488	lower sensitivity	blue	394.414
MALT1	ENSSSCG00000004917	-0.537731	0.000130064	0.0009394	-0.355103	0.00672472	0.0323966	-0.182629	0.0606706	0.173187		turquoise	89.335
TRPV2	ENSSSCG00000018032	0.767317	0.000130364	0.000941088	1.02516	2.03e-06	8.86e-05	-0.257842	0.121045	0.275116		turquoise	77.9677
MYCT1	ENSSSCG00000031536	-0.396737	0.000130495	0.000941554	-0.395439	9.61e-05	0.00151925	-0.00129844	0.985595	0.992546	lower sensitivity	turquoise	143.359
HSF1	ENSSSCG00000005917	0.457057	0.000130659	0.000942263	0.545676	7.84e-06	0.0002469	-0.0886189	0.317058	0.513393	lower sensitivity	green	71.1342
PATZ1	ENSSSCG00000010027	-0.322718	0.000132136	0.000952353	-0.294922	0.000323568	0.00365542	-0.027796	0.642604	0.782517	lower sensitivity	blue	176.522
EVA1C	ENSSSCG00000021598	1.24081	0.000132193	0.000952353	0.924718	0.00456099	0.0247764	0.316094	0.249389	0.442367		blue	63.5767
PTPN11	ENSSSCG00000030289	0.429296	0.000132789	0.000956164	0.124677	0.228173	0.392874	0.304619	0.000470282	0.00541646		brown	160.211
	ENSSSCG00000035650	-0.303907	0.000132882	0.000956346	-0.164749	0.0267233	0.0876639	-0.139159	0.0181937	0.0755568	dose dependent	turquoise	419.603
CES3	ENSSSCG00000024476	0.492001	0.000133072	0.000957228	0.578375	8.9e-06	0.000271214	-0.086374	0.350401	0.545453	lower sensitivity	turquoise	346.249
NOSTRIN	ENSSSCG00000015923	-0.587038	0.000133725	0.00096144	-0.208016	0.140146	0.281643	-0.379023	0.00100533	0.0094083		turquoise	326.411
RAB39A	ENSSSCG00000031723	-2.11972	0.0001344	0.000965688	-2.18407	3.55e-05	0.000742153	0.0643468	0.841389	0.913626	lower sensitivity	turquoise	44.256
	ENSSSCG00000025485	1.16507	0.000134453	0.000965688	1.10961	0.000428561	0.00449708	0.0554645	0.830337	0.906136	lower sensitivity	turquoise	30.9893
PSMD7	ENSSSCG00000032908	0.331521	0.000135321	0.000971431	0.215187	0.00898255	0.0398606	0.116334	0.0707598	0.192213	lower sensitivity	blue	422.475
FNBP1	ENSSSCG00000005689	-0.275915	0.000135502	0.000972242	-0.0450719	0.495355	0.651437	-0.230843	5.03e-05	0.00101423		pink	12.681
C12orf43	ENSSSCG00000024329	0.374208	0.000136023	0.000975483	0.188027	0.0410212	0.119009	0.18618	0.0126297	0.0585553		turquoise	811.065
SRFBP1	ENSSSCG00000022656	0.635591	0.000136223	0.00097613	0.239868	0.12478	0.260128	0.395723	0.00279134	0.0197384		yellow	89.0052
ZFHX3	ENSSSCG00000002752	-0.729022	0.000136251	0.00097613	-0.432069	0.0143896	0.0560636	-0.296953	0.0247067	0.0938615	dose dependent	turquoise	293.575
SPG21	ENSSSCG00000004544	-0.435614	0.000136838	0.000979839	-0.0865513	0.408358	0.577814	-0.349063	9.92e-05	0.00169507		turquoise	388.942
TAF9	ENSSSCG00000038615	0.414652	0.000136973	0.000980317	0.23837	0.0202664	0.0713173	0.176281	0.0317592	0.110954		blue	417.297
	ENSSSCG00000024363	0.79461	0.000137301	0.000982165	0.390479	0.049165	0.135063	0.404131	0.0151929	0.0665243		magenta	22.2995
	ENSSSCG00000017783	-0.346345	0.00013808	0.000987241	-0.248719	0.00423001	0.0235373	-0.0976258	0.147093	0.313607	lower sensitivity	blue	365.228
LRRC75A	ENSSSCG00000036776	-0.796452	0.000138243	0.00098791	-0.483908	0.0118398	0.0484594	-0.312545	0.0265441	0.0980825	dose dependent	blue	34.0586
SLC9A3R1	ENSSSCG00000017232	-0.366554	0.000138441	0.000988361	-0.0498121	0.572359	0.716548	-0.316742	3.83e-05	0.000823804		yellow	83.6067
ACTN3	ENSSSCG00000038323	1.47497	0.000138446	0.000988361	2.05864	2.56e-06	0.00010449	-0.583664	0.10596	0.25218		brown	19.6144
ALG8	ENSSSCG00000014887	-0.457705	0.000138686	0.000989574	-0.444033	0.000157831	0.00216914	-0.0136718	0.872135	0.932232	lower sensitivity	turquoise	313.704
ROR2	ENSSSCG00000009593	-0.815334	0.000139136	0.000992288	-0.687028	0.000641441	0.00601478	-0.128305	0.349646	0.544757	lower sensitivity	yellow	43.0933
SKIV2L2	ENSSSCG00000016911	0.441131	0.000140891	0.00100413	0.219082	0.0435514	0.12409	0.222048	0.0115181	0.0547632		blue	349.28
POLR3F	ENSSSCG00000007095	0.401165	0.000140938	0.00100413	0.110554	0.25772	0.425968	0.290611	0.000500076	0.00564947		blue	242.232
UPRT	ENSSSCG00000012425	0.410147	0.000141169	0.00100496	0.0928509	0.350588	0.522424	0.317297	0.000209699	0.00298205		blue	88.3996
MTG2	ENSSSCG00000037369	0.463648	0.000141196	0.00100496	0.532921	1.67e-05	0.000435019	-0.0692728	0.444814	0.630981	lower sensitivity	turquoise	172.515
MOGAT1	ENSSSCG00000016225	-0.481029	0.000142077	0.00101073	-0.240153	0.0403698	0.117788	-0.240876	0.00914383	0.046569		pink	21.4572
ELOVL6	ENSSSCG00000036236	-0.681631	0.000142414	0.00101261	-0.860857	3.52e-06	0.000130397	0.179227	0.185264	0.364715		turquoise	33.3036
PDXP	ENSSSCG00000034632	0.923839	0.000142548	0.00101305	0.342727	0.130472	0.268131	0.581113	0.00227003	0.0170018		turquoise	67.4414
NUAK1	ENSSSCG00000032861	-0.638339	0.000142707	0.00101368	-0.580087	0.000328368	0.00369492	-0.058252	0.611859	0.76006	lower sensitivity	blue	139.193
KRBA1	ENSSSCG00000034873	-0.858922	0.000142841	0.00101412	-0.376111	0.0660979	0.166454	-0.482812	0.00199169	0.015473		blue	150.764
[truncated: 12,181 more rows]
