# Supplementary material for: Transcriptome Responses to Dexamethasone Depending on Dose and Glucocorticoid Receptor Sensitivity in the Liver
Source: Front Genet. 2019 Jun 12;10:559. doi: 10.3389/fgene.2019.00559 (PMC6582245; doi:10.3389/fgene.2019.00559)
Supplement: Supplementary file 3 [file Table_2.XLSX]

## Sheet: MC_Function_overview
Table S2
Overview of enriched molecular and cellular functions in D60vC DE genes
Category	B-H p-value	Molecules
Cell Death and Survival	3,03E-32-4,15E-05	FRMD6,POR,MAP3K10,SMARCB1,ADA,GNA13,GUCY1B1,ETS1,APOBEC3B,DDIT4,MED1,CRKL,CRELD1,ANXA2,NFKB2,THRB,PIM3,DDIT3,C9,VEGFB,NUAK2,AQP3,NOTCH2,ARRB1,PROS1,GSPT2,AMOT,EMP3,DIP2A,SALL1,SOAT1,CCDC6,SEMA3A,GPAM,CLCN2,SWAP70,NOV,LY9,PTH1R,PPARA,FBXO25,CA4,SMAD3,ZFP36L1,RSL1D1,CX3CR1,INTS1,TGFB1,MAPK3,HOMER1,NSMAF,TEK,ADAMTS1,BMX,PSME4,ETV5,SCD,KLF10,PDE4A,EIF2S1,CLIC4,RHOH,GATA6,TGM3,TIMP3,NLRP3,PRMT2,MEF2A,…
Gene Expression	2,52E-31-3,46E-05	THOC2,TLE1,POR,MAP3K10,SMARCB1,ADA,JARID2,PPM1A,GNA13,SART3,ETS1,ACACB,MED1,NFKB2,DVL2,TCEA2,FOXF1,THRB,KDM1B,ECSIT,DDIT3,NOTCH2,ARRB1,KDM6A,GTF2H3,LSM14B,DIP2A,SALL1,NOSTRIN,NOV,PTH1R,MRPL19,PPARA,HYAL2,HAVCR2,SMAD3,ZFP36L1,RGCC,ETV1,NARFL,TGFB1,MAPK3,ELP4,CPNE1,ZNF8,KDM2B,MAPKAPK5,BMX,CREB3L4,PHRF1,BRWD1,TRPS1,EREG,ETV5,MDFI,SCD,KLF10,DACT1,EIF2S1,LARP7,GATA6,PPARGC1B,TIMP3,NLRP3,PRMT2,MEF2A,PL…
Cellular Movement	2,1E-19-4,52E-05	SKAP2,TRIM32,SMARCB1,ADA,GNA13,GUCY1B1,ETS1,MED1,CRKL,ANGPTL2,ANXA2,NFKB2,FOXF1,ELMO2,THRB,VEGFB,NUAK2,AQP3,NOTCH2,ARRB1,CLDN4,AMOT,IPO7,SEMA3A,NOV,SWAP70,PTH1R,SMAD3,ETV1,CX3CR1,LIMK1,TGFB1,MAPK3,TEK,RASGRP2,ADAMTS1,SAMSN1,EPHA1,BMX,NCF4,ETV5,CLIC4,IGSF8,KDM4B,LASP1,TIMP3,PRMT2,NLRP3,MMP28,PLAUR,CXCL2,PAPPA2,CTGF,REPS2,SGPL1,CTDSP1,MTUS1,TDP2,CBFB,SKAP1,ZBTB16,SBDS,PIK3C2B,ATG7,MYRF,RORC,THBD,NI…
Cellular Function and Maintenance	2,86E-19-4,19E-05	TRIM32,GORASP2,SMARCB1,ADA,GNA13,ETS1,ACACB,DDIT4,MED1,CRKL,ANXA2,LARP4,NFKB2,DVL2,NPHP3,DDIT3,GAK,MSRB1,NUAK2,RAB22A,AQP3,NOTCH2,ARRB1,CLDN4,PROS1,PFN2,AMOT,RNF19A,MTMR3,SOAT1,SEMA3A,CLCN2,SWAP70,PEX5,LY9,ATP6V1F,DERL1,PTH1R,DENND3,PPARA,HYAL2,SMAD3,HAVCR2,ZFP36L1,RGCC,CX3CR1,LIMK1,MLC1,TGFB1,MAPK3,NSMAF,FICD,ADAMTS1,SAMSN1,EPHA1,PGM1,BMX,RHBDF2,BRWD1,NAGLU,DZIP1L,SCD,KLF10,DACT1,CLUAP1,EIF2S1,C…
Protein Synthesis	1,27E-15-2,82E-05	NPM1,PRKAB1,MTMR9,ARRDC1,PIK3R1,TIMM21,EIF4A2,IL6,SKAP2,TRIM32,BCAT2,EIF3B,ADA,PRR16,DAPK1,ACACB,CDK7,SURF1,LARP4,FBXO8,TCF3,IRF5,NPR3,NDUFB7,NEIL1,THRB,ADCYAP1,UTP18,MORC3,KLF15,APOA4,EIF4EBP2,CCR2,ANPEP,UBE4A,DDX3X,ARRB1,PFN2,CRBN,IL27RA,TRAF1,KPNA3,KHDRBS1,NCBP1,CDO1,SOAT1,RNF6,GPAM,SWAP70,CSF1,DERL1,PTH1R,LYN,MRPL19,PPARA,SMAD3,ZFP36L1,CCT2,FCER1A,PYY,PNRC2,PER3,SLC5A10,MOGAT1,UFSP2,TGFB1,FGF…
Cellular Development	1,67E-15-2,71E-05	TLE1,SKAP2,POR,TRIM32,SMARCB1,ADA,JARID2,GNA13,FIP1L1,ETS1,MED1,DACT3,CRKL,ANXA2,NFKB2,DVL2,VPREB1,NPR3,FOXF1,THRB,PIM3,DDIT3,SLC1A5,NOTCH2,CLDN4,EPHB4,SEMA3A,GPAM,CLCN2,NOV,SWAP70,LY9,PTH1R,PPARA,HYAL2,HAVCR2,SMAD3,TOP3A,ZFP36L1,ETV1,TDP1,TGFB1,MAPK3,CD84,TEK,PBLD,NGEF,SAMSN1,EPHA1,EREG,ETV5,SCD,KLF10,DACT1,PDE4A,CLIC4,RHOH,GATA6,PPARGC1B,KDM4B,TIMP3,NLRP3,PLAUR,STK3,MEF2C,SIK3,L3MBTL3,CTGF,ANKR…
Cellular Growth and Proliferation	1,67E-15-2,71E-05	TLE1,SKAP2,TRIM32,SMARCB1,JARID2,ADA,GNA13,FIP1L1,ETS1,MED1,CRKL,ANXA2,NFKB2,DVL2,NPR3,VPREB1,FOXF1,THRB,PIM3,DDIT3,NOTCH2,CLDN4,GPAM,SEMA3A,CLCN2,SWAP70,NOV,LY9,PTH1R,PPARA,HAVCR2,SMAD3,ZFP36L1,TOP3A,ETV1,TDP1,TGFB1,MAPK3,CD84,TEK,PBLD,NGEF,SAMSN1,EPHA1,EREG,KLF10,PDE4A,RHOH,GATA6,PPARGC1B,TIMP3,PLAUR,STK3,MEF2C,L3MBTL3,CTGF,PPP2CA,ZBTB7B,SP110,MTUS1,TDP2,ZBTB20,CBFB,SKAP1,ZBTB16,MCL1,NAB1,ATG7,…
Post-Translational Modification	5,82E-15-4,39E-05	NPM1,PHKG2,PRKAB1,ARRDC1,PIK3R1,TIMM21,IL6,SKAP2,TRIM32,MAP3K10,CCND3,PPM1A,PLXNB2,RIPK2,MAP3K9,SMAD2,DAPK1,MED1,CDK7,SURF1,ANXA2,PTPN3,DAXX,DVL2,RNF25,NDUFB7,PRKACA,ADCYAP1,PPP5C,MORC3,PIM3,DAPK2,NUAK2,TTK,UBE4A,DDX3X,ARRB1,CRBN,PRKD2,MTMR3,TRAF1,KPNA3,EPHB4,ENG,CCL11,CSF1,DERL1,LYN,THPO,FBXO25,FCER1A,LIMK1,PPM1D,UBE2D4,TGFB1,FGFR4,MAPK3,IL1RAP,TEK,ITK,EPHA7,DUSP28,CXCL8,STXBP1,SMG6,SAMSN1,EPOR,…
Molecular Transport	1,76E-13-2,05E-05	THOC2,ARRDC1,POR,SLC51A,SMARCB1,ADA,GNA13,ACACB,ANXA2,KCNK6,THRB,SLC10A1,SLC1A5,VEGFB,NUAK2,AQP3,MTMR3,SLC12A6,IPO7,SOAT1,GPAM,CLCN2,PEX5,PTH1R,DENND3,PPARA,HYAL2,SMAD3,CA4,ZFP36L1,RGCC,HS6ST1,MLC1,TGFB1,LSR,ABCB11,NSMAF,TEK,CPNE1,SMG6,CES3,RHBDF2,MARK3,SCD,CLIC4,SEC14L1,KCNS3,TBC1D1,BPNT1,NCS1,PPARGC1B,GATA6,LASP1,CLIC5,SNTB1,ALKBH5,MEF2A,GJA5,MEF2C,CXCL2,SIK3,ASPSCR1,AQP8,ABCC6,SGPL1,PXK,PNKD,Z…
Cell Cycle	4,15E-13-2,25E-05	RNF2,NPM1,PIK3R1,IL6,POR,TRIM32,CCND3,BCAT2,SMARCB1,JARID2,GNA13,SART3,CENPW,ETS1,SON,NPAT,MED1,CDK7,ANGPTL2,ANXA2,NFKB2,PTPN3,IRF5,TCF3,MASTL,PRKACA,GTF2H1,ADCYAP1,THRB,PPP5C,PIM3,GADD45B,DDIT3,LIG4,SMARCA4,NOTCH2,ARRB1,PROS1,ZNF274,MECOM,KHDRBS1,GAS1,CSF1,PPARA,LIG1,THPO,HAVCR2,SMAD3,RGCC,PPM1D,PER3,USP8,TGFB1,MAPK3,FGFR4,CXCL8,HDAC2,EPOR,TYK2,MAPKAPK5,CDCA2,PTAFR,EREG,UBE2I,PBRM1,SULF1,SCD,NFK…
Cellular Assembly and Organization	4,35E-13-4,19E-05	NPM1,PIK3R1,IL6,VANGL2,GORASP2,MAP1A,GNA13,ETS1,SON,ARHGAP10,PLPPR5,CRKL,LARP4,SLITRK5,TANC1,PRKACA,ACACA,FOXF1,ATG101,ELMO2,NPHP3,CD34,FLNB,APOA4,GNA11,GAK,MSRB1,NUAK2,TTK,SMARCA4,RAB22A,ARRB1,CLDN4,PFN2,RNF19A,AMOT,ENG,CCL11,SEMA3A,TMEM107,PEX5,SWAP70,CSF1,PTH1R,LYN,ANKRD27,RANBP2,SMAD3,RGCC,S100A4,LIMK1,USP8,TGFB1,MAPK3,IL1RAP,TEK,ITK,EPHA7,CXCL8,TJP2,HDAC2,EPHA1,TYK2,BMX,BMP10,MTERF4,JAM3,BRW…
Lipid Metabolism	4,86E-13-1,81E-05	ACAT2,PRKAB1,PIK3R1,IL6,POR,BCAT2,SLC51A,ADA,SMAD2,ACACB,LPCAT3,MED1,MSMO1,ACOT12,PDSS1,NEIL1,ACACA,ADCYAP1,THRB,SLC10A1,APOA4,GNA11,VEGFB,CCR2,NUAK2,ANPEP,AQP3,CRBN,ST8SIA2,MTMR3,UCP2,TXNIP,ENG,SLC25A1,SOAT1,GPAM,PEX5,CSF1,PTH1R,LYN,PPARA,PIGU,DGKD,DPM1,SMAD3,RGCC,FCER1A,ETV1,SLC5A10,MOGAT1,HS6ST1,TGFB1,MAPK3,FGFR4,LSR,ABCB11,CYP27B1,NSMAF,TEK,ST6GALNAC5,CXCL8,TJP2,TYK2,FIG4,KCNJ5,SGPP1,PTAFR,ER…
Small Molecule Biochemistry	4,86E-13-2,05E-05	ACAT2,PRKAB1,PIK3R1,IL6,POR,MAP3K10,BCAT2,SLC51A,ADA,RIPK2,SMAD2,ACACB,LPCAT3,MED1,CDK7,ANGPTL2,MSMO1,ACOT12,PDSS1,PRKACA,NEIL1,ACACA,ADCYAP1,THRB,CD34,SLC10A1,APOA4,GNA11,VEGFB,CCR2,TTK,NUAK2,ANPEP,AQP3,ST8SIA2,CRBN,PRKD2,IL27RA,MTMR3,UCP2,TXNIP,ENG,SLC25A1,SOAT1,GPAM,SEMA3A,PEX5,CSF1,PTH1R,LYN,PPARA,PIGU,DGKD,DPM1,SMAD3,RGCC,FCER1A,ETV1,LIMK1,MOGAT1,SLC5A10,HS6ST1,TGFB1,FGFR4,MAPK3,LSR,ABCB11,C…
RNA Post-Transcriptional Modification	1,01E-11-1,54E-05	PTCD2,NPM1,PLRG1,PCBP1,DDX20,INTS9,SRPK2,INTS7,RCL1,BOP1,PQBP1,PRPF4B,NOL8,GRSF1,SART3,SBDS,RBM38,SON,METTL3,DDX47,CDK7,DKC1,NUFIP1,RNMT,RBM4,WDR83,CLK2,PRKACA,SRSF4,RBM39,PRPF3,SREK1,PRPF4,USP39,SF3B3,SRSF10,WTAP,SF3A3,MTPAP,RNPS1,CLK3,DHX16,SNRPD3,PRPF31,THOC1,CDC5L,DIS3,SF3A2,WBP11,RBM17,RRP1B,THG1L,HNRNPU,MECP2,KHDRBS1,RBM5,UTP20,PPP1R8,WDR55,NCBP1,SUPT5H,AGO2,WDR12,SCAF11,PES1,IGHMBP2,ADAT1,…
Cell Signaling	5,8E-10-1,03E-05	PIK3R1,SOS2,TIMM21,TLE1,IL6,SKAP2,POR,TRIM32,MAP3K10,LAMTOR3,VANGL2,TRAF4,PPM1A,GNA13,RIPK2,CD3EAP,CRKL,FERMT2,SURF1,ANGPTL2,CSF2RB,NDUFB7,FOXF1,ADCYAP1,NDST1,CD34,ARHGEF9,ECSIT,GADD45B,IL1RL1,CCR2,DDX3X,ARRB1,IL27RA,CD27,TRAF1,ZNF274,KPNA3,UCP2,MECOM,GAS1,SALL1,SEMA3A,KIF7,CSF1,LYN,CTH,PIGU,SMAD3,ZFP36L1,S100A4,CX3CR1,LIMK1,USP8,TGFB1,MAPK3,ARHGAP20,CD84,IL1RAP,TEK,CPNE1,STXBP1,ADAMTS1,EPOR,TYK2…
Protein Degradation	1,2E-09-1,68E-08	NKD1,NPM1,RNF8,MYH9,SAV1,MTMR9,ARRDC1,PIK3R1,HTRA3,NPEPPS,ODC1,FBXO4,TRIM32,TBRG1,KCTD21,APCS,CAV1,RNF128,SERPINE1,KAT2A,CLN6,NLN,PRKCQ,KLHL25,CDK7,FLOT1,THOP1,TCF3,FBXO8,SKP2,HSPA8,APH1A,TNF,MORC3,HACE1,UBE2Z,EPHA4,PSEN2,FBXL4,ANPEP,UBE4A,CCT4,NAA15,CASP6,ARRB1,MMP8,PFN2,ASPH,STT3B,ATP1B1,DISC1,STX5,DAB2IP,HIP1,DEDD,RNF6,KCTD10,CSF1,TRIM44,DERL1,CCT7,KCTD6,DTX3L,PIN1,CASP7,PPARGC1A,MUL1,PPARA,TR…
Carbohydrate Metabolism	1,53E-09-7,88E-06	MED13,RAF1,PHKG2,PIK3R1,GCLC,IL6,ATP2A2,ADRB3,DSE,VANGL2,GYS1,CCND3,LTF,BCAT2,GPD2,SMARCB1,CERS5,CAV1,ADA,ADORA2B,OMA1,MGAT1,CLN6,TP53INP1,LPCAT3,ACACB,CIDEC,ONECUT1,PPP1R3E,SCP2,ST6GAL2,SYK,ITPR3,ITGA1,PIK3CD,ADCYAP1,ADIPOR2,ADPGK,TNF,NDST1,PIP4K2A,ABHD12,ICAM1,APOA4,NR1H4,RAB35,CDK4,PSEN2,PROX1,NUAK2,PIGZ,SORBS1,INPP5B,NGFR,PLIN2,ST8SIA2,CD38,CRBN,MTMR3,TSTA3,UCP2,MECP2,TXNIP,TNFRSF1A,DAB2IP,CR…
Amino Acid Metabolism	6,59E-08-8,81E-06	LRP4,SRPK1,JAK1,LIF,CD3E,SGK1,EPHB2,FCER1A,IL6,CDK9,LIMK1,ITGB3,FGFR3,TGFBR2,MAP3K10,IKBKB,CAMK2D,TMEM102,TGFB1,FGFR4,MAPK3,PKDCC,ADNP,GSK3B,RIPK2,TEK,ATM,PDGFRB,EPHA7,STAT5A,MIF,PTPN6,CDK7,FGFR1,EPHA1,VEGFC,ITGA5,FGFR2,IL12RB2,MYO3A,NOD2,DUSP1,OXSR1,PRKCD,SYK,CLK2,PRKACA,LRP8,HRG,PDGFD,IFNAR1,FYN,ICAM1,PTK2B,PDGFA,MARK2,EPHA4,MYLK,TTK,LRRK1,PDGFC,PHKA2,CHEK1,IGF1,CLK3,DDR2,HGF,GFRA1,HCK,PDGFRA,K…
Cell Morphology	3,47E-07-4,4E-05	NPM1,MTMR9,PRKAB1,SLC6A9,PIK3R1,IL6,VANGL2,CCND3,JARID2,ADA,GNA13,ETS1,SMAD2,DAPK1,PLPPR5,DDIT4,CRKL,SURF1,FERMT2,IRF5,DVL2,VPREB1,ACACA,NPHP3,ADCYAP1,KLF15,FLNB,DDIT3,DAPK2,IL1RL1,GNA11,VEGFB,CCR2,GPSM1,DDX3X,MTMR3,SLC12A6,UCP2,EMP3,ENG,SOAT1,IGF2R,SEMA3A,TMEM107,SWAP70,CSF1,PTH1R,LYN,ANKRD27,DENND3,PPARA,S100A4,HDAC10,LIMK1,TGFB1,CXCL8,HDAC2,SAMSN1,TYK2,TRIM8,BMX,BMP10,DZIP1L,VPS37D,DACT1,CLUAP…
Cell-To-Cell Signaling and Interaction	4,16E-06-3,87E-05	NPM1,PIK3R1,IL6,CD1D,ADA,RIPK2,ETS1,TNFRSF21,SMAD2,COMP,DDIT4,DACT3,ANXA2,NFKB2,IRF5,SLITRK5,CSF2RB,TANC1,FOXF1,ELMO2,ADCYAP1,CD34,NDST1,APOA4,HSDL1,DDIT3,SLC1A5,IL1RL1,CCR2,SMARCA4,NOTCH2,CLDN4,PROS1,IL27RA,CD27,UCP2,TXNIP,ENG,CCL11,IGF2R,SEMA3A,SWAP70,CSF1,PTH1R,LYN,PPARA,HYAL2,LHX2,SMAD3,HAVCR2,FCER1A,S100A4,CX3CR1,PPM1D,TGFB1,MAPK3,CD84,IL1RAP,TEK,RASGRP2,ITK,EPHA7,CXCL8,STXBP1,TJP2,SAMSN1,TY…
Cellular Compromise	2,26E-05-2,26E-05	PIK3R1,CCDC47,HSPA5,ATP2A2,CCND1,MTTP,LRAT,SERP1,SELENOS,RARA,VAPB,GSK3B,RIPK2,FICD,YOD1,CXCL8,P4HB,ATF3,FLOT1,ORMDL3,CREB3L2,SIRT1,EIF2B5,HSP90AA1,PML,TMEM33,DDIT3,ERN1,HYOU1,ATF6,TMEM259,EIF2S1,DNAJA1,ANKS4B,HMOX1,ACOT11,AR,PTPN1,HSPE1,TOR1B,DNAJB1,NFE2L2,AMFR,MFN2,STT3B,ALOX15,HSPH1,ERO1A,HERPUD1,COL4A3BP,HSPD1,CEBPB,DNAJB9,HSPA2,TBL2,SCAMP5,SDF2L1,SREBF1,SERPINH1,DERL1,CTH,WFS1,EIF2AK3,PPARGC…

## Sheet: MC_Function_Activity_Score
Table S2
Enriched molecular and cellular functions in D60vC DE genes, including activation scores
Categories	Diseases or Functions Annotation	-log10 (BH p-value)	Predicted Activation State	Activation z-score	# Molecules	Molecules
Cell Death and Survival	Apoptosis	31.5186		0.499	935	AATF,ABCA1,ACSL1,ACSL4,ADA,ADAM17,ADAMTSL4,ADCY6,ADCYAP1,ADM,ADORA2A,ADORA2B,ADORA3,ADRA1A,ADRA1B,ADRB1,ADRB2,AFAP1L2,AGT,AGTR1,AHCTF1,AHR,AIP,AKAP12,AKAP8,AKIRIN2,AKT3,AKTIP,ALDH1A3,ALKBH5,ALOX15,ALOX5,AMER1,AMFR,AMIGO2,AMOT,ANGPT1,ANGPTL4,ANKLE2,ANKRD1,ANPEP,ANXA2,ANXA4,APBB2,APCS,APH1A,AQP11,AQP3,AR,ARG1,ARG2,ARHGAP1,ARHGAP10,ARHGEF6,ARNT,ARRB1,ASAH1,ATF3,ATF5,ATF6,ATG12,ATG16L1,ATG7,ATM,ATP2B…
Gene Expression	Transcription of RNA	30.5986		-1.799	799	AATF,ABLIM1,ABLIM3,ABT1,ACVR1,ADCYAP1,ADORA2A,ADRB1,ADRB2,AEBP2,AFAP1L2,AGO2,AGT,AHCTF1,AHR,AKIRIN2,ANKRD1,ANXA4,APBB2,AR,ARHGEF2,ARID4B,ARNT,ARRB1,ASCC2,ASH2L,ASXL1,ATF3,ATF5,ATF6,ATF7IP,ATM,ATP2B4,ATXN1,ATXN1L,ATXN7,BACH2,BAHD1,BATF,BATF3,BCL3,BCL6,BCL6B,BCLAF1,BDP1,BEX1,BHLHE41,BLNK,BLZF1,BMP10,BMP4,BMP5,BMPR2,BMX,BRMS1,BRWD1,BTAF1,BTG1,BTG2,BTRC,CAMK1,CAMK2D,CAMK4,CAMKK2,CAMTA2,CAND1,CARF,CAS…
Gene Expression	Expression of RNA	28.0079	Decreased	-2.355	951	AATF,ABCF1,ABLIM1,ABLIM3,ABT1,ACACB,ACO1,ACVR1,ADA,ADCYAP1,ADNP,ADORA2A,ADRB1,ADRB2,AEBP2,AFAP1L2,AGO2,AGO3,AGT,AHCTF1,AHR,AKIRIN2,ALKBH1,ANKRD1,ANXA4,APBA3,APBB2,AR,ARHGEF2,ARID4B,ARNT,ARRB1,ASCC2,ASH2L,ASXL1,ATF3,ATF5,ATF6,ATF7IP,ATM,ATP1B1,ATP2B4,ATXN1,ATXN1L,ATXN7,BACH2,BAHD1,BATF,BATF3,BBS2,BCL3,BCL6,BCL6B,BCLAF1,BDP1,BEX1,BHLHE41,BLNK,BLZF1,BMP10,BMP4,BMP5,BMPR2,BMX,BRMS1,BRWD1,BTAF1,BTG1,B…
Cell Death and Survival	Cell death	27.3152		-1.103	1125	AATF,ABCA1,ABCC11,ABCC5,ACER2,ACP2,ACSL1,ACSL4,ADA,ADAM17,ADAMTSL4,ADCY6,ADCYAP1,ADD3,ADM,ADORA2A,ADORA2B,ADORA3,ADRA1A,ADRA1B,ADRB1,ADRB2,AFAP1L2,AGT,AGTR1,AHCTF1,AHR,AIP,AKAP12,AKAP8,AKIRIN2,AKT3,AKTIP,ALDH1A3,ALKBH5,ALOX15,ALOX5,AMER1,AMFR,AMIGO2,AMOT,ANGPT1,ANGPTL4,ANKLE2,ANKRD1,ANPEP,ANTXR1,ANXA2,ANXA4,APBB2,APCS,APH1A,APOBEC3B,AQP11,AQP3,AQP9,AR,ARCN1,ARG1,ARG2,ARHGAP1,ARHGAP10,ARHGEF2,ARHG…
Gene Expression	Transcription of DNA	27.0964		-1.345	711	AATF,ABLIM1,ABLIM3,ABT1,ACVR1,ADCYAP1,ADORA2A,ADRB2,AEBP2,AFAP1L2,AGO2,AGT,AHCTF1,AHR,AKIRIN2,ANKRD1,ANXA4,APBB2,AR,ARHGEF2,ARID4B,ARNT,ARRB1,ASCC2,ASH2L,ASXL1,ATF3,ATF5,ATF6,ATF7IP,ATP2B4,ATXN1,ATXN1L,ATXN7,BACH2,BAHD1,BATF,BATF3,BCL3,BCL6,BCL6B,BCLAF1,BDP1,BEX1,BHLHE41,BLZF1,BMP10,BMP4,BMP5,BMPR2,BRMS1,BRWD1,BTG2,BTRC,CAMK1,CAMK2D,CAMK4,CAMKK2,CAMTA2,CAND1,CARF,CASZ1,CAV1,CAVIN1,CAVIN2,CBFA2T2,…
Gene Expression	Transcription	26.1972	Decreased	-2.105	893	AATF,ABLIM1,ABLIM3,ABT1,ACACB,ACO1,ACVR1,ADCYAP1,ADNP,ADORA2A,ADRB1,ADRB2,AEBP2,AFAP1L2,AGO2,AGO3,AGT,AHCTF1,AHR,AKIRIN2,ALKBH1,ANKRD1,ANXA4,APBA3,APBB2,APCS,AR,ARHGEF2,ARID4B,ARNT,ARRB1,ASCC2,ASH2L,ASXL1,ATF3,ATF5,ATF6,ATF7IP,ATM,ATP1B1,ATP2B4,ATXN1,ATXN1L,ATXN7,BACH2,BAHD1,BATF,BATF3,BBS2,BCL3,BCL6,BCL6B,BCLAF1,BDP1,BEX1,BHLHE41,BLNK,BLZF1,BMP10,BMP4,BMP5,BMPR2,BMX,BRMS1,BRWD1,BTAF1,BTG1,BTG2,B…
Gene Expression	Activation of DNA endogenous promoter	21.1085		-1.839	564	AATF,ABLIM1,ABLIM3,ABT1,ACVR1,ADCYAP1,ADRB2,AEBP2,AGO2,AHR,AKIRIN2,ANKRD1,ANXA4,AR,ARHGEF2,ARID4B,ARNT,ARRB1,ASH2L,ASXL1,ATF3,ATF5,ATF6,ATF7IP,ATP2B4,ATXN1,ATXN1L,ATXN7,BACH2,BATF,BATF3,BCL3,BCL6,BCL6B,BEX1,BHLHE41,BLZF1,BMP4,BMP5,BMPR2,BRWD1,BTG2,CAMK1,CAMK2D,CAMTA2,CARF,CAV1,CAVIN2,CBFA2T2,CBFB,CBX2,CBX4,CBX6,CC2D1B,CCND1,CCND3,CCNT1,CD3D,CD40,CDC5L,CDK2,CDK7,CDK9,CDON,CDX2,CEBPB,CEBPD,CEBPZ,CH…
Cellular Movement	Migration of cells	18.6778	Decreased	-3.636	664	ABCA1,ABHD2,ABHD6,ABR,ACKR2,ACVR1,ADA,ADAM10,ADAM17,ADCY3,ADCYAP1,ADGRE5,ADGRG6,ADM,ADORA2A,ADORA3,ADRB2,ADRB3,AGT,AHNAK,AHR,AKT3,ALOX15,ALOX5,AMOT,ANGPT1,ANGPTL2,ANGPTL4,ANPEP,ANXA2,APBA3,APCS,APLP2,APPL2,AQP3,AQP9,AR,ARG1,ARHGAP1,ARHGEF39,ARHGEF5,ARHGEF6,ARNT,ARRB1,ASAP2,ASH2L,ASPH,ATF3,ATG16L1,ATG7,ATM,ATP2A2,ATP6V1C1,ATRN,B4GALT1,B4GALT6,BACH2,BAG3,BATF,BCAR1,BCAT1,BCL3,BMP10,BMP4,BMPR2,BMX,B…
Cellular Function and Maintenance	Cellular homeostasis	18.5436	Decreased	-2.006	648	ABCA1,ACACB,ACBD5,ACO1,ACOT11,ACP2,ACSL1,ACTN2,ADA,ADAM10,ADAM17,ADAMTS1,ADCY6,ADCYAP1,ADIPOR2,ADM,ADORA2A,ADORA2B,ADRA1A,ADRA1B,ADRB2,AGT,AGTR1,AHR,AKT3,ALOX15,AMBRA1,AMFR,AMOT,ANGPT1,ANGPTL4,ANO1,ANXA2,APLP2,AQP3,AR,ARF1,ARG1,ARNT,ARSB,ASPSCR1,ATG12,ATG13,ATG16L1,ATG4B,ATG4C,ATG7,ATM,ATP1A2,ATP1B1,ATP1B2,ATP2A2,ATP2B2,ATP2B4,ATP6V0A2,AVPR1A,BAG3,BATF,BCAT2,BCL2A1,BCL3,BCL6,BMF,BMP4,BMPR2,C19orf…
Cellular Movement	Cell movement	18.4389	Decreased	-3.934	739	ABCA1,ABHD2,ABHD6,ABR,ACKR2,ACO2,ACVR1,ADA,ADAM10,ADAM17,ADCY3,ADCYAP1,ADGRE5,ADGRG6,ADM,ADORA2A,ADORA3,ADRB2,ADRB3,AGT,AGTR1,AHNAK,AHR,AKT3,ALOX15,ALOX5,AMOT,ANGPT1,ANGPTL2,ANGPTL4,ANPEP,ANTXR1,ANXA2,APBA3,APCS,APLNR,APLP2,APPL2,AQP3,AQP9,AR,ARAP1,ARG1,ARHGAP1,ARHGEF39,ARHGEF5,ARHGEF6,ARNT,ARRB1,ASAP2,ASH2L,ASPH,ATF3,ATG16L1,ATG7,ATM,ATP2A2,ATP2B4,ATP6V1C1,ATRN,B4GALT1,B4GALT6,BACH2,BAG3,BATF,BC…
Cell Death and Survival	Necrosis	17.5528		0.118	670	AATF,ACSL1,ADA,ADCY6,ADCYAP1,ADM,ADORA2A,ADORA2B,ADORA3,ADRA1A,ADRB1,ADRB2,AFAP1L2,AGT,AGTR1,AHR,AIP,AKIRIN2,AKTIP,ALOX15,AMER1,ANGPT1,ANKRD1,ANPEP,ANTXR1,ANXA2,AQP11,AR,ARCN1,ARNT,ARRB1,ASAH1,ATF3,ATF5,ATF6,ATG12,ATG16L1,ATG7,ATM,ATP2B4,ATR,ATXN2,B4GALNT1,BCL2A1,BCL3,BCL6,BCL6B,BIRC6,BLNK,BMF,BMP10,BMP4,BMP5,BMPR2,BMX,BRMS1,BTG1,BTRC,C3,C5AR1,CA4,CA9,CACNB3,CALCRL,CAMK2D,CAMK2G,CAMK4,CAMLG,CAPN1…
Gene Expression	Transactivation	15.6635	Decreased	-2.092	210	ACACB,ACVR1,AGT,AHR,AR,ARNT,ATF6,BATF,BCL3,BCL6,BMPR2,BTRC,CAMK1D,CAV1,CCND1,CCND3,CCNT1,CCT2,CD40,CD44,CDK2,CDK9,CEBPB,CEBPD,CEP350,CHD4,CHUK,CIAO1,CIITA,CREB1,CREM,CRIM1,CTGF,CTNNB1,CUL1,CXCL8,CYB5A,DAB2,DDIT3,DDX20,DTX4,DVL1,E2F4,EGR2,ELK1,ELL,ESR1,ESRRA,ETS1,FKBP4,FOSL2,FOXO1,FOXO3,FUS,FZD2,GAB1,GATA3,GATA4,GLI1,GLI2,GLIS2,GSK3B,HDAC2,HES1,HGF,HNF4A,HNF4G,HNRNPA1,IGF1,IKBKB,IL6,ILF3,INHBA,IRA…
Gene Expression	Transactivation of RNA	15.2832	Decreased	-2.181	200	ACACB,ACVR1,AGT,AHR,AR,ARNT,ATF6,BATF,BCL3,BCL6,BMPR2,BTRC,CAMK1D,CAV1,CCND1,CCND3,CCNT1,CCT2,CD40,CD44,CDK2,CDK9,CEBPB,CEBPD,CEP350,CHD4,CHUK,CIAO1,CIITA,CREB1,CREM,CRIM1,CTNNB1,CUL1,CXCL8,CYB5A,DAB2,DDIT3,DDX20,DTX4,DVL1,E2F4,EGR2,ELK1,ELL,ESR1,ESRRA,ETS1,FOSL2,FOXO1,FOXO3,FUS,FZD2,GATA3,GATA4,GLI1,GLI2,GLIS2,HDAC2,HES1,HGF,HNF4A,HNF4G,HNRNPA1,IGF1,IKBKB,IL6,ILF3,INHBA,IRAK1,IRF1,IRF2,ISG20L2,J…
Protein Synthesis	Metabolism of protein	14.8962		-1.385	427	A1CF,ABCA1,ABCF1,ACO1,ADAM10,ADAM17,ADAMTS4,ADGRB1,ADM,ADRA1B,AGO2,AGT,AHR,ALKBH1,ALOX15,ALOX5,AMFR,ANPEP,APCS,APH1A,ARHGEF2,ARRB1,ARRDC1,ASB9,ASPH,ATF6,ATG4B,ATG4C,ATG7,ATP1B1,ATP1B2,B4GALT1,BACE1,BAG3,BAG5,BCL3,BMP1,BPNT1,BTG2,BTRC,C3,C9orf3,CAPN1,CAPN10,CAPN2,CASP10,CASP2,CASP6,CASP7,CAST,CAV1,CBLB,CCND1,CCT2,CCT3,CCT4,CCT5,CCT7,CCT8,CDC37,CDH1,CDK4,CDK7,CHFR,CIRBP,CLN6,CNBP,CNOT8,COG3,CORIN,C…
Cellular Development, Cellular Growth and Proliferation, Hematological System Development and Function, Hematopoiesis, Lymphoid Tissue Structure and Development, Tissue Development	Leukopoiesis	14.7773	Decreased	-3.54	352	ABCA1,ADA,ADAM10,ADAM17,ADCYAP1,ADORA2B,AGT,AHR,ALOX5,APCS,ARG1,ARID4B,ASXL1,ATM,AVPR1A,BACH2,BATF,BATF3,BCL2A1,BCL3,BCL6,BLNK,BMP4,C3,CARD11,CAST,CAV1,CBFB,CBLB,CBX2,CCL2,CCND1,CCND2,CCND3,CCR2,CCR9,CD1D,CD247,CD27,CD38,CD3D,CD3E,CD40,CD47,CD72,CD83,CDK2,CEBPB,CFLAR,CHAF1A,CHD4,CHD7,CHEK1,CHUK,CIITA,CISH,CLCF1,CREB1,CRK,CRP,CSF1,CSF2RB,CSF3R,CSK,CTNNB1,CTNNBIP1,CTR9,CXCL8,CXCR4,CYLD,DCAF1,DFFB,D…
Post-Translational Modification	Phosphorylation of protein	14.2351	Decreased	-2.623	307	ACVR1,ADAM10,ADAM17,ADCYAP1,ADM,AGT,AHR,AKT3,AKTIP,ANGPT1,ANKLE2,ANXA2,AR,ARRB1,ATM,ATR,ATXN1,ATXN7,BARD1,BIRC6,BMP4,BMPR2,BMX,BRAT1,C3,CACTIN,CALM1 (includes others),CAMK1,CAMK2D,CAMK2G,CAMK4,CAMKK1,CAMKK2,CBLB,CCL11,CCL2,CCND1,CCND2,CCND3,CCNT1,CD109,CD247,CD3E,CD40,CD44,CD47,CD72,CDC25B,CDK2,CDK4,CDK7,CDK9,CDON,CHEK1,CHST15,CHUK,CLK2,CLK3,COL5A3,COQ8A,CREB1,CRK,CSF1,CSK,CSNK2A2,CTDSP1,CTDSP2,C…
Cellular Movement	Invasion of cells	13.8069	Decreased	-3.212	345	ABI1,ABLIM1,ADAM10,ADAMTS1,ADCY3,ADGRE5,ADRB2,AHNAK,AHSG,AKT3,ALOX5,ANKRD11,ANXA2,AR,ARG1,ASH2L,ASPH,ATF3,ATG7,ATP6V0A1,BCAR1,BCAT1,BMP4,BMP5,BMPR2,BTBD7,BTG2,C5orf30,CA9,CAMK2G,CAPN2,CAV1,CCL2,CCND1,CCR9,CD44,CD53,CDH1,CDH2,CDH3,CDX2,CEBPB,CHFR,CLCN4,CLDN1,CLDN4,CRK,CRKL,CRTAP,CSF1,CSNK2A2,CTDSP1,CTGF,CTNNB1,CTNNBIP1,CTNND1,CUL7,CXCL8,CXCR4,CYP1B1,CYR61,DAB2,DGKA,DICER1,DIDO1,DNAJB6,DNM2,DOCK4,D…
Molecular Transport	Transport of molecule	12.7545		-1.113	632	AAAS,ABCA1,ABCB10,ABCB11,ABCC10,ABCC11,ABCC5,ABCC6,ABCD3,ABCG5,ABCG8,ACAT2,ACD,ACO1,ACSL1,ACSL3,ACSL4,ACTN2,ACTR1A,ADA,ADCYAP1,ADIPOR2,ADM,ADORA2A,ADORA2B,ADORA3,ADRA2B,ADRB2,AGT,AGTR1,AGXT,AKT3,AKTIP,ALKBH5,ALOX5,ANGPT1,ANKRD1,ANKRD54,ANO1,ANXA2,AP1B1,AP1M1,AP3S2,AP4B1,AP4E1,AP4S1,APCS,APLP2,APOA4,APOA5,AQP11,AQP3,AQP8,AQP9,ARCN1,ARF1,ARFGAP1,ARG1,ARL4D,ARRDC1,ARSB,ARV1,ASAH1,ASPSCR1,ATF3,ATM,AT…
Cellular Development, Cellular Growth and Proliferation, Hematological System Development and Function, Hematopoiesis, Lymphoid Tissue Structure and Development, Tissue Development	Differentiation of mononuclear leukocytes	12.5287	Decreased	-3.583	313	ADA,ADAM10,ADAM17,ADCYAP1,ADORA2B,AGT,AHR,APCS,ARG1,ASXL1,ATM,AVPR1A,BACH2,BATF,BCL2A1,BCL3,BCL6,BLNK,BMP4,C3,CARD11,CBFB,CBLB,CBX2,CCL2,CCND1,CCND2,CCND3,CCR9,CD1D,CD247,CD27,CD38,CD3D,CD3E,CD40,CD72,CD83,CDK2,CEBPB,CFLAR,CHAF1A,CHD4,CHD7,CHEK1,CHUK,CIITA,CISH,CLCF1,CREB1,CRP,CSF1,CSF2RB,CSF3R,CSK,CTNNB1,CTNNBIP1,CTR9,CXCL8,CXCR4,CYLD,DCAF1,DFFB,DGKA,DICER1,DKK1,DLL1,DLL4,DNAJA2,DNAJA3,DNAJB1,DN…
Cell Cycle	Interaction of DNA	12.382		-1.706	207	ADCY6,ADCYAP1,ADRB2,AGT,AHR,AR,ARNT,ATM,BATF2,BCAT2,BCL3,BTAF1,BTRC,CALM1 (includes others),CAV1,CBFB,CCND1,CD3E,CD40,CDK2,CEBPB,CEBPD,CHUK,CISH,CREB1,CREM,CTGF,CUL4A,CXCL8,CYP1B1,DDB2,DDIT3,DNAJB1,EGFR,EGR2,EPOR,ERBB2,ESR1,ESRRA,ETS1,ETV6,FANCC,FGF1,FGFR4,FN1,FOSL2,FOXA1,FOXA2,FOXO1,FOXP2,FUS,FZD6,FZD8,GATA3,GATA4,GNAS,GRHL2,GSK3B,GTF2B,HAVCR2,HCK,HDC,HGF,HIF3A,HIVEP2,IGF1,IGFBP3,IKBKB,IL12RB2,I…
Cellular Assembly and Organization, Cellular Function and Maintenance	Organization of cytoplasm	12.3615	Decreased	-3.551	465	ABCA1,ABCD3,ABI1,ABLIM1,ABLIM3,ABR,ACACA,ACP2,ACTN2,ADM,ADRA1B,AFAP1,AGT,AHNAK,AKTIP,AMOT,ANGPT1,ANGPTL4,ANKRD27,ANTXR1,AR,ARAP1,ARF1,ARFIP2,ARHGAP1,ARHGAP10,ARHGAP12,ARHGAP17,ARHGAP18,ARHGAP32,ARHGAP6,ARHGEF2,ARHGEF5,ARHGEF6,ARL1,ARL6,ARPC5,ARRB1,ARSB,ATF3,ATG7,ATL1,ATL3,ATRN,ATXN7,AVIL,B9D1,BAG3,BAG5,BBS10,BBS2,BBS5,BBS9,BCAR1,BCL6,BCL6B,BICD1,BLZF1,BMP4,BRWD1,BTG2,CAMK4,CAPG,CAPN10,CAPN2,CARMI…
Cellular Development, Cellular Growth and Proliferation, Hematological System Development and Function, Hematopoiesis, Lymphoid Tissue Structure and Development, Tissue Development	Hematopoiesis of mononuclear leukocytes	12.3152	Decreased	-3.58	311	ADA,ADAM10,ADAM17,ADCYAP1,ADORA2B,AHR,APCS,ARG1,ASXL1,ATM,AVPR1A,BACH2,BATF,BCL2A1,BCL3,BCL6,BLNK,BMP4,C3,CARD11,CBFB,CBLB,CBX2,CCL2,CCND1,CCND2,CCND3,CCR9,CD1D,CD247,CD27,CD38,CD3D,CD3E,CD40,CD72,CD83,CDK2,CEBPB,CFLAR,CHAF1A,CHD4,CHD7,CHEK1,CHUK,CIITA,CISH,CLCF1,CREB1,CRP,CSF1,CSF2RB,CSF3R,CSK,CTNNB1,CTNNBIP1,CTR9,CXCR4,CYLD,DCAF1,DFFB,DGKA,DICER1,DKK1,DLL1,DLL4,DNAJA2,DNAJA3,DNAJB1,DNAJB9,DOCK2…
Cell Cycle, Gene Expression	Binding of DNA	12.3134		-1.542	201	ADCY6,ADCYAP1,ADRB2,AGT,AHR,AR,ARNT,ATM,BATF2,BCAT2,BCL3,BTAF1,BTRC,CALM1 (includes others),CAV1,CBFB,CCND1,CD3E,CD40,CDK2,CEBPB,CEBPD,CHUK,CISH,CREB1,CREM,CTGF,CUL4A,CXCL8,CYP1B1,DDB2,DDIT3,DNAJB1,EGFR,EGR2,EPOR,ERBB2,ESR1,ESRRA,ETS1,ETV6,FGF1,FGFR4,FN1,FOSL2,FOXA1,FOXA2,FOXO1,FOXP2,FZD6,FZD8,GATA3,GATA4,GNAS,GRHL2,GSK3B,GTF2B,HAVCR2,HCK,HDC,HGF,HIF3A,HIVEP2,IGF1,IGFBP3,IKBKB,IL12RB2,IL13,IL15,I…
Lipid Metabolism, Molecular Transport, Small Molecule Biochemistry	Concentration of acylglycerol	12.3134		1.215	172	ABCA1,ABCG8,ABHD6,ACACA,ACACB,ACAT2,ACOT11,ACSL1,ADCYAP1,ADIPOR2,ADORA2A,ADORA2B,ADRA1B,ADRB2,ADRB3,AGT,AHSG,ALOX5,ANGPTL4,ANGPTL8,APOA4,APOA5,AQP3,AQP8,AQP9,AR,ARFRP1,ATP2A2,BAG3,C3,CAV1,CEBPB,CHKA,CIDEB,CIDEC,CRBN,CREB3L3,CRP,CTNNB1,DAGLB,DGAT2,DUSP1,EGFR,ELOVL5,ENG,ENHO,ESR1,FADS2,FASN,FGF1,FGF21,FITM2,FKBP4,FMO5,FOXA1,FOXO1,FOXO3,G0S2,G6PC,GAS7,GATM,GNA11,GNAS,GPAM,GPAT4,GPD2,GSK3B,HGF,HNF4A,…
Cellular Movement	Cell movement of blood cells	12.158	Decreased	-2.559	376	ABCA1,ACKR2,ADA,ADAM10,ADAM17,ADCYAP1,ADGRG6,ADM,ADORA2A,ADORA3,ADRB2,ADRB3,AGT,AHR,ALOX15,ALOX5,ANGPT1,ANGPTL2,ANXA2,APBA3,APCS,AQP3,AQP9,AR,ARG1,ARHGAP1,ARHGEF5,ARHGEF6,ARRB1,ATG16L1,ATG7,ATRN,B4GALT1,B4GALT6,BACH2,BATF,BCL3,BMPR2,C3,C5AR1,CAMK1,CAMK1D,CAPG,CAST,CAV1,CBFB,CBLB,CCDC134,CCL11,CCL14,CCL2,CCL22,CCL3L1,CCND1,CCNT1,CCR10,CCR2,CCR3,CCR5,CCR9,CCRL2,CD1D,CD200,CD22,CD247,CD302,CD34,CD38…
Cell Cycle	Cell cycle progression	12.007		-0.495	349	AATF,ADCYAP1,ADORA2B,ADORA3,AFAP1L2,AGT,AHR,AKAP8,AMER1,ANAPC2,ANGPTL2,ANKRD17,APBB2,ARPC5,ARRB1,ATF3,ATM,B4GALT1,BCAR1,BCL2A1,BCL6,BIRC6,BLNK,BMP4,BMPR2,BOP1,BRAP,BTG1,BTG2,BTRC,C6orf89,CABLES1,CALD1,CASP2,CASP6,CAV1,CCDC8,CCNB3,CCND1,CCND2,CCND3,CCNG2,CCNK,CCNT1,CD3E,CD40,CD44,CDC20,CDC25B,CDC37,CDC5L,CDH1,CDK19,CDK2,CDK4,CDK7,CDKN3,CEBPB,CENPB,CENPH,CENPW,CEP250,CHAF1A,CHEK1,CHFR,CHMP1A,CIRBP,…
Cell Death and Survival, Organismal Injury and Abnormalities	Necrosis of epithelial tissue	11.983		0.373	152	AATF,AHR,ALOX15,AR,ATF3,ATM,BCL2A1,BMF,BMP4,CASP7,CCND1,CCR2,CD40,CDH1,CDH2,CEBPB,CEBPD,CERS2,CFLAR,CHUK,CTH,CTNNA1,CTNNB1,CXCL8,CYP7A1,DAB2,DAXX,DDIT3,DICER1,DYNLL1,EEF2K,EGFR,EIF4E,ENDOG,EP400,EPOR,ERBB2,ESR1,FASN,FGF1,FGFR1,FOXO3,GADD45B,GLI1,GLI2,GLIS2,GRHL2,GSK3B,GSN,HGF,HMOX1,HNF4A,HRH2,HSPA5,HSPD1,ICAM1,IGF1,IGFBP3,IKBKB,IL18,IL33,IL6,INHBA,IRF1,IRF5,ITGA3,ITGA5,KDR,KRT18,KSR1,LDLR,LRP1,LR…
Cell Death and Survival	Cell survival	11.8539	Decreased	-3.493	357	ABCC6,ACER2,ADAMTS1,ADCYAP1,ADNP,ADORA2A,ADORA2B,ADORA3,AFAP1L2,AHR,AKT3,ANTXR1,AR,ARNT,ARRB1,ATF3,ATF5,ATF6,ATG12,ATG7,ATM,ATP1A2,ATR,BCAR1,BCL2A1,BCL3,BCL6,BCL6B,BEX3,BLNK,BMP4,BMP5,BMX,BTG2,CA9,CACNB3,CAMK2G,CAMK4,CAMLG,CARD11,CASP2,CASP6,CAV1,CBFB,CBLB,CCND2,CCNK,CD1D,CD22,CD247,CD2AP,CD38,CD3E,CD40,CD44,CD47,CDCA7L,CDH1,CDH3,CDK2,CDK4,CDK7,CEBPB,CEBPD,CFLAR,CHD4,CHEK1,CIAPIN1,CISH,CLK2,CLOCK…
Cellular Movement, Immune Cell Trafficking	Leukocyte migration	11.7033	Decreased	-2.692	372	ABCA1,ACKR2,ADA,ADAM10,ADAM17,ADCYAP1,ADGRG6,ADM,ADORA2A,ADORA3,ADRB2,ADRB3,AGT,AHR,ALOX15,ALOX5,ANGPT1,ANGPTL2,ANXA2,APBA3,APCS,AQP3,AQP9,AR,ARG1,ARHGAP1,ARHGEF5,ARHGEF6,ARRB1,ATG16L1,ATG7,ATRN,B4GALT1,B4GALT6,BACH2,BATF,BCL3,BMPR2,C3,C5AR1,CAMK1,CAMK1D,CAPG,CAST,CAV1,CBFB,CBLB,CCDC134,CCL11,CCL14,CCL2,CCL22,CCL3L1,CCND1,CCNT1,CCR10,CCR2,CCR3,CCR5,CCR9,CCRL2,CD1D,CD200,CD22,CD247,CD302,CD34,CD38…
Cellular Development, Cellular Growth and Proliferation, Embryonic Development, Hematological System Development and Function, Hematopoiesis, Lymphoid Tissue Structure and Development, Organ Development, Organismal Development, Tissue Development	Lymphopoiesis	11.6968	Decreased	-2.854	293	ADA,ADAM10,ADAM17,ADCYAP1,ADORA2B,AHR,ARG1,ASXL1,ATM,AVPR1A,BACH2,BATF,BCL2A1,BCL3,BCL6,BLNK,BMP4,C3,CARD11,CBFB,CBLB,CBX2,CCND1,CCND2,CCND3,CCR9,CD1D,CD247,CD27,CD38,CD3D,CD3E,CD40,CD72,CD83,CDK2,CEBPB,CFLAR,CHAF1A,CHD4,CHD7,CHEK1,CHUK,CIITA,CISH,CLCF1,CREB1,CRP,CSF3R,CSK,CTNNB1,CTR9,CXCR4,CYLD,DCAF1,DFFB,DGKA,DICER1,DKK1,DLL1,DLL4,DNAJA2,DNAJA3,DNAJB1,DNAJB9,DOCK2,DOCK8,DUSP10,DUSP5,EFNA1,EFNB1…
Lipid Metabolism, Molecular Transport, Small Molecule Biochemistry	Concentration of lipid	11.6968		1.219	342	ABCA1,ABCA3,ABCB11,ABCG5,ABCG8,ABHD12,ABHD6,ACACA,ACACB,ACAT2,ACOT11,ACSL1,ACSL4,ADA,ADCY8,ADCYAP1,ADIPOR2,ADM,ADORA2A,ADORA2B,ADORA3,ADRA1B,ADRB1,ADRB2,ADRB3,AFAP1,AGT,AHR,AHSG,AKT3,ALDH8A1,ALOX15,ALOX5,AMFR,ANGPTL4,ANGPTL8,APOA4,APOA5,AQP3,AQP8,AQP9,AR,ARF1,ARFRP1,ASAH1,ATF3,ATG7,ATP2A2,ATXN2,AVPR1A,B4GALNT1,B4GALT1,BAG3,BCAT2,BPNT1,C3,CAV1,CCL2,CD38,CDK4,CEBPB,CERK,CERS2,CERS6,CFD,CHKA,CIDEB,C…
Cellular Movement, Hematological System Development and Function, Immune Cell Trafficking	Cell movement of leukocytes	11.6421	Decreased	-2.457	337	ABCA1,ACKR2,ADA,ADAM10,ADAM17,ADCYAP1,ADM,ADORA2A,ADORA3,ADRB2,ADRB3,AGT,AHR,ALOX5,ANGPT1,ANGPTL2,ANXA2,APBA3,APCS,AQP3,AQP9,AR,ARG1,ARHGAP1,ARHGEF5,ARRB1,ATG7,ATRN,B4GALT1,BACH2,BATF,BCL3,BMPR2,C3,C5AR1,CAMK1D,CAPG,CAST,CAV1,CBFB,CBLB,CCDC134,CCL11,CCL14,CCL2,CCL22,CCL3L1,CCND1,CCNT1,CCR10,CCR2,CCR3,CCR5,CCR9,CCRL2,CD1D,CD22,CD247,CD302,CD38,CD3E,CD40,CD44,CD47,CD58,CD93,CDH3,CHST1,CHST2,CHUK,CI…
Lipid Metabolism, Molecular Transport, Small Molecule Biochemistry	Concentration of triacylglycerol	11.2765		1.364	160	ABCA1,ABCG8,ACACA,ACACB,ACAT2,ACOT11,ACSL1,ADCYAP1,ADIPOR2,ADRB2,ADRB3,AHSG,ALOX5,ANGPTL4,ANGPTL8,APOA4,APOA5,AQP3,AQP8,AQP9,AR,ARFRP1,ATP2A2,BAG3,C3,CAV1,CEBPB,CHKA,CIDEB,CIDEC,CRBN,CRP,CTNNB1,DGAT2,DUSP1,ELOVL5,ENG,ENHO,ESR1,FADS2,FASN,FGF1,FGF21,FITM2,FKBP4,FMO5,FOXA1,FOXO1,FOXO3,G0S2,G6PC,GAS7,GATM,GNA11,GNAS,GPAM,GPAT4,GPD2,GSK3B,HGF,HNF4A,HRH1,IFRD1,IGF1,IL21R,IL6,INSIG1,ITGA1,KLB,LDLR,LDLR…
Cellular Function and Maintenance	Function of leukocytes	10.9957		-1.495	205	ADA,ADCYAP1,ADORA2B,ADRB2,AHNAK,AHR,ANPEP,APBA3,ARHGEF5,ARHGEF6,ATF3,ATG16L1,ATM,B4GALT1,BACH2,BATF3,BCAT1,BCL3,BCL6,BMPR2,CAPG,CASP2,CAV1,CBLB,CCL2,CCR2,CCR5,CCRL2,CD200,CD200R1,CD247,CD27,CD3E,CD40,CD44,CEBPB,CHST2,CIITA,CLCN2,CREB1,CSF1,CSF2RB,CX3CR1,CXCL8,DENND1B,DICER1,DOCK8,DUSP1,ECM1,ETS1,F11R,FCER1A,FCER2,FLOT1,FYN,GADD45B,GADD45G,GSK3B,GSN,HAVCR2,HCK,HGF,HRH4,HSP90AA1,HSPD1,ICA1,ICAM1,IF…
RNA Post-Transcriptional Modification	Processing of RNA	10.9957		0.109	145	ADAT1,AGO2,AHNAK,AKAP17A,ALKBH5,BARD1,BCAS2,BICD1,BOP1,BUD13,CDC5L,CDK7,CLK2,CLK3,CLP1,CMTR2,CSTF1,CSTF2T,CTDP1,DBR1,DDX20,DDX27,DDX41,DDX47,DDX5,DDX52,DDX54,DHX15,DHX16,DHX8,DICER1,DIS3,DKC1,EXOSC3,FUS,GEMIN5,GEMIN6,GEMIN7,GRSF1,HNRNPA1,HNRNPF,HNRNPM,HNRNPU,IGHMBP2,IK,INTS1,INTS3,INTS5,INTS7,INTS9,IWS1,KHDRBS1,KHDRBS3,LEO1,MBNL1,MBNL2,MBNL3,MECP2,METTL3,MTPAP,NCBP1,NOL8,NOLC1,NOP58,NPM1,NPM3,NSR…
Cellular Function and Maintenance	Function of blood cells	10.9431		-1.495	209	ADA,ADCYAP1,ADORA2B,ADRB2,AHNAK,AHR,ANPEP,APBA3,AQP9,ARHGEF5,ARHGEF6,ATF3,ATG16L1,ATM,B4GALT1,BACH2,BATF3,BCAT1,BCL3,BCL6,BMPR2,CAPG,CASP2,CAV1,CBLB,CCL2,CCR2,CCR5,CCRL2,CD200,CD200R1,CD247,CD27,CD3E,CD40,CD44,CEBPB,CHST2,CIITA,CLCN2,CREB1,CSF1,CSF2RB,CX3CR1,CXCL8,DENND1B,DICER1,DOCK8,DUSP1,ECM1,ETS1,F11R,FCER1A,FCER2,FLOT1,FYN,GADD45B,GADD45G,GSK3B,GSN,HAVCR2,HCK,HGF,HRH4,HSP90AA1,HSPD1,ICA1,ICA…
Cell Death and Survival, Organismal Injury and Abnormalities	Cell death of epithelial cells	10.8239		0.258	140	AATF,AHR,ALOX15,AR,ATF3,ATM,BCL2A1,BMF,BMP4,CASP7,CCND1,CCR2,CD40,CDH1,CDH2,CEBPB,CEBPD,CERS2,CFLAR,CHUK,CTH,CTNNA1,CTNNB1,CXCL8,CYP7A1,DAB2,DAXX,DDIT3,DICER1,DYNLL1,EEF2K,EGFR,EIF4E,ENDOG,EP400,EPOR,ERBB2,ESR1,FASN,FGF1,FGFR1,FOXO3,GADD45B,GLI1,GLI2,GLIS2,GRHL2,GSK3B,GSN,HGF,HMOX1,HNF4A,HRH2,HSPA5,HSPD1,ICAM1,IGF1,IKBKB,IL33,IL6,INHBA,IRF1,IRF5,ITGA3,ITGA5,KRT18,KSR1,LDLR,LRP1,MAP2K1,MAPK9,MCL1,…
Lipid Metabolism, Small Molecule Biochemistry	Synthesis of lipid	10.8069		-1.732	282	ABCA1,ABCD3,ABCG5,ABCG8,ABHD6,ACACA,ACACB,ACAT2,ACSL1,ACSL3,ACSL4,ACSS2,ADA,ADCYAP1,ADM,ADORA2B,ADRB2,AGT,AGTR1,AHR,ALDH1A3,ALDH8A1,ALG12,ALG2,ALOX15,ALOX5,ANGPT1,ANPEP,APOA4,APOA5,AR,ARF1,ARV1,ASAH1,ASPA,ATF3,ATF6,AVPR1A,B3GALT1,B3GALT4,B4GALNT1,B4GALT1,B4GALT6,BMP4,BMP5,BMPR2,C3,CAMK2G,CAV1,CCHCR1,CD40,CD83,CDS1,CEBPB,CERK,CERS2,CERS5,CERS6,CHKA,CNBP,CNTFR,CREB1,CREB3L3,CREBL2,CREM,CSF1,CX3CL1,…
Cellular Function and Maintenance	Homeostasis of leukocytes	10.0191	Decreased	-2.755	258	ADA,ADAM10,ADAM17,ADCYAP1,ADORA2B,AHR,ARG1,ATM,BATF,BCL2A1,BCL3,BCL6,BMF,BMP4,CARD11,CBFB,CBLB,CBX2,CCNB2,CCND1,CCR9,CD1D,CD247,CD27,CD38,CD3D,CD3E,CD40,CD83,CDK2,CEBPB,CFLAR,CHD4,CHD7,CHEK1,CHST3,CHUK,CIITA,CISH,CREB1,CRP,CSF2RB,CSK,CTNNB1,CTR9,CXCR4,CYLD,DCAF1,DFFB,DGKA,DICER1,DKK1,DLL1,DLL4,DNAJA2,DNAJA3,DNAJB1,DOCK2,DUSP10,EFNA1,EFNB1,EFNB2,EGR2,EIF2AK3,ELF3,ELK1,EPHA1,EPHA2,EPHA3,EPHA4,ETS1,…
Cellular Function and Maintenance	Homeostasis of blood cells	9.96658	Decreased	-2.829	261	ADA,ADAM10,ADAM17,ADCYAP1,ADORA2B,AHR,ARG1,ARNT,ATM,BATF,BCL2A1,BCL3,BCL6,BMF,BMP4,CARD11,CBFB,CBLB,CBX2,CCNB2,CCND1,CCR9,CD1D,CD247,CD27,CD38,CD3D,CD3E,CD40,CD83,CDK2,CEBPB,CFLAR,CHD4,CHD7,CHEK1,CHST3,CHUK,CIITA,CISH,CREB1,CRP,CSF2RB,CSK,CTNNB1,CTR9,CXCR4,CYLD,DCAF1,DFFB,DGKA,DICER1,DKK1,DLL1,DLL4,DNAJA2,DNAJA3,DNAJB1,DOCK2,DUSP10,EFNA1,EFNB1,EFNB2,EGR2,EIF2AK3,ELF3,ELK1,EPHA1,EPHA2,EPHA3,EPHA4,…
Cell Death and Survival	Apoptosis of blood cells	9.92812		1.069	200	ADA,ADCYAP1,ADORA2A,ADORA3,ADRB1,AHR,AIP,AKIRIN2,AKTIP,ANPEP,ARNT,ARRB1,ASAH1,ATM,BCL2A1,BCL3,BIRC6,BLNK,BMF,BMP4,BTG1,CAMK2G,CAMLG,CASP10,CASP2,CASP6,CASP7,CAST,CAV1,CCAR1,CCDC86,CCL11,CCL2,CCR5,CD22,CD247,CD27,CD38,CD3E,CD40,CD44,CD47,CDK2,CEBPB,CFLAR,CHEK1,CHUK,CIITA,CREB1,CRP,CSF1,CTNNB1,CX3CL1,CXCL2,CXCL8,CXCR4,CYLD,DDIT3,DICER1,DLL1,DLL4,DNAJA3,DNMT3B,DOCK8,DUSP5,E2F4,EFNA1,EFNB1,EIF4E,EPHA…
Cell Death and Survival	Apoptosis of leukocytes	9.74958		0.82	191	ADA,ADCYAP1,ADORA2A,ADORA3,ADRB1,AHR,AKIRIN2,AKTIP,ANPEP,ARRB1,ATM,BCL2A1,BCL3,BIRC6,BLNK,BMF,BMP4,BTG1,CAMK2G,CAMLG,CASP10,CASP2,CASP6,CASP7,CAST,CAV1,CCAR1,CCDC86,CCL11,CCL2,CCR5,CD22,CD247,CD27,CD38,CD3E,CD40,CD44,CD47,CDK2,CEBPB,CFLAR,CHEK1,CHUK,CIITA,CREB1,CRP,CSF1,CTNNB1,CX3CL1,CXCL2,CXCL8,CXCR4,CYLD,DDIT3,DICER1,DLL1,DLL4,DNAJA3,DNMT3B,DOCK8,DUSP5,EFNA1,EFNB1,EIF4E,EPHA4,ETS1,FANCC,FBXW7,F…
Cellular Function and Maintenance	Lymphocyte homeostasis	9.54516	Decreased	-2.893	252	ADA,ADAM10,ADAM17,ADCYAP1,ADORA2B,AHR,ARG1,ATM,BATF,BCL2A1,BCL3,BCL6,BMF,BMP4,CARD11,CBFB,CBLB,CBX2,CCNB2,CCND1,CCR9,CD1D,CD247,CD27,CD38,CD3D,CD3E,CD40,CD83,CDK2,CEBPB,CFLAR,CHD4,CHD7,CHEK1,CHST3,CHUK,CIITA,CISH,CREB1,CRP,CSK,CTNNB1,CTR9,CXCR4,CYLD,DCAF1,DFFB,DGKA,DICER1,DKK1,DLL1,DLL4,DNAJA2,DNAJA3,DNAJB1,DOCK2,DUSP10,EFNA1,EFNB1,EFNB2,EGR2,EIF2AK3,ELF3,ELK1,EPHA1,EPHA2,EPHA3,EPHA4,ETS1,EZH2,FA…
Cell Death and Survival	Cell death of blood cells	9.35262		-0.897	248	ADA,ADCYAP1,ADORA2A,ADORA3,ADRB1,AHR,AIP,AKIRIN2,AKTIP,ANPEP,ARNT,ARRB1,ASAH1,ATM,BCL2A1,BCL3,BCL6,BIRC6,BLNK,BMF,BMP4,BTG1,CACNB3,CAMK2G,CAMK4,CAMLG,CARD11,CASP10,CASP2,CASP6,CASP7,CAST,CAV1,CBFB,CCAR1,CCDC86,CCL11,CCL2,CCR5,CD22,CD247,CD27,CD38,CD3E,CD40,CD44,CD47,CDK2,CEBPB,CFLAR,CHEK1,CHUK,CIITA,CISH,CLOCK,CREB1,CRP,CSF1,CSF2RB,CTNNB1,CX3CL1,CX3CR1,CXCL2,CXCL8,CXCR4,CYLD,DAXX,DDIT3,DDIT4,DICE…
Post-Translational Modification	Ubiquitination of protein	9.31695		0.329	151	ADGRB1,ADRB2,AIMP2,AMER1,AMFR,ANGPT1,ARRB1,ARRDC1,ASB4,ASB9,ATG7,BAG5,BIRC6,BRAP,BTRC,CAND1,CAPN1,CAST,CAV1,CBFB,CD22,CD40,CDK8,CHFR,CRBN,CUL1,CUL4A,CUL5,CUL7,DAXX,DCAF15,DDB2,DERL1,DNAJA1,DTL,DTX3L,ENC1,ERCC8,FANCI,FANCL,FBXL3,FBXL7,FBXO25,FBXO4,FBXO9,FBXW7,FBXW8,FEM1B,FGFR3,FYN,GCLC,GNL3L,GTPBP4,HACE1,HDAC6,HECTD1,HECW2,HERPUD1,HSP90AA1,HSPA5,HSPBP1,HUWE1,IL6,JADE2,KLHL13,KLHL22,KLHL25,KLHL3,KL…
Cell-mediated Immune Response, Cellular Function and Maintenance, Hematological System Development and Function	T cell homeostasis	9.23807	Decreased	-2.982	240	ADA,ADAM10,ADAM17,ADCYAP1,ADORA2B,AHR,ARG1,ATM,BATF,BCL2A1,BCL3,BCL6,BMF,BMP4,CARD11,CBFB,CBLB,CBX2,CCNB2,CCND1,CCR9,CD1D,CD247,CD27,CD38,CD3D,CD3E,CD40,CD83,CDK2,CEBPB,CFLAR,CHD4,CHD7,CHEK1,CHST3,CHUK,CIITA,CISH,CREB1,CRP,CSK,CTNNB1,CTR9,CXCR4,CYLD,DCAF1,DFFB,DICER1,DKK1,DLL1,DLL4,DNAJA2,DNAJA3,DNAJB1,DOCK2,DUSP10,EFNA1,EFNB1,EFNB2,EGR2,EIF2AK3,ELF3,ELK1,EPHA1,EPHA2,EPHA3,EPHA4,ETS1,EZH2,FANCC,F…
Cell Signaling	Protein kinase cascade	9.23657		-1.729	178	ADORA2B,ADRA1A,ADRA1B,ADRA2B,ADRB2,ADRB3,AGT,AIDA,ANGPT1,ANKRD17,AR,BCL3,BMP4,BRAP,BTRC,CAMKK2,CARD11,CASP10,CAV1,CCL2,CCR2,CD27,CD84,CDC42EP5,CDC42SE1,CDH2,CDON,CHUK,CLCF1,CPNE1,CRKL,CTGF,CTH,CTNNB1,CTR9,DAB2IP,DACT1,DAG1,DHX33,DNAJC27,DUSP10,DUSP16,DUSP19,EFNA1,EGFR,ELP2,ERBB2,ERCC6,ESR1,FGFR1,FGFR2,FGFR3,FLT4,FYN,GAB1,GADD45A,GADD45B,GADD45G,GPS1,HACD3,HES1,HGS,HSF1,IFNAR1,IGF1,IGFBP3,IGFBP4,I…
Cell Death and Survival	Cell death of immune cells	9.10347		-1.113	241	ADA,ADCYAP1,ADORA2A,ADORA3,ADRB1,AHR,AKIRIN2,AKTIP,ANPEP,ARRB1,ATM,BCL2A1,BCL3,BCL6,BIRC6,BLNK,BMF,BMP4,BTG1,CACNB3,CAMK2G,CAMK4,CAMLG,CARD11,CASP10,CASP2,CASP6,CASP7,CAST,CAV1,CBFB,CCAR1,CCDC86,CCL11,CCL2,CCR5,CD22,CD247,CD27,CD38,CD3E,CD40,CD44,CD47,CDK2,CEBPB,CFLAR,CHEK1,CHUK,CIITA,CISH,CLOCK,CREB1,CRP,CSF1,CSF2RB,CTNNB1,CX3CL1,CX3CR1,CXCL2,CXCL8,CXCR4,CYLD,DAXX,DDIT3,DDIT4,DICER1,DLL1,DLL4,DN…
Cell-mediated Immune Response, Cellular Development, Cellular Function and Maintenance, Cellular Growth and Proliferation, Embryonic Development, Hematological System Development and Function, Hematopoiesis, Lymphoid Tissue Structure and Development, Organ Development, Organismal Development, Tissue Development	T cell development	9.08513	Decreased	-2.845	235	ADA,ADAM10,ADAM17,ADCYAP1,ADORA2B,AHR,ARG1,ATM,BATF,BCL2A1,BCL3,BCL6,BMP4,CARD11,CBFB,CBLB,CBX2,CCND1,CCR9,CD1D,CD247,CD27,CD3D,CD3E,CD40,CD83,CDK2,CEBPB,CFLAR,CHD4,CHD7,CHEK1,CHUK,CIITA,CISH,CREB1,CRP,CSK,CTNNB1,CTR9,CXCR4,CYLD,DCAF1,DFFB,DICER1,DKK1,DLL1,DLL4,DNAJA2,DNAJA3,DNAJB1,DOCK2,DUSP10,EFNA1,EFNB1,EFNB2,EGR2,EIF2AK3,ELF3,ELK1,EPHA1,EPHA2,EPHA3,EPHA4,ETS1,EZH2,FANCC,FOXO1,FOXO3,FURIN,FYN,…
Cellular Development, Cellular Growth and Proliferation	Proliferation of blood cells	8.92082	Decreased	-2.988	329	ABI1,ACKR4,ADA,ADCYAP1,ADORA2A,ADRB2,AHNAK,AHR,AKIRIN2,ARG1,ARHGEF6,ATM,ATP6V0A2,BACH2,BATF,BCL2A1,BCL3,BCL6,BCL6B,BCLAF1,BLNK,BMP4,BTG1,C3,C5AR1,CAMLG,CARD11,CAV1,CBFB,CBLB,CBX2,CCDC134,CCL11,CCL22,CCND2,CCND3,CCR2,CCR5,CD180,CD1D,CD22,CD247,CD27,CD2AP,CD38,CD3E,CD40,CD44,CD47,CD58,CD72,CD83,CD84,CDH1,CDK2,CEBPB,CFLAR,CHST3,CIITA,CISH,CLCF1,CREB1,CRP,CSF1,CSF2RB,CSF3R,CTGF,CTH,CTNNB1,CTPS1,CUL1,…
Protein Degradation, Protein Synthesis	Catabolism of protein	8.92082	Decreased	-2.536	266	A1CF,ADAM10,ADAM17,ADAMTS4,ADGRB1,AGT,AHR,ALOX15,ALOX5,AMFR,ANPEP,APCS,APH1A,ARRB1,ARRDC1,ASB9,ASPH,ATF6,ATG4B,ATG4C,ATG7,ATP1B1,ATP1B2,BACE1,BAG3,BAG5,BMP1,BTRC,C9orf3,CAPN1,CAPN10,CAPN2,CASP10,CASP2,CASP6,CASP7,CAST,CAV1,CBLB,CCT2,CCT3,CCT4,CCT5,CCT7,CCT8,CDC37,CDK7,CHFR,CLN6,COG3,CPNE1,CREB1,CREBL2,CRTAP,CSF1,CUL4A,DAB2IP,DACT1,DAG1,DEDD,DERL1,DISC1,DLD,DNAJB12,DPM3,DTL,DTX3L,DVL1,DVL3,EDEM3,E…	#REF!
Carbohydrate Metabolism	Metabolism of carbohydrate	8.81531		-0.283	248	ABHD12,ACADM,ADCYAP1,ADORA2A,ADORA3,ADPGK,ADRA1B,ADRB1,ADRB2,ADRB3,AGT,AGTR1,ALDH3A2,ALG12,ALG2,ALOX15,ANGPT1,APLNR,APOA4,AQP9,ARF1,AVPR1A,B3GALT1,B3GALT6,B3GNT3,B4GALNT1,B4GALT1,BMP5,BRAT1,CAMKK2,CCND3,CD22,CD44,CDS1,CEBPB,CEMIP,CERS5,CHKA,CHST1,CHST11,CHST13,CHST15,CHST2,CHST3,CHST7,CKM,CLN6,CMAS,CPT1A,CREB3L3,CTGF,CTNNB1,CX3CL1,CXCL8,DGKA,DGKH,DKK1,DPM1,DPM3,DSE,DSEL,ERBB2,EXT2,EXTL2,EXTL3,FBP…
Cell Death and Survival	Cell viability	8.64397	Decreased	-3.192	285	ACER2,ADCYAP1,ADORA3,AFAP1L2,AKT3,ANTXR1,AR,ARNT,ARRB1,ATF3,ATF6,ATG12,ATG7,ATM,ATP1A2,ATR,BCL2A1,BCL3,BCL6,BCL6B,BLNK,BMP4,BMP5,BMX,BTG2,CA9,CACNB3,CAMK2G,CAMK4,CAMLG,CARD11,CASP2,CAV1,CBFB,CCND2,CD1D,CD22,CD247,CD2AP,CD38,CD3E,CD40,CD44,CD47,CDH1,CDH3,CDK2,CDK7,CEBPB,CEBPD,CFLAR,CHD4,CHEK1,CIAPIN1,CISH,CLOCK,CREB1,CRK,CRKL,CSF1,CSF2RB,CTH,CTNNB1,CX3CL1,CX3CR1,CXCL8,CXCR4,CYLD,CYR61,DAB2IP,DCUN1…
Cellular Development, Cellular Growth and Proliferation	Cell proliferation of tumor cell lines	8.3439	Decreased	-2.904	227	ADAM17,ADCYAP1,AHR,AHSG,ARHGEF2,ARL2BP,ASPH,ATM,ATP2A2,BMP5,BOP1,CA9,CACYBP,CASP2,CAV1,CCNB2,CCND1,CCND3,CCNG2,CD44,CDC25B,CDCA2,CDCA8,CDCP1,CDH1,CDK2,CDK4,CDK8,CDX2,CEBPD,CENPB,CIRBP,CMC2,CMIP,COMP,CRK,CRKL,CSTF2,CTGF,CTNNB1,CXCR4,CYP1B1,CYR61,DAB2,DDR2,DDX21,DDX3X,DESI2,DIS3L,DTL,DUSP5,EGFR,EGR2,EHMT2,EIF4E,EMP1,ENG,EPHA2,EPOR,ERBB2,ERRFI1,ESR1,ETV1,EZH2,FANCC,FGF1,FGFR1,FGFR2,FGFR3,FKBP5,FN1,F…
Protein Synthesis	Quantity of protein in blood	8.33068		1.716	228	ABCA1,ABCC6,ACACB,ACOT11,ADA,ADCYAP1,ADIPOR2,ADRA1B,ADRB1,ADRB2,ADRB3,AGT,AHSG,AKT3,ALOX5,ALPL,ANGPTL4,APBA3,APOA4,AR,ATM,ATXN2,BAG3,BAIAP2L1,BBS10,BCAT2,BPNT1,C3,C5AR1,CAMKK2,CARD11,CAV1,CCR2,CCR3,CD38,CD44,CDK4,CDO1,CEBPB,CERS6,CIDEB,CIDEC,CLIC4,COL5A3,CRBN,CRP,CRY2,CX3CL1,CYP27B1,DIO3,DUSP1,DYSF,EIF2AK3,EIF4EBP1,ENHO,ESR1,FCER1A,FCMR,FGF21,FMO5,FOXO3,GATM,GDF9,GNAS,GNG3,GNMT,GPAM,GPAT3,GPD2,GP…
Cell Death and Survival	Apoptosis of mononuclear leukocytes	8.31876		1.378	155	ADA,ADCYAP1,ADORA2A,ADORA3,ADRB1,AHR,AKIRIN2,AKTIP,ARRB1,ATM,BCL2A1,BCL3,BIRC6,BLNK,BMF,BMP4,CAMLG,CASP10,CASP2,CASP6,CASP7,CAV1,CCAR1,CCDC86,CCL11,CCR5,CD22,CD247,CD27,CD38,CD3E,CD40,CD44,CD47,CDK2,CFLAR,CHEK1,CHUK,CIITA,CREB1,CSF1,CTNNB1,CXCR4,CYLD,DICER1,DLL1,DLL4,DNAJA3,DNMT3B,DOCK8,DUSP5,EFNA1,EFNB1,EIF4E,EPHA4,ETS1,FANCC,FBXW7,FCER1A,FCMR,FOXO3,FYN,GLI3,GNAS,GPAM,GRK5,GSK3B,HOXA3,ICAM1,IER3…
Cellular Development, Connective Tissue Development and Function, Tissue Development	Differentiation of connective tissue cells	8.23882		-0.387	199	ADAM17,ADM,ADORA2B,ADRB1,ADRB2,ADRB3,AGT,ALOX5,ANGPTL8,APCS,ARL4A,ASXL1,ATF3,ATF5,ATM,ATP2A2,BCL6,BMP4,C3,C5AR1,CA2,CAMK4,CAST,CCAR1,CCL2,CCND1,CCR2,CD200,CD44,CD47,CEBPB,CEBPD,CHUK,CIITA,CREB1,CREBL2,CRK,CSF1,CTNNB1,CTNND1,CXCL8,DACT1,DDIT3,DYNLL1,EFNA2,EFNB2,EGFR,EGR2,EIF2AK3,EPHA2,EPHB4,ERO1A,ESRRA,FARP2,FBXO9,FGF1,FGFR3,FN1,FOXA2,FOXO1,FYN,GADD45B,GATA3,GATA4,GLI1,GLI3,GNAS,GPC4,GRK5,GSK3B,GS…
Carbohydrate Metabolism	Synthesis of carbohydrate	8.11805		-0.582	168	ACADM,ADCYAP1,ADORA2A,ADORA3,ADRA1B,ADRB2,AGT,AGTR1,ALG12,ALG2,ALOX15,ANGPT1,APLNR,AQP9,ARF1,AVPR1A,B3GALT1,B3GALT6,B3GNT3,B4GALNT1,B4GALT1,BMP5,CAMKK2,CCND3,CD22,CDS1,CEBPB,CERS5,CHKA,CHST11,CHST13,CHST15,CHST3,CHST7,CMAS,CREB3L3,CTGF,CTNNB1,CX3CL1,CXCL8,DGKA,DKK1,DPM1,DPM3,DSE,DSEL,ERBB2,EXT2,EXTL2,EXTL3,FGF1,FGF21,FGFR1,FITM2,FOXA2,FOXO1,G6PC,GALR1,GLCE,GNPDA1,GOT1,GPAM,GPAT4,GRK3,GSK3B,GSTO1,…
Cellular Development, Cellular Growth and Proliferation, Hematological System Development and Function, Lymphoid Tissue Structure and Development	Proliferation of immune cells	8.01592	Decreased	-2.788	314	ABI1,ACKR4,ADA,ADCYAP1,ADORA2A,ADRB2,AHNAK,AHR,AKIRIN2,ARG1,ARHGEF6,ATM,ATP6V0A2,BACH2,BATF,BCL2A1,BCL3,BCL6,BCL6B,BCLAF1,BLNK,BMP4,BTG1,C3,C5AR1,CAMLG,CARD11,CAV1,CBFB,CBLB,CBX2,CCDC134,CCL22,CCND2,CCND3,CCR2,CCR5,CD180,CD1D,CD22,CD247,CD27,CD2AP,CD38,CD3E,CD40,CD44,CD47,CD58,CD72,CD83,CD84,CDH1,CDK2,CEBPB,CFLAR,CHST3,CIITA,CISH,CLCF1,CREB1,CRP,CSF1,CSF2RB,CTGF,CTH,CTNNB1,CTPS1,CUL1,CXCR4,CYLD,C…
Cellular Function and Maintenance	Endocytosis	7.8962		-1.403	200	ABCA1,ABCF1,ABI1,ADGRB1,ADRB2,ALOX15,ANTXR1,AP2B1,APCS,APOA5,APPL2,ARF1,ARFGAP1,ARRB1,ATG7,ATP6V1E1,ATP6V1F,ATP6V1H,BCAR1,BICD1,BMX,C3,CAPG,CARMIL1,CAV1,CCNT1,CCR5,CD163,CD2AP,CD38,CD44,CD47,CD93,CDC5L,CEBPB,CKB,CLIC4,CRP,CSF1,CSF2RB,CTNND1,CUBN,DAB2,DLL1,DNM2,DOCK2,EEF2K,EGFR,EHD1,EHD4,EPN2,EPS15,EPS8,ERBB2,FCER2,FCMR,FGD4,FGF1,FGFR1,FLOT1,FYN,FZD5,GAK,GPR182,GSN,HCK,HDAC10,HFE,HGF,HGS,HIP1,HIP1…
Protein Degradation, Protein Synthesis	Stabilization of protein	7.77469			90	A1CF,ASPH,ATP1B1,ATP1B2,BAG3,BAG5,CCT2,CCT3,CCT4,CCT5,CCT7,CCT8,CDC37,CDK7,COG3,CREB1,CREBL2,CRTAP,DACT1,DPM3,DVL1,DVL3,EFNA1,EPHA4,FBXO4,FBXW7,FLOT1,FLOT2,GNL3L,GOLGA7,GTPBP4,HDAC6,HIP1,HIP1R,HPS4,HSP90AA1,HSPA5,HSPA8,HSPD1,IGF1,JAK1,KAT2A,MORC3,MSX1,MTMR9,MUL1,NAA15,NAA16,NCLN,NEDD4L,NF2,NPM1,PER3,PFN2,PHB,PIK3R1,PIM1,PIN1,PPARGC1A,PRKRA,RASSF2,RNF128,SAV1,SMAD3,SOX4,SREBF1,STK3,STK4,STXBP1,SUG…
Cell Death and Survival	Apoptosis of lymphoid cells	7.72816		1.059	150	ADA,ADCYAP1,ADORA2A,ADRB1,AHR,AKIRIN2,AKTIP,ARRB1,ATM,BCL2A1,BCL3,BIRC6,BLNK,BMF,BMP4,CAMLG,CASP10,CASP2,CASP6,CASP7,CAV1,CCAR1,CCDC86,CCL11,CCR5,CD22,CD247,CD27,CD38,CD3E,CD40,CD44,CD47,CDK2,CFLAR,CHEK1,CHUK,CIITA,CREB1,CSF1,CTNNB1,CXCR4,CYLD,DICER1,DLL4,DNAJA3,DNMT3B,DOCK8,DUSP5,EFNA1,EFNB1,EIF4E,EPHA4,ETS1,FANCC,FBXW7,FCMR,FOXO3,FYN,GLI3,GNAS,GPAM,GRK5,GSK3B,HOXA3,HSPA5,ICAM1,IER3,IGF1,IKBKB,I…
Cell Death and Survival	Apoptosis of lymphatic system cells	7.67366		1.133	154	ADA,ADCYAP1,ADORA2A,ADORA2B,ADRB1,AHR,AKIRIN2,AKTIP,ARRB1,ATM,BCL2A1,BCL3,BIRC6,BLNK,BMF,BMP4,C5AR1,CAMLG,CASP10,CASP2,CASP6,CASP7,CAV1,CCAR1,CCDC86,CCL11,CCR5,CD22,CD247,CD27,CD38,CD3E,CD40,CD44,CD47,CDK2,CFLAR,CHEK1,CHUK,CIITA,CREB1,CSF1,CTNNB1,CXCR4,CYLD,DICER1,DLL4,DNAJA3,DNMT3B,DOCK8,DUSP5,EFNA1,EFNB1,EIF4E,EPHA4,ETS1,FANCC,FBXW7,FCMR,FOXO3,FYN,GLI3,GNAS,GPAM,GRK5,GSK3B,HOXA3,HSPA5,ICAM1,IER…
Cellular Development, Cellular Growth and Proliferation, Organ Development, Skeletal and Muscular System Development and Function, Tissue Development	Proliferation of muscle cells	7.66959		-0.477	172	ADAM10,ADAM17,ADM,AGT,ALOX15,AR,ARG1,BMP10,BMP4,BMPR2,CALCRL,CAMK2D,CAMK2G,CAPN2,CASZ1,CAV1,CCL2,CCND1,CDK2,CDK4,CEBPD,CIITA,COMT,CREB1,CTNNB1,CTNNBIP1,CX3CL1,CXCL8,CYP1B1,DNAJB6,DUSP1,EDNRA,EFNB2,EGFR,ELK1,EMD,EPHA2,EREG,ESR1,FBLN5,FCER1A,FCER2,FGF1,FGFR2,FN1,FOXO1,FZD4,GATA4,GATA6,GDF11,GNA11,GNAS,GRK5,GSK3B,HABP2,HDAC2,HGF,HMGCR,HMOX1,HSPD1,IGF1,IGFBP3,IGFBP4,IL13,IL15,IL18,IL6,INHBA,IRAK1,IRF…
Cellular Assembly and Organization	Development of cytoplasm	7.66555		-1.461	175	AATF,ABCD3,ADORA2A,ADRB3,AGT,ALOX15,AR,ARAP1,ARF1,ARHGAP18,ARHGAP6,ARHGEF12,ARHGEF2,ARHGEF3,ARHGEF5,ARRB1,ASAP3,ATG101,ATG12,ATG13,ATG16L1,ATG4B,ATG4C,ATG7,ATXN2,BAIAP2L1,BMX,BOP1,CALD1,CAMK4,CARMIL1,CAV1,CBFB,CCL11,CCL2,CCND1,CD3E,CD44,CDC42EP5,CDH11,CDK4,CHUK,CNP,COL4A3BP,COL5A3,CREB1,CRK,CTGF,CTNND1,DAB2,DBN1,DCTN1,DDX31,DMD,DYNLL1,EIF2A,EPHA1,FEZ1,FGF1,FHOD1,FKBP4,FN1,FOXO1,FYN,GAS7,GJC1,GNA1…
Cellular Movement, Hematological System Development and Function, Immune Cell Trafficking, Inflammatory Response	Cell movement of phagocytes	7.64397	Decreased	-2.742	237	ABCA1,ADAM10,ADAM17,ADCYAP1,ADM,ADORA2A,ADORA3,ADRB3,AGT,ALOX5,ANGPT1,ANGPTL2,ANXA2,APBA3,AQP9,AR,ARG1,ARHGAP1,ARRB1,ATRN,B4GALT1,BMPR2,C3,C5AR1,CAMK1D,CAPG,CAST,CAV1,CCL11,CCL14,CCL2,CCL22,CCL3L1,CCND1,CCR2,CCR3,CCR5,CCRL2,CD302,CD38,CD40,CD44,CD47,CD58,CHUK,CNP,COMMD5,CRKL,CRP,CSF1,CSF3R,CTGF,CX3CL1,CX3CR1,CXCL2,CXCL8,CXCR4,CYP7A1,CYR61,DAPK2,DDR2,DICER1,DOCK2,DOCK5,DOCK8,DUSP1,EDNRA,EFNB1,ENG,…
Cell Death and Survival	Apoptosis of lymphocytes	7.61261		1.119	149	ADA,ADCYAP1,ADORA2A,ADRB1,AHR,AKIRIN2,AKTIP,ARRB1,ATM,BCL2A1,BCL3,BIRC6,BLNK,BMF,BMP4,CAMLG,CASP10,CASP2,CASP6,CASP7,CAV1,CCAR1,CCDC86,CCL11,CCR5,CD22,CD247,CD27,CD38,CD3E,CD40,CD44,CD47,CDK2,CFLAR,CHEK1,CHUK,CIITA,CREB1,CSF1,CTNNB1,CXCR4,CYLD,DICER1,DLL4,DNAJA3,DNMT3B,DOCK8,DUSP5,EFNA1,EFNB1,EIF4E,EPHA4,ETS1,FANCC,FBXW7,FCMR,FOXO3,FYN,GLI3,GNAS,GPAM,GRK5,GSK3B,HOXA3,ICAM1,IER3,IGF1,IKBKB,IL13,IL…
Cellular Assembly and Organization, Cellular Function and Maintenance	Organization of cytoskeleton	7.57675	Decreased	-3.551	381	ABI1,ABLIM1,ABLIM3,ABR,ACACA,ACTN2,ADM,ADRA1B,AFAP1,AGT,AHNAK,AMOT,ANGPT1,ANGPTL4,ANKRD27,ANTXR1,AR,ARAP1,ARF1,ARFIP2,ARHGAP1,ARHGAP10,ARHGAP12,ARHGAP17,ARHGAP18,ARHGAP32,ARHGAP6,ARHGEF2,ARHGEF5,ARHGEF6,ARL6,ARPC5,ARRB1,ATF3,ATRN,ATXN7,AVIL,B9D1,BAG3,BBS10,BBS2,BBS5,BBS9,BCAR1,BCL6,BCL6B,BICD1,BMP4,BRWD1,BTG2,CAMK4,CAPG,CAPN10,CAPN2,CARMIL1,CAV1,CC2D2A,CCDC8,CCL11,CCL2,CD2AP,CD44,CD47,CDC42EP4,CD…
Carbohydrate Metabolism	Quantity of carbohydrate	7.42946	Increased	2.561	210	ABCA3,ABCB11,ACACB,ACADM,ACOT11,ACSL1,ACTA1,ADA,ADCYAP1,ADIPOR2,ADM,ADORA2B,ADORA3,ADRA1A,ADRA1B,ADRB3,AGT,APOA4,AQP9,ARF1,ARSB,ASPSCR1,ATF6,ATG7,ATP2A2,ATP2B2,ATXN2,AVPR1A,BCAT2,BMP4,C3,CA5A,CAMKK2,CAV1,CD38,CD44,CDK4,CDO1,CEBPB,CHST11,CIDEC,CIITA,CKM,CPT1A,CRBN,CREB1,CRY2,CSF1,CTGF,CTH,CXCL8,CYP7A1,DAB2IP,DGAT2,DNAJB9,DSE,DUSP1,EGFR,EIF2AK3,ELOVL5,ERCC6,ESR1,FADS1,FGF1,FGF21,FGFR4,FIG4,FMO5,FOX…
Protein Synthesis	Synthesis of protein	7.22768		0.412	179	ABCF1,ACO1,ADM,ADRA1B,AGO2,AGT,AHR,ALKBH1,ARHGEF2,ARRB1,B4GALT1,BCL3,BPNT1,BTG2,C3,CAV1,CCND1,CDK4,CIRBP,CNBP,CNOT8,CREB1,CRK,CSF1,CYP1B1,DAPK1,DAPK3,DARS,DDX3X,DHPS,DHX33,DKC1,EEF2K,EGFR,EIF1,EIF1AX,EIF2A,EIF2AK3,EIF2B2,EIF2B3,EIF2B4,EIF2B5,EIF2S1,EIF3A,EIF3B,EIF3D,EIF3G,EIF4A1,EIF4A2,EIF4A3,EIF4E,EIF4E2,EIF4EBP1,EIF4EBP2,EIF4EBP3,EIF5B,ENC1,EPRS,ERBB2,ETF1,FGF1,FOXO1,FOXO3,FXR1,GCNT1,GEMIN5,GIG…
Cell Death and Survival	Apoptosis of T lymphocytes	7.22403		0.169	125	ADA,ADCYAP1,ADORA2A,ADRB1,AHR,AKTIP,ARRB1,ATM,BCL2A1,BCL3,BIRC6,BMF,BMP4,CASP10,CASP6,CASP7,CAV1,CCAR1,CCDC86,CCR5,CD247,CD27,CD38,CD3E,CD44,CD47,CDK2,CFLAR,CHEK1,CHUK,CIITA,CREB1,CTNNB1,CXCR4,CYLD,DICER1,DLL4,DNAJA3,DNMT3B,DOCK8,DUSP5,EFNA1,EFNB1,EPHA4,ETS1,FBXW7,FCMR,FOXO3,FYN,GLI3,GNAS,GPAM,GRK5,GSK3B,HOXA3,ICAM1,IER3,IGF1,IKBKB,IL15,IL18,IL2RG,IL6,IL7R,ITK,KLF13,KLF2,LGALS4,LRRC8A,MAP2K1,MAP2…
Cellular Function and Maintenance	Function of phagocytes	7.19928		-1.89	109	ADA,ADORA2B,AHR,ANPEP,APBA3,ARHGEF5,ATG16L1,ATM,BATF3,BCL3,CAPG,CAV1,CCL2,CCR2,CD200,CD200R1,CD40,CEBPB,CIITA,CLCN2,CSF1,CSF2RB,CXCL8,DOCK8,F11R,FCER1A,FCER2,FYN,GADD45B,GSN,HCK,HGF,HRH4,HSP90AA1,ICAM1,IFNAR1,IL13,IL15,IL18,IL21R,IL2RG,IL31RA,IL6,IRAK1,IRAK2,IRF1,ITGB3,KDR,LGMN,LIMD1,LYN,MALT1,MAPK9,MIF,MMP14,MSR1,MST1R,MYO9B,NFATC1,NFKB1,NFKB2,NFKBIA,NLRP3,NOD2,NPY1R,P2RX7,PARP1,PDCD1LG2,PELI3,P…
Amino Acid Metabolism, Post-Translational Modification, Small Molecule Biochemistry	Phosphorylation of L-amino acid	7.18111	Decreased	-2.368	98	ABI1,ACVR1,ADNP,AGT,AKT3,ANGPT1,ARHGEF2,ATM,CAMK2D,CD3E,CD44,CDK7,CDK9,CHEK1,CHUK,CLK2,CLK3,CSK,DDR2,DUSP1,EFNA1,EGFR,EHD4,EPHA1,EPHA3,EPHA4,EPHA7,EPHB2,FCER1A,FGFR1,FGFR2,FGFR3,FGFR4,FLT4,FYN,GFRA1,GSK3B,HCK,HGF,HIPK3,HRG,ICAM1,IFNAR1,IGF1,IKBKB,IL12RB2,IL6,ITGA5,ITGB3,JAK1,KDR,KIT,LIF,LIMK1,LRP4,LRP8,LRRK1,LYN,MAP2K1,MAP3K10,MAPK3,MAPK9,MARK2,MIF,MYLK,MYO3A,NOD2,OXSR1,PDGFA,PDGFC,PDGFD,PDGFRA,P…
Cellular Development, Cellular Growth and Proliferation, Hematological System Development and Function, Lymphoid Tissue Structure and Development	Proliferation of lymphocytes	7.17522	Decreased	-2.579	297	ABI1,ACKR4,ADA,ADCYAP1,ADORA2A,ADRB2,AHNAK,AHR,AKIRIN2,ARG1,ARHGEF6,ATM,ATP6V0A2,BACH2,BATF,BCL2A1,BCL3,BCL6,BCL6B,BCLAF1,BLNK,BMP4,C3,C5AR1,CAMLG,CARD11,CAV1,CBFB,CBLB,CBX2,CCDC134,CCL22,CCND2,CCND3,CCR2,CCR5,CD180,CD1D,CD22,CD247,CD27,CD2AP,CD38,CD3E,CD40,CD44,CD47,CD58,CD72,CD83,CD84,CDH1,CDK2,CEBPB,CFLAR,CHST3,CIITA,CISH,CLCF1,CREB1,CRP,CSF2RB,CTGF,CTH,CTNNB1,CTPS1,CUL1,CXCR4,CYLD,CYTIP,DAPP1…
Cellular Assembly and Organization, Cellular Function and Maintenance, Tissue Development	Formation of actin filaments	7.09098		-1.749	113	ADORA2A,AGT,ALOX15,AR,ARAP1,ARF1,ARHGAP18,ARHGAP6,ARHGEF12,ARHGEF2,ARHGEF3,ARHGEF5,ARRB1,ASAP3,ATXN2,BAIAP2L1,BMX,BOP1,CALD1,CARMIL1,CAV1,CBFB,CCL11,CCL2,CCND1,CD44,CDC42EP5,CDH11,CDK4,CREB1,CRK,CTGF,CTNND1,DAB2,DBN1,EPHA1,FGF1,FHOD1,FN1,FYN,GAS7,GNA11,GNA13,GPR4,GSN,HCK,HGF,HIP1R,ICAM1,IGF1,INPP5A,ITGA3,KANK2,KANK3,KIRREL1,LIMK1,LIMK2,LRP1,MAP3K1,MARK2,MINK1,MSRB1,MTSS1,NCK1,NCKIPSD,NET1,NF2,NFA…
Cellular Development, Cellular Growth and Proliferation, Hematological System Development and Function, Lymphoid Tissue Structure and Development	Proliferation of mononuclear leukocytes	7.07883	Decreased	-2.645	298	ABI1,ACKR4,ADA,ADCYAP1,ADORA2A,ADRB2,AHNAK,AHR,AKIRIN2,ARG1,ARHGEF6,ATM,ATP6V0A2,BACH2,BATF,BCL2A1,BCL3,BCL6,BCL6B,BCLAF1,BLNK,BMP4,C3,C5AR1,CAMLG,CARD11,CAV1,CBFB,CBLB,CBX2,CCDC134,CCL22,CCND2,CCND3,CCR2,CCR5,CD180,CD1D,CD22,CD247,CD27,CD2AP,CD38,CD3E,CD40,CD44,CD47,CD58,CD72,CD83,CD84,CDH1,CDK2,CEBPB,CFLAR,CHST3,CIITA,CISH,CLCF1,CREB1,CRP,CSF1,CSF2RB,CTGF,CTH,CTNNB1,CTPS1,CUL1,CXCR4,CYLD,CYTIP,…
Cellular Assembly and Organization, Cellular Function and Maintenance, Tissue Development	Formation of actin stress fibers	7.05601		-1.459	88	ADORA2A,AGT,AR,ARAP1,ARF1,ARHGAP18,ARHGAP6,ARHGEF12,ARHGEF2,ARHGEF3,ARHGEF5,ARRB1,ASAP3,BMX,BOP1,CALD1,CARMIL1,CAV1,CBFB,CCL2,CCND1,CD44,CDH11,CDK4,CREB1,CRK,CTGF,CTNND1,DAB2,EPHA1,FGF1,FHOD1,FN1,FYN,GNA11,GNA13,GPR4,HGF,IGF1,ITGA3,KANK2,KANK3,LIMK1,LIMK2,LRP1,MARK2,MINK1,NCKIPSD,NET1,NF2,NFATC1,PAK1,PAK4,PDLIM4,PFN2,PHLDB2,PIK3R1,PPM1E,PPM1F,PRKCD,PRKCQ,PTGER4,PTK2B,PXN,RAPGEF3,RGCC,RHOD,RND1,RO…
Cellular Development, Skeletal and Muscular System Development and Function, Tissue Development	Differentiation of muscle	7.05257		-1.126	143	AARSD1,ACADM,ACVR1,AGT,ANKRD1,ANKRD17,APLNR,ARHGEF3,ASF1A,ATF3,BHLHE41,BMP4,BOC,BTG1,BTG2,CACYBP,CAMK1,CCL2,CCND1,CD38,CD44,CDH1,CDH2,CDON,CHUK,CTNNB1,DAXX,DBN1,DDIT3,DDX5,DES,DICER1,DLL1,EFNB2,EGR2,EHMT2,EMD,ENG,EPHB4,ERBB2,EREG,EZH2,FBXO40,FGFR2,FGFR4,FN1,FOXF1,FOXO1,FOXO3,GATA4,GATA6,GDF11,GLI3,GNL3,GSK3B,HGF,HIRA,HLF,HMG20B,HMOX1,HYAL2,IFRD1,IGF1,IGFBP3,IL18,IL6,JAK1,JDP2,KAT2A,KDM6B,LDLR,LEM…
Cellular Function and Maintenance	Function of mononuclear leukocytes	7.03198		-1.247	126	ADCYAP1,ADRB2,AHNAK,AHR,ARHGEF6,ATF3,ATM,BACH2,BATF3,BCAT1,BCL3,BCL6,CASP2,CBLB,CCL2,CCR2,CCR5,CCRL2,CD247,CD27,CD3E,CD44,CEBPB,CIITA,CREB1,CSF1,CSF2RB,CX3CR1,DENND1B,DICER1,DUSP1,ECM1,ETS1,FYN,GADD45B,GADD45G,GSK3B,HAVCR2,HSPD1,ICA1,ICAM1,IFNAR1,IFNGR2,IL10RA,IL12RB2,IL13,IL13RA1,IL15,IL18,IL1RL1,IL21R,IL27RA,IL2RG,IL33,IL6,IL9R,IMPDH2,IRF5,ITGAL,ITK,KCNK5,KLF10,KLF2,LDHA,LGMN,LRRC8A,MAP2K1,MCL1…
Lipid Metabolism, Molecular Transport, Small Molecule Biochemistry	Accumulation of lipid	6.99568		-1.082	117	ABCA1,ABCB11,ACACA,ACAT2,ACP2,ADCYAP1,ADIPOR2,AGT,AHR,ASAH1,ATF6,ATG7,ATM,B4GALNT1,CCL22,CD44,CEBPB,CEBPD,CIDEB,CIDEC,COL4A3BP,CPT1A,CXCL8,CYP7A1,DGKA,DICER1,EHMT2,EIF2AK3,ELOVL5,ERN1,ESRRA,FASN,FBXW7,FGF21,FH,FITM2,FN1,FOXO1,FXN,GBA2,GPAM,GSK3B,HCAR1,HCK,HMGCR,HMOX1,HRH1,ICAM1,IFRD1,IGF1,IL13,INSIG1,ITGAL,KLF2,LDLR,LRP1,LYN,MARCKS,MED13,MGAT3,MID1IP1,MIF,MSR1,MTTP,NFE2L2,NPC2,NR0B1,NR0B2,NR1H3,N…
Cellular Movement	Cell movement of myeloid cells	6.91364	Decreased	-2.483	229	ABCA1,ADAM10,ADAM17,ADCYAP1,ADM,ADORA2A,ADRB3,AGT,ALOX5,ANGPT1,ANGPTL2,ANXA2,APBA3,AQP9,AR,ARG1,ARHGAP1,ARRB1,ATRN,B4GALT1,BMPR2,C3,C5AR1,CAMK1D,CAPG,CAST,CAV1,CBFB,CCL11,CCL14,CCL2,CCL22,CCL3L1,CCND1,CCR2,CCR5,CD44,CD47,CHUK,CNP,COMMD5,CRKL,CRP,CSF1,CSF3R,CTGF,CX3CL1,CX3CR1,CXCL2,CXCL8,CXCR4,CYP7A1,CYR61,DAPK2,DDR2,DICER1,DOCK2,DOCK5,DUSP1,EDNRA,EFNB1,ENG,ERBB2,ETV5,F10,F11R,FLOT1,FN1,FOXA2,G6PC…
Lipid Metabolism, Small Molecule Biochemistry	Fatty acid metabolism	6.87943		-1.543	222	ABCA1,ABCB11,ABCC10,ABCC6,ABCD3,ABCG5,ABCG8,ACACA,ACACB,ACADSB,ACOT12,ACSL1,ACSL3,ACSL4,ACSS2,ADA,ADCYAP1,AGT,ALOX15,ALOX5,APCS,APOA4,APOA5,AQP8,AQP9,ARV1,ASAH1,ATP8A2,ATP8B3,AVPR1A,B3GALT1,B3GALT4,B4GALNT1,B4GALT1,B4GALT6,CAMK2G,CAV1,CCL2,CCR2,CD40,CD83,CEBPB,CERK,CHKA,CNTFR,COL4A3BP,CPT1A,CPT2,CROT,CSF1,CXCL8,CYP1B1,CYP7A1,CYR61,DBP,DEGS1,DLAT,DLD,EGFR,EIF2AK3,ELOVL5,ELOVL6,ERBB2,EREG,ERLIN2,FA…
Lipid Metabolism, Molecular Transport, Small Molecule Biochemistry	Accumulation of acylglycerol	6.82681		-1.334	49	ACACA,ACAT2,AGT,ATF6,ATM,CD44,CIDEB,CPT1A,DGKA,EHMT2,ERN1,ESRRA,FBXW7,FGF21,FOXO1,GPAM,INSIG1,KLF2,LRP1,MED13,MGAT3,MID1IP1,MIF,MTTP,NR0B2,NR1H3,NR1H4,ODC1,PCYT1A,PDK4,PIN1,PITPNA,PLIN1,PLIN2,PLIN5,PPARA,PPARD,PPARGC1A,PRKAR2B,RGS4,SCARB1,SCD,SCP2,SGMS2,SLC2A8,SREBF1,TAS1R3,USP7,VLDLR
Cellular Growth and Proliferation, Lymphoid Tissue Structure and Development	Proliferation of lymphatic system cells	6.75203	Decreased	-2.716	302	ABI1,ACKR4,ADA,ADCYAP1,ADM,ADORA2A,ADRB2,AHNAK,AHR,AKIRIN2,ARG1,ARHGEF6,ATM,ATP6V0A2,BACH2,BATF,BCL2A1,BCL3,BCL6,BCL6B,BCLAF1,BLNK,BMP4,C3,C5AR1,CAMLG,CARD11,CAV1,CBFB,CBLB,CBX2,CCDC134,CCL22,CCND2,CCND3,CCR2,CCR5,CD180,CD1D,CD22,CD247,CD27,CD2AP,CD38,CD3E,CD40,CD44,CD47,CD58,CD72,CD83,CD84,CDH1,CDK2,CEBPB,CFLAR,CHST3,CIITA,CISH,CLCF1,CREB1,CRP,CSF2RB,CTGF,CTH,CTNNB1,CTPS1,CUL1,CXCR4,CYLD,CYTIP,D…
Cellular Function and Maintenance	Function of antigen presenting cells	6.72354		-1.342	108	ADA,ADORA2B,AHR,ANPEP,APBA3,ARHGEF5,ATG16L1,ATM,BATF3,BCL3,CAPG,CAV1,CCL2,CCR2,CD200,CD200R1,CD40,CEBPB,CIITA,CLCN2,CSF1,CSF2RB,DOCK8,F11R,FCER1A,FCER2,FYN,GADD45B,GSN,HCK,HGF,HRH4,HSP90AA1,ICAM1,IFNAR1,IL13,IL15,IL18,IL21R,IL2RG,IL31RA,IL6,IRAK1,IRAK2,IRF1,ITGB3,KDR,LGMN,LIMD1,LYN,MALT1,MAPK9,MMP14,MSR1,MST1R,MYO9B,NFATC1,NFKB1,NFKB2,NFKBIA,NLRP3,NOD2,NPY1R,P2RX7,PARP1,PDCD1LG2,PELI3,PIK3CD,PIK3…
Cellular Function and Maintenance, Hematological System Development and Function	Function of lymphocytes	6.70997		-1.114	124	ADCYAP1,ADRB2,AHNAK,AHR,ARHGEF6,ATF3,ATM,BACH2,BATF3,BCAT1,BCL3,BCL6,CASP2,CBLB,CCR2,CCR5,CCRL2,CD247,CD27,CD3E,CD44,CEBPB,CIITA,CREB1,CSF2RB,CX3CR1,DENND1B,DICER1,DUSP1,ECM1,ETS1,FYN,GADD45B,GADD45G,GSK3B,HAVCR2,HSPD1,ICA1,ICAM1,IFNAR1,IFNGR2,IL10RA,IL12RB2,IL13,IL13RA1,IL15,IL18,IL1RL1,IL21R,IL27RA,IL2RG,IL33,IL6,IL9R,IMPDH2,IRF5,ITGAL,ITK,KCNK5,KLF10,KLF2,LDHA,LGMN,LRRC8A,MAP2K1,MCL1,MCPH1,MYC…
Cellular Function and Maintenance, Hematological System Development and Function	Function of T lymphocytes	6.67572		-1.048	109	ADCYAP1,ADRB2,AHNAK,ARHGEF6,ATF3,ATM,BATF3,BCAT1,BCL3,BCL6,CASP2,CBLB,CCR2,CCR5,CCRL2,CD247,CD27,CD3E,CD44,CEBPB,CIITA,CREB1,CSF2RB,DENND1B,DICER1,DUSP1,ECM1,FYN,GADD45B,GADD45G,GSK3B,HAVCR2,HSPD1,ICA1,ICAM1,IFNAR1,IFNGR2,IL10RA,IL13,IL13RA1,IL15,IL18,IL1RL1,IL21R,IL27RA,IL33,IL6,IL9R,IMPDH2,IRF5,ITGAL,ITK,KLF10,KLF2,LRRC8A,MAP2K1,MCL1,MCPH1,NFATC1,NFATC2,NFATC2IP,NOD2,NPC2,NPY1R,NSMAF,PANX1,PCGF…
RNA Post-Transcriptional Modification	Processing of mRNA	6.6073		-1.78	90	AGO2,ALKBH5,BARD1,BUD13,CDC5L,CDK7,CMTR2,CSTF1,CSTF2T,CTDP1,DBR1,DDX20,DDX41,DDX5,DHX15,DHX16,DHX8,GEMIN5,GEMIN6,GEMIN7,GRSF1,HNRNPA1,HNRNPM,HNRNPU,IK,IWS1,KHDRBS1,KHDRBS3,LEO1,MBNL1,MBNL2,MECP2,METTL3,MTPAP,NCBP1,NPM1,NSRP1,PCBP1,PHRF1,PIN1,PLRG1,PPARGC1A,PPP1R8,PQBP1,PRKACA,PRPF19,PRPF3,PRPF31,PRPF4,PTBP3,PTCD2,RBFOX2,RBM10,RBM17,RBM4,RBM42,RBM5,RBM8A,RNMT,RNPS1,SAP18,SART1,SART3,SCAF11,SF3A2,S…
Cellular Function and Maintenance	Function of lymphatic system cells	6.55752		-1.284	126	ADCYAP1,ADRB2,AHNAK,AHR,ARHGEF6,ATF3,ATM,BACH2,BATF3,BCAT1,BCL3,BCL6,CASP2,CBLB,CCR2,CCR5,CCRL2,CD247,CD27,CD3E,CD44,CEBPB,CIITA,CREB1,CSF2RB,CX3CR1,DENND1B,DICER1,DUSP1,ECM1,ETS1,FYN,GADD45B,GADD45G,GSK3B,HAVCR2,HSPD1,ICA1,ICAM1,IFNAR1,IFNGR2,IL10RA,IL12RB2,IL13,IL13RA1,IL15,IL18,IL1RL1,IL21R,IL27RA,IL2RG,IL33,IL6,IL9R,IMPDH2,IRF5,ITGAL,ITK,KCNK5,KLF10,KLF2,LDHA,LGMN,LRRC8A,MAP2K1,MCL1,MCPH1,MYC…
Lipid Metabolism, Molecular Transport, Small Molecule Biochemistry	Accumulation of triacylglycerol	6.51713		-1.41	47	ACACA,ACAT2,ATF6,ATM,CD44,CIDEB,CPT1A,EHMT2,ERN1,ESRRA,FBXW7,FGF21,FOXO1,GPAM,INSIG1,KLF2,LRP1,MED13,MGAT3,MID1IP1,MIF,MTTP,NR0B2,NR1H3,NR1H4,ODC1,PCYT1A,PDK4,PIN1,PITPNA,PLIN1,PLIN2,PLIN5,PPARA,PPARD,PPARGC1A,PRKAR2B,RGS4,SCARB1,SCD,SCP2,SGMS2,SLC2A8,SREBF1,TAS1R3,USP7,VLDLR
Cell Death and Survival, Organismal Injury and Abnormalities	Apoptosis of epithelial cells	6.46092		-0.459	99	AATF,AHR,ATF3,ATM,BMF,CASP7,CCND1,CCR2,CD40,CDH1,CDH2,CEBPB,CERS2,CFLAR,CHUK,CTNNA1,CXCL8,CYP7A1,DAXX,DICER1,EGFR,EIF4E,ENDOG,EP400,EPOR,ERBB2,ESR1,FGFR1,GADD45B,GLIS2,GSK3B,GSN,HGF,HNF4A,HRH2,IGF1,IKBKB,IL6,INHBA,IRF1,IRF5,ITGA3,KRT18,KSR1,LDLR,MAP2K1,MAPK9,MCL1,MKL1,MYC,MYCN,NCL,NCOA1,NFKB1,NFKBIA,NGFR,NLRP3,NR0B2,NR1H4,NR1I3,NRG4,P2RX7,PAK1,PIK3CG,PKD1,PLA2G4A,PLAU,PLAUR,PPARA,PPARGC1A,PPP5C,P…
Cell Morphology	Enlargement of cells	6.45967			136	ADCY6,ADRA1A,ADRB1,ADRB2,AGT,AGTR1,AHR,AKAP1,ALOX15,AR,ARG1,ATF3,BMP10,BMP4,BMX,CA2,CAMK2D,CASP10,CAST,CAV1,CCR2,CDH1,CDK9,CENPA,CREM,CTGF,CTNNB1,CYP1B1,DACT1,DAG1,DAPK1,DAPK2,DICER1,DMD,DUSP1,DUSP5,ECM1,EDNRA,EI24,EMP1,EMP3,ENDOG,ESR1,FLNB,FN1,FOXO1,FOXO3,GAS2,GATA4,GATA6,GSK3B,HCK,HDAC2,HGF,HSPB8,IER3,IGF1,IGF2R,IKBKB,IL13,IL18,IL33,IL6,IL6ST,INHBA,JARID2,LIF,LIMK1,MAP2K1,MAP2K5,MAP2K6,MED13,ME…
Cellular Development, Skeletal and Muscular System Development and Function, Tissue Development	Differentiation of muscle cells	6.36754		-0.86	134	AARSD1,ACADM,ACVR1,AGT,ANKRD1,ANKRD17,APLNR,ARHGEF3,ASF1A,ATF3,BMP4,BOC,BTG1,BTG2,CACYBP,CAMK1,CCL2,CCND1,CD38,CD44,CDH2,CDON,CHUK,CTNNB1,DAXX,DBN1,DDIT3,DDX5,DES,DICER1,DLL1,EFNB2,EGR2,EMD,ENG,EPHB4,EREG,EZH2,FBXO40,FGFR2,FOXF1,FOXO1,FOXO3,GATA4,GATA6,GDF11,GLI3,GNL3,GSK3B,HGF,HIRA,HLF,HMG20B,HMOX1,HYAL2,IFRD1,IGF1,IGFBP3,IL18,IL6,JAK1,JDP2,KAT2A,KDM6B,LDLR,LEMD3,LIF,MAMSTR,MAP2K1,MAP2K6,MAPK9,M…
RNA Post-Transcriptional Modification	Splicing of RNA	6.33068	Decreased	-3.206	85	AHNAK,AKAP17A,BCAS2,BUD13,CDC5L,CLK2,CLK3,CLP1,DBR1,DDX20,DDX41,DDX47,DDX5,DHX16,DHX8,FUS,GEMIN5,GEMIN6,GEMIN7,HNRNPA1,HNRNPF,HNRNPM,HNRNPU,IK,MBNL1,MBNL2,MBNL3,MECP2,METTL3,NCBP1,NPM1,NSRP1,PIN1,PLRG1,PPARGC1A,PPIG,PPP1R8,PQBP1,PRPF19,PRPF3,PRPF31,PRPF4,PRPF4B,PRX,PTBP3,RBFOX2,RBM10,RBM17,RBM38,RBM4,RBM42,RBM5,RBM8A,RNPS1,RRP1B,SAP18,SART1,SART3,SCAF11,SF3A2,SF3A3,SF3B3,SF3B6,SFSWAP,SLU7,SMU1,SN…
Cell Death and Survival	Cell death of mononuclear leukocytes	6.23657		0.958	162	ADA,ADCYAP1,ADORA2A,ADORA3,ADRB1,AHR,AKIRIN2,AKTIP,ARRB1,ATM,BCL2A1,BCL3,BIRC6,BLNK,BMF,BMP4,CAMLG,CASP10,CASP2,CASP6,CASP7,CAV1,CCAR1,CCDC86,CCL11,CCR5,CD22,CD247,CD27,CD38,CD3E,CD40,CD44,CD47,CDK2,CFLAR,CHEK1,CHUK,CIITA,CREB1,CSF1,CTNNB1,CXCR4,CYLD,DDIT4,DICER1,DLL1,DLL4,DNAJA3,DNMT3B,DOCK8,DUSP5,EFNA1,EFNB1,EIF4E,EPHA4,ETS1,FANCC,FBXW7,FCER1A,FCMR,FOXO3,FYN,GLI3,GNAS,GPAM,GRK5,GSK3B,HOXA3,ICAM…
Cellular Movement	Cellular infiltration by blood cells	6.22768		0.008	173	ADA,ADM,ADORA2A,ADRB2,ADRB3,AGT,AHR,APCS,ARG1,ARRB1,ATG7,B4GALT1,BMPR2,C3,C5AR1,CAST,CAV1,CBFB,CBLB,CCDC134,CCL11,CCL2,CCL22,CCNT1,CCR2,CCR5,CD38,CD40,CD44,CD93,CDH3,CIITA,CNP,COMMD5,CSF1,CTGF,CX3CL1,CX3CR1,CXCL2,CXCL8,CYP7A1,CYR61,DICER1,DUSP1,EPHA2,ERBB2,ESR1,ETS1,ETV5,FGB,FN1,FOXA2,GLIS2,HCK,HGF,HMOX1,HRG,HSPA5,HSPD1,HYOU1,ICAM1,IGFBP3,IKBKB,IL13,IL15,IL17RB,IL18,IL1R1,IL1RL1,IL27RA,IL33,IL6,I…
Cellular Function and Maintenance	Engulfment of cells	6.22257		-1.266	181	ABCA1,ABCF1,ABI1,ABR,ADGRB1,ADORA2A,ADORA2B,AHSG,ALOX15,ANPEP,ANTXR1,AP2B1,APCS,APPL2,ARF1,ARFGAP1,ASAP2,ATG7,ATP6V1E1,ATP6V1F,BCAR1,BICD1,BMX,C3,CAMK1D,CAPG,CAV1,CCNT1,CCR5,CD163,CD22,CD302,CD38,CD44,CD47,CD93,CDC5L,CEBPB,CKB,CLIC4,CRK,CRP,CSF1,CSF2RB,CSF3R,CSK,CTNND1,CUBN,DAB2,DLL1,DNM2,DNTTIP1,DOCK2,DOCK4,EEF2K,EHD1,EHD4,EPN2,EPS15,EPS8,ERBB2,F10,FCMR,FGD4,FGF1,FGFR1,FGFR2,FLOT1,FN1,FYN,FZD5,G…
Cell Cycle, Gene Expression	Binding of protein binding site	6.21968		-1.143	102	AGT,AR,ATM,BATF2,CCND1,CD40,CEBPB,CEBPD,CTGF,CXCL8,DDIT3,EGFR,EGR2,ERBB2,ESR1,ETS1,ETV6,FGF1,FGFR4,FN1,FOXA1,FOXA2,FOXO1,FZD6,GATA4,GNAS,HAVCR2,HCK,HGF,HIVEP2,IGF1,IGFBP3,IKBKB,IL13,IL15,IL1R1,IL33,IL6,IL6ST,IRF1,ITGA2,ITGB3,JAK1,KLF13,LIF,MAP2K1,MAP2K6,MAX,MED1,MIF,MYC,MYCN,NFIC,NFKB1,NFKB2,NFKBIA,NPR1,NR0B1,NR0B2,NR1H4,NR2F2,NR3C1,NRAS,PAK1,PARP1,PDGFRB,PIAS3,PIK3CG,PLK3,PML,PNPT1,PRKACA,PRKCD,…
Cellular Movement, Hematological System Development and Function, Immune Cell Trafficking	Cell movement of mononuclear leukocytes	6.18509	Decreased	-2.787	188	ABCA1,ACKR2,ADAM10,ADAM17,ADORA2A,AGT,ALOX5,ANGPT1,ANXA2,AQP3,ATG7,ATRN,BACH2,BATF,BCL3,BMPR2,CAV1,CBFB,CBLB,CCDC134,CCL11,CCL14,CCL2,CCL22,CCL3L1,CCNT1,CCR10,CCR2,CCR3,CCR5,CCR9,CD1D,CD22,CD247,CD3E,CD40,CD44,CD47,CD58,CDH3,CHST2,CIITA,CTGF,CX3CL1,CX3CR1,CXCL8,CXCR4,CYR61,DICER1,DKK1,DOCK2,DOCK8,EFNB1,ENG,ERBB2,ESR1,ETS1,ETV6,F11R,FCER1A,FN1,FOXO1,FYN,GATA3,GCNT1,GLIS2,GNA11,GNA13,GNAS,GPSM1,HCK…
Cellular Movement	Invasion of tumor cell lines	6.14691	Decreased	-3.565	222	ABI1,ABLIM1,ADAM10,ADAMTS1,ADGRE5,ADRB2,AHNAK,ANKRD11,AR,ARG1,ASH2L,ASPH,ATF3,ATP6V0A1,BMPR2,BTG2,CAMK2G,CAPN2,CCND1,CD44,CDH1,CDH2,CDH3,CEBPB,CLCN4,CRTAP,CTDSP1,CTGF,CTNNB1,CTNNBIP1,CTNND1,CUL7,CXCL8,CXCR4,CYP1B1,CYR61,DAB2,DGKA,DICER1,DIDO1,DNAJB6,DOCK4,DRAM1,DSE,DSP,E2F5,ECM1,EGFR,EIF4E,ELF3,ELK1,EPS8,ERBB2,ESR1,ETS1,ETV1,ETV5,EZH2,FBLN1,FBLN5,FBXW7,FGFR1,FGFR2,FGFR4,FHOD1,FN1,FOXA1,FSCN1,FURI…
Cellular Assembly and Organization, Cellular Function and Maintenance	Organization of actin cytoskeleton	6.0655		-0.696	120	ABR,ADRA1B,AFAP1,AMOT,ANTXR1,ARAP1,ARF1,ARFIP2,ARHGAP12,ARHGAP17,ARHGAP18,ARHGAP6,ARHGEF2,ARHGEF5,ARPC5,ARRB1,AVIL,BCAR1,BCL6,CAPN10,CCL11,CD2AP,CDH1,CGNL1,CRK,CSK,DBN1,DMTN,DNAJA3,DNAJB6,DOCK2,EGFR,ENG,EPB41L5,EPHA3,EPS8,ERBB2,FARP2,FGD1,FHL3,FLNB,FMNL2,FN1,FNBP1,FSCN1,GAB1,GAS2L3,GRHL3,GSN,HIP1R,HRG,ICAM1,IKBKB,ITGB3,KIT,LIMK1,LRP1,MGAT5,MINK1,MKL1,MKL2,MOB2,MTSS1,MYH9,MYO1B,NCK1,NET1,NF2,NLRP3…
Cellular Development, Cellular Growth and Proliferation, Organ Development, Skeletal and Muscular System Development and Function, Tissue Development	Proliferation of smooth muscle cells	6.05404		0.116	125	ADM,AGT,ALOX15,ARG1,BMP4,BMPR2,CALCRL,CAMK2D,CAMK2G,CAPN2,CAV1,CCL2,CCND1,CDK4,CEBPD,COMT,CREB1,CTNNB1,CTNNBIP1,CX3CL1,CXCL8,CYP1B1,EDNRA,EFNB2,EGFR,ELK1,EMD,EREG,ESR1,FBLN5,FCER1A,FCER2,FGFR2,FOXO1,FZD4,GNA11,GNAS,GSK3B,HABP2,HGF,HMGCR,HMOX1,HSPD1,IGF1,IGFBP3,IGFBP4,IL13,IL15,IL18,IL6,INHBA,IRAK1,IRF1,ITGA2,ITGB3,KLF11,LRP1,MAPK3,MFN2,MIF,MMP14,MMP8,MNAT1,MYC,NAMPT,NCOA1,NFATC1,NFE2L2,NOS3,NOTCH…
Cell-mediated Immune Response, Cellular Development, Cellular Function and Maintenance, Cellular Growth and Proliferation, Embryonic Development, Hematological System Development and Function, Hematopoiesis, Lymphoid Tissue Structure and Development, Organ Development, Organismal Development, Tissue Development	Differentiation of T lymphocytes	6.03152	Decreased	-3.013	160	ADA,ADAM17,ADCYAP1,ADORA2B,AHR,ATM,BATF,BCL2A1,BCL3,BCL6,BMP4,CARD11,CBFB,CBLB,CBX2,CCR9,CD1D,CD247,CD3D,CD3E,CD83,CEBPB,CFLAR,CHD7,CIITA,CISH,CRP,CTNNB1,CTR9,CXCR4,CYLD,DFFB,DICER1,DLL1,DLL4,DNAJA2,DNAJA3,DNAJB1,DUSP10,EFNB1,EFNB2,EGR2,ELF3,EPHA4,ETS1,EZH2,FANCC,FOXO1,FOXO3,FZD5,FZD7,FZD8,GADD45B,GADD45G,GATA3,GATA4,GLI2,GLI3,HAVCR2,HIVEP2,HSP90AA1,HSPD1,ICAM1,IFNAR1,IFNGR2,IGF1,IGF2R,IHH,IL10RA…
Cellular Movement, Immune Cell Trafficking	Cell movement of lymphoid cells	5.86012	Decreased	-2.474	159	ACKR2,ADAM10,ADAM17,ADORA2A,AGT,ALOX5,AQP3,ATG7,BACH2,BATF,BCL3,BMPR2,CAV1,CBFB,CBLB,CCDC134,CCL11,CCL2,CCL22,CCNT1,CCR10,CCR2,CCR3,CCR5,CCR9,CD1D,CD22,CD247,CD3E,CD40,CD44,CD47,CD58,CDH3,CHST2,CSF2RB,CX3CL1,CX3CR1,CXCL8,CXCR4,DICER1,DKK1,DOCK2,DOCK8,ERBB2,ESR1,ETS1,ETV6,F11R,FCER1A,FN1,FOXO1,FYN,GATA3,GCNT1,GLIS2,GNA11,GNA13,GNAS,GPSM1,HDC,HGF,HMOX1,HRG,HSPD1,HYOU1,ICAM1,ICAM2,IFNAR1,IL13,IL15,I…
Cell Morphology, Cellular Function and Maintenance	Autophagy	5.85078		1.214	153	ACBD5,ACP2,ACSL1,ADRA1A,AGT,AGTR1,AKT3,AMBRA1,AMFR,ARSB,ATG12,ATG13,ATG16L1,ATG4B,ATG4C,ATG7,ATM,BAG3,BMF,C19orf12,CAMK1,CAMK4,CAPN10,CASP2,CAST,CCL2,CCND1,CD38,CEBPB,CFLAR,CHEK1,CHMP4C,CHMP6,CHUK,CXCR4,DACT1,DAPK1,DAPK2,DAPK3,DDIT3,DDIT4,DENND3,DICER1,DNAJA3,DRAM1,DRAM2,DVL2,EEF2K,EGFR,EI24,EIF2AK3,EIF2S1,EIF4EBP1,ENG,ERN1,FOXO1,FOXO3,GABARAPL1,GATA4,GNAS,GPSM1,GSK3B,HDAC10,HDAC2,HDAC6,HGS,HMOX1…
Cellular Movement, Hematological System Development and Function, Immune Cell Trafficking	Cell movement of lymphocytes	5.81816	Decreased	-2.413	158	ACKR2,ADAM10,ADAM17,ADORA2A,AGT,ALOX5,AQP3,ATG7,BACH2,BATF,BCL3,BMPR2,CAV1,CBFB,CBLB,CCDC134,CCL11,CCL2,CCL22,CCNT1,CCR10,CCR2,CCR3,CCR5,CCR9,CD1D,CD22,CD247,CD3E,CD40,CD44,CD47,CD58,CDH3,CHST2,CX3CL1,CX3CR1,CXCL8,CXCR4,DICER1,DKK1,DOCK2,DOCK8,ERBB2,ESR1,ETS1,ETV6,F11R,FCER1A,FN1,FOXO1,FYN,GATA3,GCNT1,GLIS2,GNA11,GNA13,GNAS,GPSM1,HDC,HGF,HMOX1,HRG,HSPD1,HYOU1,ICAM1,ICAM2,IFNAR1,IL13,IL15,IL17RB,I…
Cell Signaling	Cell surface receptor linked signal transduction	5.81248		1.744	121	ABI1,ADAMTS1,ANGPT1,ARL6,B9D1,BCAR1,BMPR2,BOC,BTRC,CAV1,CC2D2A,CCL2,CCR2,CD3E,CD3EAP,CD47,CDON,CLUAP1,CSF1,CSF2RB,CTGF,CTNNA1,CX3CL1,CX3CR1,DDR2,DLG5,DUOX1,DZIP1,ECM1,ECSIT,EPHB2,ERBB2,EREG,FERMT2,FGFR2,FGFR3,FLT4,FOXA1,FOXA2,FOXF1,GAS1,GFRA1,GLI1,GLI2,GLI3,GLIS2,HCK,HES1,HHAT,HHIP,IFT122,IHH,IL1R1,IL1RAP,IL20RA,IL31RA,IL6,IL6ST,IRAK1,ITGA10,ITGA11,ITGA2,ITGA5,ITGB3,JAK1,KCTD21,KCTD6,KDR,KIAA0586…
Cell Morphology, Organ Morphology, Skeletal and Muscular System Development and Function, Tissue Morphology	Enlargement of muscle cells	5.77469			93	ADCY6,ADRA1A,ADRB1,ADRB2,AGT,AGTR1,AKAP1,ALOX15,AR,ATF3,BMP10,BMP4,BMX,CA2,CAMK2D,CAST,CAV1,CDK9,CREM,CTGF,CTNNB1,CYP1B1,DACT1,DAG1,DICER1,DMD,DUSP1,DUSP5,EDNRA,ENDOG,FN1,FOXO3,GATA4,GATA6,GSK3B,HDAC2,HGF,HSPB8,IER3,IGF1,IGF2R,IKBKB,IL18,IL33,IL6,IL6ST,INHBA,JARID2,LIF,MAP2K1,MAP2K5,MAP2K6,MED13,MEF2A,MEF2C,MLIP,NFATC3,NFATC4,NFKB1,NFKBIA,NOS3,NPR1,NRAS,PARP1,PDE9A,PLAU,PPARGC1A,PPP3CA,PRKAG2,PRM…
Cellular Movement	Cellular infiltration	5.72584		-0.458	189	ACO2,ADA,ADM,ADORA2A,ADRB2,ADRB3,AGT,AHR,APCS,ARG1,ARRB1,ATG7,B4GALT1,BMPR2,C3,C5AR1,CAST,CAV1,CBFB,CBLB,CCDC134,CCL11,CCL2,CCL22,CCNT1,CCR2,CCR5,CD38,CD40,CD44,CD93,CDH3,CHD4,CIITA,CNP,COMMD5,CSF1,CSF2RB,CTGF,CX3CL1,CX3CR1,CXCL2,CXCL8,CYP7A1,CYR61,DICER1,DMD,DUSP1,ENG,ENO1,EPHA2,ERBB2,ESR1,ETS1,ETV5,FCER1A,FGB,FN1,FOXA2,GLIS2,HCK,HGF,HMOX1,HRG,HSPA5,HSPD1,HYOU1,ICAM1,IGFBP3,IKBKB,IL13,IL15,IL17R…
Cell Cycle	Interphase	5.66756		0.111	167	ACVR1,ADCYAP1,AFAP1L2,AGT,AHR,ANXA2,ARG1,ARNT,ATF3,ATM,ATR,BARD1,BCAT1,BCL3,BMP4,BTG1,BTG2,BTRC,CABLES1,CACUL1,CAMK2D,CAMK2G,CCND1,CCND2,CCND3,CCNG2,CD180,CD40,CD44,CDC20,CDC25B,CDC5L,CDCA2,CDH1,CDK2,CDK4,CDKN3,CDS1,CEBPB,CEBPD,CHAF1A,CHEK1,CREM,CSF1,CSNK2A2,CTNNB1,CUL1,CUL4A,CUL5,CYLD,CYP1B1,CYR61,DARS,DDIT3,DESI2,E2F4,E2F5,EEF2K,EGFR,EIF2AK3,EIF4E,EIF4EBP1,ELAC2,ELK1,EPOR,ERBB2,ETV6,EZH2,FANCC,…
Cellular Movement, Hematological System Development and Function, Immune Cell Trafficking	Cellular infiltration by leukocytes	5.6517		-0.183	168	ADA,ADM,ADORA2A,ADRB2,ADRB3,AGT,AHR,APCS,ARG1,ARRB1,ATG7,B4GALT1,BMPR2,C3,C5AR1,CAST,CAV1,CBFB,CBLB,CCDC134,CCL11,CCL2,CCL22,CCNT1,CCR2,CCR5,CD38,CD40,CD44,CD93,CDH3,CIITA,CNP,COMMD5,CSF1,CTGF,CX3CL1,CX3CR1,CXCL2,CXCL8,CYP7A1,CYR61,DICER1,DUSP1,EPHA2,ERBB2,ESR1,ETS1,ETV5,FGB,FN1,FOXA2,GLIS2,HCK,HGF,HMOX1,HRG,HSPA5,HSPD1,HYOU1,ICAM1,IGFBP3,IKBKB,IL13,IL15,IL17RB,IL18,IL1R1,IL1RL1,IL27RA,IL33,IL6,I…
Cell Death and Survival	Cell death of lymphoid cells	5.64782		0.599	157	ADA,ADCYAP1,ADORA2A,ADRB1,AHR,AKIRIN2,AKTIP,ARRB1,ATM,BCL2A1,BCL3,BIRC6,BLNK,BMF,BMP4,CAMLG,CASP10,CASP2,CASP6,CASP7,CAV1,CCAR1,CCDC86,CCL11,CCR5,CD22,CD247,CD27,CD38,CD3E,CD40,CD44,CD47,CDK2,CFLAR,CHEK1,CHUK,CIITA,CREB1,CSF1,CTNNB1,CXCR4,CYLD,DDIT4,DICER1,DLL4,DNAJA3,DNMT3B,DOCK8,DUSP5,EFNA1,EFNB1,EIF4E,EPHA4,ETS1,FANCC,FBXW7,FCMR,FOXO3,FYN,GLI3,GNAS,GPAM,GRK5,GSK3B,HOXA3,HSPA5,ICAM1,IER3,IGF1,I…
Cellular Movement, Hematological System Development and Function, Immune Cell Trafficking, Inflammatory Response	Cell movement of macrophages	5.61798		-1.871	120	ADORA2A,ADRB3,AGT,ANGPTL2,APBA3,AR,ARG1,ARRB1,B4GALT1,BMPR2,C5AR1,CAV1,CCL2,CCL22,CCND1,CCR2,CCR5,CD44,CHUK,CNP,COMMD5,CRKL,CSF1,CTGF,CX3CL1,CX3CR1,CXCL8,CXCR4,CYP7A1,CYR61,DICER1,ENG,ERBB2,FN1,GLIS2,GSN,HCK,HGF,HMOX1,HSPA5,ICAM1,IKBKB,IL15,IL17RB,IL18,IL33,IRF5,IRF6,ITGA1,ITGAL,ITGB3,JAM3,JMJD6,KDR,KLF6,LDLR,LRP1,LTB,MAP3K8,MAPK3,MIF,MMP28,MYLK,MYO9B,MYRF,NAB2,NFE2L2,NINJ1,NLRP3,NPM1,NR3C2,P2RX7…
Cell Death and Survival	Cell death of lymphocytes	5.60555		0.654	156	ADA,ADCYAP1,ADORA2A,ADRB1,AHR,AKIRIN2,AKTIP,ARRB1,ATM,BCL2A1,BCL3,BIRC6,BLNK,BMF,BMP4,CAMLG,CASP10,CASP2,CASP6,CASP7,CAV1,CCAR1,CCDC86,CCL11,CCR5,CD22,CD247,CD27,CD38,CD3E,CD40,CD44,CD47,CDK2,CFLAR,CHEK1,CHUK,CIITA,CREB1,CSF1,CTNNB1,CXCR4,CYLD,DDIT4,DICER1,DLL4,DNAJA3,DNMT3B,DOCK8,DUSP5,EFNA1,EFNB1,EIF4E,EPHA4,ETS1,FANCC,FBXW7,FCMR,FOXO3,FYN,GLI3,GNAS,GPAM,GRK5,GSK3B,HOXA3,ICAM1,IER3,IGF1,IKBKB,I…
Cellular Growth and Proliferation	Arrest in proliferation of cells	5.58838			60	AKT3,ARF1,BEX3,CCND1,CCND3,CD40,CDK2,CDK4,CTNNB1,DDIT3,ELAC2,ENG,FASN,FGF1,FGFR2,FOXA2,GADD45A,GAS1,IL1R1,IL6ST,IRF1,ITGB3,LIF,MAPK3,MAZ,MFN2,MYBL1,MYC,NFIX,NOTCH2,NRAS,NUMB,PML,PRMT1,RAF1,RARB,RIPK2,RPS6KB1,SERPINE1,SIRT1,SKP2,SMAD2,SMARCA4,SMARCA5,SMARCB1,SOCS1,SRC,TCF3,TERF2,TERT,TGFB1,TGFB2,TGFB3,THRA,TNF,TNFSF10,TP53BP1,TP63,ZNF148,ZNF274
Cell Signaling, Post-Translational Modification, Protein Synthesis	Assembly of protein-protein complex	5.54363		-0.647	96	ACTA1,AHSG,AIMP2,APCS,ARPC5,BBS10,CAPZA1,CAPZA2,CD2AP,CD3E,CD40,CLDN14,CTNNBIP1,DAB2IP,DARS,DDX3X,DLG5,DMTN,EIF4EBP1,EPRS,EPS8,FANCC,FNIP2,GCH1,GEMIN5,GSK3B,GSN,HCK,HES1,HFE,HRG,HSPA8,IL1RAP,IMPACT,KPNA3,LPXN,LYN,MAPK3,MAX,MNAT1,MPP7,NCLN,NDUFAF3,NDUFAF4,NDUFAF6,NDUFAF7,NDUFB10,NDUFB7,NDUFS8,PAK1,PARD3,PICALM,PIH1D1,PML,PPARGC1A,PPID,PSEN2,PTK2B,PTPN11,PXN,RAF1,RALB,REPS2,RIMS1,SCO1,SKAP2,SLC7A7,…
Cell Death and Survival	Cell death of lymphatic system cells	5.46218		0.744	161	ADA,ADCYAP1,ADORA2A,ADORA2B,ADRB1,AHR,AKIRIN2,AKTIP,ARRB1,ATM,BCL2A1,BCL3,BIRC6,BLNK,BMF,BMP4,C5AR1,CAMLG,CASP10,CASP2,CASP6,CASP7,CAV1,CCAR1,CCDC86,CCL11,CCR5,CD22,CD247,CD27,CD38,CD3E,CD40,CD44,CD47,CDK2,CFLAR,CHEK1,CHUK,CIITA,CREB1,CSF1,CTNNB1,CXCR4,CYLD,DDIT4,DICER1,DLL4,DNAJA3,DNMT3B,DOCK8,DUSP5,EFNA1,EFNB1,EIF4E,EPHA4,ETS1,FANCC,FBXW7,FCMR,FOXO3,FYN,GLI3,GNAS,GPAM,GRK5,GSK3B,HOXA3,HSPA5,ICA…
Cell Morphology, Organ Morphology, Organismal Injury and Abnormalities, Skeletal and Muscular Disorders, Skeletal and Muscular System Development and Function, Tissue Morphology	Muscular hypertrophy	5.42366			91	ADCY6,ADRA1A,ADRB1,ADRB2,AGT,AGTR1,AKAP1,ALOX15,AR,ATF3,BMP10,BMP4,BMX,CA2,CAMK2D,CAST,CAV1,CDK9,CREM,CTGF,CTNNB1,CYP1B1,DACT1,DAG1,DICER1,DMD,DUSP1,DUSP5,EDNRA,FN1,FOXO3,GATA4,GATA6,GSK3B,HDAC2,HGF,HSPB8,IER3,IGF1,IGF2R,IKBKB,IL18,IL33,IL6,IL6ST,INHBA,JARID2,LIF,MAP2K1,MAP2K5,MAP2K6,MED13,MEF2A,MEF2C,MLIP,NFATC3,NFATC4,NFKB1,NFKBIA,NOS3,NPR1,NRAS,PARP1,PDE9A,PLAU,PPARGC1A,PPP3CA,PRMT5,PTGES,PTGS…
Cell Morphology	Size of cells	5.41794			164	ADA,ADAM17,ADCYAP1,ADGRB1,ADRA1A,ADRA1B,ADRB1,ADRB2,ADRB3,AGT,AHR,AKT3,ALOX15,AR,ATP2B2,BCL3,BLNK,C3,C5AR1,CCL2,CCND1,CCND3,CD180,CD40,CD44,CD47,CDK2,CEBPB,CERS6,CIDEB,CNP,CREB1,CSF1,DDX3X,DMD,DUSP1,DYSF,E2F4,EGFR,EHD1,EIF4E,EIF4EBP1,ENDOG,EPHA2,ESR1,FGF1,FGF21,FMO5,FN1,FOXO1,FOXO3,G0S2,GATA4,GATA6,GDF11,GJB1,GNAS,GPAT4,HDC,HGF,HGS,HRH1,HRH2,HSF1,ICAM1,IFRD1,IGF1,IL15,IL18,IL1R1,IL1RL1,IL2RG,IL6,…
Cellular Development, Cellular Growth and Proliferation, Hematological System Development and Function, Lymphoid Tissue Structure and Development	Cell proliferation of T lymphocytes	5.40121		-1.419	242	ABI1,ACKR4,ADCYAP1,ADORA2A,ADRB2,AHNAK,AHR,ARG1,ARHGEF6,ATM,ATP6V0A2,BACH2,BATF,BCL6B,BCLAF1,BMP4,C3,C5AR1,CAMLG,CARD11,CAV1,CBFB,CBLB,CBX2,CCDC134,CCL22,CCND3,CCR2,CCR5,CD1D,CD247,CD27,CD2AP,CD38,CD3E,CD40,CD44,CD47,CD58,CD83,CD84,CDH1,CDK2,CEBPB,CFLAR,CHST3,CIITA,CISH,CREB1,CRP,CSF2RB,CTGF,CTH,CTNNB1,CTPS1,CUL1,CXCR4,CYLD,CYTIP,DGKA,DHPS,DICER1,DLG5,DLL4,DNAJA3,DNM2,DOCK2,DOCK8,DUSP1,DUSP10,DUS…
Cell-To-Cell Signaling and Interaction, Cellular Movement	Recruitment of cells	5.38091	Decreased	-2.475	141	ADAM10,ADAM17,ADCYAP1,ADGRG6,ADORA3,AGT,AHR,ALOX15,ALOX5,ANGPT1,ATG16L1,ATG7,B4GALT1,B4GALT6,BCL3,C3,C5AR1,CAMK1,CAV1,CCL11,CCL2,CCL22,CCR2,CCR3,CCR5,CD200,CD40,CD44,CD47,CD93,CSF1,CX3CL1,CX3CR1,CXCL2,CXCL8,CXCR4,CYP1B1,CYR61,DKK1,EFNB2,EGFR,ENG,ETS1,FCER1A,FCER2,FGFR1,FLOT1,GCNT1,GDF2,GLI1,GSN,HCK,HDC,HMOX1,HRH1,HRH2,ICAM1,IFNAR1,IKBKB,IL13,IL15,IL18,IL1R1,IL33,IL6,IRF5,IRF6,ITGAE,KDR,LIF,LRP1,L…
Cellular Assembly and Organization, Tissue Development	Fibrogenesis	5.37779	Decreased	-2.092	163	ACTA1,ACTN2,ADAMTS10,ADORA2A,AGT,ALOX15,APCS,AR,ARAP1,ARF1,ARHGAP18,ARHGAP6,ARHGEF12,ARHGEF2,ARHGEF3,ARHGEF5,ARRB1,ASAP3,ATXN2,BAIAP2L1,BMP10,BMX,BOP1,CALD1,CAMK2D,CARMIL1,CAV1,CBFB,CCL11,CCL2,CCND1,CD38,CD44,CDC42EP5,CDH11,CDK4,CNP,COL4A3BP,CREB1,CRK,CTGF,CTNND1,DAB2,DBN1,DCTN1,DES,DKK1,DMD,DNMT3A,DYNLL1,DYSF,EPHA1,EPPK1,FGF1,FHOD1,FKBP4,FMNL2,FN1,FYN,GAS7,GATA4,GNA11,GNA13,GPR4,GSK3B,GSN,HCK,HG…
Cellular Growth and Proliferation, Tissue Development	Proliferation of epithelial cells	5.37675		-1.821	121	AGT,AGTR1,AHR,ALDH3A2,AR,ARNT,ATF3,ATM,BMP4,BTRC,C3,CAV1,CCND1,CCND3,CDC25B,CDK2,CDK4,CEBPB,CERS2,CFLAR,CHUK,CLDN6,CREB3L3,CSF2RB,CTNNA1,CTNNB1,CXCR4,CYR61,DICER1,DKK1,DOK3,EFNA1,EGFR,EIF4E,ERBB2,EREG,ESR1,EZH2,FBLN5,FGF1,FGFR1,FGFR2,FN1,FOXF1,FZD8,GDF2,GDF9,GLI1,GSK3B,HGF,HNF4A,IGF1,IKBKB,IL18,IL6,INHBA,JUP,KDM5B,LTB,LY9,MAP2K6,MAPK9,MED1,METAP2,MGAT3,MYC,NF2,NFATC3,NFE2L2,NFKB1,NFKBIA,NGFR,NR1H…
Gene Expression	Expression of mRNA	5.34294	Decreased	-3.019	101	ABCF1,ACO1,AGO2,ALKBH1,ATM,BACH2,BCL6,BTG2,CCL11,CD47,DAPK1,DAPK3,DARS,DDIT3,DDX3X,DDX5,DHPS,DHX33,EGFR,EIF1,EIF2A,EIF2AK3,EIF2B2,EIF2B3,EIF2B4,EIF2B5,EIF2S1,EIF3B,EIF3D,EIF3G,EIF4A2,EIF4A3,EIF4E,EIF4E2,EIF4EBP1,EIF4EBP2,EIF5B,ELK1,ENC1,EPRS,EREG,ESR1,ETS1,FOXO3,FXR1,GEMIN5,GIGYF2,GRB7,GTF2B,HBS1L,HGF,HIPK3,HSF1,IGF1,IL6,ILF3,IMPACT,INPP5E,IRF1,JAK1,KHDRBS1,KLHL25,LARP1,LDLR,MAP2K6,MAP3K1,MAPKAPK…
Cell-To-Cell Signaling and Interaction	Activation of cells	5.34008	Decreased	-2.082	313	ABHD12,ADA,ADAM10,ADCYAP1,ADORA2A,ADORA2B,AGT,AHNAK,AHR,AIP,ANGPT1,ANXA2,APCS,ATF3,ATF6,ATM,ATP6V0A2,AVPR1A,B4GALT1,BACH2,BCL3,BLNK,C3,C5AR1,CAMK4,CARD11,CAST,CBLB,CCL11,CCL2,CCL22,CCR2,CCR5,CD163,CD180,CD1D,CD200,CD22,CD247,CD27,CD38,CD3D,CD3E,CD40,CD44,CD47,CD58,CD72,CD83,CD84,CD93,CDH1,CEBPB,CHUK,CIDEB,CIDEC,CISH,CRP,CRY2,CSF1,CSF2RB,CSK,CTGF,CTNND1,CX3CL1,CX3CR1,CXCL8,CXCR4,CYLD,DACT3,DAPP1,D…
Cellular Movement, Hematological System Development and Function, Immune Cell Trafficking	Cell movement of antigen presenting cells	5.29328		-1.821	146	ACKR2,ADORA2A,ADORA3,ADRB3,AGT,ANGPTL2,APBA3,AR,ARG1,ARRB1,B4GALT1,BMPR2,C5AR1,CAV1,CCL11,CCL2,CCL22,CCND1,CCR2,CCR3,CCR5,CCRL2,CD302,CD38,CD40,CD44,CD58,CHUK,CNP,COMMD5,CRKL,CSF1,CTGF,CX3CL1,CX3CR1,CXCL8,CXCR4,CYP7A1,CYR61,DICER1,DOCK8,ENG,EPS8,ERBB2,FN1,GLIS2,GPSM1,GSN,HCK,HGF,HMOX1,HRG,HRH1,HSPA5,ICAM1,ICAM2,IKBKB,IL10RA,IL15,IL17RB,IL18,IL21R,IL33,IRF5,IRF6,ITGA1,ITGA5,ITGAL,ITGB3,JAM3,JMJD6,…
Lipid Metabolism, Small Molecule Biochemistry	Synthesis of fatty acid	5.2815	Decreased	-2.092	112	ABCA1,ABCD3,ACACA,ACACB,ACSL3,ACSL4,ACSS2,ADA,AGT,ALOX15,ALOX5,APOA4,APOA5,ASAH1,AVPR1A,CAMK2G,CAV1,CD40,CD83,CEBPB,CERK,CNTFR,CSF1,CXCL8,CYR61,DEGS1,DLAT,DLD,EGFR,ELOVL5,ELOVL6,ERBB2,EREG,ERLIN2,FADS1,FADS2,FAR1,FAR2,FASN,FCER1A,FGFR3,FN1,FOXA1,FOXO3,GRB14,HACD2,HACD3,HGF,HMOX1,HNF4A,IL13,IL18,IL1R2,IL6,INSIG1,KLF11,LDLR,LIF,LPGAT1,LTF,LYN,MAP2K1,MAP3K1,MAP3K8,MAPK3,MAPK9,MCAT,ME2,MID1IP1,MIF,ML…
Cellular Development	Epithelial-mesenchymal transition	5.27737		0.225	80	AGT,AHNAK,ATG7,BTBD7,CD44,CDH1,CEBPB,CLIC4,CTGF,CTNNB1,CUL4A,CUL7,CXCL8,DAB2IP,DACT3,DDX5,DICER1,DLG5,EFNA1,EGFR,EIF4E,EPB41L5,EPHA3,ETV5,FBLN5,FGF1,FGFR1,FGFR2,FZD7,GATA3,GLIS2,GRHL2,GSK3B,HGF,HNF1B,HNF4A,HNRNPM,IKBKB,ITGB3,KDM4B,KDM6B,LEF1,LOXL2,LTB4R2,MESP2,MSX1,MYC,MYCN,NAMPT,NCOA1,NFATC1,NFKBIA,NUMB,PARD3,PCBP1,PHB,PIN1,PPP2CA,PRMT1,PRNP,RLIM,S100A4,SEMA7A,SMAD3,SMURF2,TERT,TGFB1,TGFB2,TGFB3…
Cellular Movement	Homing of cells	5.26201	Decreased	-2.987	201	ACKR2,ADAM10,ADAM17,ADORA2A,ADORA3,AGT,AGTR1,ALOX5,AMOT,ANGPT1,ANGPTL2,APLNR,AQP9,ARHGEF5,ARRB1,B4GALT1,BATF,BCAR1,BMP4,C3,C5AR1,CAMK1D,CAPG,CCL11,CCL14,CCL2,CCL22,CCL3L1,CCND1,CCR10,CCR2,CCR3,CCR5,CCR9,CCRL2,CD38,CD40,CD44,CD47,CHST2,CHUK,COL4A3BP,CSF1,CSF3R,CTGF,CX3CL1,CX3CR1,CXCL2,CXCL8,CXCR4,CXCR6,CYR61,DAPK2,DGKA,DOCK2,DOCK4,DOCK5,EDNRA,EFNB1,EFNB2,EGFR,ELMO2,ENG,EPHA2,ERBB2,F10,FLOT1,FN1,FO…
Cellular Assembly and Organization	Formation of cytoskeleton	5.23732		-1.931	133	ADORA2A,AGT,ALOX15,AR,ARAP1,ARF1,ARHGAP18,ARHGAP6,ARHGEF12,ARHGEF2,ARHGEF3,ARHGEF5,ARRB1,ASAP3,ATXN2,BAIAP2L1,BMX,BOP1,CALD1,CARMIL1,CAV1,CBFB,CCL11,CCL2,CCND1,CD3E,CD44,CDC42EP5,CDH11,CDK4,CNP,COL5A3,CREB1,CRK,CTGF,CTNND1,DAB2,DBN1,DCTN1,DMD,DYNLL1,EPHA1,FGF1,FHOD1,FKBP4,FN1,FYN,GAS7,GJC1,GNA11,GNA13,GPR4,GSK3B,GSN,HCK,HGF,HIP1,HIP1R,ICAM1,IGF1,INPP5A,ITGA3,ITGB3,ITK,KANK2,KANK3,KIRREL1,LIMK1,LI…
Lipid Metabolism, Molecular Transport, Small Molecule Biochemistry	Quantity of steroid	5.22841		1.919	193	ABCA1,ABCB11,ABCG5,ABCG8,ACACB,ACAT2,ACOT11,ADCY8,ADCYAP1,ADM,ADRA1B,ADRB1,ADRB2,AGT,AHR,AKT3,ANGPTL4,APOA4,APOA5,AQP8,AR,ATF3,ATXN2,AVPR1A,B4GALNT1,BAG3,BPNT1,CAV1,CDK4,CEBPB,CHKA,CLOCK,COMT,CRP,CRY2,CSF1,CX3CL1,CYP27B1,CYP7A1,CYP8B1,DHCR24,DICER1,DLG2,DUSP1,EGFR,ESR1,FGF21,FGFR4,FKBP4,FLOT1,FLOT2,FMO5,FOXO1,FOXO3,G6PC,GAS7,GATA4,GATA6,GATM,GNAS,GNMT,GPAM,GPAT3,GPD2,GRK5,GSK3B,GTF2IRD1,HGF,HMGCR…
Cell Morphology, Cellular Assembly and Organization, Cellular Function and Maintenance	Formation of cellular protrusions	5.22475	Decreased	-3.172	182	ABLIM1,ABLIM3,ACACA,ACTN2,AGT,AHNAK,ANGPT1,ANGPTL4,ANKRD27,ARAP1,ARFIP2,ARHGAP32,ARHGEF6,ARL6,ATF3,ATRN,AVIL,B9D1,BBS10,BBS2,BBS5,BBS9,BTG2,CAMK4,CAPG,CARMIL1,CC2D2A,CCL2,CD2AP,CD44,CD47,CDC42EP4,CDC42EP5,CDH1,CDH2,CDK18,CDK9,CELSR2,CEP164,CEP250,CEP83,CFAP20,CLUAP1,CRK,CRKL,CSF1,CTGF,CTNND1,CXCL8,CXCR4,CYR61,DAG1,DCTN1,DISC1,DNM2,DYNC2LI1,DZIP1,DZIP1L,E2F4,EFNA1,EGFR,EIF4E,EPHA3,EPHA4,EPHB2,ERBB…
Cell Death and Survival	Cell death of T lymphocytes	5.21896		-0.024	131	ADA,ADCYAP1,ADORA2A,ADRB1,AHR,AKTIP,ARRB1,ATM,BCL2A1,BCL3,BIRC6,BMF,BMP4,CASP10,CASP6,CASP7,CAV1,CCAR1,CCDC86,CCR5,CD247,CD27,CD38,CD3E,CD40,CD44,CD47,CDK2,CFLAR,CHEK1,CHUK,CIITA,CREB1,CTNNB1,CXCR4,CYLD,DDIT4,DICER1,DLL4,DNAJA3,DNMT3B,DOCK8,DUSP5,EFNA1,EFNB1,EPHA4,ETS1,FBXW7,FCMR,FOXO3,FYN,GLI3,GNAS,GPAM,GRK5,GSK3B,HOXA3,ICAM1,IER3,IGF1,IKBKB,IL15,IL18,IL2RG,IL6,IL7R,ITK,KLF13,KLF2,LGALS4,LRRC8A,…
Cell Signaling, Small Molecule Biochemistry	Synthesis of nitric oxide	5.2161		-0.605	105	ADCYAP1,ADM,ADORA2A,ADORA2B,ADRB2,AGT,ALOX5,ANGPT1,ANGPTL2,AR,ARG1,ARG2,ATP2B4,BCL6,CALM1 (includes others),CAV1,CD200,CD34,CD38,CEBPB,CNP,CRP,CYP1B1,DICER1,DMD,DNM2,DUSP1,DYNLL1,EPOR,ESR1,FASN,FCER2,GCH1,HCK,HDC,HMGCR,HMOX1,HRH1,HSP90AA1,HSPD1,HYOU1,ICAM1,IGF1,IGFBP3,IL12RB2,IL13,IL15,IL18,IL27RA,IL6,IRF1,IRF6,JAK1,KLF2,LIF,MAP2K1,MAP3K1,MAPK9,MIF,NFKBIA,NMRAL1,NOS3,NOSIP,NPR1,P2RY2,PARP1,PIK3CG…
Cell-To-Cell Signaling and Interaction, Hematological System Development and Function	Response of lymphocytes	5.15614	Decreased	-2.349	86	ADA,AHR,C5AR1,CASP2,CBLB,CCL2,CD180,CD1D,CD200,CD200R1,CD22,CD38,CD3E,CD40,CD58,CD83,CHUK,CISH,CRP,CSF2RB,CXCL8,CYP7B1,DAPP1,DOCK8,ETS1,FN1,FOXO1,FYN,GATA3,HAVCR2,HMOX1,HSDL1,ICAM1,IFNAR1,IKBKB,IL10RA,IL12RB2,IL13,IL15,IL18,IL21R,IL27RA,IL33,IL6,IL7R,ITK,LIF,LTB,LYN,MAF,MALT1,MSR1,NAMPT,NFATC1,NFATC2,NFKB2,P2RX7,PARP1,PDCD1LG2,PFKFB3,PIK3R1,PLAUR,PNP,PRNP,PTPN6,RELB,RET,SEMA4A,SIPA1,SLC1A5,SMAD2,…
Protein Synthesis	Quantity of cytokine	5.13077		1.973	110	ACACB,ADCYAP1,ADRA1B,ADRB1,ADRB2,ADRB3,ALOX5,APBA3,ATM,BBS10,BCAT2,C3,C5AR1,CAMKK2,CARD11,CAV1,CCR3,CD44,CEBPB,CERS6,CIDEB,CIDEC,CLIC4,CRBN,CRY2,DUSP1,EIF4EBP1,ESR1,FCER1A,FGF21,GATM,GNAS,GNG3,HDAC6,HDC,HRH1,HSPB8,IFNAR1,IGF1,IL10RA,IL12RB2,IL13RA1,IL18,IL1R1,IL27RA,IL6,IL6ST,IRAK2,IRF1,IRF5,ITGAL,KHDRBS1,LDLR,LGMN,LIF,LYN,MARK2,MIF,NCOA1,NEIL1,NFATC2IP,NFE2L2,NFIL3,NLRP3,NOD2,NPY1R,OLR1,OMA1,PAR…
Carbohydrate Metabolism	Metabolism of polysaccharide	5.10347		0.062	93	ACADM,ADRA1B,ADRB1,ADRB2,AGT,ANGPT1,APLNR,B3GALT6,B3GNT3,B4GALNT1,BMP5,CCND3,CD44,CEBPB,CEMIP,CHST1,CHST11,CHST13,CHST3,CHST7,CKM,CLN6,CTGF,CTNNB1,CX3CL1,DKK1,DSE,ERBB2,EXT2,EXTL2,EXTL3,FGFR1,FITM2,FOXA2,G6PC,GLCE,GNMT,GPAM,GSK3B,GUSB,GYG1,GYS1,GYS2,HS6ST1,HYAL2,IGF1,IGFBP3,IHH,IKBKB,IL18,IL6,IL6ST,LTF,LYVE1,NAGLU,NDST1,NR1H4,PCDH12,PCYT1A,PDE3B,PDGFRB,PER2,PHKG2,PITPNA,PPARD,PPARGC1A,PPP1R3B,PPP…
Cellular Assembly and Organization, Tissue Development	Formation of filaments	5.07007	Decreased	-2.129	142	ACTA1,ADAMTS10,ADORA2A,AGT,ALOX15,APCS,AR,ARAP1,ARF1,ARHGAP18,ARHGAP6,ARHGEF12,ARHGEF2,ARHGEF3,ARHGEF5,ARRB1,ASAP3,ATXN2,BAIAP2L1,BMX,BOP1,CALD1,CARMIL1,CAV1,CBFB,CCL11,CCL2,CCND1,CD44,CDC42EP5,CDH11,CDK4,CNP,CREB1,CRK,CTGF,CTNND1,DAB2,DBN1,DCTN1,DES,DYNLL1,EPHA1,EPPK1,FGF1,FHOD1,FKBP4,FN1,FYN,GAS7,GNA11,GNA13,GPR4,GSK3B,GSN,HCK,HGF,HIP1R,HSPA5,ICAM1,IGF1,INPP5A,ITGA3,ITM2B,KANK2,KANK3,KIRREL1,KR…
Cell Death and Survival	Cell viability of blood cells	5.06399	Decreased	-2.415	105	ADCYAP1,ARNT,ARRB1,BCL2A1,BCL3,BCL6,BLNK,BMP4,CACNB3,CAMK2G,CAMK4,CAMLG,CARD11,CBFB,CD22,CD3E,CD40,CD47,CEBPB,CFLAR,CISH,CLOCK,CSF1,CSF2RB,CTNNB1,CX3CL1,CX3CR1,CXCR4,CYLD,DICER1,DOCK8,ERBB2,ERN1,FCER1A,FCMR,FOXO3,GADD45A,GADD45B,GATA3,GSK3B,HCK,HGF,IKBKB,IL13,IL15,IL21R,IL27RA,IL2RG,IL6,IL6ST,IL7R,IRAK1,ITGAL,JAK1,KIT,KLF2,LY9,LYN,MALT1,MAP2K1,MAPK3,MCL1,MIF,MSR1,MYC,NFE2,NFKB1,NFKBIA,PALB2,PARP1…
Lipid Metabolism, Small Molecule Biochemistry	Metabolism of membrane lipid derivative	5.06248	Decreased	-2.813	150	ABCA1,ABCG5,ABCG8,ABHD12,ABHD6,ACAT2,ACP6,ADCYAP1,ADRB2,AGT,ALDH3A2,ALOX15,ALOX5,APLP2,APOA4,ARF1,ARV1,ASAH1,ASPA,B3GALT1,B3GALT4,B4GALNT1,B4GALT1,B4GALT6,CAV1,CD40,CDS1,CERK,CERS2,CERS5,CERS6,CHKA,CLN6,CNBP,COL4A3BP,CREM,CXCL8,CYP7A1,CYP7B1,CYP8B1,DEGS1,DGKA,DGKE,DGKH,DHCR24,DHRS7B,DPM1,DPM3,EIF2AK3,ENO1,FADS1,FAR1,FASN,FGF1,FIG4,GATA6,GBA2,GDE1,GDPD3,GPAM,GPAT4,GPLD1,HACD2,HMGCR,HMOX1,HNF1B,IGF…
Amino Acid Metabolism, Post-Translational Modification, Small Molecule Biochemistry	Phosphorylation of L-tyrosine	5.05502	Decreased	-3.265	71	ABI1,ADNP,AGT,ANGPT1,ARHGEF2,CD3E,CD44,CLK2,CLK3,CSK,DDR2,EFNA1,EGFR,EHD4,EPHA1,EPHA3,EPHA4,EPHA7,EPHB2,FCER1A,FGFR1,FGFR2,FGFR3,FGFR4,FLT4,FYN,GFRA1,HCK,HGF,HRG,ICAM1,IFNAR1,IGF1,IL12RB2,IL6,ITGA5,ITGB3,JAK1,KDR,KIT,LIF,LRP4,LRP8,LRRK1,LYN,MAPK3,MIF,NOD2,PDGFA,PDGFC,PDGFD,PDGFRA,PDGFRB,PKDCC,PRNP,PTK2B,PTPN22,PTPN6,PXN,RIPK2,SEMA4D,SRC,STAT5A,SYK,TEC,TEK,TGFA,TGFB1,TMEM102,TTK,VEGFC
Cell Death and Survival	Cell viability of leukocytes	5.03858	Decreased	-2.303	99	ADCYAP1,ARRB1,BCL2A1,BCL3,BCL6,BLNK,BMP4,CACNB3,CAMK2G,CAMK4,CAMLG,CARD11,CBFB,CD22,CD3E,CD40,CD47,CEBPB,CFLAR,CISH,CLOCK,CSF1,CSF2RB,CTNNB1,CX3CL1,CX3CR1,CXCR4,CYLD,DICER1,DOCK8,ERBB2,ERN1,FCER1A,FCMR,FOXO3,GATA3,GSK3B,HCK,HGF,IKBKB,IL13,IL15,IL21R,IL27RA,IL2RG,IL6,IL6ST,IL7R,IRAK1,ITGAL,JAK1,KIT,KLF2,LY9,LYN,MALT1,MAP2K1,MAPK3,MCL1,MIF,MSR1,MYC,NFKB1,NFKBIA,PALB2,PARP14,PIK3CB,PIK3CD,PIK3CG,PIM…
Cell-To-Cell Signaling and Interaction, Cellular Assembly and Organization	Cell-cell contact	5.01592	Decreased	-2.051	177	ADAM10,ADGRB1,ADGRE5,ADGRL1,ADGRL2,ADNP,ADORA2A,ALOX15,AMIGO2,ANGPT1,APLP2,APOA4,AR,BOC,CAPN2,CAV1,CCL2,CCR5,CD200,CD200R1,CD22,CD2AP,CD34,CD44,CD47,CD93,CDH1,CDH11,CDH2,CDH3,CDON,CLDN1,CLDN2,CLDN4,CLSTN1,CLSTN3,CSF1,CTNNA1,CTNNB1,CTNND1,CX3CL1,CXCL8,CXCR4,CYR61,DES,DLG5,DMD,DNAJA3,DNM2,DOK7,DRG2,DSP,DVL1,DYSF,EEF2K,EGFR,ELMO2,EPB41L5,EPHA7,EPHB2,ERBB2,ESAM,F11R,FAT4,FGFR2,FLRT2,FN1,FOXF1,FOXO1,F…
Cell Death and Survival	Cell death of liver	5.00612		-0.752	107	ADA,ADM,AHR,AR,ARNT,ATR,BMF,C3,CASP7,CCND1,CCR2,CD40,CEBPB,CERS2,CFLAR,CHUK,CTH,CYP7A1,DAXX,DDIT3,DICER1,EGFR,ENDOG,EPOR,ESR1,FOXO3,G6PC,GADD45B,GNMT,GSK3B,GSN,HGF,HMOX1,HNF4A,HRH2,HSPD1,IER3,IGF1,IKBKB,IL15,IL27RA,IL33,IL6,IL6ST,INHBA,IRF1,IRF2,IRF5,ITGB3,KRT18,LDLR,LIF,LRP1,MAP2K1,MAP3K8,MAPK3,MAPK9,MCL1,MED1,MTF1,MYC,MYCN,NCL,NFE2L2,NFKB1,NFKBIA,NGFR,NR0B2,NR1H4,NR1I3,NR2C1,PIK3CG,PIK3R1,PPARA…
Cell Signaling	Small GTPase mediated signal transduction	4.98716		-0.985	88	ABR,ADRA1A,ADRA1B,ADRB1,AGTR1,ARFIP2,ARHGAP1,ARHGAP18,ARHGAP20,ARHGAP29,ARHGAP32,ARHGAP42,ARHGEF2,ARHGEF3,ARHGEF9,ARL6,ARRB1,BCL6,BRAP,CAMK2D,CDC42EP4,CDC42EP5,CDC42SE1,CDH2,CDON,CHUK,CRK,CRKL,DAB2IP,DHCR24,DNAJA3,DNM2,DOK3,DYNLT1,EDNRA,EPHB2,EPS8,FARP2,FLOT1,G3BP1,G3BP2,GNA13,HACD3,HACE1,HMOX1,IGF1,ITGA3,KSR1,LIMK1,MAPKAPK5,MCF2L,MFN2,MYO9B,NGFR,NRAS,PAK1,PDGFRB,PECAM1,RABGEF1,RAF1,RALBP1,RALGDS…
Cellular Development, Connective Tissue Development and Function, Tissue Development	Differentiation of adipocytes	4.97881		0.728	108	ADM,ADORA2B,ADRB1,ADRB2,ADRB3,ANGPTL8,ARL4A,ASXL1,ATF3,ATF5,ATM,CAST,CCAR1,CCND1,CEBPB,CEBPD,CREB1,CREBL2,CTNNB1,CTNND1,DACT1,DDIT3,EGR2,EIF2AK3,ERO1A,ESRRA,FBXO9,FGF1,FN1,FOXA2,FOXO1,FYN,GATA3,GPC4,GRK5,GSK3B,HDAC6,HES1,HMOX1,IGF1,IKBKB,INSIG1,JDP2,JUP,LGR4,LIF,LMO3,LRP5,MAPK9,MECOM,MED1,MKL1,MMP11,MYC,NFE2L2,NOC3L,NOCT,NR3C2,PARP1,PEG10,PER2,PIK3R1,PLAUR,PPARA,PPARD,PPARGC1A,PTGS2,RGS2,RORA,ROR…
Post-Translational Modification	Autophosphorylation of protein	4.97469			74	ATM,ATR,BMX,CAMK2D,CAMK2G,CAMKK2,CLK2,CLK3,CSK,DAPK1,DAPK2,DAPK3,DDR2,EEF2K,EGFR,EIF2AK3,EIF2S1,EPHA1,EPHA4,EPHB4,ERBB2,ERN1,FGFR1,FGFR2,FGFR3,FGFR4,FLT4,FYN,GRK5,GSK3B,HCK,HSPA8,HSPA9,IRAK1,JAK1,KDR,KIT,LYN,MAK,MAP3K1,MAP3K10,MAP3K11,MAP3K13,MAP3K9,MAPK3,MAPKAPK5,MARK2,MINK1,MYO3A,NEK2,NEK6,PAK1,PDGFRA,PDGFRB,PIM1,PIM3,PRKACA,PRKCD,PRKD2,PTK2B,SIK2,SRC,STK17B,STK24,STK4,SYK,TAOK2,TEC,TEK,TNK1,TR…
Cell Death and Survival, Gastrointestinal Disease, Hepatic System Disease, Organismal Injury and Abnormalities	Necrosis of liver	4.96658		-0.677	106	ADA,ADM,AHR,AR,ARNT,ATR,BMF,C3,CASP7,CCND1,CCR2,CD40,CEBPB,CERS2,CFLAR,CHUK,CTH,CYP7A1,DAXX,DDIT3,DICER1,EGFR,ENDOG,EPOR,ESR1,FOXO3,G6PC,GADD45B,GNMT,GSK3B,GSN,HGF,HMOX1,HNF4A,HRH2,HSPD1,IER3,IGF1,IKBKB,IL15,IL27RA,IL33,IL6,IL6ST,INHBA,IRF1,IRF2,IRF5,ITGB3,KRT18,LDLR,LIF,LRP1,MAP2K1,MAP3K8,MAPK3,MAPK9,MCL1,MED1,MTF1,MYC,MYCN,NCL,NFE2L2,NFKB1,NFKBIA,NGFR,NR0B2,NR1H4,NR1I3,NR2C1,PIK3CG,PIK3R1,PPARA…
Cell-mediated Immune Response, Cellular Development, Cellular Function and Maintenance, Cellular Growth and Proliferation, Embryonic Development, Hematological System Development and Function, Hematopoiesis, Lymphoid Tissue Structure and Development, Organ Development, Organismal Development, Tissue Development	Differentiation of helper T lymphocytes	4.9431	Decreased	-2.823	78	ADORA2B,AHR,BATF,BCL3,BCL6,CARD11,CBLB,CEBPB,CFLAR,CISH,CRP,CTR9,DICER1,DLL1,DLL4,DNAJA2,DNAJB1,EFNB1,EFNB2,EGR2,ELF3,EZH2,FANCC,GADD45B,GADD45G,GATA3,GATA4,GLI2,HIVEP2,HSPD1,ICAM1,IFNAR1,IFNGR2,IL10RA,IL12RB2,IL13,IL15,IL18,IL1R1,IL1RL1,IL27RA,IL6,IRF1,IRF5,ITGAL,ITK,KLF10,LEF1,MAF,MAPK9,MBP,NFATC1,NFATC2,NFATC3,NOTCH2,P2RX7,PCGF2,PGAP3,PIK3CD,PIK3CG,PRKCQ,PTGER4,RELB,RIPK2,RORC,SEMA4A,SFRP1,SMA…
Cell Morphology, Cellular Function and Maintenance	Autophagy of cells	4.91364		0.832	94	AGT,AGTR1,AKT3,ATG12,ATG13,ATG16L1,ATG7,CAMK1,CAMK4,CASP2,CAST,CCND1,CEBPB,CFLAR,CHEK1,CHMP4C,CHMP6,CHUK,CXCR4,DACT1,DAPK1,DAPK2,DDIT3,DDIT4,DENND3,DICER1,DNAJA3,DRAM1,DVL2,EEF2K,EGFR,EIF2AK3,EIF2S1,ENG,FOXO1,GABARAPL1,GATA4,GNAS,GPSM1,GSK3B,HDAC6,HGS,HMOX1,HSF1,HSPA5,IKBKB,IL6,KDR,LARP1,LETM1,LZTS1,MAP1LC3B,MAP2K1,MCL1,MFN2,MTMR3,MVB12A,MYC,NAF1,NAMPT,NFE2L2,NOD2,OPTN,PIK3C2A,PIK3C2B,PIK3R1,PLAA…
Cell-To-Cell Signaling and Interaction	Response of lymphatic system cells	4.91009		-1.819	90	ADA,AHR,C5AR1,CASP2,CBLB,CCL2,CD180,CD1D,CD200,CD200R1,CD22,CD38,CD3E,CD40,CD44,CD58,CD83,CHUK,CISH,CRP,CSF2RB,CXCL8,CYP7B1,DAPP1,DOCK8,ETS1,FN1,FOXO1,FYN,GATA3,HAVCR2,HMOX1,HSDL1,ICAM1,IFNAR1,IKBKB,IL10RA,IL12RB2,IL13,IL15,IL18,IL21R,IL27RA,IL33,IL6,IL7R,ITK,LIF,LTB,LYN,MAF,MALT1,MSR1,NAMPT,NFATC1,NFATC2,NFIL3,NFKB2,NLRP3,P2RX7,PARP1,PDCD1LG2,PFDN6,PFKFB3,PIK3R1,PLAUR,PNP,PRNP,PTPN6,RELB,RET,SEM…
Cellular Development, Cellular Growth and Proliferation, Connective Tissue Development and Function, Tissue Development	Development of connective tissue cells	4.84164		0.261	82	ADAM17,AHR,ALOX5,ANXA2,AVPR1A,BCL6,CAV1,CCL11,CCL2,CD38,CD44,CD47,CDH11,CHUK,CIITA,CLCN2,CSF1,CTNNB1,CXCL8,CYP1B1,DHCR24,DKK1,EGFR,ETV1,FOXO1,FZD8,GNA13,GSK3B,GSN,HGF,HIVEP2,HSF1,ICAM1,IKBKB,IL13,IL18,IL20RA,IL33,IL6,IL7R,INHBA,JDP2,KIT,LDLR,LGMN,LIF,MAPK3,MIF,MKL1,NFATC1,NFATC4,NFIA,NFKB1,NFKB2,NFKBIA,NR0B1,PIK3CG,PLA2G4A,PPARD,PTGS2,PTH1R,PTK2B,PTPN11,PTPN6,S100A8,SIRT1,SKAP2,SOX8,SRC,TBX3,TEK,…
Cellular Movement, Hematological System Development and Function, Immune Cell Trafficking	Cellular infiltration by lymphocytes	4.83863		0.273	70	ADORA2A,AGT,ATG7,CBFB,CBLB,CCDC134,CCL11,CCL22,CCNT1,CCR2,CCR5,CD40,CDH3,CX3CR1,CXCL8,DICER1,ERBB2,ESR1,GLIS2,HGF,HMOX1,HRG,HYOU1,IL13,IL15,IL17RB,IL18,IL6,IL6ST,IRF5,IRF6,ITGA1,ITK,KCNE3,LDLR,LTB,MALT1,MIF,MMP14,MYLK,NFATC1,NFATC2,NFKB1,NFKBIA,NLRP3,NR1H3,P2RX7,PIK3CD,PIK3CG,PIK3R1,PRKCD,PRKCQ,PTGES,PTGS2,RORC,SELP,SERPINE2,SOCS1,STAT5A,STAT5B,TGFB1,TGFBR2,TIMP3,TNF,TNFRSF1A,TNFRSF9,TNFSF10,TNIP…
Cell-To-Cell Signaling and Interaction, Cellular Movement, Hematological System Development and Function, Immune Cell Trafficking	Recruitment of leukocytes	4.83268	Decreased	-2.156	129	ADAM10,ADAM17,ADCYAP1,ADGRG6,ADORA3,AGT,AHR,ALOX15,ALOX5,ATG16L1,ATG7,B4GALT1,B4GALT6,BCL3,C3,C5AR1,CAMK1,CAV1,CCL11,CCL2,CCL22,CCR2,CCR3,CCR5,CD200,CD40,CD44,CD47,CD93,CSF1,CX3CL1,CX3CR1,CXCL2,CXCL8,CXCR4,CYP1B1,CYR61,DKK1,ETS1,FCER1A,FCER2,FGFR1,FLOT1,GCNT1,GDF2,GLI1,GSN,HCK,HDC,HMOX1,ICAM1,IFNAR1,IKBKB,IL13,IL15,IL18,IL1R1,IL33,IL6,IRF5,IRF6,ITGAE,KDR,LIF,LRP1,LTF,LYN,MAP3K8,MGAT5,MIF,MMP28,MY…
Cellular Development, Cellular Growth and Proliferation, Connective Tissue Development and Function, Skeletal and Muscular System Development and Function, Tissue Development	Formation of osteoclasts	4.81248		0.398	60	ADAM17,AHR,ALOX5,ANXA2,AVPR1A,BCL6,CAV1,CCL11,CCL2,CD38,CD44,CD47,CHUK,CIITA,CSF1,CXCL8,CYP1B1,DHCR24,EGFR,FOXO1,HIVEP2,HSF1,ICAM1,IKBKB,IL13,IL18,IL33,IL6,IL7R,INHBA,JDP2,LDLR,LGMN,LIF,MAPK3,MIF,NFATC1,NFIA,NFKB1,NFKB2,NFKBIA,PIK3CG,PLA2G4A,PPARD,PTGS2,PTH1R,PTK2B,PTPN11,PTPN6,S100A8,TEK,TGFB1,TMEM178A,TNF,TNFRSF11B,TNFRSF1A,TNFRSF1B,TNFRSF9,TNFSF10,TXNIP
RNA Post-Transcriptional Modification	Splicing of mRNA	4.81248	Decreased	-3.206	60	BUD13,CDC5L,DBR1,DDX20,DDX41,DDX5,DHX16,DHX8,GEMIN5,GEMIN6,GEMIN7,HNRNPA1,HNRNPM,HNRNPU,IK,MBNL1,MBNL2,MECP2,METTL3,NCBP1,NPM1,NSRP1,PIN1,PLRG1,PPP1R8,PQBP1,PRPF19,PRPF3,PRPF31,PRPF4,PTBP3,RBFOX2,RBM10,RBM17,RBM4,RBM42,RBM5,RBM8A,RNPS1,SAP18,SART1,SART3,SCAF11,SF3B3,SF3B6,SFSWAP,SLU7,SMU1,SNU13,SOX6,SRPK2,SRSF10,SRSF4,SRSF6,SRSF7,SYF2,TRA2B,WDR83,WTAP,XAB2
Lipid Metabolism, Molecular Transport, Small Molecule Biochemistry	Concentration of sterol	4.7986		1.624	131	ABCA1,ABCB11,ABCG5,ABCG8,ACACB,ACAT2,ACOT11,ADCYAP1,ADM,AGT,ANGPTL4,APOA4,APOA5,AQP8,AR,ATXN2,B4GALNT1,BAG3,BPNT1,CAV1,CHKA,CRP,CSF1,CX3CL1,CYP27B1,CYP7A1,CYP8B1,DHCR24,DICER1,DLG2,DUSP1,ESR1,FGF21,FLOT1,FLOT2,FMO5,FOXO1,FOXO3,G6PC,GAS7,GATM,GNAS,GNMT,GPAM,GPAT3,GPD2,GSK3B,HGF,HMGCR,HNF4A,ICAM1,IGF1,IL33,IL6,INSIG1,ITGB3,KCNE3,KLB,LDLR,LDLRAP1,LIPG,LPCAT3,LPGAT1,LRP1,LRP5,LSR,MARK2,MECP2,MLXIPL,M…
Cellular Movement, Immune Cell Trafficking	Cellular infiltration by lymphoid cells	4.78516		0.166	71	ADORA2A,AGT,ATG7,CBFB,CBLB,CCDC134,CCL11,CCL22,CCNT1,CCR2,CCR5,CD40,CDH3,CSF2RB,CX3CR1,CXCL8,DICER1,ERBB2,ESR1,GLIS2,HGF,HMOX1,HRG,HYOU1,IL13,IL15,IL17RB,IL18,IL6,IL6ST,IRF5,IRF6,ITGA1,ITK,KCNE3,LDLR,LTB,MALT1,MIF,MMP14,MYLK,NFATC1,NFATC2,NFKB1,NFKBIA,NLRP3,NR1H3,P2RX7,PIK3CD,PIK3CG,PIK3R1,PRKCD,PRKCQ,PTGES,PTGS2,RORC,SELP,SERPINE2,SOCS1,STAT5A,STAT5B,TGFB1,TGFBR2,TIMP3,TNF,TNFRSF1A,TNFRSF9,TNFSF…
Cell-To-Cell Signaling and Interaction, Cellular Movement	Recruitment of blood cells	4.75696	Decreased	-2.142	130	ADAM10,ADAM17,ADCYAP1,ADGRG6,ADORA3,AGT,AHR,ALOX15,ALOX5,ANGPT1,ATG16L1,ATG7,B4GALT1,B4GALT6,BCL3,C3,C5AR1,CAMK1,CAV1,CCL11,CCL2,CCL22,CCR2,CCR3,CCR5,CD200,CD40,CD44,CD47,CD93,CSF1,CX3CL1,CX3CR1,CXCL2,CXCL8,CXCR4,CYP1B1,CYR61,DKK1,ETS1,FCER1A,FCER2,FGFR1,FLOT1,GCNT1,GDF2,GLI1,GSN,HCK,HDC,HMOX1,ICAM1,IFNAR1,IKBKB,IL13,IL15,IL18,IL1R1,IL33,IL6,IRF5,IRF6,ITGAE,KDR,LIF,LRP1,LTF,LYN,MAP3K8,MGAT5,MIF,M…
Lipid Metabolism, Molecular Transport, Small Molecule Biochemistry	Concentration of fatty acid	4.75203		0.017	112	ACACA,ACACB,ACOT11,ACSL1,ACSL4,ADCYAP1,ADORA2A,ADRA1B,ADRB2,ADRB3,AGT,AHSG,ALOX15,ALOX5,ANGPTL4,BCAT2,C3,CAV1,CEBPB,CERK,CIDEB,CIDEC,CPT1A,CRBN,CXCL8,CYP1B1,CYSLTR2,DAGLB,DGAT2,DICER1,DUSP1,EGFR,ELL,ELOVL5,ERBB2,FADS2,FASN,FGF21,FOXO1,G6PC,GNAS,GPAM,GPD2,HMOX1,HPGD,HRH1,HS6ST1,IGF1,IL12RB2,IL13,ITGA1,KLB,LDLR,LIF,LRP1,MAP3K8,MFSD2A,MGAT4A,MLXIPL,MTTP,MYC,NOS3,NPY1R,NR1H4,NUAK2,OLR1,OXSM,P2RY13,PC…
Lipid Metabolism, Small Molecule Biochemistry	Synthesis of prostaglandin	4.74232		-1.858	61	ACSL4,AGT,ALOX5,AVPR1A,CAV1,CD40,CD83,CEBPB,CERK,CNTFR,CSF1,CXCL8,CYR61,EGFR,ERBB2,EREG,FASN,FGFR3,FOXO3,HGF,HMOX1,IL13,IL18,IL1R2,IL6,KLF11,LDLR,LYN,MAP2K1,MAP3K1,MAP3K8,MAPK3,MAPK9,MIF,NFKB1,NOX5,P2RX7,PIK3CB,PLA2G4A,PLAA,PTGES,PTGES2,PTGS1,PTGS2,PTK2B,RARB,RELB,S1PR1,S1PR2,S1PR3,SGPL1,SGPP1,SMAD3,SOAT1,SOCS1,TGFA,TGFB1,TNF,TNFRSF1A,TNFSF10,VIM
Cellular Movement	Chemotaxis	4.73993	Decreased	-2.854	190	ACKR2,ADAM10,ADAM17,ADORA2A,ADORA3,AGT,AGTR1,ALOX5,AMOT,ANGPT1,ANGPTL2,APLNR,AQP9,ARHGEF5,ARRB1,B4GALT1,BCAR1,BMP4,C3,C5AR1,CAMK1D,CAPG,CCL11,CCL14,CCL2,CCL22,CCL3L1,CCND1,CCR10,CCR2,CCR3,CCR5,CCR9,CCRL2,CD38,CD40,CD44,CD47,CHUK,COL4A3BP,CSF1,CSF3R,CTGF,CX3CL1,CX3CR1,CXCL2,CXCL8,CXCR4,CYR61,DAPK2,DGKA,DOCK2,DOCK4,DOCK5,EDNRA,EFNB1,EFNB2,EGFR,ELMO2,ENG,EPHA2,ERBB2,F10,FLOT1,FN1,FYN,G6PC,GBF1,GNA11…
Cell Death and Survival, Gastrointestinal Disease, Hepatic System Disease, Organismal Injury and Abnormalities	Cell death of liver cells	4.72354		-1.238	89	ADM,AHR,AR,ATR,BMF,CASP7,CCND1,CCR2,CD40,CEBPB,CERS2,CFLAR,CHUK,CTH,CYP7A1,DAXX,DDIT3,DICER1,EGFR,ENDOG,EPOR,FOXO3,GADD45B,GSK3B,GSN,HGF,HMOX1,HNF4A,HRH2,HSPD1,IER3,IGF1,IKBKB,IL15,IL27RA,IL33,IL6,IL6ST,INHBA,IRF1,IRF2,IRF5,ITGB3,KRT18,LDLR,LRP1,MAP2K1,MAPK3,MAPK9,MCL1,MED1,MYC,MYCN,NCL,NFE2L2,NFKB1,NFKBIA,NGFR,NR0B2,NR1H4,NR1I3,PIK3CG,PIK3R1,PPARA,PPARGC1A,PTGS2,PTPN1,RAF1,SCD,SERPINH1,SHC1,SIRT…
Cellular Development, Cellular Growth and Proliferation, Digestive System Development and Function, Hepatic System Development and Function, Organ Development, Tissue Development	Proliferation of hepatocytes	4.7167		-1.42	69	AGT,AGTR1,AHR,ARNT,BMP4,C3,CAV1,CCND1,CCND3,CDK2,CEBPB,CERS2,CFLAR,CREB3L3,CSF2RB,CTNNB1,CXCR4,CYR61,DICER1,EGFR,FGFR2,GDF2,GLI1,GSK3B,HGF,HNF4A,IGF1,IKBKB,IL18,IL6,INHBA,LTB,LY9,MAP2K6,MAPK9,MED1,MGAT3,MYC,NFATC3,NFE2L2,NFKB1,NFKBIA,NGFR,NR1H4,ODC1,PIK3IP1,PML,PPARA,PROX1,RAF1,RARA,RPS6KB1,S1PR2,SKP2,SMAD2,SMAD3,SMARCB1,SOCS1,STK3,TGFA,TGFB1,TGFBR2,TNF,TNFRSF12A,TNFRSF1A,TNFRSF1B,TOB1,TRIM24,YAP1
Gene Expression	Transcription of mRNA	4.70553	Decreased	-2.378	29	ATM,BACH2,BCL6,DDIT3,DDX5,EIF2B5,ELK1,EREG,ESR1,ETS1,FOXO3,GTF2B,HIPK3,HSF1,IRF1,LDLR,MAP3K1,MDFIC,MEF2C,MLH1,MYC,NFATC1,NFATC3,PIN1,POU2F2,PPARD,TGFB1,TIMP3,TUB
Endocrine System Development and Function, Molecular Transport, Protein Synthesis, Small Molecule Biochemistry	Quantity of insulin in blood	4.68825		0.965	88	ACACB,ADCYAP1,ADIPOR2,ADRA1B,AHSG,AKT3,ATXN2,BAG3,BAIAP2L1,BCAT2,C3,CAV1,CD38,CDK4,CEBPB,CERS6,COL5A3,CRBN,EIF2AK3,ENHO,FGF21,GATM,GNAS,GPAM,GPD2,GPR39,GSK3B,HDC,HRH1,IGF1,IGFBP3,IGFBP4,IL1R1,IP6K1,KLB,LCLAT1,LDLR,LRIG3,LRP5,MARK2,MARK3,MGAT4A,MLXIPL,MOGAT1,NEIL1,NOS3,NPY1R,NR1H4,OMA1,ONECUT1,PDE3B,PDK4,PIK3CB,PIK3R1,PITPNA,PLIN1,PPARA,PPARGC1A,PRKAB1,PRKAR2B,PTGS2,PTPN1,RAPGEF3,RPS6KB1,SCD,SDC3,…
Cellular Movement, Hematological System Development and Function, Immune Cell Trafficking	Cell movement of granulocytes	4.67778	Decreased	-2.089	143	ADAM10,ADAM17,ADCYAP1,ADM,ADORA2A,ADRB3,AGT,ALOX5,AQP9,ARHGAP1,B4GALT1,BMPR2,C3,C5AR1,CAMK1D,CAPG,CAST,CBFB,CCL11,CCL2,CCL3L1,CCR2,CCR5,CD44,CD47,CHUK,CRP,CSF1,CSF3R,CTGF,CX3CL1,CXCL2,CXCL8,DAPK2,DDR2,DICER1,DOCK2,DOCK5,DUSP1,EDNRA,ENG,ERBB2,ETV5,F10,FLOT1,FN1,FOXA2,G6PC,GBF1,GCNT1,GSN,HCK,HGF,HMOX1,HRH2,ICAM1,IKBKB,IL13,IL17RB,IL18,IL1R1,IL1RL1,IL27RA,IL33,IL6,IL6ST,IRF6,ITGA1,ITGA9,ITGAL,ITGB3,…
Cellular Function and Maintenance, Hematological System Development and Function	Function of helper T lymphocytes	4.67366		-1.673	40	AHNAK,ATF3,BCL6,CCRL2,CD247,CD44,CEBPB,CIITA,CREB1,DENND1B,DUSP1,ECM1,GADD45B,GADD45G,IFNGR2,IL13,IL13RA1,IL18,IL1RL1,IL21R,IL27RA,IL33,IL6,IRF5,NFATC1,NFATC2,NFATC2IP,NOD2,NPY1R,PCGF2,PIK3CG,PRKCQ,RGS16,RIPK2,SAMSN1,STAT6,TNF,TNFRSF21,TNFRSF9,VAV1
Cell Cycle	Senescence of cells	4.64782		-1.257	67	AGT,ARF1,ATG7,ATM,ATR,BMP4,CAV1,CCND1,CDC14B,CDK4,CEBPB,CHRDL1,CTNNB1,CUL7,CYR61,DDB2,DICER1,EGFR,EIF4E,ERBB2,FASN,FOXO3,GADD45A,GNL3,HDAC2,HGF,ITGB3,MAP1LC3B,MAP2K1,MAP2K6,MAPKAPK5,MCL1,MYC,NAMPT,NFATC1,NRAS,OPA1,PAK1,PAK4,PATZ1,PCGF2,PLA2R1,PML,PPARD,PRKCD,PRMT6,RAD9B,RAF1,RRAD,SCMH1,SELENOH,SERPINE1,SERPINE2,SIRT1,SIRT6,SMARCA4,SMARCB1,SREBF1,TBX2,TBX3,TERF2,TERT,TGFB1,THRB,TP63,TPP2,UBE3A
Cellular Function and Maintenance	Endocytosis by eukaryotic cells	4.64782		-1.207	123	ABCA1,ABCF1,ABI1,ALOX15,ANTXR1,APCS,APPL2,ATG7,ATP6V1E1,ATP6V1F,BCAR1,BICD1,BMX,C3,CAPG,CAV1,CCNT1,CCR5,CD163,CD38,CD44,CD47,CD93,CDC5L,CEBPB,CKB,CLIC4,CRP,CSF2RB,CTNND1,DAB2,DNM2,DOCK2,EHD1,EPS15,ERBB2,FCMR,FGF1,FGFR1,FYN,FZD5,GPR182,GSN,HCK,HGF,HGS,HMOX1,HSP90AA1,HSPA5,HYAL2,HYOU1,ICAM1,IFNAR1,IL15,IL1RL1,IL33,IQSEC1,JMJD6,LMBRD1,LRP1,M6PR,MEX3B,MIF,MKL1,MSR1,MYH9,NAA60,NOD2,NPM1,NR3C1,P2RX7,PA…
Cellular Compromise, Cellular Function and Maintenance	Endoplasmic reticulum stress response	4.64589		0.052	64	ACOT11,ALOX15,AMFR,ANKS4B,AR,ATF3,ATF6,ATP2A2,CCDC47,CCND1,CEBPB,COL4A3BP,CREB3L2,CTH,CXCL8,DDIT3,DERL1,DNAJA1,DNAJB1,DNAJB9,EIF2AK3,EIF2B5,EIF2S1,ERN1,ERO1A,FICD,FLOT1,GSK3B,HERPUD1,HMOX1,HSP90AA1,HSPA2,HSPA5,HSPD1,HSPE1,HSPH1,HYOU1,LRAT,MFN2,MTTP,NFE2L2,ORMDL3,P4HB,PIK3R1,PML,PPARGC1A,PTPN1,RARA,RIPK2,SCAMP5,SDF2L1,SELENOS,SERP1,SERPINH1,SIRT1,SREBF1,STT3B,TBL2,TMEM259,TMEM33,TOR1B,VAPB,WFS1,YO…
Cellular Development, Cellular Growth and Proliferation, Digestive System Development and Function, Hepatic System Development and Function, Organ Development	Proliferation of liver cells	4.64589		-0.653	83	AGT,AGTR1,AHR,ARNT,BMP4,C3,CAV1,CCND1,CCND3,CDK2,CEBPB,CERS2,CFLAR,CREB3L3,CSF2RB,CTGF,CTNNB1,CXCR4,CYR61,DICER1,EDNRA,EGFR,FGFR2,GDF2,GLI1,GSK3B,HGF,HNF4A,IGF1,IKBKB,IL18,IL6,IL6ST,INHBA,ITGB3,LTB,LY9,MAP2K6,MAPK9,MED1,MGAT3,MMP14,MYC,NFATC3,NFE2L2,NFKB1,NFKBIA,NGFR,NR1H4,NR1I3,ODC1,PIK3IP1,PIK3R1,PIM3,PML,PPARA,PPARD,PROX1,PTGS2,PTPN6,RAF1,RARA,RPS6KB1,S1PR2,SERPINH1,SIRT1,SKP2,SMAD2,SMAD3,SMAR…
Cellular Function and Maintenance, Hematological System Development and Function	Function of macrophages	4.62342			76	ADORA2B,AHR,ANPEP,APBA3,ATG16L1,ATM,BCL3,CAPG,CAV1,CCL2,CCR2,CD200,CEBPB,CLCN2,CSF1,FCER1A,FCER2,FYN,GSN,HCK,ICAM1,IFNAR1,IL13,IL18,IL31RA,IL6,IRAK1,IRAK2,IRF1,ITGB3,LGMN,LIMD1,LYN,MAPK9,MSR1,MST1R,MYO9B,NFATC1,NFKB1,NFKB2,NFKBIA,NLRP3,NOD2,NPY1R,P2RX7,PARP1,PIK3CD,PIK3CG,PLA2G4A,PLAU,PLAUR,PTGER2,PTGER4,PTGS2,PTK2B,RELB,RHBDF2,RIPK2,SGMS2,SLAMF8,SLPI,STAT6,TGFB2,TIRAP,TLR1,TLR6,TNF,TNFRSF1A,TNIP…
Cell Death and Survival	Cell death of tumor cell lines	4.58336		-1.191	186	ADM,ALOX15,AMER1,AR,ATF6,ATG12,ATG7,ATM,ATR,BCL2A1,BCL3,BCL6B,BMX,BTG1,CASP2,CASP7,CAV1,CBX2,CCDC6,CCND1,CCND2,CCT2,CD247,CD44,CDA,CDCA2,CDCP1,CDH1,CDK2,CEBPB,CEBPD,CERS6,CFLAR,CHEK1,CREM,CSNK2A2,CTNNB1,CYLD,CYP1B1,CYR61,DCAF1,DCTD,DDIT3,DDIT4,DICER1,DSP,DVL1,EGFR,EGR2,EHMT1,EHMT2,ELL,EPHA2,ERBB2,ETS1,FANCC,FANCL,FASN,FBXO25,FBXO31,FGFR2,FGFR3,FN1,FOXA2,G0S2,GADD45A,GADD45B,GATA6,GLI1,GLI3,GNAS,G…
Cell Morphology, Organismal Injury and Abnormalities	Hypertrophy of cells	4.56384			112	ADCY6,ADRA1A,ADRB1,ADRB2,AGT,AGTR1,AKAP1,ALOX15,AR,ATF3,BMP10,BMP4,BMX,CA2,CAMK2D,CAST,CAV1,CCR2,CDK9,CREM,CTGF,CTNNB1,CYP1B1,DACT1,DAG1,DICER1,DMD,DUSP1,DUSP5,ECM1,EDNRA,EI24,EMP1,ESR1,FLNB,FN1,FOXO1,FOXO3,GATA4,GATA6,GSK3B,HCK,HDAC2,HGF,HSPB8,IER3,IGF1,IGF2R,IKBKB,IL13,IL18,IL33,IL6,IL6ST,INHBA,JARID2,LIF,MAP2K1,MAP2K5,MAP2K6,MED13,MEF2A,MEF2C,MLIP,MMP19,NFATC2,NFATC3,NFATC4,NFKB1,NFKBIA,NOS3,N…
Cell-To-Cell Signaling and Interaction	Attachment of cells	4.54975	Decreased	-2.907	42	ADGRB1,ANGPT1,BMP4,CA9,CD44,COMP,CRP,CSF1,CSF2RB,CTGF,DAB2,DAG1,DSG2,EFNB1,EGFR,ENG,F11R,FN1,ICAM1,ICAM2,IL6,ITGA1,ITGA2,ITGB3,LIF,LRP1,MGAT5,OLR1,PMP22,PTAFR,PTGER2,PTK2B,PTPN11,SEMA3A,SRC,SWAP70,TEK,TGFA,TGFB1,TNF,TP63,VAV1
Protein Synthesis	Expression of protein	4.54975		-0.165	122	ABCF1,ACO1,ADM,AGO2,AGT,AHR,ALKBH1,ARHGEF2,BPNT1,BTG2,CAV1,CNBP,CNOT8,CREB1,CRK,CSF1,DAPK1,DAPK3,DARS,DDX3X,DHPS,DHX33,DKC1,EEF2K,EGFR,EIF1,EIF2A,EIF2AK3,EIF2B2,EIF2B3,EIF2B4,EIF2B5,EIF2S1,EIF3B,EIF3D,EIF3G,EIF4A1,EIF4A2,EIF4A3,EIF4E,EIF4E2,EIF4EBP1,EIF4EBP2,EIF4EBP3,EIF5B,ENC1,EPRS,ETF1,FOXO3,FXR1,GEMIN5,GIGYF2,GRB7,HBS1L,HCK,HDAC6,IFNAR1,IGF1,IL6,IL7R,ILF3,IMPACT,INPP5E,KHDRBS1,KLHL25,KRR1,LARP…
Cell-To-Cell Signaling and Interaction, Hematological System Development and Function, Immune Cell Trafficking, Inflammatory Response	Activation of T lymphocytes	4.53165		-1.885	142	ADA,ADCYAP1,ADORA2A,AHNAK,ATP6V0A2,BACH2,BCL3,C3,CAMK4,CARD11,CBLB,CCL11,CCL2,CCL22,CCR2,CD1D,CD247,CD27,CD38,CD3D,CD3E,CD40,CD44,CD47,CD58,CD83,CISH,CRY2,CSF2RB,CSK,CXCL8,DLL1,DLL4,DOCK2,DUSP1,EFNB2,EGFR,EGR2,ERBB2,ETS1,FGF1,FN1,FOXO1,FOXO3,FYN,GADD45A,GATA3,GJA4,HAVCR2,HGF,HRH2,HSPA4,HSPD1,HSPH1,HYOU1,ICAM1,IFNAR1,IGF2R,IKBKB,IL12RB2,IL13,IL15,IL18,IL1RL1,IL21R,IL27RA,IL2RG,IL33,IL6,IMPDH2,IRF5…
Cell Death and Survival, Gastrointestinal Disease, Hepatic System Disease, Organismal Injury and Abnormalities	Necrosis of liver parenchyma	4.51286		-1.778	73	AHR,AR,BMF,CASP7,CCND1,CCR2,CD40,CERS2,CFLAR,CHUK,CTH,CYP7A1,DAXX,DDIT3,DICER1,EGFR,ENDOG,EPOR,GADD45B,GSK3B,GSN,HGF,HMOX1,HNF4A,HRH2,IKBKB,IL33,IL6,INHBA,IRF1,IRF5,KRT18,LDLR,LRP1,MAP2K1,MAPK9,MCL1,MED1,MYC,MYCN,NCL,NFE2L2,NFKB1,NFKBIA,NGFR,NR0B2,NR1H4,NR1I3,NR2C1,PIK3CG,PIK3R1,PPARA,PPARGC1A,PTGS2,PTPN1,SCD,SHC1,SLC25A4,SMAD3,SOCS1,STAT6,STK3,STK4,TGFB1,TIMP3,TNF,TNFRSF1A,TNFRSF1B,TNFSF10,TNIP1…
Cell-To-Cell Signaling and Interaction, Cellular Movement	Recruitment of myeloid cells	4.50585		-1.423	109	ADAM10,ADAM17,ADCYAP1,ADGRG6,ADORA3,AGT,AHR,ALOX15,ALOX5,ATG16L1,ATG7,B4GALT1,B4GALT6,BCL3,C5AR1,CAMK1,CAV1,CCL11,CCL2,CCL22,CCR2,CCR3,CCR5,CD40,CD44,CD47,CSF1,CX3CL1,CX3CR1,CXCL2,CXCL8,CXCR4,CYP1B1,CYR61,ETS1,FCER2,FGFR1,FLOT1,GCNT1,GDF2,GLI1,GSN,HCK,ICAM1,IFNAR1,IKBKB,IL13,IL18,IL1R1,IL33,IL6,IRF6,KDR,LIF,LRP1,LTF,LYN,MAP3K8,MGAT5,MIF,MMP28,MYO9B,NCF4,NDST1,NFE2L2,NFIC,NFKBIA,NLRP3,NOD2,NOS3,OL…
Cellular Movement, Hematological System Development and Function, Immune Cell Trafficking, Inflammatory Response	Cell movement of neutrophils	4.49349	Decreased	-2.04	129	ADAM10,ADAM17,ADCYAP1,ADM,ADORA2A,ADRB3,AGT,ALOX5,AQP9,ARHGAP1,B4GALT1,BMPR2,C3,C5AR1,CAMK1D,CAPG,CAST,CCL2,CCL3L1,CCR2,CCR5,CD44,CD47,CHUK,CRP,CSF1,CSF3R,CTGF,CX3CL1,CXCL2,CXCL8,DAPK2,DDR2,DICER1,DOCK2,DOCK5,DUSP1,EDNRA,ENG,ERBB2,ETV5,F10,FLOT1,FN1,FOXA2,G6PC,GBF1,GCNT1,GSN,HCK,HGF,HMOX1,HRH2,ICAM1,IKBKB,IL18,IL1R1,IL1RL1,IL33,IL6,IL6ST,IRF6,ITGA1,ITGA9,ITGAL,ITGB3,JAM3,JAML,LIMK1,LYN,MAP3K8,MAP…
Cellular Movement, Skeletal and Muscular System Development and Function	Cell movement of vascular smooth muscle cells	4.46725		-1.363	55	ADM,AGT,ATF3,ATP2A2,BMPR2,CALCRL,CAMK2D,CCL2,CCND1,CD44,CDK4,CLIC4,COMP,CXCL8,CYP1B1,EFNA1,FBLN5,FGFR1,FN1,FZD4,GIT1,GNA11,GSK3B,HABP2,HGF,HMOX1,IGF1,IGFBP4,IL6,IL6ST,KDR,MEOX2,MKL1,NAMPT,NEO1,NFATC1,NFE2L2,NOS3,NOV,PAK1,PDGFRB,PLA2G4A,PLAU,PLAUR,PRKCD,PTGS2,S100A4,S1PR1,SERPINE1,SF1,SLIT2,TFPI2,TNF,TNFSF10,WISP1
Gene Expression	Initiation of expression of RNA	4.46092		-0.807	45	AGO2,ALKBH1,CAVIN1,CDK7,CDK9,DDX3X,DHX33,EIF1,EIF2B2,EIF2B3,EIF2B4,EIF2B5,EIF3B,EIF3D,EIF3G,EIF4A2,EIF4EBP1,EIF4EBP2,EIF5B,ESR1,FUBP1,GTF2B,IMPACT,KLHL25,LARP1,MAZ,MED1,MED13,MED30,MED4,MTIF2,MYC,NCBP1,NCOA1,NFIC,NRIP1,PPARGC1A,RARA,RBM4,RRN3,SRC,SUPT16H,TAF12,TCF4,TPR
Nutritional Disease	Overweight disorder	4.44977		1.534	207	ACACB,ACOT11,ADAMTS1,ADORA2A,ADRA1A,ADRA1B,ADRA2B,ADRB1,ADRB2,ADRB3,AGT,AGTR1,AHNAK,AHSG,AMOT,ANGPT1,ANGPTL4,AR,ARRB1,ASAH1,ATF3,ATG7,ATRN,AVPR1A,BBS10,BBS2,BCAT2,C3,CA13,CA14,CA2,CA3,CA4,CA5A,CA9,CACNB3,CAMKK2,CAV1,CCL2,CCND3,CCR2,CCR5,CCRL2,CD38,CD44,CDCA8,CEBPB,CENPA,CERS6,CHRNA2,CIDEC,CLOCK,COL5A3,COX6A2,CRBN,CREB1,CRP,CX3CL1,CXCL2,CXCL8,CXCR4,DDIT3,DHPS,DUSP1,EIF4EBP1,EIF4EBP2,ENG,ESR1,F10,F…
Cell Death and Survival, Gastrointestinal Disease, Hepatic System Disease, Organismal Injury and Abnormalities	Apoptosis of liver cells	4.4389		-1.502	71	ADM,AHR,BMF,CASP7,CCND1,CCR2,CD40,CEBPB,CERS2,CFLAR,CHUK,CYP7A1,DAXX,DICER1,EGFR,ENDOG,EPOR,GADD45B,GSK3B,GSN,HGF,HNF4A,HRH2,IGF1,IKBKB,IL6,IL6ST,INHBA,IRF1,IRF2,IRF5,ITGB3,KRT18,LDLR,MAP2K1,MAPK9,MCL1,MYC,MYCN,NCL,NFKB1,NFKBIA,NGFR,NR0B2,NR1H4,NR1I3,PIK3CG,PPARA,PPARGC1A,PTGS2,PTPN1,RAF1,SCD,SERPINH1,SHC1,SIRT1,SMAD3,SOCS1,STAT6,STK3,STK4,TGFB1,TIMP3,TNF,TNFRSF1A,TNFRSF1B,TNFSF10,TNIP1,TRADD,TRI…
Cell-To-Cell Signaling and Interaction, Hematological System Development and Function	Activation of blood cells	4.41229	Decreased	-2.445	255	ABHD12,ADA,ADAM10,ADCYAP1,ADORA2A,ADORA2B,AGT,AHNAK,AHR,AIP,ANGPT1,ANXA2,APCS,ATF3,ATM,ATP6V0A2,BACH2,BCL3,BLNK,C3,C5AR1,CAMK4,CARD11,CBLB,CCL11,CCL2,CCL22,CCR2,CCR5,CD163,CD180,CD1D,CD200,CD22,CD247,CD27,CD38,CD3D,CD3E,CD40,CD44,CD47,CD58,CD72,CD83,CD84,CD93,CEBPB,CHUK,CISH,CRP,CRY2,CSF1,CSF2RB,CSK,CX3CL1,CX3CR1,CXCL8,DAPP1,DDIT3,DLL1,DLL4,DOCK2,DOK3,DUSP1,EFNB2,EGFR,EGR2,ERBB2,ETS1,FCRL1,FGF1,F…
Cell Death and Survival	Apoptosis of liver	4.39254		-1.587	72	ADM,AHR,BMF,CASP7,CCND1,CCR2,CD40,CEBPB,CERS2,CFLAR,CHUK,CYP7A1,DAXX,DICER1,EGFR,ENDOG,EPOR,GADD45B,GSK3B,GSN,HGF,HNF4A,HRH2,IGF1,IKBKB,IL6,IL6ST,INHBA,IRF1,IRF2,IRF5,ITGB3,KRT18,LDLR,MAP2K1,MAPK9,MCL1,MYC,MYCN,NCL,NFKB1,NFKBIA,NGFR,NR0B2,NR1H4,NR1I3,PIK3CG,PPARA,PPARGC1A,PTGS2,PTPN1,RAF1,SCD,SERPINH1,SHC1,SIRT1,SMAD3,SOCS1,STAT6,STK3,STK4,TGFB1,TIMP3,TNF,TNFRSF1A,TNFRSF1B,TNFSF10,TNIP1,TRADD,TRI…
Cell Death and Survival, Gastrointestinal Disease, Hepatic System Disease, Organismal Injury and Abnormalities	Cell death of hepatocytes	4.39254		-1.884	72	AHR,AR,BMF,CASP7,CCND1,CCR2,CD40,CERS2,CFLAR,CHUK,CTH,CYP7A1,DAXX,DDIT3,DICER1,EGFR,ENDOG,EPOR,GADD45B,GSK3B,GSN,HGF,HMOX1,HNF4A,HRH2,IKBKB,IL33,IL6,INHBA,IRF1,IRF5,KRT18,LDLR,LRP1,MAP2K1,MAPK9,MCL1,MED1,MYC,MYCN,NCL,NFE2L2,NFKB1,NFKBIA,NGFR,NR0B2,NR1H4,NR1I3,PIK3CG,PIK3R1,PPARA,PPARGC1A,PTGS2,PTPN1,SCD,SHC1,SLC25A4,SMAD3,SOCS1,STAT6,STK3,STK4,TGFB1,TIMP3,TNF,TNFRSF1A,TNFRSF1B,TNFSF10,TNIP1,TRIM2…
Cell Death and Survival	Cell death of phagocytes	4.38195		-1.104	84	ADORA3,ANPEP,BCL2A1,BTG1,CAMK2G,CASP10,CASP2,CASP6,CASP7,CAST,CCL2,CCR5,CD40,CD44,CEBPB,CFLAR,CRP,CSF1,CX3CL1,CXCL2,CXCL8,CXCR4,DAXX,DDIT3,DLL1,FCER1A,FOXO3,G6PC,GPSM1,GSK3B,GSN,HMOX1,IFNAR1,IL13,IL15,IL18,IL6,IRAK1,IRF1,IRF2,IRF5,LDLR,LRP1,LTF,MAPK9,MCL1,MIF,MMP8,MS4A2,MSR1,NAMPT,NEK7,NFE2L2,NFKB1,NFKBIA,NLRP3,NR3C1,P2RX7,PARP1,PDGFC,PIK3AP1,PIK3CB,PIK3CD,PLA2G4A,PRKCD,PTGER4,PTPN6,S100A8,SCARB1…
Cellular Assembly and Organization, Cellular Function and Maintenance	Microtubule dynamics	4.37779	Decreased	-3.342	264	ABLIM1,ABLIM3,ACACA,ACTN2,ADM,AGT,AHNAK,ANGPT1,ANGPTL4,ANKRD27,AR,ARAP1,ARFIP2,ARHGAP32,ARHGEF2,ARHGEF6,ARL6,ARRB1,ATF3,ATRN,ATXN7,AVIL,B9D1,BBS10,BBS2,BBS5,BBS9,BCL6B,BICD1,BMP4,BTG2,CAMK4,CAPG,CARMIL1,CAV1,CC2D2A,CCDC8,CCL2,CD2AP,CD44,CD47,CDC42EP4,CDC42EP5,CDH1,CDH2,CDK18,CDK2AP2,CDK9,CELSR2,CEP164,CEP250,CEP350,CEP83,CFAP20,CGN,CKAP4,CLUAP1,CNP,COMT,CRK,CRKL,CSF1,CTGF,CTNNB1,CTNND1,CUL7,CXCL8…
Cellular Movement, Hematological System Development and Function, Immune Cell Trafficking	Cellular infiltration by mononuclear leukocytes	4.37779		0.103	78	ADORA2A,AGT,ATG7,CBFB,CBLB,CCDC134,CCL11,CCL2,CCL22,CCNT1,CCR2,CCR5,CD40,CDH3,CIITA,CX3CR1,CXCL8,DICER1,ERBB2,ESR1,FN1,GLIS2,HCK,HGF,HMOX1,HRG,HYOU1,IL13,IL15,IL17RB,IL18,IL33,IL6,IL6ST,IRF5,IRF6,ITGA1,ITK,KCNE3,LDLR,LTB,MALT1,MAT1A,MIF,MMP14,MYLK,NFATC1,NFATC2,NFKB1,NFKBIA,NLRP3,NR1H3,P2RX7,PIK3CD,PIK3CG,PIK3R1,PRKCD,PRKCQ,PTGES,PTGS2,RORC,SELP,SERPINE2,SMAD3,SOCS1,STAT5A,STAT5B,TGFB1,TGFBR2,TIM…
Post-Translational Modification	Dephosphorylation of protein	4.35754		0.128	58	ACP2,ALPL,BTRC,CDC14B,CTDP1,CTDSP1,CTDSP2,CTTNBP2NL,DUSP1,DUSP10,DUSP16,DUSP19,DUSP28,DUSP5,ITGB3,KDR,MTMR3,MTMR4,PDP1,PDP2,PDXP,PPM1A,PPM1B,PPM1D,PPM1E,PPM1F,PPM1G,PPM1J,PPP1R16B,PPP2CA,PPP2R2A,PPP2R3A,PPP2R5A,PPP2R5D,PPP3CA,PPP4C,PPP4R3A,PPP5C,PTPN1,PTPN11,PTPN12,PTPN21,PTPN22,PTPN3,PTPN6,PTPN9,PTPRB,PTPRE,PTPRK,PTPRO,PTPRS,PTPRU,SBF1,SDHAF2,SMG6,SSH1,SSH2,UBLCP1
Cell Morphology, Cellular Movement	Cell spreading	4.35655		-1.768	71	ANTXR1,ARAP1,ATRN,BCAR1,CCR5,CD247,CD3E,CD40,CD44,CD47,COL5A3,CRK,CRKL,CSK,CXCL8,CYR61,DRG2,EFNA1,EGFR,EPHA2,ERBB2,ETS1,FERMT2,FHL3,FLNB,FN1,GEM,GIT1,GNA11,HACE1,HCK,HGF,ICAM1,IGF1,IGF2R,IRAK1,ITGA1,ITGA2,ITGA5,ITGA9,ITGAL,ITGB3,LAMA3,LYN,MGAT5,MKL1,MYO9B,NCDN,NF2,PAK1,PAK4,PARVA,PDGFA,PECAM1,PLAU,PLCG2,PMP22,PRKCQ,PTK2B,PTPRA,PXN,RAF1,RHOD,SAMSN1,SDC1,SERPINE1,SRC,SYK,TGFBI,TNF,VASP
Cellular Movement, Hematological System Development and Function, Immune Cell Trafficking	Homing of leukocytes	4.34486		-1.779	145	ACKR2,ADAM10,ADAM17,ADORA2A,ADORA3,ALOX5,ANGPT1,ANGPTL2,AQP9,B4GALT1,BATF,C3,C5AR1,CAMK1D,CAPG,CCL11,CCL14,CCL2,CCL22,CCL3L1,CCND1,CCR2,CCR3,CCR5,CCR9,CCRL2,CD38,CD40,CD44,CD47,CHST2,CHUK,CSF1,CSF3R,CX3CL1,CX3CR1,CXCL2,CXCL8,CXCR4,DAPK2,DOCK2,DOCK5,EDNRA,EFNB1,ERBB2,FLOT1,FN1,FOXO1,FYN,G6PC,GATA3,GBF1,GNA11,GNA13,GNAS,GPSM1,GSN,HCK,HRH1,HSPD1,ICAM1,IKBKB,IL13,IL15,IL18,IL1R1,IL33,IL6,INHBA,ITGA1,…

## Sheet: Tox_Function_overview
Table S2
Overview of enriched tox functions in D60vC DE genes
Category	B-H p-value	Molecules
Liver Steatosis	2,94E-10-6,01E-01	SIK3,MED13,PEX13,CCR5,PRKAB1,DDC,NOM1,IL6,NOS3,CCND1,ATP2A2,ARNT,ATXN2,POR,GPD2,PITPNA,CAV1,OMA1,RIPK2,AHR,RBM38,STAT6,TP53INP1,ARHGAP10,CIDEC,FGFR2,NRG4,NR1H3,PCK1,FANCC,RORC,PEX2,PLCG2,NEIL1,ACACA,ADIPOR2,ADCYAP1,ALOX5,NPHP3,TNF,IFNAR1,GRB14,PDE7A,DDIT3,NR1H4,GNA11,CCR2,SLC27A5,ACOT11,AR,CCL2,PDE3B,PLIN2,MIGA2,ACSL4,CRBN,PDE4D,SLC25A13,UCP2,TNFRSF1A,IMPDH2,TXNIP,MAT1A,RGS16,SOAT1,IL13,POLD1,PCY…
Liver Hyperplasia/Hyperproliferation	2,76E-06-6,83E-01	NKD1,NPM1,RAF1,EHD3,SAV1,PIK3R1,CABYR,SLC35C1,IL6,UBE2S,CCND1,ODC1,DSE,FBXO4,POR,FBLN1,SERPINE1,HNF4A,ETS1,TYMS,RBM38,ASF1B,TNFRSF9,CDCA8,ARHGAP10,YAP1,TSPYL5,MASP1,FGFR2,TFPI2,RBM4,SKP2,HSPA8,CDH1,SCP2,PSMD1,PARD3,THRB,CD34,PTPRA,CCDC138,TNF,UTP18,TRIM33,PIM3,ICAM1,SLC10A1,NR1H4,C9,CDK4,VEGFB,TNFAIP8L1,PROX1,DDX3X,CDKN3,AR,PTGFRN,CLDN4,GADD45A,CCL2,PNRC1,PLIN2,RNFT2,BICC1,CRBN,TET2,TUBB4A,ASPH,N…
Liver Necrosis/Cell Death	1,73E-05-6,01E-01	RAF1,SOCS1,PIK3R1,IL6,CCND1,ARNT,ITGB3,MTF1,PIK3CG,ADA,SERPINE1,HNF4A,AHR,MCL1,STAT6,YAP1,MED1,IER3,IRF5,IRF1,DAXX,KRT18,CFLAR,TNF,ADM,GADD45B,DDIT3,NR1H4,TNFSF10,CCR2,TRADD,AR,IGF1,TRIM27,NGFR,PROS1,IL27RA,TNFRSF1B,NFE2L2,IRF2,EGFR,ENDOG,MYCN,TYROBP,TNFRSF1A,IL15,LDLR,BMF,SERPINH1,MAP3K8,CTH,PTGS2,CASP7,LRP1,PPARGC1A,PPARA,LIF,VSIR,SMAD3,DICER1,CERS2,MYC,STK4,IKBKB,TNIP1,NR0B2,TGFB1,MAPK3,GSK3B,…
Liver Cirrhosis	2E-05-4,88E-01	CCR5,CTGF,ABCB10,LTB,IL6,ADRB3,HRH1,SLC51A,FBLN1,ADA,HNF4A,GUCY1B1,PDGFRB,PAH,CYP7B1,ARHGAP10,GUCY1A1,PTCH1,NR1H3,ITGA5,IL12RB2,ABCC5,NR3C2,TNF,IFNAR1,ABCG5,ADAM17,FN1,PDE7A,NR1H4,TNFSF10,INPP5A,NOTCH2,ADRB1,AR,CCL2,PDE3B,CD38,PDE4D,CTNNB1,NFE2L2,C5AR1,ATP1B1,IMPDH2,TNFRSF1A,IL15,IFNGR2,SEC11A,IL13,POLD1,NOSTRIN,GLG1,LDLR,CSF1,ADRA1A,PPARA,ADRA2B,THPO,PDE3A,UTP4,MTTP,IL7R,FGFR3,TGFB1,ABCB11,RET,A…
Liver Proliferation	2,02E-05-4,88E-01	PPARA,SOCS1,RAF1,CTGF,BMP4,NFATC3,SMAD3,XDH,PIK3R1,LTB,DICER1,IL6,CCND1,ODC1,ARNT,CERS2,ITGB3,MYC,TGFBR2,IKBKB,CCND3,TGFB1,RARA,SMARCB1,ADA,CAV1,GSK3B,HNF4A,AHR,RPS6KB1,SMAD2,PTPN6,C3,YAP1,MED1,BIRC6,FGFR2,INHBA,SKP2,CSF2RB,IL18,SCP2,SIRT1,CFLAR,CYR61,PML,TNF,AGTR1,CDK2,MAP2K6,IL6ST,PIM3,NR1H4,MMP14,SAT1,PROX1,NFKB1,TNFRSF12A,MGAT3,TRIM24,NFKBIA,IGF1,HGF,NGFR,PROS1,NR1I3,GDF2,TNFRSF1B,CTNNB1,NFE2…
Hepatocellular Carcinoma	2,36E-05-6,22E-01	RAF1,EHD3,SAV1,PIK3R1,CABYR,IL6,UBE2S,CCND1,DSE,FBXO4,POR,FBLN1,SERPINE1,HNF4A,ETS1,TYMS,ASF1B,ARHGAP10,CDCA8,YAP1,TSPYL5,FGFR2,CDH1,THRB,CCDC138,TNF,UTP18,PIM3,ICAM1,SLC10A1,NR1H4,C9,CDK4,VEGFB,TNFAIP8L1,PROX1,CDKN3,AR,PTGFRN,RNFT2,CRBN,TET2,ASPH,NFE2L2,TNK1,ATP1B1,KHDRBS1,CREB3L3,FLT4,PTGS1,SLC39A6,IPO7,ENG,SAA4,CSF1,ADRA1A,TCF7L2,PPARA,MT2A,ILF3,LIF,KCTD2,KMO,KLF6,S100A4,HSPA5,CD163,TGFBR2,MYC…
Liver Inflammation/Hepatitis	4,14E-04-1E00	SOCS1,CCR5,NOM1,LTB,IL6,POR,SERPINE1,STAT6,TNFRSF9,ARHGAP10,IL12RB2,THOP1,FANCC,RORC,CSF2RB,CDH1,NOD2,SCP2,PLCG2,IFNLR1,CCR10,ADIPOR2,CYR61,TNF,IFNAR1,AKAP12,SLC10A1,PDE7A,DDIT3,NR1H4,TNFSF10,CCL22,MTR,CCR2,CCL2,IGF1,PTPRJ,PDE3B,PDE4D,IL27RA,TNFRSF1B,NFE2L2,PPP3CA,TNFRSF1A,IMPDH2,TYROBP,MAT1A,SOAT1,POLD1,ABHD6,LDLR,CSF1,CD44,LYN,PLAU,ADORA2A,CASP7,PPARA,TRAF3,CAMLG,VSIR,SLC7A11,PDE3A,S100A4,HSPA5…
Liver Damage	2,58E-03-1E00	SOCS1,CCR5,SGK1,LTB,GCLC,IL6,NOS3,POR,SERPINE1,STAT6,TNFRSF9,MED1,THOP1,RORC,IRF1,CSF2RB,CCR10,IFNLR1,KRT18,TNF,IFNAR1,MAP2K6,ADM,SLC10A1,DDIT3,NR1H4,TNFSF10,MTR,CCR2,IGF1,CCL2,IL27RA,CTNNB1,TNFRSF1B,NFE2L2,SERPINA4,PPP3CA,TRAF1,TNFRSF1A,IMPDH2,POLD1,AIP,CSF1,RASGRP1,CD44,MAP3K8,PLAU,PTGS2,ADORA2A,PPARA,THPO,SLC7A11,KMO,LIF,CAMLG,HAVCR2,S100A4,DICER1,HSPA5,CERS2,TGFBR2,IKBKB,DDX5,SCARB1,NR0B2,TGF…
Liver Enlargement	6,13E-03-3,55E-01	PPARA,SOCS1,NR1H4,CCR2,HGF,NR1I3,BPNT1,ABCB11,GNMT,STAT5B,CTNNB1,AHR,STAT6,ABCD3,TNFRSF9,MIF,MED1,NR1H3,STK3,GBA2,IGF2R,EI24,PTPN11,SCP2,SIRT1,SLC37A4,FADS2,ARID4B,NEIL1,G6PC,KRT18,ESR1,TNF,WNT5A,ARG1
Liver Regeneration	7,2E-03-3,9E-01	THPO,LIF,NFATC3,NR1H4,SAT1,LGR5,IL6,ODC1,MGAT3,IKBKB,LRAT,HGF,CYP7A1,CAV1,CTNNB1,NFE2L2,AHR,EGFR,TIMP3,C3,TNFRSF1A,MED1,PTGS1,TOB1,CEBPB,CLCF1,CREM,PLAU,PTGS2,ELK1,TNF,CDK2,LGR4
Liver Cholestasis	1,9E-02-6,83E-01	ABCG8,SIK3,SCD,SLC10A1,NR1H4,TNFSF10,IL6,SLC27A4,MTTP,ATXN2,HMOX1,NR0B2,SLC51A,HGF,CYP7A1,ADA,ABCB11,SLC17A1,CTNNB1,NFE2L2,ADH6,CXCL8,PAH,CYP7B1,SLC25A13,SLC9A3R1,CES3,MUT,SLC35B1,HNF1B,IL18,PEX2,SCP2,SREBF1,FITM2,HMGCR,ESR1,TNF,GJB1,ACSL1
Liver Failure	2,56E-02-4,65E-01	ANAPC2,CSF3R,ADRA2B,TIMP3,ADAM17,CCR5,CYP7B1,SLC7A11,IL6,ADRB3,HRH1,IKBKB,HMOX1,USP8,ADRB1,DUSP1,HGF,ABCB11,CHUK,TNF,ADRA1B,ADRA1A,ADRB2
Liver Fibrosis	2,94E-02-6,22E-01	SOCS1,CCR5,CTGF,LHX2,SMAD3,XDH,GCLC,ESRRA,IL6,CERS2,ITGB3,TGFBR2,IKBKB,TGFB1,RORA,SIRT6,ADORA2B,SERPINE1,HNF4A,AHR,PDGFRB,MIF,PTPN6,IL2RG,FGFR1,FGFR2,RORC,NDN,IL33,CDH1,NAGLU,TNF,AGTR1,IFNAR1,IL6ST,SCD,FN1,DDIT3,MMP14,CCR2,NFKB1,PDGFC,HMOX1,IGF1,CCL2,MMP8,HGF,DAGLB,TGFB2,SERPINA4,NFE2L2,AGT,S1PR2,TNFRSF1A,IMPDH2,PPARD,RELB,PLAUR,CEBPB,POLD1,PLA2G4A,XYLT2,LDLR,SREBF1,RASSF2,SERPINH1,TGFA,CD44,EDNR…
Liver Hypoplasia	3,08E-02-3,08E-02	LIG1,RAF1,SMAD2,MYCN,TCEA1,LHX2,ERN1,EPOR,SMAD3,CDK4,MAFK,JMJD6,TNIP1,LSR,HGF,SPEN,ARHGAP1,CDK2
Liver Degeneration	3,08E-02-3,08E-02	SOCS1,TXNIP,NR1H4,TYRO3,NR1H3,IL6,SRSF10,IKBKB,PHYH,GNMT,GSK3B,CHUK,TNF,ESR1

## Sheet: Tox_Function_Activity_Score
Table S2
Enriched tox functions in D60vC DE genes, including activation scores
Categories	Diseases or Functions Annotation	-log10 (BH p-value)	Predicted Activation State	Activation z-score	# Molecules	Molecules
Liver Steatosis	Hepatic steatosis	10.064		0.187	151	ABCA1,ABCB11,ACACA,ACADM,ACOT11,ACSL1,ACSL4,ADCYAP1,ADIPOR2,ADORA2A,AGTR1,AHR,ALOX5,AR,ARHGAP10,ARNT,ATF6,ATP2A2,ATXN2,BAG3,BBS2,C3,CAMKK2,CAV1,CCL2,CCND1,CCR2,CCR5,CD40,CD44,CIDEB,CIDEC,CPT1A,CPT2,CRBN,DDC,DDIT3,DUSP1,ELOVL5,ENHO,ERCC6,ERN1,ESR1,FANCC,FASN,FBXW7,FGF1,FGF21,FGFR2,FOXO1,FOXO3,G0S2,G6PC,GATM,GNA11,GNMT,GPD2,GRB14,HMGCR,HMOX1,IFNAR1,IKBKB,IL13,IL18,IL6,IL6ST,IMPDH2,INSIG1,KLF2,LDLR,…
Liver Hyperplasia/Hyperproliferation	Liver tumor	5.88606		-0.642	352	ABCB11,ACSS2,ADAM17,ADAMTS1,ADRA1A,ADRA2B,AGO2,AGT,AHR,AHSG,ALDH8A1,ALOX5,ALPL,APOA5,AR,ARF1,ARG1,ARHGAP10,ARHGAP17,ARPC5,ASF1B,ASPH,ATF5,ATP1B1,ATP6V1E1,ATXN1,B4GALT1,BCL6,BHMT2,BICC1,BTRC,BZW1,C9,CA2,CA9,CABYR,CASP2,CBX2,CCDC138,CCL2,CCND1,CD109,CD163,CD200,CD200R1,CD34,CD44,CDC25B,CDCA8,CDH1,CDH2,CDK4,CDKN3,CDX2,CEBPB,CENPA,CENPH,CHUK,CIPC,CKS2,CLDN2,CLDN4,COPG1,CPS1,CRBN,CREB1,CREB3L3,CRELD2,…
Liver Necrosis/Cell Death	Cell death of liver	5.00612		-0.752	107	ADA,ADM,AHR,AR,ARNT,ATR,BMF,C3,CASP7,CCND1,CCR2,CD40,CEBPB,CERS2,CFLAR,CHUK,CTH,CYP7A1,DAXX,DDIT3,DICER1,EGFR,ENDOG,EPOR,ESR1,FOXO3,G6PC,GADD45B,GNMT,GSK3B,GSN,HGF,HMOX1,HNF4A,HRH2,HSPD1,IER3,IGF1,IKBKB,IL15,IL27RA,IL33,IL6,IL6ST,INHBA,IRF1,IRF2,IRF5,ITGB3,KRT18,LDLR,LIF,LRP1,MAP2K1,MAP3K8,MAPK3,MAPK9,MCL1,MED1,MTF1,MYC,MYCN,NCL,NFE2L2,NFKB1,NFKBIA,NGFR,NR0B2,NR1H4,NR1I3,NR2C1,PIK3CG,PIK3R1,PPARA…
Liver Necrosis/Cell Death	Necrosis of liver	4.96658		-0.677	106	ADA,ADM,AHR,AR,ARNT,ATR,BMF,C3,CASP7,CCND1,CCR2,CD40,CEBPB,CERS2,CFLAR,CHUK,CTH,CYP7A1,DAXX,DDIT3,DICER1,EGFR,ENDOG,EPOR,ESR1,FOXO3,G6PC,GADD45B,GNMT,GSK3B,GSN,HGF,HMOX1,HNF4A,HRH2,HSPD1,IER3,IGF1,IKBKB,IL15,IL27RA,IL33,IL6,IL6ST,INHBA,IRF1,IRF2,IRF5,ITGB3,KRT18,LDLR,LIF,LRP1,MAP2K1,MAP3K8,MAPK3,MAPK9,MCL1,MED1,MTF1,MYC,MYCN,NCL,NFE2L2,NFKB1,NFKBIA,NGFR,NR0B2,NR1H4,NR1I3,NR2C1,PIK3CG,PIK3R1,PPARA…
Liver Cirrhosis	Primary liver cirrhosis	4.83863			45	ABCB10,ABCB11,ABCC5,ABCG5,ALPL,C5AR1,CCL2,CD180,CTGF,CTNNB1,CXCR4,FGF1,FGFR1,FGFR3,FN1,GLG1,HGF,HMGCR,IFNGR2,IL12RB2,IL13,IL15,IL7R,ITGA5,LDLR,LTB,MTTP,NOTCH2,NOTCH4,NR1H3,NR1H4,NR3C1,PDGFRB,PPARA,PPARD,PTAFR,PTCH1,SLC51A,TGFA,TGFB2,TGFB3,TNFSF10,WNT2,WNT2B,WNT5A
Liver Hyperplasia/Hyperproliferation	Liver carcinoma	4.82391		-1.134	247	ABCB11,ACSS2,ADAM17,ADAMTS1,ADRA1A,AGO2,AGT,AHR,ALDH8A1,ALOX5,AR,ARF1,ARG1,ARHGAP10,ARHGAP17,ARPC5,ASF1B,ASPH,ATP1B1,ATP6V1E1,ATXN1,C9,CA2,CABYR,CASP2,CBX2,CCDC138,CCND1,CD109,CD163,CD44,CDC25B,CDCA8,CDH1,CDH2,CDK4,CDKN3,CDX2,CENPA,CENPH,CHUK,CIPC,CKS2,CLDN2,COPG1,CPS1,CRBN,CREB1,CREB3L3,CRELD2,CSF1,CTNNB1,CXCL2,CXCL8,CXCR4,CYR61,DDR2,DPYD,DSE,DYNLL1,E2F5,EGFR,EHD3,EHMT2,ENG,ENPP4,EPHA2,ERBB2,ESR…
Liver Necrosis/Cell Death	Cell death of liver cells	4.72354		-1.238	89	ADM,AHR,AR,ATR,BMF,CASP7,CCND1,CCR2,CD40,CEBPB,CERS2,CFLAR,CHUK,CTH,CYP7A1,DAXX,DDIT3,DICER1,EGFR,ENDOG,EPOR,FOXO3,GADD45B,GSK3B,GSN,HGF,HMOX1,HNF4A,HRH2,HSPD1,IER3,IGF1,IKBKB,IL15,IL27RA,IL33,IL6,IL6ST,INHBA,IRF1,IRF2,IRF5,ITGB3,KRT18,LDLR,LRP1,MAP2K1,MAPK3,MAPK9,MCL1,MED1,MYC,MYCN,NCL,NFE2L2,NFKB1,NFKBIA,NGFR,NR0B2,NR1H4,NR1I3,PIK3CG,PIK3R1,PPARA,PPARGC1A,PTGS2,PTPN1,RAF1,SCD,SERPINH1,SHC1,SIRT…
Liver Hyperplasia/Hyperproliferation	Liver metastasis	4.7167		0.577	34	CCL2,CD200,CD200R1,CD44,CTNNB1,DAB2IP,EGFR,EIF4EBP1,ERBB2,FGFR1,FGFR2,FGFR3,FGFR4,FLT4,IL15,ITGA9,KDR,KIT,MST1R,MTHFR,NF2,PDGFRA,PDGFRB,PDLIM1,PLAU,PLAUR,POR,PRNP,RAF1,RET,SDR9C7,SERPINE1,TYMS,VEGFB
Liver Proliferation	Proliferation of hepatocytes	4.7167		-1.42	69	AGT,AGTR1,AHR,ARNT,BMP4,C3,CAV1,CCND1,CCND3,CDK2,CEBPB,CERS2,CFLAR,CREB3L3,CSF2RB,CTNNB1,CXCR4,CYR61,DICER1,EGFR,FGFR2,GDF2,GLI1,GSK3B,HGF,HNF4A,IGF1,IKBKB,IL18,IL6,INHBA,LTB,LY9,MAP2K6,MAPK9,MED1,MGAT3,MYC,NFATC3,NFE2L2,NFKB1,NFKBIA,NGFR,NR1H4,ODC1,PIK3IP1,PML,PPARA,PROX1,RAF1,RARA,RPS6KB1,S1PR2,SKP2,SMAD2,SMAD3,SMARCB1,SOCS1,STK3,TGFA,TGFB1,TGFBR2,TNF,TNFRSF12A,TNFRSF1A,TNFRSF1B,TOB1,TRIM24,YAP1
Liver Proliferation	Proliferation of liver cells	4.64589		-0.653	83	AGT,AGTR1,AHR,ARNT,BMP4,C3,CAV1,CCND1,CCND3,CDK2,CEBPB,CERS2,CFLAR,CREB3L3,CSF2RB,CTGF,CTNNB1,CXCR4,CYR61,DICER1,EDNRA,EGFR,FGFR2,GDF2,GLI1,GSK3B,HGF,HNF4A,IGF1,IKBKB,IL18,IL6,IL6ST,INHBA,ITGB3,LTB,LY9,MAP2K6,MAPK9,MED1,MGAT3,MMP14,MYC,NFATC3,NFE2L2,NFKB1,NFKBIA,NGFR,NR1H4,NR1I3,ODC1,PIK3IP1,PIK3R1,PIM3,PML,PPARA,PPARD,PROX1,PTGS2,PTPN6,RAF1,RARA,RPS6KB1,S1PR2,SERPINH1,SIRT1,SKP2,SMAD2,SMAD3,SMAR…
Liver Hyperplasia/Hyperproliferation	Liver cancer	4.58004		-1.146	326	ABCB11,ACSS2,ADAM17,ADAMTS1,ADRA1A,ADRA2B,AGO2,AGT,AHR,AHSG,ALDH8A1,ALOX5,ALPL,APOA5,AR,ARF1,ARG1,ARHGAP10,ARHGAP17,ARPC5,ASF1B,ASPH,ATF5,ATP1B1,ATP6V1E1,ATXN1,B4GALT1,BCL6,BHMT2,BZW1,C9,CA2,CA9,CABYR,CASP2,CBX2,CCDC138,CCL2,CCND1,CD109,CD163,CD200,CD200R1,CD34,CD44,CDC25B,CDCA8,CDH1,CDH2,CDK4,CDKN3,CDX2,CENPA,CENPH,CHUK,CIPC,CKS2,CLDN2,CLDN4,COPG1,CPS1,CRBN,CREB1,CREB3L3,CRELD2,CRP,CSF1,CTNNB1,C…
Liver Cirrhosis	Primary biliary cirrhosis	4.56864			44	ABCB10,ABCB11,ABCC5,ABCG5,ALPL,C5AR1,CCL2,CD180,CTGF,CTNNB1,CXCR4,FGF1,FGFR1,FGFR3,GLG1,HGF,HMGCR,IFNGR2,IL12RB2,IL13,IL15,IL7R,ITGA5,LDLR,LTB,MTTP,NOTCH2,NOTCH4,NR1H3,NR1H4,NR3C1,PDGFRB,PPARA,PPARD,PTAFR,PTCH1,SLC51A,TGFA,TGFB2,TGFB3,TNFSF10,WNT2,WNT2B,WNT5A
Hepatocellular Carcinoma, Liver Hyperplasia/Hyperproliferation	Hepatocellular carcinoma	4.53165		-0.9	241	ABCB11,ACSS2,ADAM17,ADAMTS1,ADRA1A,AGO2,AGT,ALDH8A1,ALOX5,AR,ARF1,ARG1,ARHGAP10,ARHGAP17,ARPC5,ASF1B,ASPH,ATP1B1,ATP6V1E1,ATXN1,C9,CA2,CABYR,CASP2,CBX2,CCDC138,CCND1,CD109,CD163,CD44,CDC25B,CDCA8,CDH1,CDK4,CDKN3,CENPA,CENPH,CHUK,CIPC,CKS2,CLDN2,COPG1,CPS1,CRBN,CREB1,CREB3L3,CRELD2,CSF1,CTNNB1,CXCL2,CXCL8,CYR61,DDR2,DPYD,DSE,DYNLL1,E2F5,EGFR,EHD3,EHMT2,ENG,ENPP4,EPHA2,ERBB2,ESR1,ETS1,EXOSC4,EZH2,F…
Liver Necrosis/Cell Death	Necrosis of liver parenchyma	4.51286		-1.778	73	AHR,AR,BMF,CASP7,CCND1,CCR2,CD40,CERS2,CFLAR,CHUK,CTH,CYP7A1,DAXX,DDIT3,DICER1,EGFR,ENDOG,EPOR,GADD45B,GSK3B,GSN,HGF,HMOX1,HNF4A,HRH2,IKBKB,IL33,IL6,INHBA,IRF1,IRF5,KRT18,LDLR,LRP1,MAP2K1,MAPK9,MCL1,MED1,MYC,MYCN,NCL,NFE2L2,NFKB1,NFKBIA,NGFR,NR0B2,NR1H4,NR1I3,NR2C1,PIK3CG,PIK3R1,PPARA,PPARGC1A,PTGS2,PTPN1,SCD,SHC1,SLC25A4,SMAD3,SOCS1,STAT6,STK3,STK4,TGFB1,TIMP3,TNF,TNFRSF1A,TNFRSF1B,TNFSF10,TNIP1…
Liver Necrosis/Cell Death	Apoptosis of liver cells	4.4389		-1.502	71	ADM,AHR,BMF,CASP7,CCND1,CCR2,CD40,CEBPB,CERS2,CFLAR,CHUK,CYP7A1,DAXX,DICER1,EGFR,ENDOG,EPOR,GADD45B,GSK3B,GSN,HGF,HNF4A,HRH2,IGF1,IKBKB,IL6,IL6ST,INHBA,IRF1,IRF2,IRF5,ITGB3,KRT18,LDLR,MAP2K1,MAPK9,MCL1,MYC,MYCN,NCL,NFKB1,NFKBIA,NGFR,NR0B2,NR1H4,NR1I3,PIK3CG,PPARA,PPARGC1A,PTGS2,PTPN1,RAF1,SCD,SERPINH1,SHC1,SIRT1,SMAD3,SOCS1,STAT6,STK3,STK4,TGFB1,TIMP3,TNF,TNFRSF1A,TNFRSF1B,TNFSF10,TNIP1,TRADD,TRI…
Liver Necrosis/Cell Death	Apoptosis of liver	4.39254		-1.587	72	ADM,AHR,BMF,CASP7,CCND1,CCR2,CD40,CEBPB,CERS2,CFLAR,CHUK,CYP7A1,DAXX,DICER1,EGFR,ENDOG,EPOR,GADD45B,GSK3B,GSN,HGF,HNF4A,HRH2,IGF1,IKBKB,IL6,IL6ST,INHBA,IRF1,IRF2,IRF5,ITGB3,KRT18,LDLR,MAP2K1,MAPK9,MCL1,MYC,MYCN,NCL,NFKB1,NFKBIA,NGFR,NR0B2,NR1H4,NR1I3,PIK3CG,PPARA,PPARGC1A,PTGS2,PTPN1,RAF1,SCD,SERPINH1,SHC1,SIRT1,SMAD3,SOCS1,STAT6,STK3,STK4,TGFB1,TIMP3,TNF,TNFRSF1A,TNFRSF1B,TNFSF10,TNIP1,TRADD,TRI…
Liver Necrosis/Cell Death	Cell death of hepatocytes	4.39254		-1.884	72	AHR,AR,BMF,CASP7,CCND1,CCR2,CD40,CERS2,CFLAR,CHUK,CTH,CYP7A1,DAXX,DDIT3,DICER1,EGFR,ENDOG,EPOR,GADD45B,GSK3B,GSN,HGF,HMOX1,HNF4A,HRH2,IKBKB,IL33,IL6,INHBA,IRF1,IRF5,KRT18,LDLR,LRP1,MAP2K1,MAPK9,MCL1,MED1,MYC,MYCN,NCL,NFE2L2,NFKB1,NFKBIA,NGFR,NR0B2,NR1H4,NR1I3,PIK3CG,PIK3R1,PPARA,PPARGC1A,PTGS2,PTPN1,SCD,SHC1,SLC25A4,SMAD3,SOCS1,STAT6,STK3,STK4,TGFB1,TIMP3,TNF,TNFRSF1A,TNFRSF1B,TNFSF10,TNIP1,TRIM2…
Liver Necrosis/Cell Death	Apoptosis of hepatocytes	4.20482		-1.852	61	AHR,BMF,CASP7,CCND1,CCR2,CD40,CERS2,CFLAR,CHUK,CYP7A1,DAXX,DICER1,EGFR,ENDOG,EPOR,GADD45B,GSK3B,GSN,HGF,HNF4A,HRH2,IKBKB,IL6,INHBA,IRF1,IRF5,KRT18,LDLR,MAP2K1,MAPK9,MCL1,MYC,MYCN,NCL,NFKB1,NFKBIA,NGFR,NR0B2,NR1H4,NR1I3,PIK3CG,PPARA,PPARGC1A,PTGS2,PTPN1,SCD,SHC1,SMAD3,SOCS1,STAT6,STK3,STK4,TGFB1,TIMP3,TNF,TNFRSF1A,TNFRSF1B,TNFSF10,TNIP1,TRIM27,USP2
Liver Cirrhosis	Cirrhosis	3.77469			105	ABCB10,ABCB11,ABCC5,ABCG5,ADA,ADAM17,ADAMTS1,ADRA1A,ADRA1B,ADRA2B,ADRB1,ADRB2,ADRB3,AGT,ALPL,AR,ARHGAP10,ARHGAP17,ATP1B1,C5AR1,CCL2,CCR5,CD180,CD38,CRP,CSF1,CSF3R,CTGF,CTNNB1,CXCL8,CXCR4,CYP7B1,ESR1,F10,FBLN1,FGF1,FGFR1,FGFR3,FN1,GABRB2,GABRQ,GLG1,GRHPR,GUCY1A1,GUCY1B1,HGF,HMGCR,HNF4A,HRH1,IFNAR1,IFNGR2,IL12RB2,IL13,IL15,IL6,IL7R,IMPDH2,INPP5A,ITGA5,KLF3,LDLR,LDLRAD3,LTB,MTTP,NFE2L2,NMT1,NOSTRIN,…
Liver Hyperplasia/Hyperproliferation	Progressive liver metastasis	3.73049			13	FGFR1,FGFR2,FGFR3,FGFR4,FLT4,KDR,KIT,PDGFRA,PDGFRB,POR,RAF1,RET,TYMS
Liver Hyperplasia/Hyperproliferation	Symptomatic stage iodine-refractory liver metastasis	3.59517			11	FGFR1,FGFR2,FGFR3,FGFR4,FLT4,KDR,KIT,PDGFRA,PDGFRB,RAF1,RET
Increased Levels of Red Blood Cells	Increased Levels of Red Blood Cells	3.53018		-1.597	42	ARID4B,B4GALT1,BMP4,CCND1,CCND2,CCND3,CDK2,CDK4,CIAPIN1,E2F4,EPOR,FANCC,FOXO3,GATA4,GATA6,HGF,HMOX1,HOXB4,HYAL2,INHBA,ITGB3,JARID2,KLF13,LGMN,MAF,NFE2L2,NFKB1,PICALM,PIK3R1,RAPGEF2,RASSF2,SCARB1,SIN3B,SIPA1,SLC19A2,SLC8A1,STAT5A,STAT5B,STX11,THPO,TSPAN33,ZFP36L2
Liver Inflammation/Hepatitis	Alcoholic hepatitis	3.383			20	ABCB11,ADORA2A,CCL2,CSF3R,CXCL2,CXCL8,IL1R1,IL6,NR3C1,PDE3A,PDE3B,PDE4A,PDE4B,PDE4D,PDE7A,SLC10A1,SLC7A11,THOP1,TNF,TNFRSF1A
Liver Cirrhosis	Cirrhosis of liver	2.74958			76	ABCB10,ABCB11,ABCC5,ABCG5,ADRB1,ADRB2,ADRB3,ALPL,ARHGAP10,ARHGAP17,ATP1B1,C5AR1,CCL2,CD180,CD38,CRP,CTGF,CTNNB1,CXCL8,CXCR4,CYP7B1,FGF1,FGFR1,FGFR3,FN1,GLG1,GRHPR,HGF,HMGCR,HRH1,IFNAR1,IFNGR2,IL12RB2,IL13,IL15,IL6,IL7R,IMPDH2,INPP5A,ITGA5,KLF3,LDLR,LDLRAD3,LTB,MTTP,NFE2L2,NMT1,NOSTRIN,NOTCH2,NOTCH4,NR1H3,NR1H4,NR3C1,PAH,PDGFRB,PNPLA3,POLD1,PPARA,PPARD,PTAFR,PTCH1,PTPRE,RET,SEC11A,SLC51A,STRN3,TGF…
Liver Damage	Damage of liver cells	2.58838		-0.095	13	BPNT1,DICER1,FOXA2,IL1R1,IRF1,MIF,PAPSS2,PLAU,PPARA,STAT6,TNF,TNFRSF1A,TNFRSF1B
Liver Inflammation/Hepatitis	Acute hepatitis	2.41229			17	ADORA2A,CASP7,CCR5,CD44,CSF1,HGF,IFNAR1,IL1R1,IMPDH2,NAGLU,PDE3A,PDE3B,PDE4A,PDE4B,PDE4D,PDE7A,TNFRSF1A
Hepatocellular Carcinoma, Liver Hyperplasia/Hyperproliferation	Primary hepatocellular carcinoma	2.32514			11	FGFR1,FLT4,ILF2,ILF3,KDR,KIT,LGR5,PDGFRB,RAF1,RET,VEGFB
Liver Enlargement	Hepatomegaly	2.21254			35	ABCB11,ABCD3,AHR,ARG1,ARID4B,BPNT1,CCR2,CTNNB1,EI24,ESR1,FADS2,G6PC,GBA2,GNMT,HGF,IGF2R,KRT18,MED1,MIF,NEIL1,NR1H3,NR1H4,NR1I3,PPARA,PTPN11,SCP2,SIRT1,SLC37A4,SOCS1,STAT5B,STAT6,STK3,TNF,TNFRSF9,WNT5A
Liver Regeneration	Regeneration of liver	2.14267		-1.291	33	AHR,C3,CAV1,CDK2,CEBPB,CLCF1,CREM,CTNNB1,CYP7A1,EGFR,ELK1,HGF,IKBKB,IL6,LGR4,LGR5,LIF,LRAT,MED1,MGAT3,NFATC3,NFE2L2,NR1H4,ODC1,PLAU,PTGS1,PTGS2,SAT1,THPO,TIMP3,TNF,TNFRSF1A,TOB1
Liver Hyperplasia/Hyperproliferation	Development of liver tumor	1.99568		-0.737	47	AGO2,AGT,AHR,ALOX5,BTRC,CDCA8,CHUK,CTNNB1,CYP1B1,EGFR,FBXO4,GNMT,HGF,IKBKB,IL6,KLF6,LTB,LZTS1,LZTS2,MAPK9,MTDH,MYC,MZF1,NBN,NR1H4,NRAS,PARG,PDGFC,PIK3R1,PIM3,PKM,PML,PPARA,PSME3,RARA,RBM38,RINT1,S100A4,SAV1,SIRT1,SOCS1,STAG1,STK3,TERT,TNF,TNK1,TRIM24
Liver Inflammation/Hepatitis	Severe alcoholic hepatitis	1.97469			10	ADORA2A,CSF3R,NR3C1,PDE3A,PDE3B,PDE4A,PDE4B,PDE4D,PDE7A,TNFRSF1A
Liver Damage	Damage of liver	1.88941		-0.499	102	ABCB11,ADM,ADORA2A,ADORA3,AGTR1,BPNT1,C3,CAMLG,CBLB,CCL2,CCR10,CCR2,CCR5,CD40,CD44,CERS2,CSF1,CSF2RB,CTNNB1,CXCL8,CYP7A1,DDIT3,DDR2,DDX5,DICER1,DUSP1,EPOR,FOXA2,GABRB2,GABRQ,GCLC,HAVCR2,HCK,HGF,HMGCR,HMOX1,HSPA5,IFNAR1,IFNLR1,IGF1,IKBKB,IL18,IL1R1,IL27RA,IL2RG,IL6,IL6ST,IMPDH2,INHBA,IRF1,ITGAL,KMO,KRT18,LIF,LTB,MAP2K6,MAP3K8,MAPK9,MED1,MIF,MTR,MUT,NFE2L2,NFKB1,NLRP3,NOS3,NR0B2,NR1H4,NR1I3,NR3C1,P…
Hepatocellular Carcinoma, Liver Hyperplasia/Hyperproliferation	BCLC stage B advanced hepatocellular carcinoma	1.86012			7	FGFR1,FLT4,KDR,KIT,PDGFRB,RAF1,RET
Hepatocellular Carcinoma, Liver Hyperplasia/Hyperproliferation	BCLC stage B primary hepatocellular carcinoma	1.86012			7	FGFR1,FLT4,KDR,KIT,PDGFRB,RAF1,RET
Hepatocellular Carcinoma, Liver Hyperplasia/Hyperproliferation	BCLC stage C advanced hepatocellular carcinoma	1.86012			7	FGFR1,FLT4,KDR,KIT,PDGFRB,RAF1,RET
Hepatocellular Carcinoma, Liver Hyperplasia/Hyperproliferation	BCLC stage C hepatocellular carcinoma	1.86012			9	FGFR1,FLT4,KDR,KIT,PDGFRB,POR,RAF1,RET,TYMS
Hepatocellular Carcinoma, Liver Hyperplasia/Hyperproliferation	BCLC stage C primary hepatocellular carcinoma	1.86012			7	FGFR1,FLT4,KDR,KIT,PDGFRB,RAF1,RET
Hepatocellular Carcinoma, Liver Hyperplasia/Hyperproliferation	Child-Pugh class A primary hepatocellular carcinoma	1.86012			7	FGFR1,FLT4,KDR,KIT,PDGFRB,RAF1,RET
Hepatocellular Carcinoma, Liver Hyperplasia/Hyperproliferation	Local hepatocellular carcinoma	1.86012			7	FGFR1,FLT4,KDR,KIT,PDGFRB,RAF1,RET
Hepatocellular Carcinoma, Liver Hyperplasia/Hyperproliferation	Child-Pugh class A hepatocellular carcinoma	1.72816			8	FGFR1,FLT4,HMGCR,KDR,KIT,PDGFRB,RAF1,RET
Liver Cholestasis	Progressive familial intrahepatic cholestasis type 2	1.72125			5	ABCB11,CYP7A1,NR0B2,NR1H4,SLC10A1
Liver Inflammation/Hepatitis	Acute alcoholic hepatitis	1.67366			9	ADORA2A,IL1R1,PDE3A,PDE3B,PDE4A,PDE4B,PDE4D,PDE7A,TNFRSF1A
Hepatocellular Carcinoma, Liver Hyperplasia/Hyperproliferation	Development of hepatocellular carcinoma	1.67366		-1.222	36	AGO2,AGT,ALOX5,CDCA8,CTNNB1,EGFR,FBXO4,GNMT,HGF,IKBKB,IL6,KLF6,LTB,LZTS1,MAPK9,MYC,MZF1,NR1H4,NRAS,PARG,PDGFC,PIK3R1,PIM3,PKM,PML,PPARA,PSME3,RARA,RINT1,S100A4,SAV1,SIRT1,SOCS1,TNF,TNK1,TRIM24
Increased Levels of Alkaline Phosphatase	Increased Levels of Alkaline Phosphatase	1.67366	Decreased	-2.412	23	ACVR1,ALPL,ATF3,BMP4,CTGF,ESR1,GLI1,HES1,IGF1,IL6,ITGA2,LDLR,LRRK1,MAP3K1,PLAUR,SIRT1,SMAD1,SMAD3,SMAD5,TGFB1,TGFB3,TNF,TSC22D3
Hepatocellular Carcinoma, Liver Hyperplasia/Hyperproliferation	Inoperable hepatocellular carcinoma	1.61618			7	FGFR1,FLT4,KDR,KIT,PDGFRB,RAF1,RET
Liver Failure	Failure of liver	1.59176		-1.129	23	ABCB11,ADAM17,ADRA1A,ADRA1B,ADRA2B,ADRB1,ADRB2,ADRB3,ANAPC2,CCR5,CHUK,CSF3R,CYP7B1,DUSP1,HGF,HMOX1,HRH1,IKBKB,IL6,SLC7A11,TIMP3,TNF,USP8
Increased Levels of Alkaline Phosphatase	Increased activation of alkaline phosphatase	1.57512	Decreased	-2.338	20	ACVR1,BMP4,CTGF,ESR1,GLI1,HES1,IGF1,IL6,ITGA2,LDLR,MAP3K1,PLAUR,SIRT1,SMAD1,SMAD3,SMAD5,TGFB1,TGFB3,TNF,TSC22D3
Hepatocellular Carcinoma, Liver Hyperplasia/Hyperproliferation	BCLC stage B hepatocellular carcinoma	1.53313			8	FGFR1,FLT4,KDR,KIT,PDGFRB,POR,RAF1,RET
Liver Damage	Damage of hepatocytes	1.53313		-0.492	8	BPNT1,DICER1,FOXA2,IRF1,MIF,PAPSS2,PLAU,PPARA
Liver Fibrosis	Fibrosis of liver	1.53165		-1.253	51	ADORA2A,ADORA2B,AGTR1,AHR,CCR2,CCR5,CDH1,CEBPB,DAGLB,DDIT3,FGFR1,FGFR2,GCLC,HGF,HMOX1,HNF4A,IFNAR1,IL2RG,IL33,IL6,IL6ST,IMPDH2,LDLR,LHX2,MIF,MMP8,NAGLU,NFE2L2,NFKB1,PDGFC,PDGFRB,PLAU,PLAUR,POLD1,RASSF2,RELB,RORA,RORC,S1PR2,SCD,SERPINE1,SIRT6,SMAD3,SOCS1,SREBF1,TGFB1,TGFB2,TGFBR2,TNF,TNFRSF1A,XYLT2
Liver Degeneration	Degeneration of liver	1.51145	Decreased	-2.281	14	CHUK,ESR1,GNMT,GSK3B,IKBKB,IL6,NR1H3,NR1H4,PHYH,SOCS1,SRSF10,TNF,TXNIP,TYRO3
Liver Hypoplasia	Hypoplasia of liver	1.51145		0.686	18	ARHGAP1,CDK2,CDK4,EPOR,ERN1,HGF,JMJD6,LHX2,LIG1,LSR,MAFK,MYCN,RAF1,SMAD2,SMAD3,SPEN,TCEA1,TNIP1
Liver Inflammation/Hepatitis	Inflammation of liver	1.50585		1.651	115	ABCB11,ABHD6,ADIPOR2,ADORA2A,ADORA3,AGTR1,AKAP12,ARHGAP10,BCL6,C3,CAMLG,CASP7,CCL2,CCL22,CCR10,CCR2,CCR5,CD44,CDH1,CSF1,CSF2RB,CSF3R,CXCL2,CXCL8,CYR61,DDIT3,DDX5,EPOR,ESR1,FANCC,FASN,GABRB2,GABRQ,GNMT,HGF,HMGCR,HMOX1,HSPA5,IFNAR1,IFNLR1,IGF1,IKBKB,IL12RB2,IL18,IL1R1,IL27RA,IL2RG,IL6,IMPDH2,LDLR,LTB,LYN,MAPK9,MAT1A,MTR,MTTP,MUT,NAGLU,NFE2L2,NFKB1,NLRP3,NOD2,NOM1,NR0B2,NR1H4,NR2C1,NR3C1,PDE3A,PDE3B…
Increased Levels of Creatinine	Increased Levels of Creatinine	1.40121		-0.268	20	ADCY6,ADM,ADORA3,AGT,AGXT,BCAT2,CCL22,CCR2,CD44,CTGF,GATM,ICAM1,IL18,IL1R1,IL6,PARP1,PPP3CA,SCTR,SMAD3,TGFB1
Hepatocellular Carcinoma, Liver Hyperplasia/Hyperproliferation	Locally advanced hepatocellular carcinoma	1.36351			8	FGFR1,FLT4,KDR,KIT,PDGFRB,POR,RAF1,RET
Liver Cholestasis	Cholestasis	1.34679		1.112	33	ABCB11,ABCG8,ACSL1,ADA,ADH6,ATXN2,CTNNB1,CXCL8,CYP7A1,CYP7B1,GJB1,HGF,HMGCR,HNF1B,IL6,MTTP,MUT,NR0B2,NR1H4,PAH,PEX2,SCD,SCP2,SIK3,SLC10A1,SLC17A1,SLC25A13,SLC27A4,SLC35B1,SLC51A,SREBF1,TNF,TNFSF10
Liver Necrosis/Cell Death	Apoptosis of oval cells	1.29843		-1.121	4	BMF,HGF,MAP2K1,TGFB1
Liver Hyperplasia/Hyperproliferation	Advanced liver tumor	1.29757			16	CDKN3,EGFR,ERBB2,FGFR1,FLT4,KDR,KIT,PDGFRB,POR,PSMD1,RAF1,RET,TEK,TYMS,TYRO3,VEGFB
Liver Necrosis/Cell Death	Quantity of apoptotic hepatocytes	1.29757			3	TGFB1,TNF,TNFSF10
Liver Cholestasis	Secretion of bile acid	1.29757		1.067	6	ABCB11,CES3,ESR1,HMOX1,NR1H4,SCP2

## Sheet: Canonical_Pathways
Table S2
Canonical pathways enriched in D60vC DE genes
Ingenuity Canonical Pathways	-log(B-H p-value)	Ratio	z-score	Molecules
Molecular Mechanisms of Cancer	9.98	0.38	NaN	RAF1,BMP4,PIK3R1,SOS2,NCSTN,CCND1,LAMTOR3,ITGA3,PAK1,CCND3,PIK3CG,GNA13,PTCH2,ATM,CASP10,RND2,PIK3C2B,SMAD2,CDK18,PRKCQ,CDK7,PTCH1,RALB,FGFR2,ITGA5,NFKB2,TCF3,DAXX,CDH1,MAX,CCND2,GAB1,APH1A,ARHGEF6,PRKACA,PIK3R6,PIK3CD,CDK19,CFLAR,ARHGEF9,CAMK2G,MAP2K6,FYN,TCF4,GNA11,CDK4,CTNNA1,BMPR2,PSEN2,CRK,FZD1,CHEK1,CASP6,HHAT,RHOD,CDK17,RHOU,E2F5,ARHGEF3,CTNNB1,BMP1,PRKDC,ITGA2,ADCY6,SIN3A,ARHGEF5,PAK3,RAS…
Colorectal Cancer Metastasis Signaling	9.98	0.422	-4.041	PIK3R1,SOS2,IL6,CCND1,PIK3CG,VEGFD,ATM,RND2,SMAD2,PIK3C2B,GRK3,RALB,FGFR2,NFKB2,TCF3,CDH1,GAB1,PRKACA,GNB2,PIK3R6,PIK3CD,PTGER2,TNF,TCF4,VEGFB,FZD1,ARRB1,RHOD,MMP8,RHOU,CTNNB1,GNB1L,EGFR,TNFRSF1A,ADCY6,PTGS2,TCF7L2,LRP1,FZD7,JAK1,SMAD3,PIK3R4,FGFR3,MYC,TGFBR2,TGFB1,FGFR4,MAPK3,TLR1,GSK3B,FZD2,RALGDS,E2F4,WNT9A,FGFR1,TYK2,GNG2,VEGFC,RHOJ,GNG3,MMP23B,RHOQ,PTPN11,TGFB3,FZD6,FZD5,LEF1,FNBP1,IL6ST,PTG…
Adipogenesis pathway	8.92	0.489	NaN	PLIN1,DGKD,BMP4,SMAD3,NR2F2,HDAC10,FBXW7,MNAT1,HDAC6,FGFR3,EGR2,TGFB1,FGFR4,EZH2,KAT2A,SMAD1,FZD2,SAP18,RPS6KB1,ATG7,HDAC2,CDK7,FGFR1,FGFR2,SAP30,NOCT,ZNF423,SIRT1,FZD6,GTF2H1,KLF3,FZD5,TCF7,PER2,TNF,RBBP4,DDIT3,SAP30L,SIN3B,CEBPD,PPIP5K1,BMPR2,FZD1,SMAD5,KAT2B,SETDB1,CLOCK,CTNNB1,STAT5B,GTF2H3,TXNIP,TNFRSF1A,SAP130,SENP2,CEBPB,NFATC4,SIN3A,FGF1,FZD8,FZD4,FOXO1,SREBF1,GTF2H4,WNT5A,FZD7
Axonal Guidance Signaling	8.73	0.356	NaN	TUBA1B,RAF1,PAPPA2,GLI2,BMP4,PIK3R1,ARPC5,SOS2,NCK1,ITGA3,PAK1,PIK3CG,ABLIM3,VEGFD,PLXNB2,GNA13,PLCL1,PTCH2,ATM,EFNA2,PIK3C2B,PRKCQ,CRKL,PTCH1,RALB,FGFR2,ITGA5,ADAMTS6,GAB1,PLCG2,ARHGEF6,GNB2,PRKACA,PIK3R6,PIK3CD,PDGFD,EPHA2,FYN,ADAM17,NTN4,UNC5A,SEMA6A,GNA11,VEGFB,CRK,EPHA4,PITRM1,FZD1,ABLIM1,SEMA6C,PLCH1,EIF4E,EFNB2,TUBA8,IGF1,RHOD,NGFR,MMP8,PFN2,TUBB4A,PSMD14,GNB1L,PPP3CA,BMP1,PLXNA1,EPHB4,MYL…
Osteoarthritis Pathway	7.91	0.415	-2.753	SIK3,GLI2,PRKAB1,SMAD3,HES1,FGFR3,IL1R2,TGFBR2,ITGA3,ELF3,TGFB1,MTF1,VEGFD,MYBBP1A,IL1RAP,SMAD1,FZD2,PTCH2,ADAMTS4,CASP10,SMAD2,CXCL8,DDIT4,FGFR1,PTCH1,VEGFC,ITGA5,ANXA2,NFKB2,CREB3L4,TCF3,S1PR3,CASP2,SIRT1,FZD6,LEF1,FZD5,TNF,TCF4,FN1,IL1RL1,CTNNA1,VEGFB,BMPR2,FZD1,SMAD5,NFKB1,OCRL,PDGFC,CASP6,GLI3,DDR2,FOXO3,CREB1,GDF2,NAMPT,S100A8,CHUK,CTNNB1,TNFRSF1B,ALPL,TIMP3,S1PR2,TNFRSF1A,PPARD,CREB3L3,ITG…
Role of Osteoblasts, Osteoclasts and Chondrocytes in Rheumatoid Arthritis	7.81	0.403	NaN	BMP4,NFATC3,PIK3R1,IL6,PIK3R4,ITGB3,FGFR3,IL1R2,IKBKB,ITGA3,TGFB1,PIK3CG,MAPK3,FGFR4,GSK3B,TRAF5,IL1RAP,FZD2,SMAD1,ATM,ADAMTS4,TNFRSF11B,PIK3C2B,WNT9A,FGFR1,FGFR2,ITGA5,TCF3,GSN,BMP10,IL33,IL18,PTPN11,GAB1,FZD6,PIK3R6,PIK3CD,FZD5,LEF1,SFRP1,TNF,MAP2K6,ADAM17,TCF4,CAMK4,PTK2B,IL1RL1,MMP14,NFKBIE,BMPR2,FZD1,SMAD5,NFKB1,KLB,NFATC1,WNT2,SMURF1,TRADD,NFKBIA,IGF1,NGFR,MMP8,AKT3,CHUK,TNFRSF1B,CTNNB1,ALP…
Gαq Signaling	7.34	0.438	-1.861	RAF1,NFATC3,PIK3R1,PIK3R4,FGFR3,IKBKB,HRH1,GYS1,PIK3CG,MAPK3,FGFR4,GSK3B,ADRA1B,ATM,RND2,PIK3C2B,PRKCQ,FGFR1,GNG2,RGS4,FGFR2,RHOJ,NFKB2,GNG3,GYS2,RHOQ,GAB1,PTPN11,PLCG2,PRKCD,ITPR3,PIK3R6,GNB2,PIK3CD,FNBP1,AGTR1,CAMK4,RGS18,PTK2B,NFKBIE,GNA11,NFKB1,KLB,RHOH,AVPR1A,NFATC1,HMOX1,NFKBIA,RHOT1,RHOD,GPLD1,RHOU,AKT3,CHUK,GNB1L,MAP2K1,PPP3CA,RGS2,GNAS,PIK3C2A,CSK,RGS16,NFATC4,CALM1 (includes others),PLC…
Role of Macrophages, Fibroblasts and Endothelial Cells in Rheumatoid Arthritis	7.32	0.369	NaN	SOCS1,RAF1,PIK3R1,LTB,IL6,CCND1,PIK3CG,TRAF4,VEGFD,TRAF5,PLCL1,ATM,PIK3C2B,PRKCQ,RALB,FGFR2,TCF3,GAB1,PLCG2,PIK3R6,PIK3CD,SFRP1,PDGFD,TNF,CAMK2G,MAP2K6,TCF4,ICAM1,FN1,IL1RL1,CEBPD,VEGFB,CEBPZ,FZD1,PLCH1,TRADD,CCL2,NGFR,CREB1,TNFRSF1B,CTNNB1,PPP3CA,TRAF1,C5AR1,TNFRSF1A,CREB3L3,IL15,CALM1 (includes others),TRAF2,CSF1,TCF7L2,LRP1,IRAK2,FZD7,TRAF3,NFATC3,PIK3R4,FGFR3,IL1R2,MYC,IKBKB,CAMK2D,TGFB1,MAPK…
Glioblastoma Multiforme Signaling	6.78	0.423	-3.153	RAF1,PIK3R1,SOS2,NF2,PIK3R4,CCND1,FGFR3,MYC,PIK3CG,MAPK3,FGFR4,GSK3B,PLCL1,FZD2,ATM,PDGFRB,RND2,RPS6KB1,PIK3C2B,E2F4,WNT9A,FGFR1,RALB,FGFR2,RHOJ,TCF3,RHOQ,PTPN11,GAB1,PLCG2,PRKCD,ITPR3,FZD6,PIK3R6,LEF1,FZD5,PIK3CD,PDGFD,CDK2,FNBP1,PDGFA,CDK4,FZD1,KLB,PDGFC,RHOH,WNT2,PLCH1,SHC1,IGF1,RHOT1,RHOD,PDGFRA,E2F5,RHOU,AKT3,CTNNB1,MAP2K1,EGFR,SRC,NRAS,PIK3C2A,WNT2B,FZD8,PLCB4,RHOV,FZD4,FOXO1,PIK3CB,FZD7,WN…
Human Embryonic Stem Cell Pluripotency	6.33	0.434	NaN	BMP4,NTF4,SMAD3,PIK3R1,PIK3R4,FGFR3,TGFBR2,TGFB1,PIK3CG,FGFR4,GSK3B,SMAD1,FZD2,ATM,PDGFRB,SMAD2,PIK3C2B,WNT9A,FGFR1,FGFR2,TCF3,BMP10,INHBA,S1PR3,GAB1,PTPN11,TGFB3,FZD6,PIK3R6,LEF1,FZD5,PIK3CD,PDGFD,TCF4,PDGFA,BMPR2,FZD1,SMAD5,KLB,PDGFC,WNT2,PDGFRA,TGFB2,AKT3,CTNNB1,BMP1,GNAS,S1PR2,PIK3C2A,DVL1,WNT2B,ACVR1,TCF7L1,BMP5,FZD8,FZD4,FOXO1,S1PR1,PIK3CB,TCF7L2,WNT5A,FZD7
Glucocorticoid Receptor Signaling	6.26	0.352	NaN	RAF1,POLR2F,TAF11,PRKAB1,SGK1,PIK3R1,SOS2,GTF2E2,IL6,MNAT1,PIK3CG,SMARCB1,SERPINE1,ATM,STAT5A,SMAD2,PIK3C2B,MED1,CDK7,RALB,FGFR2,GTF2F1,TAT,PCK1,HSPA8,TAF4B,POU2F1,GAB1,PRKACA,PIK3R6,GTF2H1,KRT18,PIK3CD,NR3C2,TNF,ICAM1,POU2F2,SMARCA4,AR,KAT2B,CCL2,CREB1,FKBP5,PPP3CA,GTF2H3,IL13,CCL11,HSPA2,TRAF2,GTF2H4,FKBP4,NRIP1,PTGS2,PLAU,CD247,JAK1,POLR2D,HSPA14,CD3E,NFATC3,SMAD3,SLPI,HSPA5,PIK3R4,CD163,TSC22…
B Cell Receptor Signaling	6.13	0.397	-3.212	RAF1,MAP3K11,NFATC3,PIK3R1,SOS2,PIK3R4,BCL6,FGFR3,MAP3K10,IKBKB,CAMK2D,PIK3CG,MAPK3,FGFR4,GSK3B,ATM,ETS1,MAP3K9,RPS6KB1,PIK3C2B,PTPN6,PRKCQ,MAP3K13,FGFR1,RALB,FGFR2,MALT1,NFKB2,CREB3L4,TCF3,PTPN11,GAB1,PLCG2,SYK,PIK3R6,PIK3AP1,PIK3CD,VAV1,BCL2A1,CAMK2G,BLNK,MAP2K6,CAMK4,PTK2B,POU2F2,NFKBIE,NFKB1,KLB,OCRL,NFATC1,SHC1,NFKBIA,INPP5B,CREB1,CD22,AKT3,CHUK,MAP2K1,PPP3CA,NRAS,PIK3C2A,CSK,CREB3L3,MAP3K1,…
VEGF Signaling	6.13	0.463	-3.363	RAF1,EIF2B4,PTK2B,PIK3R1,SOS2,VEGFB,EIF2S1,NOS3,PIK3R4,EIF2B2,KLB,PDGFC,ARNT,FGFR3,SHC1,EIF1,PIK3CG,MAPK3,FGFR4,FOXO3,AKT3,VEGFD,MAP2K1,ACTA1,ATM,SRC,PIK3C2B,PXN,PTPN6,NRAS,PIK3C2A,ACTN2,FGFR1,ACTN3,FLT4,RALB,EIF2B3,FGFR2,VEGFC,EIF2S2,FOXO1,PTPN11,GAB1,PLCG2,EIF2B5,PIK3R6,PIK3CD,PIK3CB,KDR,EIF1AX
AMPK Signaling	6.07	0.386	-2.287	ADRA2B,PRKAB1,PPP2CA,PIK3R1,RAB39A,NOS3,PIK3R4,CCND1,ADRB3,PPM1D,FGFR3,GYS1,PPM1J,PIK3CG,FASN,FGFR4,PPM1L,SMARCB1,PPM1A,HNF4A,ADRA1B,ATM,RPS6KB1,PIK3C2B,PFKFB3,CPT1A,ACACB,RAB3A,FGFR1,FGFR2,CREB3L4,SMARCD3,GYS2,PTPN11,GAB1,PPP2R3A,SMARCA2,SIRT1,PRKACA,CPT2,PIK3R6,PIK3CD,ACACA,CHRNA2,PPAT,PBRM1,RAB1A,PPP2R2A,KLB,SMARCA4,EIF4EBP1,RAB22A,ADRB1,KAT2B,TBC1D1,FOXO3,CREB1,AKT3,EEF2K,GNB1L,ADRB2,SRC,GNAS…
Superpathway of Inositol Phosphate Compounds	6.04	0.377	-2.65	MINPP1,MTMR9,PTPN23,PIK3R1,IPPK,PIP4K2B,PPP4C,PIK3R4,SACM1L,MTMR8,FGFR3,PTPRO,PIK3CG,ACP6,FGFR4,PPP1R13B,SGPP2,IP6K1,PMPCA,ATM,PDGFRB,DUSP28,PIK3C2B,PTPN6,PIP4P1,SEC16A,FGFR1,PPTC7,FGFR2,FIG4,PLPP6,MTMR4,PTPN11,GAB1,DUSP1,PPP2R3A,PIP5K1C,PLCG2,ITPKC,PPM1H,PIK3R6,SGPP1,PIK3AP1,PIK3CD,VAV1,PPP5C,PIP4K2A,FYN,PPP1R12C,NUDT3,PPIP5K1,STYX,INPP5A,HACD2,KLB,OCRL,PTPN12,PXYLP1,PLCH1,UBLCP1,CDC25B,CA3,DUSP…
PAK Signaling	5.89	0.458	-3.464	RAF1,PTK2B,PDGFA,PIK3R1,PAK1IP1,SOS2,WASL,LIMK2,MYLK,NCK1,PIK3R4,KLB,PDGFC,LIMK1,FGFR3,SHC1,PAK1,ITGA3,PIK3CG,MAPK3,FGFR4,PDGFRA,MAP2K1,ATM,PDGFRB,PIK3C2B,PAK4,PXN,ARHGAP10,NRAS,PIK3C2A,MYLPF,FGFR1,ITGA2,RALB,FGFR2,ITGA5,MAPK9,EPHA3,GIT1,PTPN11,GAB1,PAK3,ARHGEF6,PIK3R6,PIK3CD,PIK3CB,PDGFD,TNF
Ovarian Cancer Signaling	5.75	0.416	-2.535	RAF1,PIK3R1,PIK3R4,CCND1,FGFR3,PIK3CG,MAPK3,FGFR4,VEGFD,GSK3B,FZD2,ATM,RPS6KB1,PIK3C2B,WNT9A,FGFR1,RALB,VEGFC,FGFR2,TCF3,GAB1,PTPN11,PRKACA,FZD6,PIK3R6,LEF1,FZD5,PIK3CD,TCF4,CDK4,VEGFB,FZD1,KLB,PDGFC,MLH1,WNT2,RAD51,ARRB1,AKT3,CTNNB1,MAP2K1,EGFR,SRC,NRAS,PIK3C2A,DVL1,PTGS1,WNT2B,TCF7L1,SIN3A,FZD8,PRKAR2B,FZD4,CD44,PRKAG2,MSH6,EDNRA,PIK3CB,PTGS2,TCF7L2,WNT5A,FZD7
G-Protein Coupled Receptor Signaling	5.75	0.36	NaN	RAF1,PIK3R1,SOS2,ADRB3,LAMTOR3,HRH1,PIK3CG,HTR7,TDP2,ADORA2B,ATM,PIK3C2B,RALB,FGFR2,NFKB2,S1PR3,GAB1,NPR3,PDE1B,PRKACA,PIK3R6,PIK3CD,PTGER2,CAMK2G,PDE6D,FYN,HTR4,PDE7A,PTK2B,GNA11,AVPR1A,ADRB1,PDE3B,CREB1,PDE4D,RGS2,PTGIR,CREB3L3,RGS16,ADCY6,RASGRP1,PTH1R,S1PR1,P2RY12,MAP3K8,ADORA2A,ADRA1A,ADRA2B,PDE3A,PIK3R4,FGFR3,IKBKB,CAMK2D,GDE1,FGFR4,MAPK3,ADRA1B,FICD,HRH2,APLNR,FGFR1,RGS4,RAPGEF3,PDE4B,CREB…
Germ Cell-Sertoli Cell Junction Signaling	5.74	0.397	NaN	TUBA1B,MAP3K11,PIK3R1,WASL,LIMK2,PIK3R4,LIMK1,FGFR3,TGFBR2,MAP3K10,PAK1,ITGA3,TGFB1,PIK3CG,MAPK3,FGFR4,JUP,ACTA1,ATM,RND2,MAP3K9,PIK3C2B,MAP3K13,FGFR1,ACTN3,RALB,FGFR2,RHOJ,GSN,EPN2,CDH1,CDH2,RHOQ,PTPN11,GAB1,TGFB3,PIK3R6,PIK3CD,TNF,FNBP1,MAP2K6,CTNNA1,KLB,BCAR1,RHOH,TUBA8,RHOT1,SORBS1,RHOD,TGFB2,RHOU,TUBB4A,CTNNB1,MAP2K1,RAB8B,SRC,PAK4,PXN,NRAS,PIK3C2A,TNFRSF1A,ACTN2,MAP3K1,ITGA2,MAPK9,RHOV,PAK3…
Mouse Embryonic Stem Cell Pluripotency	5.69	0.446	-2.263	RAF1,LIF,JAK1,BMP4,PIK3R1,SOS2,PIK3R4,MYC,FGFR3,LIFR,PIK3CG,FGFR4,MAPK3,GSK3B,SMAD1,FZD2,ATM,PIK3C2B,FGFR1,RALB,TYK2,FGFR2,TCF3,DVL2,GAB1,PTPN11,FZD6,PIK3R6,LEF1,FZD5,PIK3CD,IL6ST,TCF4,BMPR2,FZD1,SMAD5,KLB,AKT3,CTNNB1,MAP2K1,NRAS,PIK3C2A,DVL1,TCF7L1,FZD8,FZD4,DVL3,PIK3CB,TCF7L2,FZD7
Th1 and Th2 Activation Pathway	5.6	0.391	NaN	CD247,SOCS1,CCR3,CCR5,JAK1,CD3E,NFATC3,HAVCR2,PIK3R1,MAF,NCSTN,IL6,PIK3R4,FGFR3,TGFBR2,TGFB1,PIK3CG,FGFR4,ATM,STAT5A,PIK3C2B,STAT6,DLL1,IL2RG,PRKCQ,FGFR1,TYK2,FGFR2,IL12RB2,IRF1,IL33,IL18,IL17RB,PTPN11,GAB1,CD40,APH1A,CXCR6,IL10RA,PIK3R6,PIK3CD,VAV1,IFNAR1,MAP2K6,ICAM1,IL1RL1,CHD4,BMPR2,PSEN2,NFKB1,KLB,NFATC1,NFIL3,NOTCH2,IL27RA,STAT5B,PIK3C2A,BHLHE41,CXCR4,IFNGR2,ACVR1,NFATC4,IL13,CD3D,NOTCH4,IL…
3-phosphoinositide Biosynthesis	5.6	0.383	-3.077	MINPP1,PTPN23,MTMR9,PIK3R1,PIP4K2B,PPP4C,PIK3R4,SACM1L,MTMR8,FGFR3,PTPRO,PIK3CG,FGFR4,PPP1R13B,ACP6,SGPP2,ATM,PDGFRB,DUSP28,PIK3C2B,PTPN6,FGFR1,PPTC7,FGFR2,FIG4,PLPP6,MTMR4,PTPN11,GAB1,DUSP1,PPP2R3A,PIP5K1C,PPM1H,PIK3R6,SGPP1,PIK3AP1,PIK3CD,VAV1,PPP5C,PIP4K2A,FYN,PPP1R12C,NUDT3,PPIP5K1,STYX,HACD2,KLB,OCRL,PTPN12,PXYLP1,UBLCP1,CDC25B,CA3,DUSP5,PTPRJ,DUSP10,INPP5B,PTPN1,PDGFRA,KIT,PALD1,ERBB2,ALPL,…
Ephrin A Signaling	5.57	0.533	NaN	FYN,PIK3R1,EPHA4,PIK3R4,BCAR1,KLB,LIMK1,FGFR3,PAK1,NGFR,PIK3CG,FGFR4,ATM,EPHA7,EFNA2,PIK3C2B,NGEF,PIK3C2A,EPHA1,FGFR1,FGFR2,EPHA3,EFNA4,EFNA1,GAB1,PTPN11,ADAM10,PIK3R6,VAV1,PIK3CB,PIK3CD,EPHA2
Regulation of the Epithelial-Mesenchymal Transition Pathway	5.43	0.383	NaN	RAF1,JAK1,SMAD3,PIK3R1,SOS2,NCSTN,PIK3R4,FGFR3,TGFBR2,TGFB1,PIK3CG,MAPK3,FGFR4,GSK3B,FZD2,ATM,PDGFRB,ETS1,SMAD2,PIK3C2B,WNT9A,FGFR1,TYK2,RALB,FGFR2,NFKB2,TCF3,CDH1,DVL2,CDH2,PTPN11,GAB1,APH1A,TGFB3,FZD6,PIK3R6,PIK3CD,FZD5,LEF1,PDGFD,MAP2K5,MAP2K6,ADAM17,TCF4,TWIST1,PSEN2,FZD1,NFKB1,KLB,WNT2,SMURF1,NOTCH2,HGF,TGFB2,AKT3,CTNNB1,MAP2K1,EGFR,NRAS,PIK3C2A,DVL1,WNT2B,TCF7L1,FGF1,FZD8,FGF21,NOTCH4,FZD4,…
Ceramide Signaling	5.43	0.455	-0.762	RAF1,PPP2R2A,PPP2CA,PIK3R1,PIK3R4,NFKB1,KLB,KSR1,FGFR3,NGFR,PPM1J,PIK3CG,MAPK3,FGFR4,PPM1L,AKT3,TNFRSF1B,SMPD3,MAP2K1,NSMAF,TNFRSF11B,ATM,PIK3C2B,NRAS,S1PR2,PIK3C2A,TNFRSF1A,PPP2R5D,FGFR1,MAP3K1,RALB,FGFR2,CERK,NFKB2,PPP2R5A,S1PR3,GAB1,PTPN11,PPP2R3A,PIK3R6,S1PR1,CYCS,PIK3CB,PIK3CD,TNF
Acute Myeloid Leukemia Signaling	5.43	0.455	-3.202	MAP2K6,RAF1,TCF4,PIK3R1,SOS2,PIK3R4,NFKB1,CCND1,KLB,EIF4EBP1,MYC,FGFR3,PIM1,PIK3CG,MAPK3,RARA,FGFR4,KIT,AKT3,JUP,STAT5B,MAP2K1,ATM,CSF3R,PIK3C2B,STAT5A,RPS6KB1,NRAS,PIK3C2A,FGFR1,RALB,FGFR2,NFKB2,TCF7L1,TCF3,CSF2RB,GAB1,PTPN11,PIK3R6,LEF1,PIK3CB,PIK3CD,PML,MAP2K5,TCF7L2
T Cell Receptor Signaling	5.38	0.435	NaN	CD247,RAF1,CD3E,NFATC3,PIK3R1,SOS2,PIK3R4,FGFR3,IKBKB,FGFR4,MAPK3,PIK3CG,ITK,ATM,PIK3C2B,PRKCQ,FGFR1,RALB,FGFR2,BMX,MALT1,NFKB2,GAB1,PTPN11,CARD11,PIK3R6,VAV1,PIK3CD,FYN,CAMK4,NFKB1,KLB,NFATC1,NFKBIA,CHUK,MAP2K1,PPP3CA,NRAS,PIK3C2A,CSK,MAP3K1,NFATC4,CD3D,TEC,CALM1 (includes others),PAG1,RASGRP1,NFATC2,PIK3CB,ELK1
IL-9 Signaling	5.38	0.578	-1.8	PIK3C2B,STAT5A,IL2RG,JAK1,PIK3C2A,FGFR1,PIK3R1,IL9R,FGFR2,BCL3,NFKB2,PIK3R4,NFKB1,KLB,FGFR3,GAB1,PTPN11,PIK3CG,FGFR4,CISH,PIK3R6,PIK3CB,PIK3CD,STAT5B,TNF,ATM
Role of NANOG in Mammalian Embryonic Stem Cell Pluripotency	5.36	0.422	-1.976	RAF1,LIF,JAK1,BMP4,PIK3R1,SOS2,PIK3R4,FGFR3,LIFR,PIK3CG,FGFR4,MAPK3,GSK3B,SMAD1,FZD2,ATM,PIK3C2B,WNT9A,FGFR1,RALB,CDX2,TYK2,FGFR2,BMP10,GAB1,PTPN11,FZD6,PIK3R6,FZD5,PIK3CD,IL6ST,BMPR2,FZD1,SMAD5,KLB,WNT2,SHC1,AKT3,GATA6,CTNNB1,MAP2K1,BMP1,NRAS,PIK3C2A,WNT2B,DVL1,TCF7L1,BMP5,FZD8,FZD4,PIK3CB,GATA4,WNT5A,FZD7
p53 Signaling	5.24	0.436	1.029	GADD45B,GADD45G,PIK3R1,RRM2B,CDK4,PIK3R4,CCND1,KLB,CHEK1,FGFR3,CASP6,KAT2B,GADD45A,STAG1,PPP1R13B,PIK3CG,FGFR4,COQ8A,CCNK,ADGRB1,AKT3,GSK3B,CTNNB1,ATM,PIK3C2B,PRKDC,TP53INP1,TP63,PIK3C2A,MED1,FGFR1,TIGAR,FGFR2,TP53BP2,SERPINE2,CCND2,GAB1,PTPN11,SIRT1,PIK3R6,PIK3CB,GNL3,PIK3CD,ATR,PML,PIDD1,CDK2,DRAM1
HMGB1 Signaling	5.22	0.41	-3.474	LIF,PIK3R1,IL6,PIK3R4,FGFR3,TGFB1,PIK3CG,FGFR4,MAPK3,SERPINE1,KAT2A,ATM,TNFRSF11B,RND2,PIK3C2B,CXCL8,FGFR1,RALB,FGFR2,RHOJ,NFKB2,IL18,RHOQ,GAB1,PTPN11,TGFB3,PIK3R6,PIK3CD,TNF,MAP2K5,FNBP1,MAP2K6,ICAM1,NFKB1,KLB,RHOH,KAT2B,CCL2,RHOT1,RHOD,NGFR,IL17D,TGFB2,RHOU,AKT3,TNFRSF1B,MAP2K1,NRAS,PIK3C2A,TNFRSF1A,IFNGR2,MAPK9,IL1R1,IL13,RHOV,PIK3CB,ELK1
Pancreatic Adenocarcinoma Signaling	5.21	0.425	-2.655	RAF1,JAK1,SMAD3,PIK3R1,PIK3R4,CCND1,TGFBR2,FGFR3,TGFB1,PIK3CG,FGFR4,MAPK3,VEGFD,RALGDS,ATM,PIK3C2B,SMAD2,E2F4,FGFR1,TYK2,VEGFC,FGFR2,NFKB2,RALBP1,GAB1,PTPN11,PIK3R6,TGFB3,PIK3CD,CDK2,CDK4,VEGFB,NFKB1,PDGFC,KLB,RAD51,HMOX1,GPLD1,TGFB2,E2F5,AKT3,ERBB2,MAP2K1,EGFR,PIK3C2A,MAPK9,SIN3A,TGFA,PIK3CB,PTGS2,ELK1
Cardiac Hypertrophy Signaling	5.21	0.361	-2.65	ADRA2B,RAF1,MAP3K11,PIK3R1,IL6,PIK3R4,ADRB3,FGFR3,TGFBR2,MAP3K10,TGFB1,PIK3CG,MAPK3,FGFR4,GNA13,GSK3B,PLCL1,ADRA1B,ATM,RND2,MAP3K9,RPS6KB1,PIK3C2B,MAP3K13,FGFR1,GNG2,RALB,EIF2B3,FGFR2,RHOJ,GNG3,MEF2B,RHOQ,PTPN11,GAB1,PLCG2,PRKACA,TGFB3,PIK3R6,GNB2,EIF2B5,PIK3CD,FNBP1,MAP2K6,EIF2B4,CAMK4,GNA11,EIF2B2,KLB,RHOH,EIF4E,PLCH1,ADRB1,IGF1,RHOD,RHOT1,CREB1,TGFB2,RHOU,ADCY8,GNB1L,MAP2K1,PPP3CA,ADRB2,GNAS,N…
Reelin Signaling in Neurons	5.21	0.457	NaN	FYN,MAP3K11,PIK3R1,PIK3R4,KLB,ITGB3,FGFR3,MAP3K10,ITGA3,PIK3CG,FGFR4,HCK,ARHGEF2,ARHGEF3,GSK3B,ATM,MAP3K9,PIK3C2B,SRC,ARHGEF12,PIK3C2A,CRKL,FGFR1,ITGA2,ITGA5,MAPK9,FGFR2,MAPK8IP3,VLDLR,ITGAL,ARHGEF5,GAB1,PTPN11,ARHGEF6,LYN,PIK3R6,PIK3CB,LRP8,ITGA1,PIK3CD,ARHGEF9,PAFAH1B3
RANK Signaling in Osteoclasts	5.1	0.441	-2.16	MAP2K6,RAF1,CAMK4,MAP3K11,PTK2B,PIK3R1,NFKBIE,PIK3R4,NFKB1,KLB,NFATC1,FGFR3,IKBKB,MAP3K10,NFKBIA,PIK3CG,FGFR4,MAPK3,AKT3,TRAF5,CHUK,MAP2K1,PPP3CA,ATM,MAP3K9,PIK3C2B,SRC,PIK3C2A,FGFR1,MAP3K13,MAP3K1,FGFR2,MAPK9,NFKB2,GSN,CALM1 (includes others),TRAF2,GAB1,PTPN11,PIK3R6,NFATC2,PIK3CB,PIK3CD,MAP3K8,ELK1
Angiopoietin Signaling	5.05	0.464	-1.877	GRB14,NFKBIE,PIK3R1,CRK,NCK1,PIK3R4,NFKB1,NOS3,KLB,FGFR3,IKBKB,TNIP1,PAK1,NFKBIA,PIK3CG,FGFR4,GRB7,AKT3,CHUK,STAT5B,TEK,ATM,PIK3C2B,STAT5A,PAK4,NRAS,PIK3C2A,ANGPT1,FGFR1,RALB,FGFR2,NFKB2,PAK3,GAB1,PTPN11,FOXO1,PIK3R6,PIK3CB,PIK3CD
TR/RXR Activation	4.94	0.443	NaN	CAMK4,PIK3R1,PIK3R4,KLB,FGFR3,KLF9,ADRB1,SCARB1,PDE3B,PIK3CG,FASN,FGFR4,CYP7A1,SLC16A2,AKT3,ATM,PIK3C2B,UCP2,PIK3C2A,MED1,FGFR1,FGFR2,APOA5,BCL3,THRA,PCK1,DIO3,THRSP,F10,ENO1,LDLR,GAB1,PTPN11,SREBF1,NCOA1,PIK3R6,ACACA,G6PC,PIK3CB,PIK3CD,THRB,SYT12,PPARGC1A
Tec Kinase Signaling	4.93	0.385	-4.636	JAK1,PIK3R1,FCER1A,PIK3R4,FGFR3,PAK1,ITGA3,PIK3CG,FGFR4,GNA13,ACTA1,ATM,ITK,RND2,TNFRSF21,STAT5A,PIK3C2B,STAT6,PRKCQ,FGFR1,GNG2,TYK2,ITGA5,FGFR2,RHOJ,BMX,GNG3,NFKB2,RHOQ,GAB1,PTPN11,PLCG2,PRKCD,GNB2,PIK3R6,VAV1,STAT2,PIK3CD,TNF,FNBP1,FYN,PTK2B,GNA11,TNFSF10,NFKB1,KLB,RHOH,RHOT1,RHOD,RHOU,HCK,GNB1L,STAT5B,SRC,PAK4,GNAS,PIK3C2A,ITGA2,MAPK9,TEC,RHOV,PAK3,LYN,MS4A2,PIK3CB
Endometrial Cancer Signaling	4.93	0.486	-1.826	RAF1,PIK3R1,SOS2,CTNNA1,PIK3R4,CCND1,KLB,MLH1,MYC,FGFR3,PIK3CG,FGFR4,MAPK3,FOXO3,AKT3,GSK3B,ERBB2,CTNNB1,MAP2K1,ATM,PIK3C2B,NRAS,PIK3C2A,FGFR1,RALB,FGFR2,CDH1,GAB1,PTPN11,PIK3R6,LEF1,PIK3CB,PIK3CD,ELK1
Small Cell Lung Cancer Signaling	4.93	0.459	-2.121	TRAF3,NFKBIE,PIK3R1,CDK4,PIK3R4,NFKB1,CCND1,KLB,MYC,FGFR3,IKBKB,NFKBIA,PIK3CG,FGFR4,RARB,TRAF4,AKT3,TRAF5,CHUK,ATM,TRAF1,PIK3C2B,PIK3C2A,FGFR1,FGFR2,NFKB2,SIN3A,SKP2,PIAS3,TRAF2,MAX,GAB1,PTPN11,PIK3R6,CYCS,PIK3CB,PIK3CD,PTGS2,CDK2
GM-CSF Signaling	4.93	0.468	-2.333	RAF1,PIK3R1,SOS2,PIK3R4,CCND1,KLB,FGFR3,SHC1,CAMK2D,PIM1,PIK3CG,FGFR4,MAPK3,CISH,HCK,AKT3,STAT5B,MAP2K1,PPP3CA,ATM,ETS1,PIK3C2B,NRAS,PIK3C2A,FGFR1,RALB,FGFR2,CSF2RB,GAB1,PTPN11,LYN,PIK3R6,PIK3CB,PIK3CD,ELK1,BCL2A1,CAMK2G
Sphingosine-1-phosphate Signaling	4.92	0.415	-2.143	PTK2B,PDGFA,PIK3R1,ACER2,PIK3R4,RHOH,KLB,PDGFC,PLCH1,FGFR3,CASP6,RHOD,RHOT1,PIK3CG,MAPK3,FGFR4,PDGFRA,RHOU,AKT3,GNA13,ADCY8,PLCL1,SMPD3,ATM,PDGFRB,CASP10,RND2,PIK3C2B,S1PR2,PIK3C2A,FGFR1,ADCY3,ADCY6,FGFR2,RHOJ,ASAH1,S1PR3,PLCB4,RHOV,RHOQ,PTPN11,GAB1,PLCG2,CASP2,PIK3R6,S1PR1,PIK3CD,PIK3CB,PDGFD,FNBP1,CASP7
ILK Signaling	4.91	0.371	-3.638	MYH9,PPP2CA,PIK3R1,PIK3R4,CCND1,ITGB3,FGFR3,MYC,PPM1J,PIK3CG,MAPK3,FGFR4,PPM1L,VEGFD,GSK3B,TESK1,ACTA1,DSP,ATM,RND2,PIK3C2B,FGFR1,ACTN3,FERMT2,VEGFC,FGFR2,MYH7,RHOJ,NFKB2,CREB3L4,CDH1,RHOQ,PTPN11,GAB1,PPP2R3A,ARHGEF6,PIK3R6,KRT18,LEF1,PIK3CD,TNF,FNBP1,MAP2K6,FLNB,FN1,PPP2R2A,VEGFB,NFKB1,KLB,PDGFC,RHOH,RHOT1,RHOD,CREB1,RHOU,AKT3,CTNNB1,PXN,PARVA,PIK3C2A,LIMS2,TNFRSF1A,ACTN2,PPP2R5D,CREB3L3,VIM,MAP…
PPAR Signaling	4.9	0.436	2.714	PPARA,RAF1,PDGFA,IL1RL1,NFKBIE,SOS2,NFKB1,PDGFC,IL1R2,SHC1,IKBKB,NFKBIA,NR0B2,NGFR,MAPK3,PDGFRA,CHUK,STAT5B,TNFRSF1B,MAP2K1,IL1RAP,TNFRSF11B,PDGFRB,STAT5A,NRAS,PPARD,MED1,TNFRSF1A,RALB,NR1H3,NFKB2,IL1R1,AIP,IL33,IL18,TRAF2,NCOA1,HSP90AA1,PTGS2,NRIP1,PDGFD,TNF,SCAND1,PPARGC1A
NF-κB Signaling	4.9	0.374	-3.732	RAF1,TRAF3,BMP4,PIK3R1,PIK3R4,FGFR3,IL1R2,TGFBR2,IKBKB,TNIP1,PIK3CG,FGFR4,TLR1,TDP2,TRAF5,GSK3B,ATM,PDGFRB,TNFRSF11B,PIK3C2B,PRKCQ,HDAC2,FGFR1,RALB,FGFR2,MALT1,NFKB2,IL33,IL18,PTPN11,CD40,GAB1,CARD11,PLCG2,PRKACA,PIK3R6,PIK3CD,TNF,MAP2K6,NFKBIE,BMPR2,NFKB1,KLB,IRAK1,TRADD,NFKBIA,NGFR,PDGFRA,AKT3,CHUK,TNFRSF1B,EGFR,NRAS,PIK3C2A,TNFRSF1A,RELB,FLT4,MAP3K1,IL1R1,IGF2R,CSNK2A2,TRAF2,TLR6,PELI1,TGFA,BT…
Integrin Signaling	4.84	0.361	-3.72	RAF1,MAP3K11,ARF1,PIK3R1,WASL,SOS2,ARPC5,NCK1,PIK3R4,ITGB3,FGFR3,ITGAE,TSPAN3,PAK1,ITGA3,PPP1R12B,ITGA9,ITGA11,PIK3CG,MAPK3,FGFR4,GRB7,CAV1,GSK3B,ACTA1,ATM,RND2,CAPN5,PIK3C2B,CRKL,FGFR1,ACTN3,RALB,ITGA5,FGFR2,RHOJ,BCAR3,GSN,RHOQ,PTPN11,GAB1,PLCG2,CAPN1,PIK3R6,CAPN2,ITGA1,PIK3CD,FNBP1,FYN,CAPN11,TSPAN7,CRK,MYLK,ITGA10,KLB,BCAR1,RHOH,SHC1,RHOT1,RHOD,RHOU,PFN2,AKT3,MAP2K1,VASP,CAPN10,SRC,PAK4,PXN,PA…
PDGF Signaling	4.74	0.438	-3.086	RAF1,JAK1,PDGFA,PIK3R1,SOS2,CRK,PIK3R4,PDGFC,OCRL,KLB,MYC,FGFR3,SHC1,PIK3CG,INPP5B,FGFR4,MAPK3,CAV1,PDGFRA,MAP2K1,ATM,PDGFRB,PIK3C2B,SRC,NRAS,PIK3C2A,CRKL,FGFR1,MAP3K1,TYK2,RALB,FGFR2,CSNK2A2,GAB1,PTPN11,SYNJ1,PLCG2,PIK3R6,PIK3CB,PIK3CD,ELK1,PDGFD
Leukocyte Extravasation Signaling	4.72	0.362	-2.954	PIK3R1,WASL,JAM2,PIK3R4,CLDN6,ITGB3,FGFR3,ITGA3,PIK3CG,FGFR4,ARHGAP12,ACTA1,ATM,ITK,PIK3C2B,PRKCQ,CRKL,FGFR1,ACTN3,ITGA5,FGFR2,RAPGEF3,BMX,NCF4,CLDN23,MMP23B,PTPN11,GAB1,CLDN12,RAP1GAP,JAM3,PLCG2,PRKCD,PIK3R6,PECAM1,ITGA1,CLDN14,PIK3CD,VAV1,ARHGAP1,ICAM1,PTK2B,MMP14,MMP15,CTNNA1,CRK,RAPGEF4,KLB,BCAR1,RHOH,CLDN4,MMP8,SIPA1,MMP11,CTNNB1,VASP,MMP19,TIMP3,SRC,PXN,ARHGAP6,MMP28,PIK3C2A,CXCR4,ACTN2,ITG…
Erythropoietin Signaling	4.7	0.448	NaN	SOCS1,RAF1,NFKBIE,PIK3R1,SOS2,PIK3R4,NFKB1,KLB,FGFR3,SHC1,NFKBIA,PIK3CG,FGFR4,MAPK3,AKT3,STAT5B,MAP2K1,ATM,PIK3C2B,SRC,STAT5A,RPS6KB1,PTPN6,NRAS,PRKCQ,PIK3C2A,EPOR,FGFR1,RALB,FGFR2,NFKB2,GAB1,PTPN11,PRKCD,PLCG2,PIK3R6,PIK3CB,PIK3CD,ELK1
Protein Ubiquitination Pathway	4.68	0.345	NaN	FZR1,HSPA14,USP5,UBR2,UBE2V2,FBXW7,HSPA5,UBE2S,UBE2D4,HSPA4,USP8,USP7,DNAJC28,USP10,SUGT1,USP40,UBE2E3,PSMC2,NEDD4L,PSMA6,DNAJB12,DNAJC9,DNAJC27,USP36,USP38,HSPA9,PSMD5,PSMC4,BIRC6,PSMD6,DNAJC2,THOP1,SKP2,HSPA8,USP31,ANAPC4,ZBTB12,UBR1,PSMD12,HSPA13,DNAJC18,HSP90AA1,SMURF2,PSMD1,DNAJB6,PSMD4,UBE2E1,UBE2I,UBE2J2,PSMB3,ANAPC2,USP24,USP12,CDC20,PSMD7,USP53,CUL1,USP11,HSPB8,UBE2Z,ANAPC10,USP2,DNAJA1,…
STAT3 Pathway	4.67	0.427	-2.412	SOCS1,RAF1,MAP3K11,BMPR2,IL22RA1,IL31RA,TGFBR2,MYC,FGFR3,MAP3K10,IGF1,PIM1,TGFB1,HGF,NGFR,FGFR4,MAPK3,CISH,TGFB2,PDGFRA,IL27RA,MAP2K1,EGFR,PDGFRB,MAP3K9,SRC,PTPN6,IL2RG,NRAS,FGFR1,TYK2,RALB,FLT4,FGFR2,MAPK9,IGF2R,CSF2RB,PIAS3,IL17RB,IL10RB,IFNLR1,TGFA,KDR,IFNAR1
PI3K/AKT Signaling	4.55	0.4	-1.313	RAF1,JAK1,PPP2CA,PIK3R1,SOS2,NOS3,CCND1,YWHAQ,IKBKB,ITGA3,GYS1,PPM1J,MAPK3,PIK3CG,PPM1L,GSK3B,MCL1,RPS6KB1,CDC37,RALB,TYK2,YWHAZ,ITGA5,NFKB2,GYS2,GAB1,PPP2R3A,HSP90AA1,PIK3CD,PPP2R2A,NFKBIE,NFKB1,OCRL,EIF4E,EIF4EBP1,SHC1,NFKBIA,INPP5B,FOXO3,AKT3,CHUK,CTNNB1,MAP2K1,NRAS,PPP2R5D,ITGA2,PPP2R5A,FOXO1,SYNJ1,PIK3CB,MAP3K8,PTGS2
CD40 Signaling	4.55	0.456	-1.915	MAP2K6,TRAF3,ICAM1,NFKBIE,PIK3R1,PIK3R4,NFKB1,KLB,FGFR3,IKBKB,NFKBIA,PIK3CG,FGFR4,MAPK3,TRAF5,CHUK,MAP2K1,FCER2,ATM,TRAF1,PIK3C2B,PIK3C2A,FGFR1,PTGS1,FGFR2,MAPK9,NFKB2,TRAF2,CD40,GAB1,PTPN11,PIK3R6,PIK3CB,PIK3CD,PTGS2,MAP2K5
IL-2 Signaling	4.55	0.471	-2.475	SOCS1,RAF1,JAK1,PTK2B,PIK3R1,SOS2,PIK3R4,KLB,FGFR3,SHC1,PIK3CG,FGFR4,MAPK3,AKT3,STAT5B,MAP2K1,ATM,PIK3C2B,STAT5A,IL2RG,NRAS,PIK3C2A,FGFR1,RALB,FGFR2,CSNK2A2,GAB1,PTPN11,SYK,PIK3R6,PIK3CB,PIK3CD,ELK1
RAR Activation	4.55	0.367	NaN	SMAD3,PIK3R1,NR2F2,MNAT1,RARG,TNIP1,LRAT,TGFB1,PIK3CG,RARA,SMARCB1,SMAD1,ZBTB16,STAT5A,SMAD2,PRKCQ,MED1,CDK7,NFKB2,SMARCD3,CSF2RB,DHRS9,DUSP1,SMARCA2,PRKCD,PRKACA,TGFB3,IGFBP3,NCOA1,GTF2H1,PIK3CD,PML,PBRM1,SMAD5,NFKB1,SMARCA4,SDR9C7,TRIM24,KAT2B,ALDH1A3,PNRC1,RDH14,RARB,TGFB2,AKT3,ADCY8,STAT5B,MAP2K1,GTF2H3,SRC,PRMT2,CSK,RELB,ADCY3,MAP3K1,ADCY6,MAPK9,SMARCD1,PARP1,PRMT1,CSNK2A2,PRKAR2B,GTF2H4,PRK…
IL-6 Signaling	4.51	0.396	-1.511	SOCS1,RAF1,PIK3R1,SOS2,IL6,PIK3R4,IL1R2,FGFR3,IKBKB,PIK3CG,FGFR4,MAPK3,IL1RAP,TNFRSF11B,MCL1,ATM,PIK3C2B,CXCL8,FGFR1,RALB,FGFR2,NFKB2,IL33,IL18,GAB1,PTPN11,PIK3R6,PIK3CD,TNF,MAP2K6,IL6ST,IL1RL1,NFKBIE,NFKB1,KLB,SHC1,NFKBIA,NGFR,AKT3,CHUK,TNFRSF1B,MAP2K1,NRAS,PIK3C2A,TNFRSF1A,MAPK9,CEBPB,IL1R1,CSNK2A2,TRAF2,CRP,PIK3CB,ELK1
Th1 Pathway	4.51	0.396	-3.015	CD247,SOCS1,CCR5,JAK1,CD3E,NFATC3,HAVCR2,PIK3R1,NCSTN,IL6,PIK3R4,FGFR3,FGFR4,PIK3CG,ATM,PIK3C2B,DLL1,PRKCQ,FGFR1,TYK2,FGFR2,IL12RB2,IRF1,IL18,GAB1,CD40,PTPN11,APH1A,PIK3R6,IL10RA,VAV1,PIK3CD,IFNAR1,MAP2K6,ICAM1,PSEN2,NFKB1,KLB,NFATC1,NOTCH2,NFIL3,IL27RA,PIK3C2A,IFNGR2,NFATC4,CD3D,NOTCH4,IL10RB,HLA-DOB,NFATC2,PIK3CB,GATA3,DLL4
JAK/Stat Signaling	4.48	0.438	-2.722	SOCS1,RAF1,JAK1,PIK3R1,SOS2,IL6,PIK3R4,NFKB1,KLB,FGFR3,SHC1,PIK3CG,FGFR4,MAPK3,PTPN1,CISH,AKT3,STAT5B,MAP2K1,ATM,STAT6,PIK3C2B,STAT5A,PTPN6,NRAS,PIK3C2A,FGFR1,TYK2,RALB,FGFR2,CEBPB,NFKB2,PIAS3,GAB1,PTPN11,PIK3R6,PIK3CB,PIK3CD,STAT2
FAK Signaling	4.47	0.419	NaN	RAF1,FYN,CAPN11,PIK3R1,SOS2,CRK,PIK3R4,BCAR1,KLB,FGFR3,PAK1,ITGA3,PIK3CG,FGFR4,MAPK3,AKT3,MAP2K1,ACTA1,CAPN10,ATM,EGFR,CAPN5,PIK3C2B,SRC,PAK4,PXN,NRAS,PIK3C2A,CSK,FGFR1,ITGA2,RALB,ITGA5,FGFR2,GAB1,PAK3,PTPN11,PLCG2,CAPN1,ARHGEF6,PIK3R6,PIK3CB,PIK3CD,CAPN2
Chronic Myeloid Leukemia Signaling	4.41	0.411	NaN	RAF1,PIK3R1,SMAD3,SOS2,CDK4,HDAC10,CRK,PIK3R4,NFKB1,CCND1,KLB,HDAC6,TGFBR2,MYC,FGFR3,IKBKB,TGFB1,PIK3CG,FGFR4,MAPK3,TGFB2,E2F5,AKT3,CHUK,STAT5B,MAP2K1,ATM,PIK3C2B,STAT5A,E2F4,NRAS,MECOM,HDAC2,PIK3C2A,CRKL,FGFR1,RALB,FGFR2,NFKB2,SIN3A,GAB1,PTPN11,TGFB3,PIK3R6,PIK3CB,PIK3CD
ERK/MAPK Signaling	4.41	0.358	-3.825	RAF1,PPP2CA,PIK3R1,SOS2,PIK3R4,FGFR3,MYC,YWHAQ,LAMTOR3,PAK1,ITGA3,ELF3,PPM1J,PIK3CG,MAPK3,FGFR4,PPM1L,ATM,ETS1,PIK3C2B,CRKL,FGFR1,RALB,YWHAZ,MAPKAPK5,ITGA5,FGFR2,RAPGEF3,CREB3L4,PTPN11,GAB1,DUSP1,PPP2R3A,PLCG2,PRKCD,PLA2G4B,PRKACA,PIK3R6,PIK3CD,ESR1,FYN,PTK2B,PPP2R2A,CRK,RAPGEF4,KLB,BCAR1,EIF4E,NFATC1,EIF4EBP1,KSR1,SHC1,PPP1R10,CREB1,MAP2K1,SRC,MYCN,PAK4,PXN,NRAS,PIK3C2A,PPP2R5D,CREB3L3,ITGA2,RPS…
Thrombin Signaling	4.38	0.356	-3.2	RAF1,CAMK1,CAMK1D,PIK3R1,PIK3R4,FGFR3,IKBKB,CAMK2D,PPP1R12B,PIK3CG,MAPK3,FGFR4,GNA13,PLCL1,ATM,RND2,RPS6KB1,PIK3C2B,PRKCQ,FGFR1,GNG2,RALB,FGFR2,RHOJ,GNG3,NFKB2,RHOQ,PTPN11,GAB1,PLCG2,PRKCD,ITPR3,ARHGEF6,PIK3R6,GNB2,PIK3CD,ARHGEF9,FNBP1,CAMK2G,CAMK4,GNA11,MYLK,NFKB1,KLB,RHOH,PLCH1,SHC1,RHOT1,RHOD,CREB1,RHOU,GATA6,AKT3,ARHGEF2,ARHGEF3,ADCY8,GNB1L,MAP2K1,EGFR,SRC,GNAS,NRAS,ARHGEF12,PIK3C2A,MYLPF,ADC…
IL-8 Signaling	4.38	0.358	-3.447	RAF1,PIK3R1,LIMK2,PIK3R4,CCND1,ITGB3,LIMK1,FGFR3,IKBKB,CCND3,PIK3CG,MAPK3,FGFR4,VEGFD,GNA13,TEK,ATM,RND2,RPS6KB1,PIK3C2B,CXCL8,PRKCQ,FGFR1,GNG2,RALB,VEGFC,FGFR2,RHOJ,GNG3,CDH1,CCND2,RHOQ,PTPN11,GAB1,PRKCD,PIK3R6,GNB2,PIK3CD,FNBP1,ICAM1,PTK2B,VEGFB,NFKB1,KLB,PDGFC,RHOH,IRAK1,EIF4EBP1,HMOX1,RHOT1,RHOD,GPLD1,RHOU,AKT3,CHUK,GNB1L,MAP2K1,VASP,LASP1,EGFR,SRC,GNAS,NRAS,ANGPT1,PIK3C2A,FLT4,MAPK9,RHOV,PIK…
Paxillin Signaling	4.38	0.403	-1.718	PTK2B,ARF1,PIK3R1,SOS2,CRK,ITGA10,NCK1,PIK3R4,BCAR1,PTPN12,KLB,ITGB3,FGFR3,ITGAE,PAK1,ITGA3,ARFIP2,ITGA9,ITGA11,PIK3CG,FGFR4,ACTA1,ATM,PIK3C2B,SRC,PAK4,PXN,PARVA,NRAS,PIK3C2A,CSK,FGFR1,ACTN2,ACTN3,ITGA2,RALB,ITGA5,MAPK9,FGFR2,ITGAL,GAB1,PAK3,PTPN11,ARHGEF6,PIK3R6,PIK3CB,ITGA1,PIK3CD
Protein Kinase A Signaling	4.31	0.315	-1	RAF1,PHKG2,NOS3,GYS1,PTPRO,TDP2,GNA13,PLCL1,PTCH2,PRKCQ,PTCH1,YWHAZ,NFKB2,PTPN3,TCF3,PTP4A1,PTPRB,PLCG2,CREM,PDE1B,ITPR3,GNB2,PRKACA,PTPRA,PDE6D,CAMK2G,AKAP12,ANAPC2,FLNB,TCF4,AKAP8,PDE7A,PTK2B,PTPN9,PTPN12,PLCH1,CDKN3,DUSP5,HHAT,PTPRJ,PDE3B,NGFR,CREB1,PDE4D,CTNNB1,GNB1L,PPP3CA,MTMR3,PTPRK,MYLPF,CREB3L3,ADCY6,CALM1 (includes others),ADD3,CDC14B,IHH,PTGS2,TCF7L2,PTPN22,AKAP1,PTPN23,NFATC3,SMAD3,PD…
Basal Cell Carcinoma Signaling	4.3	0.458	-1.8	TCF4,GLI2,BMP4,FZD1,WNT2,GLI3,GSK3B,CTNNB1,FZD2,PTCH2,BMP1,WNT9A,DVL1,WNT2B,PTCH1,HHIP,TCF7L1,TCF3,BMP5,BMP10,FZD8,DVL2,FZD4,KIF7,GLIS2,FZD6,LEF1,FZD5,DVL3,GLI1,TCF7L2,FZD7,WNT5A
IL-7 Signaling Pathway	4.26	0.429	-2.333	SOCS1,FYN,JAK1,PIK3R1,SOS2,BCL6,PIK3R4,CCND1,KLB,NFATC1,MYC,IL7R,FGFR3,SHC1,CCND3,HGF,PIK3CG,FGFR4,MAPK3,FOXO3,AKT3,GSK3B,STAT5B,MCL1,ATM,PIK3C2B,STAT5A,IL2RG,PIK3C2A,FGFR1,FGFR2,GAB1,PTPN11,FOXO1,LYN,PIK3R6,PIK3CB,PIK3CD,CDK2
IL-15 Signaling	4.2	0.439	NaN	RAF1,JAK1,PIK3R1,IL6,PIK3R4,NFKB1,KLB,FGFR3,SHC1,PIK3CG,FGFR4,MAPK3,AKT3,STAT5B,MAP2K1,ATM,STAT6,CXCL8,PIK3C2B,STAT5A,IL2RG,NRAS,PIK3C2A,FGFR1,TYK2,IL15,RALB,FGFR2,NFKB2,GAB1,PTPN11,SYK,PIK3R6,PIK3CB,PIK3CD,TNF
IL-4 Signaling	4.16	0.421	NaN	SOCS1,JAK1,NFATC3,PIK3R1,SOS2,PIK3R4,NR3C1,OCRL,KLB,NFATC1,FGFR3,SHC1,PIK3CG,INPP5B,FGFR4,AKT3,FCER2,ATM,STAT6,PIK3C2B,RPS6KB1,IL2RG,PTPN6,NRAS,IL13RA1,PIK3C2A,FGFR1,TYK2,RALB,FGFR2,NFATC4,GAB1,PTPN11,SYNJ1,PIK3R6,HLA-DOB,NFATC2,PIK3CB,NR3C2,PIK3CD
Lymphotoxin β Receptor Signaling	4.15	0.463	-1.671	TRAF3,PIK3R1,LTB,PIK3R4,NFKB1,KLB,FGFR3,IKBKB,NFKBIA,PIK3CG,FGFR4,MAPK3,TRAF4,AKT3,TRAF5,CHUK,TRAF1,ATM,PIK3C2B,PIK3C2A,FGFR1,RELB,FGFR2,NFKB2,TRAF2,GAB1,PTPN11,PIK3R6,PIK3CD,PIK3CB,CYCS
Regulation of IL-2 Expression in Activated and Anergic T Lymphocytes	4.09	0.43	NaN	CD247,FYN,RAF1,CAMK4,CD3E,NFATC3,NFKBIE,SMAD3,SOS2,NFKB1,NFATC1,TGFBR2,IKBKB,NFKBIA,TGFB1,MAPK3,TGFB2,CHUK,MAP2K1,PPP3CA,SMAD2,NRAS,MAP3K1,RALB,TOB1,MAPK9,NFKB2,MALT1,NFATC4,CD3D,CALM1 (includes others),CARD11,PLCG2,TGFB3,NFATC2,VAV1,ELK1
Th2 Pathway	4.09	0.376	-1.857	CD247,CCR3,CCR5,JAK1,CD3E,PIK3R1,MAF,NCSTN,PIK3R4,TGFBR2,FGFR3,TGFB1,PIK3CG,FGFR4,ATM,PIK3C2B,STAT6,STAT5A,DLL1,IL2RG,PRKCQ,FGFR1,TYK2,FGFR2,IL12RB2,IL33,IL17RB,GAB1,CD40,PTPN11,APH1A,PIK3R6,CXCR6,VAV1,PIK3CD,ICAM1,IL1RL1,CHD4,BMPR2,PSEN2,NFKB1,KLB,NOTCH2,STAT5B,PIK3C2A,CXCR4,BHLHE41,ACVR1,IL13,CD3D,NOTCH4,S1PR1,HLA-DOB,NFATC2,PIK3CB,GATA3
Nitric Oxide Signaling in the Cardiovascular System	4.09	0.402	-2.412	CAMK4,PIK3R1,VEGFB,ARG2,PDE1A,PIK3R4,NOS3,PDGFC,ATP2A2,KLB,ADRB3,FGFR3,ADRB1,PDE3B,PIK3CG,MAPK3,FGFR4,CAV1,VEGFD,AKT3,MAP2K1,GUCY1B1,ATM,PIK3C2B,PRKCQ,GUCY1A1,PIK3C2A,FGFR1,FLT4,FGFR2,VEGFC,CALM1 (includes others),PRKAR2B,GAB1,PTPN11,PRKCD,ITPR3,PDE1B,PRKACA,PRKAG2,PIK3R6,HSP90AA1,PIK3CB,PIK3CD,KDR
Wnt/β-catenin Signaling	4.08	0.365	0.267	PPP2CA,TLE1,CCND1,RARG,MYC,TGFBR2,TGFB1,PPM1J,RARA,PPM1L,RUVBL2,GSK3B,FZD2,SOX4,APPL2,WNT9A,TCF3,DVL2,CDH2,CDH1,PPP2R3A,FZD6,TGFB3,LEF1,SOX8,FZD5,SFRP1,TCF4,PPP2R2A,MARK2,BMPR2,KREMEN1,FZD1,WNT2,CDH3,RARB,TGFB2,AKT3,CTNNB1,SOX5,SRC,LRP5,PPARD,PPP2R5D,DVL1,WNT2B,ACVR1,TCF7L1,PPP2R5A,FZD8,CSNK2A2,FZD4,SOX6,CD44,BTRC,DVL3,DKK1,PIN1,LRP1,TCF7L2,WNT5A,FZD7
HGF Signaling	4.07	0.395	-3.317	RAF1,MAP3K11,PIK3R1,SOS2,IL6,PIK3R4,CCND1,KLB,FGFR3,MAP3K10,PAK1,ITGA3,ELF3,HGF,PIK3CG,MAPK3,FGFR4,AKT3,MAP2K1,ATM,ETS1,MAP3K9,PIK3C2B,PXN,NRAS,PRKCQ,PIK3C2A,CRKL,FGFR1,MAP3K13,MAP3K1,ITGA2,RALB,ITGA5,MAPK9,FGFR2,GAB1,PTPN11,PRKCD,PLCG2,PIK3R6,PIK3CB,PIK3CD,MAP3K8,PTGS2,ELK1,CDK2
Signaling by Rho Family GTPases	4.07	0.337	-3.077	RAF1,MAP3K11,PIK3R1,ARPC5,WASL,PIP4K2B,LIMK2,PIK3R4,LIMK1,FGFR3,MAP3K10,PAK1,ITGA3,PPP1R12B,PIK3CG,MAPK3,FGFR4,GNA13,ACTA1,ATM,RND2,MAP3K9,SEPT8,PIK3C2B,FGFR1,GNG2,ITGA5,FGFR2,RHOJ,GNG3,NFKB2,DES,CDH1,CDH2,RHOQ,PTPN11,GAB1,PIP5K1C,SEPT10,ARHGEF6,PIK3R6,GNB2,PIK3CD,PARD3,PIP4K2A,ARHGEF9,FNBP1,PPP1R12C,PTK2B,CDC42EP5,GNA11,WASF3,MYLK,SEPT11,NFKB1,KLB,RHOH,CDH11,CDH7,ARFIP2,CDH3,RHOD,RHOT1,RHOU,ARHG…
Role of JAK1 and JAK3 in γc Cytokine Signaling	4.07	0.442	NaN	BLNK,SOCS1,JAK1,PTK2B,PIK3R1,IL21R,PIK3R4,KLB,IL7R,FGFR3,SHC1,PIK3CG,FGFR4,MAPK3,STAT5B,ATM,STAT6,PIK3C2B,STAT5A,IL2RG,NRAS,PIK3C2A,IL9R,FGFR1,RALB,IL15,FGFR2,GAB1,PTPN11,SYK,SH2B2,PIK3R6,PIK3CB,PIK3CD
Insulin Receptor Signaling	3.98	0.374	0.137	RAF1,JAK1,SGK1,PIK3R1,SOS2,NCK1,PIK3R4,SCNN1A,FGFR3,GYS1,PIK3CG,FGFR4,MAPK3,GSK3B,ATM,PIK3C2B,RPS6KB1,CRKL,FGFR1,RALB,FGFR2,EIF2B3,GYS2,RHOQ,GAB1,PTPN11,PRKACA,PIK3R6,EIF2B5,PIK3CD,FYN,EIF2B4,CRK,KLB,OCRL,EIF2B2,EIF4E,EIF4EBP1,SHC1,PPP1R10,PDE3B,INPP5B,PTPN1,FOXO3,AKT3,STX4,MAP2K1,NRAS,PIK3C2A,PRKAR2B,FOXO1,SYNJ1,SH2B2,PRKAG2,PIK3CB
Glioma Signaling	3.97	0.392	-2.777	RAF1,CAMK1,CAMK4,CAMK1D,PDGFA,PIK3R1,SOS2,CDK4,PIK3R4,CCND1,PDGFC,KLB,FGFR3,SHC1,CAMK2D,IGF1,PIK3CG,FGFR4,MAPK3,PDGFRA,E2F5,AKT3,MAP2K1,ATM,PDGFRB,EGFR,PIK3C2B,E2F4,NRAS,PRKCQ,PIK3C2A,FGFR1,RALB,FGFR2,IGF2R,SIN3A,CALM1 (includes others),GAB1,PTPN11,PRKCD,PLCG2,PIK3R6,TGFA,PIK3CB,PIK3CD,PDGFD,CAMK2G
Renin-Angiotensin Signaling	3.95	0.386	-3.429	RAF1,PTK2B,PIK3R1,SOS2,NFKB1,PIK3R4,SHE,KLB,FGFR3,SHC1,PAK1,CCL2,PIK3CG,MAPK3,FGFR4,ADCY8,MAP2K1,AGT,ATM,PIK3C2B,PAK4,PTPN6,NRAS,PRKCQ,PIK3C2A,FGFR1,MAP3K1,RALB,ADCY3,ADCY6,FGFR2,MAPK9,NFKB2,PRKAR2B,PTPN11,GAB1,PAK3,PLCG2,PRKCD,ITPR3,PRKACA,PRKAG2,PIK3R6,PIK3CB,PIK3CD,PTGER2,ELK1,TNF,AGTR1
Estrogen Receptor Signaling	3.93	0.381	NaN	MED13,RAF1,POLR2F,TAF11,POLR2D,SOS2,MNAT1,DDX5,CDK8,NR0B2,MAPK3,MED21,TAF9,PELP1,MED1,CDK7,NR0B1,RALB,RBFOX2,GTF2F1,PCK1,TAF4B,SPEN,NCOA1,GTF2H1,ESR1,GTF2F2,POLR2B,NR3C1,SMARCA4,SHC1,GTF2B,POLR2C,KAT2B,MED15,MAP2K1,GTF2H3,TAF12,SRC,PRKDC,NRAS,MED20,TAF5L,MED30,MED6,MED27,GTF2H4,G6PC,NRIP1,MED4,PPARGC1A
ErbB2-ErbB3 Signaling	3.93	0.44	-2.959	RAF1,PIK3R1,SOS2,PIK3R4,CCND1,KLB,MYC,FGFR3,SHC1,PIK3CG,FGFR4,MAPK3,GSK3B,ERBB2,STAT5B,MAP2K1,ATM,PIK3C2B,STAT5A,NRAS,PIK3C2A,FGFR1,TYK2,RALB,FGFR2,NRG4,GAB1,PTPN11,FOXO1,PIK3R6,PIK3CB,PIK3CD,ELK1
Production of Nitric Oxide and Reactive Oxygen Species in Macrophages	3.88	0.351	-2.321	PPARA,MAP3K11,JAK1,PPP2CA,PIK3R1,ARG2,PIK3R4,FGFR3,MAP3K10,IKBKB,PPM1J,PIK3CG,MAPK3,FGFR4,PPM1L,ATM,TNFRSF11B,RND2,MAP3K9,PIK3C2B,PTPN6,PRKCQ,FGFR1,MAP3K13,TYK2,FGFR2,RHOJ,NCF4,NFKB2,IRF1,RHOQ,GAB1,PTPN11,PPP2R3A,PLCG2,PRKCD,PIK3R6,PIK3CD,TNF,FNBP1,APOA4,PPP2R2A,NFKBIE,NFKB1,KLB,RHOH,NFKBIA,PPP1R10,RHOT1,RHOD,NGFR,RHOU,AKT3,S100A8,CHUK,TNFRSF1B,MAP2K1,PIK3C2A,TNFRSF1A,PPP2R5D,MAP3K1,IFNGR2,MAPK9,…
Hepatic Cholestasis	3.86	0.365	NaN	ABCG8,PPARA,LIF,IL6,CYP8B1,IL1R2,IKBKB,NR0B2,TGFB1,FGFR4,PPRC1,RARA,ABCB11,HNF4A,IL1RAP,TNFRSF11B,CXCL8,CYP7B1,TJP2,PRKCQ,NR1H3,NFKB2,IL33,IL18,PRKCD,PRKACA,TGFB3,ESR1,TNF,ABCG5,SLC10A1,NR1H4,IL1RL1,NFKBIE,SLC22A7,NFKB1,IRAK1,NFKBIA,NGFR,IL17D,CYP7A1,TGFB2,CHUK,TNFRSF1B,ADCY8,MAP4K2,TNFRSF1A,ADCY3,ADCY6,MAPK9,IL1R1,IL13,TRAF2,PRKAR2B,SREBF1,PRKAG2,TIRAP,IRAK2
NGF Signaling	3.83	0.384	-2.48	RAF1,MAP3K11,PIK3R1,SOS2,TRIO,CRK,PIK3R4,NFKB1,KLB,FGFR3,SHC1,IKBKB,MAP3K10,NGFR,PIK3CG,MAPK3,FGFR4,TRAF4,CREB1,AKT3,CHUK,SMPD3,MAP2K1,ATM,MAP3K9,PIK3C2B,RPS6KB1,NRAS,PIK3C2A,FGFR1,MAP3K13,MAP3K1,RALB,CREB3L3,MAPK9,FGFR2,RPS6KA5,CREB3L4,NFKB2,GAB1,PTPN11,PRKCD,PLCG2,PIK3R6,PIK3CB,PIK3CD,MAP3K8,ELK1
Relaxin Signaling	3.83	0.365	-2.082	PDE3A,PIK3R1,PIK3R4,NOS3,FGFR3,GDE1,PIK3CG,FGFR4,MAPK3,TDP2,GNA13,GUCY1B1,ATM,FICD,PIK3C2B,GUCY1A1,FGFR1,GNG2,FGFR2,NFKB2,PDE4B,GNG3,NPR3,GAB1,PTPN11,RXFP1,NPR1,PDE1B,PRKACA,PIK3R6,GNB2,PIK3CD,PDE6D,PDE7A,NFKBIE,GNA11,PDE4A,PDE1A,NFKB1,KLB,NFKBIA,PDE3B,CREB1,AKT3,PDE4D,GNB1L,ADCY8,MAP2K1,GNAS,PIK3C2A,PDE9A,ADCY3,ADCY6,PRKAR2B,PRKAG2,PIK3CB,ELK1
Regulation of eIF4 and p70S6K Signaling	3.83	0.362	-2.197	RAF1,PPP2CA,PIK3R1,SOS2,EIF4A2,PIK3R4,EIF2A,FGFR3,ITGA3,EIF1,EIF4EBP3,EIF3B,EIF3D,PPM1J,PIK3CG,FGFR4,MAPK3,PPM1L,ATM,PIK3C2B,RPS6KB1,FGFR1,RALB,ITGA5,FGFR2,EIF2B3,EIF2S2,GAB1,PTPN11,PPP2R3A,EIF4A3,PIK3R6,EIF2B5,PIK3CD,EIF2B4,EIF4EBP2,PPP2R2A,EIF2S1,KLB,EIF2B2,EIF4E,EIF4EBP1,SHC1,EIF3A,AKT3,RPS5,MAP2K1,NRAS,PIK3C2A,PPP2R5D,ITGA2,AGO2,EIF3J,PPP2R5A,EIF3G,AGO3,EIF4A1,PIK3CB,EIF1AX
Glioma Invasiveness Signaling	3.81	0.434	-2.959	PIK3R1,PIK3R4,RHOH,KLB,ITGB3,FGFR3,RHOD,RHOT1,PIK3CG,FGFR4,MAPK3,RHOU,ATM,RND2,TIMP3,PIK3C2B,NRAS,PIK3C2A,FGFR1,RALB,FGFR2,PLAUR,RHOJ,RHOV,RHOQ,GAB1,PTPN11,CD44,PIK3R6,PIK3CB,PIK3CD,PLAU,FNBP1
Semaphorin Signaling in Neurons	3.74	0.481	NaN	RND2,PLXNA1,FYN,PAK4,ARHGEF12,RND1,RHOJ,LIMK2,DPYSL5,RHOH,LIMK1,SEMA3A,RHOV,PAK1,SEMA4D,RHOQ,PAK3,RHOT1,RHOD,MAPK3,RHOU,PLXNB1,ARHGAP1,FNBP1,SEMA7A
Aldosterone Signaling in Epithelial Cells	3.71	0.357	-1.915	RAF1,HSPA14,SGK1,PIK3R1,SOS2,PIP4K2B,HSPA5,PIK3R4,SCNN1A,FGFR3,HSPA4,DNAJC28,PIK3CG,MAPK3,FGFR4,PLCL1,ATM,PIK3C2B,PRKCQ,DNAJB12,DNAJC9,FGFR1,DNAJC27,HSPA9,FGFR2,DNAJC2,HSPA8,GAB1,PTPN11,PIP5K1C,DUSP1,PLCG2,PRKCD,ITPR3,PIK3R6,HSPA13,DNAJC18,HSP90AA1,NR3C2,PIK3CD,DNAJB6,PIP4K2A,HSPB8,DNAJA1,KLB,PLCH1,HSPE1,DNAJB1,MAP2K1,HSPB6,PIK3C2A,HSPH1,HSPD1,DNAJB9,HSPA2,DNAJC11,DNAJC21,PLCB4,PIK3CB,DNAJB5
NF-κB Activation by Viruses	3.7	0.409	-2.795	RAF1,CCR5,PIK3R1,NFKBIE,PIK3R4,NFKB1,KLB,ITGB3,FGFR3,IKBKB,ITGA3,NFKBIA,PIK3CG,FGFR4,MAPK3,AKT3,CHUK,ATM,PIK3C2B,NRAS,PRKCQ,PIK3C2A,FGFR1,MAP3K1,ITGA2,RALB,ITGA5,FGFR2,NFKB2,ITGAL,TRAF2,GAB1,PTPN11,PRKCD,PIK3R6,PIK3CB,ITGA1,PIK3CD
Role of Tissue Factor in Cancer	3.7	0.377	NaN	FYN,CTGF,PTK2B,PIK3R1,GNA11,LIMK2,PIK3R4,KLB,EIF4E,ITGB3,LIMK1,FGFR3,PAK1,ITGA3,ARRB1,PIK3CG,MAPK3,FGFR4,HCK,AKT3,FGB,GNA13,STAT5B,ATM,EGFR,STAT5A,RPS6KB1,SRC,PIK3C2B,CXCL8,P4HB,NRAS,PIK3C2A,FGFR1,RALB,PLAUR,FGFR2,VEGFC,RPS6KA5,F10,PTPN11,GAB1,CSF1,PDXP,LYN,PIK3R6,PIK3CD,PIK3CB,CYR61
Melanocyte Development and Pigmentation Signaling	3.7	0.398	-2.214	RAF1,PIK3R1,SOS2,CRK,PIK3R4,KLB,FGFR3,SHC1,PIK3CG,MAPK3,FGFR4,CREB1,KIT,ADCY8,MAP2K1,ATM,PIK3C2B,SRC,RPS6KB1,PTPN6,GNAS,NRAS,PIK3C2A,FGFR1,RALB,ADCY3,CREB3L3,ADCY6,FGFR2,RPS6KA5,CREB3L4,PRKAR2B,GAB1,PTPN11,PLCG2,SH2B2,PRKACA,PRKAG2,PIK3R6,PIK3CB,PIK3CD
Iron homeostasis signaling pathway	3.69	0.372	NaN	JAK1,ABCB10,BMP4,PCBP1,ATP6V1C1,SMAD3,ACO2,NARFL,IL6,CD163,ARNT,FLVCR1,CIAO1,MAPK3,SMAD1,PDGFRB,SMAD2,STAT5A,HIF3A,NUBP1,TYK2,HSPA9,HMOX2,BMP10,SKP2,ATP6V1H,HFE,PDGFA,CUL1,BMPR2,SMAD5,HMOX1,FXN,PDGFRA,ATP6V1G3,SLC40A1,ACO1,STAT5B,FAM96B,EGFR,BMP1,CREB3L3,BMP5,ATP6V0A1,ATP6V1E1,SLC48A1,ATP6V1F,ATP6V0A2,NUBP2,BTRC,LRP1
Acute Phase Response Signaling	3.66	0.352	0.283	SOCS1,RAF1,ITIH3,PIK3R1,SOS2,IL6,IKBKB,ITIH2,APCS,PIK3CG,MAPK3,FGB,NOLC1,SERPINE1,IL1RAP,TNFRSF11B,C3,RALB,NFKB2,TCF3,HMOX2,IL33,IL18,PTPN11,PIK3CD,HRG,TNF,IL6ST,MAP2K6,ECSIT,TCF4,FN1,NFKBIE,C9,NFKB1,NR3C1,IRAK1,SERPIND1,SHC1,HMOX1,TRADD,NFKBIA,NGFR,AKT3,CHUK,TNFRSF1B,MAP2K1,AGT,NRAS,TNFRSF1A,MAP3K1,AHSG,MAPK9,CEBPB,IL1R1,SAA4,SERPINF2,TRAF2,CRP,PIK3CB,RBP5,ELK1
EGF Signaling	3.64	0.441	-1.095	RAF1,JAK1,PIK3R1,SOS2,PIK3R4,KLB,FGFR3,SHC1,PIK3CG,FGFR4,MAPK3,AKT3,MAP2K1,EGFR,ATM,PIK3C2B,RPS6KB1,SRC,PIK3C2A,FGFR1,MAP3K1,FGFR2,CSNK2A2,GAB1,PTPN11,ITPR3,PIK3R6,PIK3CB,PIK3CD,ELK1
ErbB Signaling	3.6	0.394	-2.214	MAP2K6,RAF1,PIK3R1,SOS2,NCK1,PIK3R4,KLB,FGFR3,SHC1,PAK1,PIK3CG,FGFR4,MAPK3,GSK3B,ERBB2,MAP2K1,ATM,EGFR,PIK3C2B,RPS6KB1,PAK4,NRAS,PRKCQ,PIK3C2A,FGFR1,RALB,NRG4,FGFR2,MAPK9,GAB1,PAK3,PTPN11,FOXO1,PRKCD,PLCG2,TGFA,PIK3R6,PIK3CB,PIK3CD,ELK1,EREG
IGF-1 Signaling	3.57	0.387	-2.058	SOCS1,RAF1,IGFBP4,JAK1,CTGF,PIK3R1,SOS2,PIK3R4,KLB,FGFR3,YWHAQ,SHC1,IGF1,PIK3CG,MAPK3,FGFR4,FOXO3,AKT3,MAP2K1,ATM,PIK3C2B,RPS6KB1,PXN,NRAS,PIK3C2A,FGFR1,RALB,YWHAZ,FGFR2,CSNK2A2,NOV,PRKAR2B,FOXO1,GAB1,PTPN11,PRKACA,PIK3R6,PRKAG2,IGFBP3,PIK3CB,PIK3CD,CYR61,ELK1
PI3K Signaling in B Lymphocytes	3.57	0.37	-2.949	RAF1,NFATC3,PIK3R1,PLEKHA3,IKBKB,CAMK2D,MAPK3,PIK3CG,PLCL1,C3,ATF3,RALB,MALT1,NFKB2,CD180,CD40,SYK,PLCG2,ITPR3,VAV1,PIK3AP1,PIK3CD,CAMK2G,BLNK,FYN,CAMK4,ATF5,NFKBIE,ATF6,NFKB1,PLCH1,NFATC1,NFKBIA,FOXO3,CREB1,AKT3,CHUK,MAP2K1,PPP3CA,NRAS,NFATC4,CALM1 (includes others),PLCB4,DAPP1,SH2B2,LYN,NFATC2,PIK3CB,PLEKHA1,ELK1
CD28 Signaling in T Helper Cells	3.53	0.371	-3.202	CD247,FYN,CAMK4,CD3E,NFATC3,PIK3R1,NFKBIE,ARPC5,NFKB1,PIK3R4,KLB,NFATC1,FGFR3,IKBKB,PAK1,NFKBIA,PIK3CG,FGFR4,AKT3,CHUK,MAP2K1,PPP3CA,ATM,ITK,PIK3C2B,PTPN6,PRKCQ,PIK3C2A,CSK,FGFR1,MAP3K1,FGFR2,MAPK9,NFATC4,MALT1,NFKB2,CD3D,CALM1 (includes others),PTPN11,GAB1,CARD11,SYK,ITPR3,PIK3R6,NFATC2,HLA-DOB,PIK3CB,PIK3CD,VAV1
Ephrin Receptor Signaling	3.52	0.348	-2.655	RAF1,EPHB2,WASL,SOS2,ARPC5,LIMK2,NCK1,LIMK1,PAK1,ITGA3,PIK3CG,MAPK3,VEGFD,GNA13,EPHA7,EFNA2,NGEF,CRKL,EPHA1,GNG2,RALB,VEGFC,ITGA5,CREB3L4,GNG3,PTPN11,GNB2,PDGFD,EPHA2,FYN,PDGFA,GNA11,VEGFB,EPHA4,CRK,PDGFC,BCAR1,SHC1,EFNB2,SORBS1,EFNB1,CREB1,AKT3,GNB1L,MAP2K1,SRC,PAK4,PXN,EPHB4,GNAS,NRAS,ANGPT1,CXCR4,ITGA2,CREB3L3,EPHA3,EFNA4,FGF1,EFNA1,PAK3,ABI1,ADAM10
Role of NFAT in Cardiac Hypertrophy	3.51	0.335	-3.447	RAF1,CAMK1,LIF,CAMK1D,PIK3R1,SOS2,HDAC10,IL6,PIK3R4,HDAC6,FGFR3,TGFBR2,CAMK2D,TGFB1,PIK3CG,MAPK3,FGFR4,GSK3B,PLCL1,ATM,PIK3C2B,PRKCQ,HDAC2,FGFR1,GNG2,RALB,FGFR2,GNG3,MEF2B,GAB1,PTPN11,PLCG2,PRKCD,ITPR3,PRKACA,TGFB3,PIK3R6,GNB2,RCAN3,PIK3CD,SLC8A1,CAMK2G,IL6ST,MAP2K6,CAMK4,CACNB3,KLB,PLCH1,SHC1,IGF1,TGFB2,AKT3,ADCY8,GNB1L,MAP2K1,PPP3CA,SRC,GNAS,NRAS,PIK3C2A,ADCY3,MAP3K1,MEF2A,ADCY6,MAPK9,NFATC4,CA…
iCOS-iCOSL Signaling in T Helper Cells	3.51	0.377	-3.244	CD247,CAMK4,CD3E,NFATC3,NFKBIE,PIK3R1,PIK3R4,NFKB1,PLEKHA3,KLB,NFATC1,FGFR3,SHC1,IKBKB,CAMK2D,NFKBIA,PIK3CG,FGFR4,AKT3,CHUK,PPP3CA,ATM,ITK,PIK3C2B,IL2RG,PRKCQ,PIK3C2A,CSK,FGFR1,FGFR2,NFKB2,NFATC4,CD3D,CALM1 (includes others),GAB1,CD40,PTPN11,ITPR3,PIK3R6,HLA-DOB,NFATC2,VAV1,PIK3CB,PIK3CD,PLEKHA1,CAMK2G
Factors Promoting Cardiogenesis in Vertebrates	3.48	0.402	NaN	TCF4,BMP4,BMPR2,SMAD5,FZD1,TGFBR2,TGFB1,TGFB2,GSK3B,CTNNB1,SMAD1,FZD2,BMP1,SMAD2,LRP5,PRKCQ,DVL1,ACVR1,MYH7,TCF7L1,TCF3,BMP5,BMP10,FZD8,FZD4,PRKCD,FZD6,TGFB3,MEF2C,FZD5,LEF1,DKK1,CDK2,GATA4,LRP1,TCF7L2,FZD7
IL-3 Signaling	3.45	0.404	-2.333	RAF1,JAK1,PIK3R1,PIK3R4,KLB,FGFR3,SHC1,PAK1,PIK3CG,FGFR4,MAPK3,AKT3,STAT5B,MAP2K1,PPP3CA,ATM,STAT6,PIK3C2B,STAT5A,PTPN6,NRAS,PRKCQ,PIK3C2A,FGFR1,CRKL,RALB,FGFR2,CSF2RB,GAB1,PTPN11,FOXO1,PRKCD,PIK3R6,PIK3CB,PIK3CD,ELK1
Prolactin Signaling	3.45	0.404	-3.087	SOCS1,FYN,RAF1,PIK3R1,SOS2,PIK3R4,NR3C1,KLB,MYC,FGFR3,SHC1,PIK3CG,FGFR4,MAPK3,PRLR,STAT5B,MAP2K1,ATM,PIK3C2B,STAT5A,NRAS,PRKCQ,PIK3C2A,FGFR1,RALB,FGFR2,CEBPB,IRF1,GAB1,PTPN11,PRKCD,PLCG2,PIK3R6,PIK3CB,PIK3CD,TCF7
Hepatic Fibrosis / Hepatic Stellate Cell Activation	3.4	0.342	NaN	CCR5,MYH9,CTGF,LHX2,SMAD3,KLF6,COL8A1,IL6,IL1R2,TGFBR2,TGFB1,LAMA1,VEGFD,SERPINE1,KLF12,IL1RAP,COL27A1,PDGFRB,TNFRSF11B,SMAD2,CXCL8,FGFR1,VEGFC,FGFR2,MYH7,NFKB2,COL13A1,CD40,TGFB3,IGFBP3,IL10RA,PDGFD,TNF,IFNAR1,AGTR1,IGFBP4,ICAM1,FN1,PDGFA,IL1RL1,VEGFB,NFKB1,PDGFC,COL15A1,CCL2,IGF1,NGFR,HGF,PDGFRA,TGFB2,TNFRSF1B,AGT,EGFR,TNFRSF1A,FLT4,IFNGR2,COL4A3BP,IL1R1,FGF1,COL5A3,CSF1,TGFA,EDNRA,KDR
Prostate Cancer Signaling	3.38	0.388	NaN	RAF1,NFKBIE,PIK3R1,SOS2,PIK3R4,NFKB1,CCND1,KLB,FGFR3,AR,NFKBIA,PIK3CG,FGFR4,MAPK3,CREB1,AKT3,CHUK,GSK3B,CTNNB1,MAP2K1,ATM,PIK3C2B,NRAS,PIK3C2A,FGFR1,RALB,CREB3L3,FGFR2,CREB3L4,NFKB2,SIN3A,GAB1,PTPN11,FOXO1,PIK3R6,HSP90AA1,LEF1,PIK3CB,PIK3CD,CDK2
Pyridoxal 5'-phosphate Salvage Pathway	3.37	0.438	-0.756	MAP2K6,SGK1,CDK4,LIMK2,TTK,IRAK1,LIMK1,PAK1,CDK8,PIM1,PRPF4B,MAPK3,MAP2K1,CDK18,MAP3K9,DAPK1,PRKCQ,CDK7,MAPK9,GRK5,PAK3,PRKCD,MAP3K8,G6PC,NEK2,ADPGK,MAK,CDK2
SAPK/JNK Signaling	3.37	0.382	-1.406	MAP3K11,NFATC3,PIK3R1,SOS2,CRK,PIK3R4,KLB,NFATC1,FGFR3,SHC1,TRADD,MAP3K10,GADD45A,PIK3CG,DUSP10,FGFR4,GNA13,ATM,MAP4K2,MAP3K9,PIK3C2B,NRAS,PIK3C2A,CRKL,FGFR1,MAP3K13,GNG2,MAP3K1,RALB,FGFR2,MAPK9,MAPK8IP3,MAP4K3,MINK1,DAXX,TRAF2,GAB1,PTPN11,PIK3R6,PIK3CB,PIK3CD,ELK1
Telomerase Signaling	3.35	0.376	-1.441	RAF1,PPP2R2A,PPP2CA,PIK3R1,TERT,SOS2,HDAC10,PIK3R4,KLB,HDAC6,MYC,FGFR3,SHC1,ELF3,PPM1J,PIK3CG,FGFR4,MAPK3,PPM1L,AKT3,MAP2K1,ATM,EGFR,ETS1,PIK3C2B,IL2RG,NRAS,HDAC2,PIK3C2A,PPP2R5D,FGFR1,DKC1,RALB,FGFR2,PPP2R5A,TERF2,GAB1,PTPN11,PPP2R3A,PIK3R6,HSP90AA1,TINF2,PIK3CB,PIK3CD
ErbB4 Signaling	3.22	0.41	-3.024	RAF1,ADAM17,PIK3R1,SOS2,NCSTN,PSEN2,PIK3R4,KLB,FGFR3,SHC1,PIK3CG,FGFR4,MAPK3,MAP2K1,ATM,PIK3C2B,NRAS,PRKCQ,YAP1,PIK3C2A,FGFR1,RALB,FGFR2,NRG4,GAB1,PTPN11,PRKCD,PLCG2,APH1A,PIK3R6,PIK3CB,PIK3CD
Type II Diabetes Mellitus Signaling	3.22	0.353	-1.982	SOCS1,SLC27A2,PRKAB1,PIK3R1,PIK3R4,SLC27A4,FGFR3,IKBKB,FGFR4,MAPK3,PIK3CG,NSMAF,TNFRSF11B,ATM,PIK3C2B,ACSL3,PRKCQ,FGFR1,FGFR2,NFKB2,GAB1,PTPN11,PRKCD,PIK3R6,PIK3CD,ADIPOR2,TNF,PKLR,NFKBIE,PKM,CACNB3,NFKB1,KLB,TRADD,SLC27A5,NFKBIA,NGFR,SLC2A2,AKT3,ACSL4,CHUK,TNFRSF1B,SMPD3,PIK3C2A,TNFRSF1A,MAP3K1,MAPK9,CEBPB,TRAF2,SH2B2,PRKAG2,PIK3CB,ACSL1
Unfolded protein response	3.18	0.446	NaN	DDIT3,HSPA14,INSIG1,ERN1,CEBPD,CEBPZ,ATF6,HSPA5,EIF2A,HSPA4,UBXN4,DNAJA2,NFE2L2,AMFR,P4HB,HSPH1,HSPA9,CEBPB,DNAJB9,HSPA2,HSPA8,TRAF2,SREBF1,ERO1B,EIF2AK3
Xenobiotic Metabolism Signaling	3.18	0.312	NaN	RAF1,CAMK1,MAP3K11,CAMK1D,PPP2CA,PIK3R1,MAF,GCLC,IL6,PIK3R4,CHST15,ARNT,FGFR3,CHST2,HS6ST1,MAP3K10,CAMK2D,PPM1J,PIK3CG,MAPK3,ALDH3A2,FGFR4,PPM1L,CHST11,HS3ST1,SULT1C3,FMO4,AHR,ATM,MAP3K9,ALDH1B1,PIK3C2B,PRKCQ,MED1,MAP3K13,CES3,FGFR1,RALB,ALDH8A1,FGFR2,NFKB2,PTPN11,GAB1,PPP2R3A,SMOX,PRKCD,PIK3R6,NCOA1,HSP90AA1,PIK3CD,CHST13,TNF,NDST1,MAP2K5,CAMK2G,MAP2K6,ALDH4A1,CAMK4,SULT1C4,PPP2R2A,CHST7,NFKB1,F…
Breast Cancer Regulation by Stathmin1	3.16	0.33	NaN	RAF1,TUBA1B,CAMK1,CAMK1D,PPP2CA,PIK3R1,SOS2,LIMK2,PIK3R4,LIMK1,FGFR3,PAK1,CAMK2D,PPM1J,PIK3CG,MAPK3,FGFR4,PPM1L,GNA13,ATM,PIK3C2B,E2F4,PRKCQ,FGFR1,GNG2,RALB,FGFR2,GNG3,GAB1,PTPN11,PPP2R3A,PRKCD,ITPR3,ARHGEF6,PRKACA,PIK3R6,GNB2,PIK3CD,ARHGEF9,CDK2,CAMK2G,CAMK4,PPP2R2A,KLB,SHC1,PPP1R10,TUBA8,E2F5,TUBB4A,ARHGEF2,ARHGEF3,ADCY8,GNB1L,MAP2K1,GNAS,NRAS,ARHGEF12,PIK3C2A,PPP2R5D,ADCY3,ADCY6,PPP2R5A,CALM1 …
CXCR4 Signaling	3.15	0.343	-2.06	RAF1,PIK3R1,PIK3R4,FGFR3,PAK1,PIK3CG,FGFR4,MAPK3,GNA13,ATM,RND2,PIK3C2B,PRKCQ,FGFR1,GNG2,RALB,FGFR2,RHOJ,GNG3,RHOQ,GAB1,PTPN11,PRKCD,ITPR3,PIK3R6,GNB2,PIK3CD,ELMO2,FNBP1,GNA11,CRK,KLB,BCAR1,RHOH,RHOT1,RHOD,RHOU,AKT3,GNB1L,ADCY8,MAP2K1,SRC,PAK4,PXN,GNAS,NRAS,PIK3C2A,CXCR4,MYLPF,ADCY3,ADCY6,MAPK9,PLCB4,RHOV,PAK3,LYN,PIK3CB,ELK1
Role of NFAT in Regulation of the Immune Response	3.14	0.335	-4.009	CD247,RAF1,CD3E,NFATC3,PIK3R1,SOS2,FCER1A,PIK3R4,FGFR3,IKBKB,PIK3CG,FGFR4,MAPK3,GNA13,GSK3B,ATM,ITK,PIK3C2B,PRKCQ,FGFR1,GNG2,RALB,FGFR2,NFKB2,GNG3,MEF2B,GAB1,PTPN11,PLCG2,SYK,ITPR3,PIK3R6,GNB2,RCAN3,PIK3CD,BLNK,FYN,CAMK4,NFKBIE,GNA11,NFKB1,KLB,NFATC1,NFKBIA,AKT3,CHUK,GNB1L,MAP2K1,PPP3CA,GNAS,NRAS,PIK3C2A,MEF2A,NFATC4,CD3D,CALM1 (includes others),PLCB4,LYN,MS4A2,HLA-DOB,NFATC2,MEF2C,PIK3CB,GATA4
p70S6K Signaling	3.14	0.358	-1.896	RAF1,JAK1,PPP2R2A,PPP2CA,PIK3R1,SOS2,PIK3R4,KLB,PLCH1,FGFR3,YWHAQ,SHC1,PPM1J,PIK3CG,MAPK3,FGFR4,PPM1L,AKT3,EEF2K,PLCL1,MAP2K1,AGT,ATM,EGFR,RPS6KB1,SRC,PIK3C2B,IL2RG,NRAS,PRKCQ,PIK3C2A,PPP2R5D,FGFR1,RALB,YWHAZ,FGFR2,PPP2R5A,PLCB4,PTPN11,GAB1,PPP2R3A,PLCG2,PRKCD,SYK,LYN,PIK3R6,PIK3CD,PIK3CB,AGTR1
D-myo-inositol-5-phosphate Metabolism	3.14	0.346	-2.673	MINPP1,PTPN23,MTMR9,PIP4K2B,PPP4C,MTMR8,SACM1L,PTPRO,PPP1R13B,ACP6,SGPP2,DUSP28,PTPN6,PIP4P1,PPTC7,FIG4,PLPP6,MTMR4,PTPN11,PPP2R3A,DUSP1,PLCG2,PPM1H,SGPP1,PPP5C,PIP4K2A,PPP1R12C,NUDT3,PPIP5K1,STYX,HACD2,PTPN12,OCRL,UBLCP1,PLCH1,PXYLP1,CDC25B,CA3,DUSP5,PTPRJ,DUSP10,INPP5B,PTPN1,PALD1,ALPL,PPP3CA,WBP11,PPP1R8,PPP2R5D,PPP2R5A,PLCB4,SYNJ1,PDXP,PPP1R16B,PTPN22,DUSP16
Wnt/Ca+ pathway	3.11	0.429	-2.502	NFATC3,FZD1,NFKB1,NFATC1,PLCH1,CREB1,GSK3B,PLCL1,FZD2,PPP3CA,CREB3L3,DVL1,CREB3L4,NFATC4,NFKB2,FZD8,DVL2,PLCB4,FZD4,PLCG2,FZD6,NFATC2,FZD5,DVL3,PDE6D,FZD7,WNT5A
Adrenomedullin signaling pathway	3.11	0.332	-2.605	RAF1,PIK3R1,SOS2,KCNN2,NOS3,PIK3R4,ARNT,FGFR3,PIK3CG,MAPK3,FGFR4,GSK3B,PLCL1,GUCY1B1,ATM,PIK3C2B,CALCRL,C3,GUCY1A1,FGFR1,RALB,FGFR2,NFKB2,IL33,IL18,MAX,NPR3,GAB1,PTPN11,PLCG2,NPR1,ITPR3,PRKACA,PIK3R6,PIK3CD,TNF,MAP2K5,ADM,MAP2K6,CAMK4,PTK2B,GNA11,MYLK,NFKB1,SHE,KLB,PLCH1,GPR182,SHC1,AKT3,ADCY8,MAP2K1,GNAS,NRAS,PIK3C2A,CSK,ADCY3,ADCY6,MAPK9,CEBPB,CALM1 (includes others),PLCB4,PRKAR2B,PRKAG2,PIK3CB…
Estrogen-Dependent Breast Cancer Signaling	3.09	0.395	-2.611	PIK3R1,TERT,PIK3R4,NFKB1,CCND1,KLB,FGFR3,IGF1,PIK3CG,FGFR4,MAPK3,CREB1,AKT3,STAT5B,EGFR,ATM,PIK3C2B,STAT5A,SRC,NRAS,PIK3C2A,FGFR1,RALB,CREB3L3,FGFR2,CREB3L4,NFKB2,GAB1,PTPN11,PIK3R6,PIK3CD,PIK3CB,ELK1,ESR1
HIPPO signaling	3.09	0.395	0.626	SAV1,FAT4,PPP2CA,PPP2R2A,SMAD3,CUL1,DLG2,NF2,FRMD6,SMAD5,YWHAQ,STK4,TEAD1,PPP1R10,PPM1J,PPM1L,SMAD1,TEAD2,AMOT,SMAD2,TJP2,YAP1,PPP2R5D,YWHAZ,STK3,TP53BP2,PPP2R5A,SKP2,DLG5,PPP2R3A,CD44,TEAD3,BTRC,PARD3
FLT3 Signaling in Hematopoietic Progenitor Cells	3.07	0.387	-2.667	RAF1,PIK3R1,SOS2,PIK3R4,KLB,EIF4E,EIF4EBP1,FGFR3,SHC1,PIK3CG,FGFR4,MAPK3,CREB1,AKT3,STAT5B,MAP2K1,ATM,STAT6,PIK3C2B,STAT5A,RPS6KB1,NRAS,PIK3C2A,FGFR1,RALB,CREB3L3,FGFR2,RPS6KA5,CREB3L4,GAB1,PTPN11,PIK3R6,STAT2,PIK3CB,PIK3CD,ELK1
PEDF Signaling	3.07	0.387	-2.744	RAF1,TCF4,NFKBIE,PIK3R1,PIK3R4,NFKB1,KLB,FGFR3,IKBKB,NFKBIA,PIK3CG,FGFR4,MAPK3,AKT3,CHUK,ATM,PIK3C2B,ARHGAP22,NRAS,PIK3C2A,FGFR1,RALB,FGFR2,NFKB2,TCF7L1,HNF1B,GAB1,PTPN11,PIK3R6,PIK3CB,PIK3CD,CFLAR,TCF7,ELK1,TCF7L2,CASP7
Non-Small Cell Lung Cancer Signaling	3.06	0.398	-1.826	RAF1,PIK3R1,SOS2,CDK4,PIK3R4,CCND1,KLB,FGFR3,STK4,PIK3CG,FGFR4,MAPK3,RARB,FOXO3,AKT3,ERBB2,MAP2K1,EGFR,ATM,PIK3C2B,NRAS,PIK3C2A,FGFR1,RALB,FGFR2,SIN3A,GAB1,PTPN11,ITPR3,PIK3R6,TGFA,PIK3CD,PIK3CB
eNOS Signaling	3.03	0.339	-3.96	PRKAB1,HSPA14,PIK3R1,AQP8,HSPA5,PIK3R4,NOS3,FGFR3,HSPA4,NOSIP,PIK3CG,FGFR4,CAV1,VEGFD,GUCY1B1,DNM2,ATM,PIK3C2B,PRKCQ,GUCY1A1,FGFR1,HSPA9,VEGFC,FGFR2,HSPA8,AQP9,GAB1,PTPN11,PLCG2,PRKCD,ITPR3,PRKACA,PIK3R6,HSP90AA1,PIK3CD,CHRNA2,ESR1,CAMK4,VEGFB,PDGFC,KLB,AQP3,AKT3,ADCY8,GNAS,PIK3C2A,AQP11,ADCY3,FLT4,ADCY6,HSPA2,NOSTRIN,CALM1 (includes others),LPAR6,PRKAR2B,PRKAG2,PIK3CB,KDR
PTEN Signaling	2.99	0.36	1.508	RAF1,PIK3R1,SOS2,BMPR2,NFKB1,BCAR1,CCND1,OCRL,TGFBR2,FGFR3,SHC1,IKBKB,ITGA3,NGFR,PIK3CG,INPP5B,FGFR4,MAPK3,FOXO3,PDGFRA,AKT3,CHUK,GSK3B,MAP2K1,EGFR,PDGFRB,RPS6KB1,NRAS,SHARPIN,FGFR1,FLT4,RALB,ITGA2,ITGA5,FGFR2,NFKB2,IGF2R,CSNK2A2,MAGI1,FOXO1,SYNJ1,PIK3CB,PIK3CD,KDR,MAGI3
Hereditary Breast Cancer Signaling	2.93	0.347	NaN	NPM1,POLR2F,POLR2D,PIK3R1,HDAC10,DDB2,PIK3R4,CCND1,FGFR3,HDAC6,FGFR4,PIK3CG,SMARCB1,XPC,ATM,PIK3C2B,HDAC2,FGFR1,RALB,FGFR2,FANCC,SMARCD3,PALB2,GAB1,PTPN11,SMARCA2,PIK3R6,PIK3CD,PBRM1,GADD45B,GADD45G,BARD1,CDK4,POLR2B,KLB,MLH1,SMARCA4,CHEK1,RAD51,POLR2C,GADD45A,AKT3,NRAS,PIK3C2A,SMARCD1,RFC5,FANCL,NBN,MSH6,ATR,PIK3CB
Thrombopoietin Signaling	2.93	0.408	-2.785	RAF1,THPO,PIK3R1,PIK3R4,KLB,MYC,FGFR3,SHC1,FGFR4,MAPK3,PIK3CG,STAT5B,MAP2K1,ATM,STAT5A,PIK3C2B,NRAS,PRKCQ,PIK3C2A,FGFR1,RALB,FGFR2,GAB1,PTPN11,PRKCD,PLCG2,PIK3R6,PIK3CD,PIK3CB
3-phosphoinositide Degradation	2.93	0.342	-2.449	MINPP1,PTPN23,MTMR9,PPP4C,MTMR8,SACM1L,PTPRO,PPP1R13B,ACP6,SGPP2,DUSP28,PTPN6,PIP4P1,PPTC7,FIG4,PLPP6,INPP4A,MTMR4,PTPN11,PPP2R3A,DUSP1,PPM1H,SGPP1,PPP5C,PPP1R12C,NUDT3,PPIP5K1,STYX,HACD2,PTPN12,OCRL,UBLCP1,PXYLP1,CDC25B,CA3,DUSP5,PTPRJ,DUSP10,INPP5B,PTPN1,PALD1,ALPL,PPP3CA,MTMR3,WBP11,PPP1R8,INPP5E,PPP2R5D,PPP2R5A,SYNJ1,PDXP,PPP1R16B,PTPN22,DUSP16
LPS/IL-1 Mediated Inhibition of RXR Function	2.91	0.321	0.174	ABCG8,PPARA,SLC27A2,CHST15,ABCA1,SLC27A4,CHST2,IL1R2,HS6ST1,NR0B2,SCARB1,ALDH3A2,RARA,CHST11,ABCB11,HS3ST1,SULT1C3,FMO4,IL1RAP,TNFRSF11B,ALDH1B1,ACSL3,CPT1A,ALDH8A1,NR1H3,PAPSS2,IL33,IL18,SMOX,CPT2,NCOA1,CHST13,NDST1,TNF,ECSIT,ALDH4A1,ABCG5,SULT1C4,SLC10A1,NR1H4,IL1RL1,CHST7,ALAS1,FMO5,IRAK1,SLC27A5,UST,ALDH1A3,NGFR,NR1I3,CYP7A1,CHST3,ACSL4,PPARGC1B,FMO1,TNFRSF1B,SULT1C2,TNFRSF1A,MAP3K1,SLC35A2,M…
D-myo-inositol (1,4,5,6)-Tetrakisphosphate Biosynthesis	2.9	0.347	-2.263	MINPP1,PPP1R12C,MTMR9,PTPN23,NUDT3,PPIP5K1,STYX,PPP4C,HACD2,OCRL,PTPN12,PXYLP1,UBLCP1,SACM1L,MTMR8,CDC25B,CA3,DUSP5,PTPRJ,PTPRO,ACP6,INPP5B,DUSP10,PPP1R13B,SGPP2,PTPN1,PALD1,ALPL,PPP3CA,WBP11,DUSP28,PTPN6,PPP1R8,PPP2R5D,PPTC7,FIG4,PPP2R5A,PLPP6,MTMR4,SYNJ1,PTPN11,DUSP1,PPP2R3A,PPP1R16B,PDXP,PPM1H,SGPP1,PPP5C,PTPN22,DUSP16
D-myo-inositol (3,4,5,6)-tetrakisphosphate Biosynthesis	2.9	0.347	-2.263	MINPP1,PPP1R12C,MTMR9,PTPN23,NUDT3,PPIP5K1,STYX,PPP4C,HACD2,OCRL,PTPN12,PXYLP1,UBLCP1,SACM1L,MTMR8,CDC25B,CA3,DUSP5,PTPRJ,PTPRO,ACP6,INPP5B,DUSP10,PPP1R13B,SGPP2,PTPN1,PALD1,ALPL,PPP3CA,WBP11,DUSP28,PTPN6,PPP1R8,PPP2R5D,PPTC7,FIG4,PPP2R5A,PLPP6,MTMR4,SYNJ1,PTPN11,DUSP1,PPP2R3A,PPP1R16B,PDXP,PPM1H,SGPP1,PPP5C,PTPN22,DUSP16
IL-17A Signaling in Airway Cells	2.9	0.397	-1.461	JAK1,NFKBIE,PIK3R1,IL6,NFKB1,PIK3R4,KLB,FGFR3,IKBKB,NFKBIA,PIK3CG,FGFR4,MAPK3,AKT3,GSK3B,CHUK,MAP2K1,ATM,PIK3C2B,PIK3C2A,FGFR1,TYK2,FGFR2,MAPK9,NFKB2,CCL11,GAB1,PTPN11,PIK3R6,PIK3CB,PIK3CD
Role of p14/p19ARF in Tumor Suppression	2.88	0.465	0.943	NPM1,PIK3C2B,PIK3C2A,NPM3,FGFR1,PIK3R1,TTF1,FGFR2,PIK3R4,KLB,FGFR3,PTPN11,GAB1,FGFR4,PIK3CG,PIK3R6,PIK3CD,PIK3CB,POLR3D,ATM
Rac Signaling	2.88	0.358	-2.592	RAF1,MAP3K11,PTK2B,PIK3R1,ARPC5,PIP4K2B,LIMK2,PIK3R4,NFKB1,KLB,LIMK1,FGFR3,PAK1,ITGA3,ARFIP2,PIK3CG,MAPK3,FGFR4,MAP2K1,ATM,PIK3C2B,RPS6KB1,PAK4,NRAS,PIK3C2A,FGFR1,MAP3K1,ITGA2,RALB,ITGA5,FGFR2,NFKB2,MCF2L,GAB1,PAK3,PTPN11,PIP5K1C,CD44,PIK3R6,PIK3CB,PIK3CD,PARD3,ELK1,PIP4K2A
GDNF Family Ligand-Receptor Interactions	2.84	0.39	-2.335	RAF1,PIK3R1,SOS2,NCK1,PIK3R4,KLB,FGFR3,SHC1,PIK3CG,GFRA1,FGFR4,MAPK3,CREB1,DOK7,RET,MAP2K1,ATM,PIK3C2B,NRAS,PIK3C2A,FGFR1,RALB,FGFR2,MAPK9,DOK3,GAB1,PTPN11,PLCG2,ITPR3,PIK3R6,PIK3CB,PIK3CD
P2Y Purigenic Receptor Signaling Pathway	2.82	0.348	-2.534	RAF1,PIK3R1,PIK3R4,NFKB1,KLB,PLCH1,ITGB3,MYC,FGFR3,PIK3CG,MAPK3,FGFR4,CREB1,AKT3,GNB1L,ADCY8,PLCL1,MAP2K1,ATM,PIK3C2B,NRAS,PRKCQ,PIK3C2A,FGFR1,GNG2,RALB,ADCY3,CREB3L3,ADCY6,FGFR2,CREB3L4,NFKB2,GNG3,P2RY2,PLCB4,PRKAR2B,GAB1,PTPN11,PRKCD,PLCG2,PRKACA,GNB2,PRKAG2,PIK3R6,P2RY12,P2RY1,PIK3CB,PIK3CD
FGF Signaling	2.82	0.382	-2.401	MAP2K6,RAF1,PIK3R1,SOS2,CRK,PIK3R4,KLB,FGFR3,HGF,PIK3CG,FGFR4,MAPK3,CREB1,AKT3,MAP2K1,ATM,PIK3C2B,PTPN6,PIK3C2A,FGFR1,CRKL,MAP3K1,CREB3L3,FGFR2,RPS6KA5,CREB3L4,FGF1,FGF21,GAB1,PTPN11,PIK3R6,PIK3CB,PIK3CD,FGF11
Phospholipase C Signaling	2.81	0.314	-5.417	CD247,RAF1,CD3E,NFATC3,SOS2,HDAC10,HDAC6,ITGA3,PPP1R12B,MAPK3,GNA13,RALGDS,ITK,RND2,PRKCQ,HDAC2,GNG2,RALB,ITGA5,RHOJ,RAPGEF3,NFKB2,CREB3L4,GNG3,MEF2B,MARCKS,RHOQ,PLCG2,SYK,PRKCD,ITPR3,ARHGEF6,PLA2G4B,GNB2,ARHGEF9,FNBP1,BLNK,FYN,CAMK4,NFKB1,RHOH,NFATC1,SHC1,HMOX1,AHNAK,RHOT1,RHOD,GPLD1,CREB1,RHOU,ARHGEF2,ARHGEF3,ADCY8,GNB1L,MAP2K1,PPP3CA,SRC,GNAS,NRAS,ARHGEF12,MYLPF,CREB3L3,ADCY3,ITGA2,MEF2A,ADCY6…
Salvage Pathways of Pyrimidine Ribonucleotides	2.81	0.375	0	MAP2K6,UPRT,CDADC1,SGK1,CDK4,LIMK2,TTK,CDA,LIMK1,IRAK1,PAK1,CDK8,PIM1,PRPF4B,MAPK3,MAP2K1,PYCR3,CDK18,MAP3K9,APOBEC3B,DAPK1,PRKCQ,CDK7,MAPK9,GRK5,PCK1,PAK3,UPP2,PRKCD,UCK1,MAP3K8,G6PC,NEK2,ADPGK,MAK,CDK2
Cholecystokinin/Gastrin-mediated Signaling	2.75	0.364	-3.042	MAP2K6,RAF1,PTK2B,SOS2,EPHA4,BCAR1,RHOH,SHC1,RHOD,RHOT1,MAPK3,RHOU,GNA13,MAP2K1,EGFR,RND2,SRC,PXN,NRAS,PRKCQ,RALB,MEF2A,MAPK9,RHOJ,MEF2B,IL33,RHOV,IL18,PLCB4,RHOQ,PRKCD,ITPR3,CREM,MEF2C,PTGS2,ELK1,TNF,MAP2K5,FNBP1
Assembly of RNA Polymerase I Complex	2.72	0.727	NaN	POLR1C,TAF1A,POLR2F,POLR1A,POLR1B,POLR1E,TAF1C,TAF1B
14-3-3-mediated Signaling	2.71	0.346	-2.53	TUBA1B,RAF1,PIK3R1,PIK3R4,KLB,PLCH1,FGFR3,YWHAQ,SRPK2,TUBA8,PIK3CG,MAPK3,FGFR4,AKT3,TUBB4A,GSK3B,PLCL1,MAP2K1,ATM,PIK3C2B,SRC,NRAS,PRKCQ,PIK3C2A,YAP1,TNFRSF1A,STRADA,FGFR1,EDC3,RALB,YWHAZ,MAPK9,FGFR2,VIM,PLCB4,TRAF2,FOXO1,TUBB6,GAB1,PTPN11,PRKCD,PLCG2,PIK3R6,PIK3CB,PIK3CD,ELK1,TNF
Antiproliferative Role of Somatostatin Receptor 2	2.71	0.388	-2.041	PIK3R1,PIK3R4,KLB,FGFR3,PIK3CG,FGFR4,MAPK3,GNB1L,MAP2K1,GUCY1B1,ATM,PIK3C2B,SRC,PTPN6,NRAS,GUCY1A1,PIK3C2A,FGFR1,GNG2,RALB,FGFR2,GNG3,NPR3,GAB1,PTPN11,NPR1,GNB2,PIK3R6,PIK3CB,PIK3CD,ELK1
CNTF Signaling	2.71	0.4	-1.512	IL6ST,RAF1,JAK1,PIK3R1,PIK3R4,KLB,LIFR,FGFR3,PIK3CG,FGFR4,MAPK3,MAP2K1,ATM,RPS6KB1,PIK3C2B,NRAS,PIK3C2A,FGFR1,RALB,CNTFR,TYK2,FGFR2,RPS6KA5,GAB1,PTPN11,PIK3R6,PIK3CD,PIK3CB
Huntington's Disease Signaling	2.7	0.31	-1.441	POLR2F,POLR2D,HSPA14,VTI1A,SGK1,PIK3R1,SOS2,HDAC10,HSPA5,PIK3R4,UBE2S,HDAC6,FGFR3,HSPA4,MAP3K10,PIK3CG,MAPK3,FGFR4,TCERG1,DNM2,ATM,CASP10,CAPN5,PIK3C2B,PRKCQ,HDAC2,FGFR1,GNG2,HSPA9,FGFR2,GNG3,CREB3L4,HSPA8,PTPN11,GAB1,CAPN1,CASP2,PRKCD,CLTA,PIK3R6,GNB2,PSME4,CAPN2,PIK3CD,ATP5MC1,CAPN11,GNA11,RCOR2,POLR2B,KLB,SHC1,CASP6,ARFIP2,POLR2C,IGF1,CREB1,AKT3,DNAJB1,GNB1L,CAPN10,EGFR,PIK3C2A,YKT6,RCOR3,GLS,…
Renal Cell Carcinoma Signaling	2.7	0.379	-2.043	RAF1,PIK3R1,SOS2,CRK,PIK3R4,KLB,ARNT,FGFR3,PAK1,TGFB1,HGF,PIK3CG,FGFR4,MAPK3,AKT3,MAP2K1,ATM,ETS1,PIK3C2B,PAK4,NRAS,PIK3C2A,FGFR1,RALB,FGFR2,PAK3,GAB1,PTPN11,PIK3R6,TGFA,PIK3CB,PIK3CD,FH
Sertoli Cell-Sertoli Cell Junction Signaling	2.7	0.326	NaN	RAF1,TUBA1B,MAP3K11,JAM2,CLDN6,NOS3,MPP6,MAP3K10,ITGA3,MAPK3,CGN,JUP,GSK3B,GUCY1B1,ACTA1,MAP3K9,TJP2,GUCY1A1,MAP3K13,ACTN3,RALB,ITGA5,EPN2,TJP3,CDH1,CLDN23,CLDN12,JAM3,PRKACA,TGFB3,CLDN14,SPTAN1,TNF,CTNNA1,BCAR1,TUBA8,CLDN4,SORBS1,AKT3,TUBB4A,NECTIN1,CTNNB1,MAP2K1,RAB8B,SRC,NRAS,TNFRSF1A,ACTN2,MAP3K1,ITGA2,MAPK9,YBX3,F11R,PRKAR2B,TUBB6,CLDN1,PRKAG2,MAP3K8,CLDN2,ELK1
Gα12/13 Signaling	2.69	0.343	-2.064	RAF1,PTK2B,NFKBIE,PIK3R1,PIK3R4,NFKB1,KLB,CDH11,FGFR3,IKBKB,CDH7,NFKBIA,CDH3,PIK3CG,MAPK3,FGFR4,AKT3,CHUK,GNA13,CTNNB1,MAP2K1,ATM,PIK3C2B,SRC,PXN,NRAS,PIK3C2A,MYLPF,FGFR1,MAP3K1,RALB,MEF2A,MAPK9,FGFR2,NFKB2,MEF2B,TEC,LPAR6,CDH2,CDH1,GAB1,PTPN11,PIK3R6,MEF2C,VAV1,PIK3CB,PIK3CD,ELK1
Neuregulin Signaling	2.69	0.372	-1.89	RAF1,ADAM17,PIK3R1,SOS2,CRK,TMEFF2,MYC,SHC1,ITGA3,MAPK3,GRB7,AKT3,ERRFI1,ERBB2,STAT5B,MAP2K1,EGFR,STAT5A,RPS6KB1,SRC,NRAS,PRKCQ,CRKL,RALB,ITGA2,ITGA5,NRG4,PICK1,PTPN11,PRKCD,PLCG2,TGFA,HSP90AA1,ELK1,EREG
VEGF Family Ligand-Receptor Interactions	2.69	0.372	-3.212	RAF1,PIK3R1,SOS2,VEGFB,PIK3R4,NOS3,KLB,FGFR3,SHC1,PIK3CG,FGFR4,MAPK3,VEGFD,AKT3,MAP2K1,ATM,PIK3C2B,NRAS,PRKCQ,PIK3C2A,FGFR1,RALB,FLT4,FGFR2,VEGFC,PLA2G4A,GAB1,PTPN11,PRKCD,PLCG2,PLA2G4B,PIK3R6,PIK3CB,PIK3CD,KDR
IL-17 Signaling	2.65	0.374	NaN	MAP2K6,JAK1,PIK3R1,IL6,NFKB1,PIK3R4,KLB,FGFR3,CCL2,PIK3CG,FGFR4,MAPK3,AKT3,GSK3B,MAP2K1,ATM,CXCL8,PIK3C2B,NRAS,PIK3C2A,FGFR1,RALB,FGFR2,MAPK9,CEBPB,CCL11,GAB1,PTPN11,CRP,PIK3R6,PIK3CB,PIK3CD,PTGS2,ELK1
Cyclins and Cell Cycle Regulation	2.63	0.383	-0.626	RAF1,PPP2R2A,PPP2CA,CUL1,CDK4,CCNB2,HDAC10,CCND1,HDAC6,CCND3,TGFB1,PPM1J,PPM1L,TGFB2,E2F5,GSK3B,ATM,E2F4,HDAC2,PPP2R5D,CDK7,CCNB3,PPP2R5A,SIN3A,SKP2,CCND2,PPP2R3A,TGFB3,BTRC,ATR,CDK2
Melanoma Signaling	2.62	0.41	-1.633	RAF1,PIK3R1,CDK4,PIK3R4,CCND1,KLB,FGFR3,FGFR4,MAPK3,PIK3CG,AKT3,MAP2K1,ATM,PIK3C2B,NRAS,PIK3C2A,FGFR1,RALB,FGFR2,CDH1,PTPN11,GAB1,PIK3R6,PIK3CD,PIK3CB
Tight Junction Signaling	2.61	0.329	NaN	MYH9,VTI1A,PPP2CA,JAM2,CLDN6,TGFBR2,TGFB1,PPM1J,CGN,PPM1L,CSTF2,ACTA1,TNFRSF11B,CSTF1,TJP2,HSF1,MYH7,NFKB2,TJP3,CLDN23,CLDN12,JAM3,PPP2R3A,PRKACA,TGFB3,CLDN14,SPTAN1,TNF,PPP2R2A,MARK2,CTNNA1,CDK4,MYLK,NFKB1,SMURF1,CLDN4,NGFR,TGFB2,AKT3,ARHGEF2,NECTIN1,STX4,CTNNB1,TNFRSF1B,VASP,YKT6,TNFRSF1A,PPP2R5D,YBX3,PPP2R5A,F11R,PRKAR2B,CLDN1,PRKAG2,CLDN2
Leptin Signaling in Obesity	2.57	0.376	-0.853	PIK3R1,PDE3A,PIK3R4,KLB,PLCH1,FGFR3,PDE3B,PIK3CG,FGFR4,MAPK3,AKT3,PLCL1,ADCY8,MAP2K1,ATM,PIK3C2B,PIK3C2A,FGFR1,ADCY3,ADCY6,FGFR2,PLCB4,PRKAR2B,GAB1,PTPN11,FOXO1,PLCG2,PRKACA,PRKAG2,PIK3R6,PIK3CB,PIK3CD
Phagosome Formation	2.57	0.344	NaN	FN1,MSR1,PIK3R1,PLA2R1,FCER1A,PIK3R4,RHOH,KLB,PLCH1,FGFR3,ITGA3,RHOD,RHOT1,PIK3CG,FGFR4,TLR1,RHOU,PLCL1,FCER2,ATM,RND2,PIK3C2B,PRKCQ,C5AR1,PIK3C2A,FGFR1,ITGA2,ITGA5,FGFR2,RHOJ,MARCKS,RHOV,PLCB4,RHOQ,GAB1,PTPN11,SCARA3,PRKCD,PLCG2,SYK,TLR6,PIK3R6,PIK3CB,PIK3CD,FNBP1
CTLA4 Signaling in Cytotoxic T Lymphocytes	2.57	0.364	NaN	CD247,FYN,CD3E,PPP2R2A,PPP2CA,AP2B1,PIK3R1,AP1B1,PIK3R4,KLB,FGFR3,PPM1J,PIK3CG,FGFR4,PPM1L,AKT3,ATM,PIK3C2B,PTPN6,PIK3C2A,PPP2R5D,AP1M1,FGFR1,FGFR2,CD3D,PPP2R5A,GAB1,PTPN11,ZBTB12,PPP2R3A,CLTA,SYK,PIK3R6,PIK3CB,PIK3CD,PTPN22
Docosahexaenoic Acid (DHA) Signaling	2.54	0.423	NaN	ALOX15,PIK3C2B,PIK3C2A,FGFR1,PIK3R1,FGFR2,PIK3R4,KLB,FGFR3,FOXO1,PTPN11,GAB1,FGFR4,PIK3CG,PIK3R6,AKT3,PIK3CD,PIK3CB,CYCS,GSK3B,BCL2A1,ATM
cAMP-mediated signaling	2.52	0.311	-1.116	ADRA2B,RAF1,CAMK1,CAMK1D,PDE3A,ADRB3,AKAP17A,LAMTOR3,CAMK2D,GDE1,MAPK3,HTR7,TDP2,ADORA2B,FICD,HRH2,APLNR,RGS4,RAPGEF3,CREB3L4,PDE4B,S1PR3,NPR3,RAP1GAP,DUSP1,PDE1B,CREM,PRKACA,PTGER2,AGTR1,CAMK2G,PDE6D,AKAP12,GRM2,CAMK4,RGS18,HTR4,AKAP8,PDE7A,PTGER3,PDE4A,ADORA3,RAPGEF4,PDE1A,ADRB1,PDE3B,CREB1,PDE4D,ADCY8,MAP2K1,PPP3CA,PTGER4,ADRB2,SRC,RGS2,GNAS,PTGIR,PDE9A,NPY1R,ADCY3,CREB3L3,ADCY6,P2RY13,CALM1 (…
Sirtuin Signaling Pathway	2.5	0.299	0.372	PPARA,TUBA1B,RRP9,TIMM13,POLR2F,ARG2,ESRRA,NOS3,TOMM70,ABCA1,NDUFB10,SCNN1A,MYC,ATG4C,NDUFS1,MAPK3,SIRT6,GABARAPL1,ZBTB14,XPC,NDUFS6,ATG2B,GSK3B,KAT2A,POLR3D,PPID,ATG12,CXCL8,PFKFB3,ATG7,CPT1A,POLR1A,POLR1B,TIMM44,ATG4B,HSF1,SMARCA5,NR1H3,TIMM8B,PCK1,NFKB2,ATG13,CDH1,SIRT1,NDUFB7,TIMM22,ATG101,H1F0,TNF,CPS1,TOMM40,ATP5MC1,GADD45B,TIMM10,NR1H4,GADD45G,NFKB1,POLR1C,GADD45A,TUBA8,RARB,FOXO3,ACSS2,CL…
Role of PI3K/AKT Signaling in the Pathogenesis of Influenza	2.5	0.38	-1.961	CCR5,NFKBIE,PIK3R1,CRK,PIK3R4,NFKB1,KLB,MLH1,FGFR3,NFKBIA,PIK3CG,FGFR4,MAPK3,AKT3,GSK3B,MAP2K1,ATM,KPNA3,PIK3C2B,PIK3C2A,FGFR1,CRKL,FGFR2,NFKB2,GAB1,PTPN11,PIK3R6,PIK3CB,PIK3CD,IFNAR1
LPS-stimulated MAPK Signaling	2.49	0.366	-1.715	MAP2K6,RAF1,NFKBIE,PIK3R1,PIK3R4,NFKB1,KLB,FGFR3,IKBKB,PAK1,NFKBIA,PIK3CG,FGFR4,MAPK3,CREB1,CHUK,MAP2K1,ATM,PIK3C2B,NRAS,PRKCQ,PIK3C2A,FGFR1,RALB,FGFR2,MAPK9,NFKB2,GAB1,PTPN11,PRKCD,PIK3R6,PIK3CB,PIK3CD,ELK1
Role of IL-17A in Arthritis	2.49	0.391	NaN	MAP2K6,NFKBIE,PIK3R1,NFKB1,PIK3R4,KLB,FGFR3,NFKBIA,CCL2,FGFR4,MAPK3,PIK3CG,MAP2K1,ATM,PIK3C2B,CXCL8,PIK3C2A,FGFR1,FGFR2,MAPK9,NFKB2,PTPN11,GAB1,PIK3R6,PIK3CD,PIK3CB,PTGS2
Neurotrophin/TRK Signaling	2.45	0.373	-2.694	MAP2K6,RAF1,NTF4,PIK3R1,SOS2,PIK3R4,KLB,FGFR3,SHC1,NGFR,PIK3CG,FGFR4,MAPK3,CREB1,MAP2K1,ATM,PIK3C2B,NRAS,SPRY1,PIK3C2A,FGFR1,RALB,CREB3L3,FGFR2,CREB3L4,GAB1,PTPN11,PIK3R6,PIK3CB,PIK3CD,MAP2K5
UVB-Induced MAPK Signaling	2.45	0.394	-1.177	PIK3R1,PIK3R4,KLB,EIF4E,EIF4EBP1,FGFR3,FGFR4,MAPK3,PIK3CG,MAP2K1,EGFR,ATM,RPS6KB1,PIK3C2B,PRKCQ,PIK3C2A,FGFR1,FGFR2,MAPK9,RPS6KA5,PTPN11,GAB1,PRKCD,PIK3R6,PIK3CD,PIK3CB
Macropinocytosis Signaling	2.4	0.368	-3.272	PDGFA,PIK3R1,PIK3R4,PDGFC,KLB,ITGB3,FGFR3,PAK1,RAB5A,HGF,FGFR4,PIK3CG,ATM,SRC,PIK3C2B,NRAS,PRKCQ,PIK3C2A,FGFR1,RALB,ITGA5,FGFR2,PTPN11,GAB1,ABI1,CSF1,PRKCD,PLCG2,PIK3R6,PIK3CD,PIK3CB,PDGFD
Cell Cycle: G1/S Checkpoint Regulation	2.34	0.388	0.5	PAK1IP1,SMAD3,CUL1,CDK4,HDAC10,CCND1,MYC,HDAC6,CCND3,TGFB1,E2F5,TGFB2,GSK3B,ATM,E2F4,HDAC2,SIN3A,SKP2,MAX,CCND2,FOXO1,TGFB3,ATR,GNL3,BTRC,CDK2
B Cell Activating Factor Signaling	2.32	0.439	-2	TRAF3,NFATC3,NFKBIE,MAP3K1,MAPK9,NFKB2,NFATC4,NFKB1,TNFRSF13C,NFATC1,IKBKB,TRAF2,NFKBIA,NFATC2,CHUK,TRAF5,ELK1,TRAF1
fMLP Signaling in Neutrophils	2.27	0.336	-2.846	RAF1,CAMK4,NFATC3,NFKBIE,PIK3R1,ARPC5,PIK3R4,NFKB1,KLB,NFATC1,FGFR3,NFKBIA,PIK3CG,FGFR4,MAPK3,GNB1L,MAP2K1,PPP3CA,ATM,PIK3C2B,GNAS,NRAS,PRKCQ,PIK3C2A,FGFR1,GNG2,RALB,FGFR2,NFKB2,GNG3,NFATC4,CALM1 (includes others),PLCB4,GAB1,PTPN11,PRKCD,ITPR3,GNB2,PIK3R6,NFATC2,PIK3CB,PIK3CD,ELK1
Apoptosis Signaling	2.23	0.354	-1.029	GAS2,RAF1,CAPN11,NFKBIE,NFKB1,CASP6,IKBKB,NFKBIA,MAPK3,CHUK,TNFRSF1B,MAP2K1,CAPN10,MCL1,CASP10,ENDOG,CAPN5,NRAS,PRKCQ,TNFRSF1A,RALB,BIRC6,NFKB2,PARP1,PLCG2,CASP2,CAPN1,DFFB,CYCS,CAPN2,SPTAN1,BCL2A1,TNF,CASP7
Neuroinflammation Signaling Pathway	2.23	0.291	-2.525	TRAF3,JAK1,NFATC3,TICAM2,PIK3R1,NCSTN,IL6,CX3CR1,PIK3R4,FGFR3,TGFBR2,IKBKB,TGFB1,PIK3CG,MAPK3,FGFR4,TLR1,GSK3B,ATM,GABRQ,PIK3C2B,CXCL8,CD200,FGFR1,CD200R1,TYK2,BIRC6,BACE1,FGFR2,NFKB2,CREB3L4,SLC6A11,IL18,PTPN11,CD40,GAB1,ZBTB12,PLCG2,APH1A,SYK,KCNJ5,PLA2G4B,TGFB3,PIK3R6,PIK3CD,CFLAR,TNF,CX3CL1,ICAM1,BMPR2,PSEN2,FZD1,NFKB1,KLB,NFATC1,IRAK1,GABRB2,HMOX1,CCL2,CREB1,IL34,TGFB2,AKT3,CHUK,CTNNB1,NFE2L…
Clathrin-mediated Endocytosis Signaling	2.22	0.309	NaN	EPS15,EPHB2,AP2B1,PIK3R1,WASL,ARPC5,AP1B1,PIK3R4,ITGB3,FGFR3,CD2AP,PIK3CG,FGFR4,VEGFD,DNM2,ACTA1,ATM,PIK3C2B,FGFR1,VEGFC,ITGA5,FGFR2,HSPA8,GAB1,PTPN11,PIP5K1C,CLTA,PIK3R6,PIK3CD,PDGFD,RAB4A,STON2,APOA4,PDGFA,PICALM,GAK,NUMB,VEGFB,PDGFC,KLB,RAB5A,ARRB1,IGF1,DAB2,S100A8,LDLRAP1,HGS,PPP3CA,SRC,AP3M1,PIK3C2A,AP1M1,HIP1,SAA4,FGF1,FGF21,CSNK2A2,LDLR,SYNJ1,PIK3CB,FGF11,MYO1E,HIP1R
April Mediated Signaling	2.16	0.436	-1.698	TRAF3,NFATC3,NFKBIE,MAP3K1,MAPK9,NFKB2,NFATC4,NFKB1,NFATC1,IKBKB,TRAF2,NFKBIA,NFATC2,CHUK,TRAF5,ELK1,TRAF1
FXR/RXR Activation	2.16	0.333	NaN	ABCG8,PPARA,ABCG5,SLC10A1,APOA4,PKLR,FOXA1,NR1H4,C9,SLC22A7,MTTP,CYP8B1,SLC27A5,NR0B2,SCARB1,SLC51A,FASN,RARA,FGFR4,CYP7A1,AKT3,ABCB11,HNF4A,AGT,MLXIPL,C3,SDC1,AHSG,FETUB,NR1H3,MAPK9,VLDLR,SAA4,SERPINF2,IL33,IL18,FOXO1,SREBF1,FOXA2,G6PC,TNF,PPARGC1A
Superpathway of Methionine Degradation	2.14	0.444	2	EEF1AKMT3,MAT1A,PRMT3,FTSJ1,AHCYL2,MTR,CDO1,MUT,PRMT1,PRMT5,DLD,GOT1,CTH,EHMT1,MAT2A,BHMT2
Arsenate Detoxification I (Glutaredoxin)	2.11	1	0	GLRX2,AS3MT,PNP,GSTO1
Virus Entry via Endocytic Pathways	2.09	0.336	NaN	FLNB,FYN,AP2B1,PIK3R1,AP1B1,PIK3R4,KLB,ITGB3,FGFR3,ITGA3,PIK3CG,FGFR4,CAV1,ACTA1,DNM2,ATM,PIK3C2B,SRC,NRAS,AP3M1,PRKCQ,PIK3C2A,AP1M1,FGFR1,ITGA2,RALB,ITGA5,FGFR2,ITGAL,GAB1,PTPN11,ZBTB12,CLTA,PRKCD,PLCG2,PIK3R6,PIK3CB,ITGA1,PIK3CD
Gap Junction Signaling	2.08	0.307	NaN	RAF1,DBN1,TUBA1B,PIK3R1,SOS2,PIK3R4,FGFR3,PIK3CG,FGFR4,MAPK3,CAV1,PLCL1,GUCY1B1,ACTA1,ATM,PIK3C2B,TJP2,PRKCQ,GUCY1A1,FGFR1,RALB,FGFR2,NPR3,GAB1,PTPN11,PLCG2,PRKCD,NPR1,ITPR3,PRKACA,PIK3R6,PIK3CD,MAP2K5,GJB3,KLB,PLCH1,ADRB1,TUBA8,AKT3,TUBB4A,CTNNB1,ADCY8,MAP2K1,PPP3CA,EGFR,GJA4,SRC,GNAS,NRAS,PIK3C2A,ADCY3,ADCY6,GJA5,GJC1,PLCB4,NOV,PRKAR2B,TUBB6,PRKAG2,PIK3CB,GJB1
PKCθ Signaling in T Lymphocytes	2.08	0.317	-3.857	CD247,FYN,MAP3K11,CD3E,NFATC3,PIK3R1,NFKBIE,SOS2,CACNB3,NFKB1,PIK3R4,KLB,NFATC1,FGFR3,MAP3K10,IKBKB,CAMK2D,NFKBIA,PIK3CG,MAPK3,FGFR4,CHUK,PPP3CA,ATM,MAP3K9,PIK3C2B,NRAS,PRKCQ,PIK3C2A,MAP3K13,FGFR1,MAP3K1,RALB,FGFR2,NFATC4,NFKB2,MALT1,CD3D,POU2F1,PTPN11,GAB1,CARD11,PLCG2,PIK3R6,NFATC2,HLA-DOB,PIK3CB,PIK3CD,MAP3K8,VAV1,CAMK2G
mTOR Signaling	2.07	0.304	-2.021	PRKAB1,PPP2CA,PIK3R1,EIF4A2,PIK3R4,FGFR3,EIF3B,EIF3D,PPM1J,PIK3CG,MAPK3,FGFR4,PPM1L,VEGFD,ATM,RND2,PIK3C2B,RPS6KB1,PRKCQ,DDIT4,FGFR1,RALB,VEGFC,FGFR2,RHOJ,ATG13,RHOQ,GAB1,PTPN11,PPP2R3A,PRKCD,EIF4A3,PIK3R6,PIK3CD,FNBP1,PPP2R2A,VEGFB,PRR5L,PDGFC,KLB,RHOH,EIF4E,EIF4EBP1,HMOX1,RHOT1,RHOD,GPLD1,EIF3A,RHOU,AKT3,RPS5,GNB1L,NRAS,PIK3C2A,PPP2R5D,EIF3J,RPS6KA5,PPP2R5A,EIF3G,RHOV,EIF4A1,PRKAG2,PIK3CB
Cell Cycle Regulation by BTG Family Proteins	2.01	0.432	-0.378	E2F4,PPP2CA,PPP2R2A,PPP2R5D,BTG1,CDK4,CCND1,NOCT,PPP2R5A,PRMT1,PPP2R3A,PPM1J,PPM1L,BTG2,E2F5,CDK2
LXR/RXR Activation	2.01	0.331	1.257	ABCG8,SCD,ABCG5,APOA4,MSR1,IL1RL1,NR1H4,C9,ARG2,IL6,NFKB1,ABCA1,IL1R2,CCL2,NGFR,FASN,CYP7A1,S100A8,TNFRSF1B,IL1RAP,TNFRSF11B,AGT,MLXIPL,C3,TNFRSF1A,AHSG,APOA5,NR1H3,NFKB2,IL1R1,SAA4,SERPINF2,IL33,IL18,LDLR,SREBF1,ACACA,PTGS2,HMGCR,TNF
Fc Epsilon RI Signaling	1.99	0.328	-2.402	MAP2K6,RAF1,FYN,PIK3R1,SOS2,FCER1A,PIK3R4,OCRL,KLB,FGFR3,PIK3CG,MAPK3,FGFR4,INPP5B,AKT3,MAP2K1,ATM,PIK3C2B,NRAS,PRKCQ,PIK3C2A,FGFR1,RALB,MAPK9,FGFR2,IL13,PLA2G4A,SYNJ1,GAB1,PTPN11,PRKCD,PLCG2,SYK,PLA2G4B,LYN,PIK3R6,MS4A2,VAV1,PIK3CB,PIK3CD,TNF
Growth Hormone Signaling	1.98	0.353	-2.268	SOCS1,PIK3R1,PIK3R4,KLB,FGFR3,IGF1,PIK3CG,FGFR4,MAPK3,STAT5B,ATM,STAT5A,RPS6KB1,PIK3C2B,PTPN6,PRKCQ,PIK3C2A,FGFR1,FGFR2,RPS6KA5,ONECUT1,GAB1,PTPN11,PRKCD,PLCG2,PIK3R6,IGFBP3,PIK3CD,PIK3CB,ELK1
GADD45 Signaling	1.98	0.526	NaN	GADD45B,CCND2,GADD45A,CCND3,GADD45G,CDK4,ATR,CCND1,CDK2,ATM
Caveolar-mediated Endocytosis Signaling	1.97	0.366	NaN	FYN,FLNB,ARCN1,ITGA10,ITGB3,ITGAE,ITGA3,RAB5A,ITGA11,ITGA9,PTPN1,CAV1,DNM2,ACTA1,EGFR,SRC,ITGA2,ITGA5,FLOT1,COPG2,ITGAL,COPG1,FLOT2,ZBTB12,ITGA1,CAVIN1
Sumoylation Pathway	1.97	0.344	2.353	RANBP2,DNMT3A,NFKB1,NR3C1,RHOH,TDG,NFKBIA,AR,RHOT1,RHOD,RANGAP1,RHOU,SENP5,RND2,ETS1,SERBP1,HDAC2,MAPK9,RCOR1,SENP2,RHOJ,NFKB2,RFC5,DAXX,RHOV,CDH1,RNF4,RHOQ,SIRT1,CBX4,PML,FNBP1,UBE2I
Gαs Signaling	1.97	0.336	-1.219	HTR4,RAPGEF4,ADRB3,ADRB1,MAPK3,HTR7,CREB1,HCK,ADORA2B,GNB1L,ADCY8,MAP2K1,PTGER4,ADRB2,SRC,HRH2,RGS2,GNAS,PTGIR,GNG2,ADCY3,CREB3L3,ADCY6,RAPGEF3,CREB3L4,GNG3,ADD3,PRKAR2B,RAPGEF2,PTH1R,PRKACA,GNB2,PRKAG2,PTGER2,ELK1,ADORA2A
HIF1α Signaling	1.95	0.328	NaN	MMP14,PIK3R1,MMP15,VEGFB,PIK3R4,NAA10,NOS3,PDGFC,KLB,ARNT,FGFR3,MMP8,PIK3CG,SLC2A2,FGFR4,MAPK3,VEGFD,AKT3,MMP11,MMP19,ATM,PIK3C2B,NRAS,PIK3C2A,MMP28,FGFR1,RALB,FGFR2,VEGFC,MAPK9,MMP23B,SLC2A8,PTPN11,GAB1,NCOA1,PIK3R6,HSP90AA1,PIK3CD,PIK3CB,LDHA
Myc Mediated Apoptosis Signaling	1.94	0.36	NaN	PIK3C2B,NRAS,PIK3C2A,FGFR1,PIK3R1,SOS2,RALB,YWHAZ,MAPK9,FGFR2,PIK3R4,KLB,MYC,FGFR3,YWHAQ,SHC1,IGF1,PTPN11,GAB1,PIK3CG,FGFR4,PIK3R6,AKT3,PIK3CD,CYCS,PIK3CB,ATM
Aryl Hydrocarbon Receptor Signaling	1.93	0.319	-0.164	ALDH4A1,TRIP11,NFIX,CDK4,IL6,NFKB1,RARG,CCND1,SMARCA4,CHEK1,ARNT,MYC,NCOA7,NR0B2,CCND3,ALDH1A3,TGFB1,ALDH3A2,RARA,MAPK3,RARB,TGFB2,NFE2L2,AHR,ATM,SRC,ALDH1B1,NFIC,MED1,SLC35A2,ALDH8A1,NFKB2,GSTO1,CYP1B1,AIP,CCND2,NFIA,TGFB3,HSP90AA1,ATR,NRIP1,GSTO2,TNF,ESR1,CDK2
NRF2-mediated Oxidative Stress Response	1.9	0.302	0	RAF1,PIK3R1,MAF,GCLC,PIK3R4,FGFR3,SCARB1,PIK3CG,MAPK3,FGFR4,DNAJA3,DNAJA2,UBE2E3,GSK3B,ACTA1,ATM,PIK3C2B,PRKCQ,DNAJB12,DNAJC9,FGFR1,RALB,FGFR2,PTPN11,GAB1,PRKCD,STIP1,PIK3R6,DNAJC18,PIK3CD,DNAJB6,ENC1,HACD3,MAP2K5,MAP2K6,HSPB8,DNAJA1,KLB,HMOX1,FMO1,DNAJB1,FKBP5,NFE2L2,MAP2K1,NRAS,PIK3C2A,MAP3K1,SLC35A2,HERPUD1,MAPK9,DNAJB9,MAFK,GSTO1,DNAJC11,DNAJC21,CCT7,PIK3CB,GSTO2,EIF2AK3,DNAJB5
PXR/RXR Activation	1.89	0.369	NaN	PPARA,SCD,CPT1A,CES3,ALAS1,IL6,NR3C1,PAPSS2,PRKAR2B,FOXO1,NR0B2,ALDH3A2,FOXO3,NR1I3,CYP7A1,PRKACA,NCOA1,PRKAG2,ABCB11,AKT3,G6PC,HNF4A,TNF,PPARGC1A
IL-12 Signaling and Production in Macrophages	1.86	0.315	NaN	APOA4,PIK3R1,MAF,PIK3R4,NFKB1,KLB,FGFR3,JMJD6,IKBKB,TGFB1,PIK3CG,MAPK3,FGFR4,TGFB2,AKT3,S100A8,CHUK,MAP2K1,ATM,STAT6,PIK3C2B,ALOX15,PRKCQ,PIK3C2A,FGFR1,MAPK9,FGFR2,IL12RB2,CEBPB,NFKB2,SAA4,IRF1,IL18,GAB1,CD40,PTPN11,PRKCD,ZNF668,NCOA1,TGFB3,PIK3R6,PIK3CB,PIK3CD,MAP3K8,MST1R,TNF
Dermatan Sulfate Biosynthesis (Late Stages)	1.85	0.4	-1.414	SULT1C4,SULT1C2,CHST7,DSEL,CHST15,DSE,CHST2,CHST1,HS6ST1,UST,HS3ST2,CHST3,CHST11,HS3ST1,SULT1C3,CHST13,NDST1,SULT1B1
CCR3 Signaling in Eosinophils	1.85	0.319	-2.121	CCR3,RAF1,CAMK4,PIK3R1,MYLK,LIMK2,PIK3R4,KLB,LIMK1,FGFR3,PAK1,PPP1R12B,PIK3CG,FGFR4,MAPK3,GNB1L,MAP2K1,ATM,PIK3C2B,PAK4,GNAS,NRAS,PRKCQ,PIK3C2A,FGFR1,GNG2,RALB,FGFR2,GNG3,CCL11,CALM1 (includes others),PLA2G4A,PLCB4,GAB1,PAK3,PTPN11,PRKCD,ITPR3,PLA2G4B,GNB2,PIK3R6,PIK3CB,PIK3CD
p38 MAPK Signaling	1.85	0.325	-1.183	MAP2K6,DDIT3,IL1RL1,IRAK1,CDC25B,TGFBR2,MYC,IL1R2,TRADD,TGFB1,DUSP10,CREB1,TGFB2,EEF2K,TNFRSF1B,IL1RAP,RPS6KB1,TNFRSF1A,CREB3L3,MEF2A,MAPKAPK5,RPS6KA5,CREB3L4,MKNK2,IL1R1,MEF2B,IL33,DAXX,PLA2G4A,IL18,TRAF2,MAX,DUSP1,PLA2G4B,TGFB3,MEF2C,ELK1,TNF,IRAK2
Amyotrophic Lateral Sclerosis Signaling	1.84	0.33	-3.087	CAPN11,PIK3R1,VEGFB,PIK3R4,PDGFC,KLB,FGFR3,RAB5A,PAK1,IGF1,PIK3CG,FGFR4,VEGFD,AKT3,RNF19A,CAPN10,PPP3CA,ATM,PRPH,CAPN5,PIK3C2B,PIK3C2A,FGFR1,FGFR2,VEGFC,GRIK4,GAB1,PTPN11,CAPN1,PIK3R6,SLC1A2,PIK3CD,PIK3CB,CYCS,CAPN2,CASP7
PPARα/RXRα Activation	1.84	0.303	1.18	PPARA,RAF1,PRKAB1,SMAD3,SOS2,IL6,ABCA1,IL1R2,TGFBR2,IKBKB,NR0B2,GPD2,TGFB1,FASN,MAPK3,PLCL1,IL1RAP,SMAD2,MED1,RALB,NFKB2,CAND1,PLCG2,PRKACA,TGFB3,HSP90AA1,ADIPOR2,MAP2K6,IL1RL1,NFKBIE,GNA11,BMPR2,NFKB1,PLCH1,SHC1,NFKBIA,CLOCK,TGFB2,CHUK,STAT5B,ADCY8,MAP2K1,GNAS,NRAS,ADCY3,ADCY6,ACVR1,BCL3,IL1R1,TGS1,AIP,PLCB4,PRKAR2B,PRKAG2,MEF2C,PPARGC1A
γ-linolenate Biosynthesis II (Animals)	1.83	0.529	0.333	SLC27A5,ACSL3,SLC27A2,FADS2,ACSL4,CYB5A,SLC27A4,ACSL1,FADS1
Phosphatidylglycerol Biosynthesis II (Non-plastidic)	1.82	0.462	0	GPAM,LCLAT1,LPCAT2,LPCAT3,CDS1,LPCAT4,MBOAT1,PGS1,GPAT3,LPGAT1,GPAT4,CDS2
Neuropathic Pain Signaling In Dorsal Horn Neurons	1.76	0.325	-2.466	GRM2,CAMK1,CAMK4,CAMK1D,PIK3R1,KCNN2,PIK3R4,KLB,PLCH1,FGFR3,CAMK2D,PIK3CG,FGFR4,MAPK3,CREB1,PLCL1,ATM,PIK3C2B,SRC,PRKCQ,PIK3C2A,FGFR1,FGFR2,PLCB4,PRKAR2B,GAB1,PTPN11,PRKCD,PLCG2,ITPR3,PRKACA,PRKAG2,PIK3R6,PIK3CB,PIK3CD,ELK1,CAMK2G
Role of Oct4 in Mammalian Embryonic Stem Cell Pluripotency	1.75	0.391	NaN	KDM5B,NR6A1,PCGF6,PPP1R8,FOXA1,NR2F2,PHC1,CDX2,MEF2A,TDRD7,WWP2,PARP1,CASP6,PHB,FOXA2,RARA,JARID2,ASH2L
Role of Pattern Recognition Receptors in Recognition of Bacteria and Viruses	1.74	0.314	-3.087	LIF,PIK3R1,IL6,PIK3R4,NFKB1,EIF2S1,KLB,FGFR3,TGFB1,PIK3CG,MAPK3,FGFR4,IL17D,TLR1,CREB1,TGFB2,RIPK2,ATM,CXCL8,PIK3C2B,NLRP3,PRKCQ,C3,C5AR1,PIK3C2A,FGFR1,MAPK9,FGFR2,NFKB2,IL13,IL18,NOD2,GAB1,PTPN11,PRKCD,PLCG2,SYK,TLR6,TGFB3,PIK3R6,PIK3CB,PIK3CD,TNF
CD27 Signaling in Lymphocytes	1.73	0.377	-0.943	MAP2K6,MAP3K9,MAP3K11,NFKBIE,MAP3K13,MAP3K1,MAPK9,NFKB2,NFKB1,IKBKB,MAP3K10,TRAF2,NFKBIA,MAP3K8,CYCS,TRAF5,CHUK,CD27,MAP2K1,MAP2K5
Actin Cytoskeleton Signaling	1.71	0.29	-3.357	RAF1,MYH9,PIK3R1,SOS2,ARPC5,WASL,PIP4K2B,LIMK2,PIK3R4,SSH1,LIMK1,FGFR3,PAK1,ITGA3,PPP1R12B,PIK3CG,MAPK3,FGFR4,GNA13,SSH2,ACTA1,ATM,PIK3C2B,CRKL,FGFR1,ACTN3,RALB,ITGA5,FGFR2,MYH7,FGD1,GSN,GAB1,PTPN11,PIP5K1C,ARHGEF6,PIK3R6,PIK3CD,VAV1,PDGFD,PIP4K2A,FN1,PDGFA,TRIO,CRK,MYLK,KLB,PDGFC,BCAR1,SHC1,PFN2,MAP2K1,PAK4,PXN,NRAS,ARHGEF12,PIK3C2A,CSK,MYLPF,ACTN2,ITGA2,GIT1,FGF1,FGF21,PAK3,FGF11,PIK3CB
TNFR1 Signaling	1.69	0.38	-1.147	MAP4K2,PAK4,TNFRSF1A,NFKBIE,MAP3K1,NFKB2,NFKB1,CASP6,IKBKB,TRADD,TRAF2,PAK1,NFKBIA,PAK3,CASP2,CYCS,CHUK,TNF,CASP7
Death Receptor Signaling	1.68	0.333	-2.335	GAS2,NFKBIE,TNFSF10,NFKB1,LIMK1,IKBKB,TRADD,CASP6,NFKBIA,TNFSF15,CHUK,TNFRSF1B,ACTA1,PARP14,CASP10,TNFRSF21,TNFRSF1A,ZC3HAV1,PARP8,TNKS2,NFKB2,PARP1,DAXX,TRAF2,CASP2,DFFB,CYCS,SPTAN1,CFLAR,TNF,CASP7
Epithelial Adherens Junction Signaling	1.66	0.307	NaN	TUBA1B,TCF4,MYH9,WASL,ARPC5,CTNNA1,BMPR2,CRK,TGFBR2,NOTCH2,TUBA8,SORBS1,HGF,TGFB2,AKT3,TUBB4A,NECTIN1,JUP,CTNNB1,ACTA1,FARP2,EGFR,SRC,DLL1,NRAS,LMO7,FGFR1,ACTN2,ACTN3,RALB,ACVR1,MYH7,TCF7L1,TCF3,FGF1,EPN2,NOTCH4,CDH2,CDH1,MAGI1,TUBB6,SSX2IP,LEF1,PARD3,TCF7L2,CTNND1
CDP-diacylglycerol Biosynthesis I	1.66	0.458	-0.302	GPAM,LCLAT1,LPCAT2,LPCAT3,CDS1,LPCAT4,MBOAT1,GPAT3,LPGAT1,GPAT4,CDS2
Superpathway of D-myo-inositol (1,4,5)-trisphosphate Metabolism	1.66	0.458	0.905	MINPP1,SYNJ1,IMPAD1,INPP5E,SEC16A,INPP5B,ITPKC,BPNT1,INPP5A,OCRL,PMPCA
D-myo-inositol (1,4,5)-trisphosphate Degradation	1.65	0.5	0.333	SYNJ1,IMPAD1,INPP5E,SEC16A,INPP5B,BPNT1,INPP5A,OCRL,PMPCA
α-Adrenergic Signaling	1.64	0.333	-1.414	RAF1,CAMK4,PHKG2,PHKA2,GYS1,MAPK3,ADCY8,GNB1L,MAP2K1,GNAS,PRKCQ,NRAS,GNG2,ADCY3,RALB,ADCY6,PYGL,GNG3,GYS2,CALM1 (includes others),PRKAR2B,PYGM,PRKCD,PLCG2,ITPR3,PRKACA,PRKAG2,GNB2,SLC8A1,ADRA1A
Natural Killer Cell Signaling	1.61	0.312	NaN	CD247,RAF1,FYN,PIK3R1,SOS2,NCK1,PIK3R4,OCRL,KLB,FGFR3,SHC1,PAK1,PIK3CG,MAPK3,INPP5B,FGFR4,AKT3,MAP2K1,ATM,PIK3C2B,PAK4,PTPN6,NRAS,PRKCQ,PIK3C2A,TYROBP,FGFR1,RALB,FGFR2,SYNJ1,PAK3,GAB1,PTPN11,PRKCD,PLCG2,SYK,PIK3R6,VAV1,PIK3CB,PIK3CD
Dermatan Sulfate Biosynthesis	1.6	0.362	-1.091	B3GALT6,SULT1C4,SULT1C2,CHST7,DSEL,CHST15,DSE,CHST2,CHST1,HS6ST1,XYLT2,UST,HS3ST2,CHST3,CHST11,HS3ST1,SULT1C3,CHST13,NDST1,SULT1B1,CHPF2
2-ketoglutarate Dehydrogenase Complex	1.58	0.8	2	DHTKD1,DLST,DLD,OGDH
Granulocyte Adhesion and Diapedesis	1.58	0.296	NaN	CLDN6,ITGB3,IL1R2,HRH1,ITGA3,IL1RAP,TNFRSF11B,CSF3R,CXCL8,HRH2,ITGA5,IL33,IL18,MMP23B,CLDN23,SELP,CLDN12,JAM3,PECAM1,CLDN14,ITGA1,CX3CL1,TNF,ICAM1,IL1RL1,MMP14,MMP15,CCL14,CCL22,SDC3,ICAM2,CCL2,CLDN4,CCL3L1,NGFR,MMP8,MMP11,TNFRSF1B,MMP19,C5AR1,SDC1,MMP28,TNFRSF1A,CXCR4,ITGA2,IL1R1,CCL11,ITGAL,GLG1,CLDN1,CLDN2,HRH4,CXCL2
IL-10 Signaling	1.58	0.348	NaN	MAP2K6,CCR5,JAK1,IL1RL1,NFKBIE,TYK2,BLVRB,ARG2,IL1R1,NFKB2,IL6,NFKB1,IL33,IL1R2,IKBKB,HMOX1,IL18,NFKBIA,IL10RB,IL10RA,CHUK,ELK1,IL1RAP,TNF
Bladder Cancer Signaling	1.58	0.33	-2.309	RAF1,MMP14,MMP15,CDK4,VEGFB,CCND1,PDGFC,FGFR3,MYC,MMP8,MAPK3,VEGFD,MMP11,ERBB2,MAP2K1,MMP19,EGFR,CXCL8,DAPK1,NRAS,MMP28,RALB,VEGFC,RPS6KA5,SIN3A,FGF1,FGF21,CDH1,MMP23B,FGF11
Endothelin-1 Signaling	1.57	0.292	-3.046	RAF1,PIK3R1,PLA2R1,PIK3R4,NOS3,MYC,PLBD1,FGFR3,PIK3CG,FGFR4,MAPK3,GNA13,PLCL1,GUCY1B1,CASP10,ATM,PIK3C2B,PRKCQ,GUCY1A1,FGFR1,RALB,FGFR2,GAB1,PTPN11,PLCG2,PRKCD,CASP2,ITPR3,PLA2G4B,PIK3R6,PIK3CD,PTGER2,GNA11,KLB,SHE,PLCH1,SHC1,CASP6,HMOX1,GPLD1,PNPLA3,ADCY8,SRC,GNAS,NRAS,PIK3C2A,ADCY3,PTGS1,ADCY6,MAPK9,PLA2G4A,PLCB4,EDNRA,PIK3CB,PTGS2,CASP7,PAFAH1B3
5-aminoimidazole Ribonucleotide Biosynthesis I	1.55	1	NaN	PFAS,PPAT,GART
Notch Signaling	1.54	0.395	-0.632	FURIN,ADAM17,DLL1,DTX3,DTX4,NUMB,NCSTN,PSEN2,HES1,DTX2,NOTCH4,NOTCH2,APH1A,MAML2,DLL4
Polyamine Regulation in Colon Cancer	1.5	0.455	NaN	MYC,TCF4,MAX,MXD1,SAT1,PSME4,SAT2,CTNNB1,PSME3,ODC1
TWEAK Signaling	1.5	0.4	-1.069	TRAF3,NFKBIE,NFKB2,NFKB1,TNFRSF12A,IKBKB,TRADD,CASP6,TRAF2,NFKBIA,CYCS,CHUK,CASP7,TRAF1
1D-myo-inositol Hexakisphosphate Biosynthesis II (Mammalian)	1.49	0.474	0.333	SYNJ1,INPP5E,SEC16A,INPP5B,ITPKC,IPPK,INPP5A,OCRL,PMPCA
D-myo-inositol (1,3,4)-trisphosphate Biosynthesis	1.49	0.474	0.333	MINPP1,SYNJ1,INPP5E,SEC16A,INPP5B,ITPKC,INPP5A,OCRL,PMPCA
Cell Cycle: G2/M DNA Damage Checkpoint Regulation	1.47	0.367	-0.258	PRKDC,CKS2,CDK7,CCNB3,CUL1,YWHAZ,CCNB2,CHEK1,PPM1D,SKP2,CDC25B,YWHAQ,KAT2B,GADD45A,TRIP12,BTRC,ATR,ATM
TGF-β Signaling	1.45	0.323	-1.569	MAP2K6,RAF1,BMP4,SMAD3,SOS2,SKI,BMPR2,SMAD5,SMURF1,TGFBR2,TGFB1,MAPK3,TGFB2,TFE3,SERPINE1,HNF4A,MAP2K1,SMAD1,SMAD2,NRAS,RALB,ACVR1,MAPK9,INHBC,INHBB,INHBA,ZNF423,TGFB3,SMURF2,PMEPA1
Dendritic Cell Maturation	1.45	0.289	-3.742	PIK3R1,LTB,IL6,PIK3R4,FGFR3,IKBKB,CD1D,PIK3CG,FGFR4,MAPK3,PLCL1,ATM,TNFRSF11B,PIK3C2B,FGFR1,FGFR2,NFKB2,CREB3L4,IL33,IL18,GAB1,CD40,PTPN11,ZBTB12,PLCG2,FSCN1,PIK3R6,STAT2,PIK3CD,TNF,IFNAR1,ICAM1,NFKBIE,CD83,NFKB1,KLB,PLCH1,NFKBIA,DDR2,NGFR,CREB1,AKT3,CHUK,TNFRSF1B,PIK3C2A,TNFRSF1A,TYROBP,RELB,IL15,CREB3L3,CD58,MAPK9,PLCB4,COL5A3,HLA-DOB,PIK3CB
ERK5 Signaling	1.44	0.338	-2.858	IL6ST,RPS6KB1,SRC,NRAS,LIF,SGK1,CREB3L3,RALB,MEF2A,YWHAZ,RPS6KA5,CREB3L4,MEF2B,MYC,YWHAQ,PTPN11,GAB1,FOXO3,CREB1,MAP3K8,MEF2C,GNA13,MAP2K5,EGFR
tRNA Charging	1.44	0.385	3.873	TARSL2,MARS2,HARS2,TARS,FARSA,EPRS,NARS,WARS,PARS2,LARS,YARS2,RARS,DARS,EARS2,VARS
Thyroid Cancer Signaling	1.43	0.37	NaN	CXCL8,TCF4,NRAS,NTF4,RALB,TCF7L1,TCF3,CCND1,MYC,SHC1,CDH1,MAPK3,LEF1,CTNNB1,RET,MAP2K1,TCF7L2
TREM1 Signaling	1.42	0.333	-3	CXCL8,STAT5A,TREM1,ICAM1,NLRP3,IL1RL1,TYROBP,CIITA,ITGA5,CD83,NFKB2,IL6,NFKB1,IRAK1,IL18,NOD2,CCL2,CD40,PLCG2,MAPK3,TLR1,TLR6,AKT3,STAT5B,TNF
Androgen Signaling	1.41	0.303	-2.982	POLR2F,POLR2D,CAMK4,SMAD3,GNA11,GTF2E2,CACNB3,POLR2B,NFKB1,MNAT1,CCND1,SHC1,HSPA4,GTF2B,AR,POLR2C,KAT2B,MAPK3,GNA13,DNAJB1,GNB1L,GTF2H3,SRC,GNAS,PRKCQ,CDK7,GNG2,GTF2F1,NFKB2,GNG3,CALM1 (includes others),PRKAR2B,GTF2H4,PRKCD,PRKACA,GNB2,PRKAG2,NCOA1,GTF2H1,HSP90AA1
CREB Signaling in Neurons	1.41	0.284	-2.48	RAF1,POLR2F,POLR2D,PIK3R1,SOS2,PIK3R4,FGFR3,CAMK2D,PIK3CG,MAPK3,FGFR4,GNA13,PLCL1,ATM,PIK3C2B,PRKCQ,FGFR1,GNG2,RALB,FGFR2,CREB3L4,GNG3,GAB1,PTPN11,PLCG2,PRKCD,ITPR3,PRKACA,PIK3R6,GNB2,PIK3CD,CAMK2G,GRM2,CAMK4,GNA11,CACNB3,POLR2B,KLB,PLCH1,SHC1,GTF2B,POLR2C,CREB1,AKT3,ADCY8,GNB1L,MAP2K1,GNAS,NRAS,PIK3C2A,ADCY3,CREB3L3,ADCY6,CALM1 (includes others),PLCB4,PRKAR2B,GRIK4,PRKAG2,PIK3CB,ELK1
ATM Signaling	1.39	0.316	0.784	RNF8,GADD45B,GADD45G,PPP2CA,PPP2R2A,CCNB2,TDP1,ZNF420,CHEK1,PPM1D,RAD51,USP7,NFKBIA,GADD45A,RAD17,PPM1J,CREB1,PPM1L,ATM,PPP2R5D,CCNB3,CREB3L3,MAPK9,CREB3L4,PPP2R5A,NBN,BRAT1,PPP2R3A,ATR,TP53BP1,CDK2
Induction of Apoptosis by HIV1	1.38	0.344	0.218	SLC25A13,SLC25A4,CXCR4,TNFRSF1A,NFKBIE,MAPK9,NFKB2,NFKB1,DAXX,IKBKB,TRADD,TRAF2,NFKBIA,NGFR,DFFB,CYCS,CHUK,TNFRSF1B,TNF,TRAF1,TNFRSF11B
PCP pathway	1.38	0.344	-1.789	WNT9A,VANGL1,DVL1,WNT2B,MAPK9,FZD1,WNT2,FZD8,ROR2,DVL2,FZD4,EFNB1,FZD6,PFN2,DVL3,FZD5,PRICKLE1,FZD2,LGR4,WNT5A,FZD7
Cysteine Biosynthesis III (mammalia)	1.37	0.435	1.897	EEF1AKMT3,MAT1A,PRMT3,PRMT5,FTSJ1,AHCYL2,MAT2A,CTH,EHMT1,PRMT1
Oncostatin M Signaling	1.35	0.375	-0.775	MT2A,IL6ST,RAF1,STAT5A,TIMP3,JAK1,NRAS,TYK2,RALB,SHC1,MAPK3,PLAU,STAT5B,ELK1,MAP2K1
Purine Nucleotides De Novo Biosynthesis II	1.35	0.545	2.449	ADSS,IMPDH2,PAICS,PFAS,PPAT,GART
Mitochondrial L-carnitine Shuttle Pathway	1.33	0.471	1.414	SLC27A5,ACSL3,CPT1A,SLC27A2,CPT2,ACSL4,SLC27A4,ACSL1
Actin Nucleation by ARP-WASP Complex	1.3	0.339	-3.13	RND2,NRAS,PPP1R12C,RALB,SOS2,ITGA2,WASL,ARPC5,ITGA5,RHOJ,NCK1,RHOH,RHOV,ITGA3,RHOQ,PPP1R12B,RHOT1,RHOD,RHOU,FNBP1,VASP

## Sheet: Upstream_Regulators
Table S2
Upstream regulators predicted in D60vC DE genes
Upstream Regulator	Expr Log2 Ratio	Molecule Type	Predicted Activation State	Activation z-score	-log10 p-value of overlap	Target molecules in dataset
HNF4A	1.326	transcription regulator		-1.198	32.0453	A1CF,AAR2,AASS,ABCB10,ABCB11,ABCC6,ABCE1,ABCF3,ABCG8,ABHD6,ABT1,ACD,ACO1,ACO2,ACP2,ACP6,ACSS2,ACTR1A,ACVR1,ADAT1,ADGRB1,ADH6,ADRB2,ADSS,AGT,AHSA1,AHSG,AIP,AKIRIN2,ALDH8A1,ANAPC10,ANPEP,AP1M1,AP3M1,AP4B1,APCS,APH1A,APOA4,AQP3,AQP8,AQP9,ARFGAP1,ARFIP2,ARG1,ARG2,ARL1,ARL6,ARMC1,ARMC8,ARMT1,ARPC5,AS3MT,ATG4C,ATP10A,ATP6V1F,ATP6V1H,BACE1,BARD1,BAZ1A,BCAR1,BCL6,BCLAF1,BLZF1,BMP5,BRAP,BTG1,BTRC,C11orf52…
methylprednisolone		chemical drug	Activated	4.122	15.0825	ACSL1,ADAM17,ADCY6,ADGRL2,ADRA1B,ALAS1,ALDH3A2,ANGPTL2,ANPEP,AQP8,ARG1,ARL4A,ARSB,ASPA,ATP1B1,ATP2A2,ATRN,B4GALNT1,B4GALT6,BTG1,C9,CAMK1,CAMK1D,CBLB,CCND1,CD38,CD44,CDH2,CLEC4F,CNP,COMT,CPS1,CREM,CROT,CTGF,CYB5B,CYC1,CYCS,DAB2,DDIT4,DHRS9,DMD,DNPH1,DPYS,DUSP1,DYNLL1,EDA,EFNA1,EIF3B,ELOVL5,EPN2,FARSA,FBLN5,FBP2,FKBP4,FN1,FOXA1,FOXA2,G0S2,G6PC,GADD45A,GATM,GCH1,GCLC,GNL3,GOT1,GPR182,GRHPR,HACD3,HAG…
TGFB1	-0.338	growth factor		-1.535	12.1481	ABCA1,ABCE1,ACSL3,ACTA1,ACVR1,ADAM10,ADAM17,ADAMTS4,ADGRB1,ADM,ADORA2B,AHNAK,AHR,ALDH3A2,ALOX15,ALOX5,AMOTL2,ANGPT1,ANKLE2,ANKRD1,ANPEP,ANXA2,APLNR,AQP8,ARG1,ARHGEF2,ARL4A,ATG7,ATM,ATP13A3,ATXN1,BCL6,BMF,BMP1,BMP4,BTG1,C5AR1,C9orf3,CALCOCO2,CALD1,CALM1 (includes others),CAMK2G,CAND2,CAV1,CBFB,CCDC28A,CCL11,CCL2,CCND1,CCNG2,CCR10,CCR3,CCR5,CCT2,CCT5,CD163,CD34,CD40,CD44,CD72,CD83,CDC42EP4,CDH1,CDH…
tunicamycin		chemical - endogenous non-mammalian		1.807	11.5129	ACACA,ADAM10,ATF3,ATF6,ATP2A2,AVIL,BACE1,CAD,CAMKK2,CCND1,CCND3,CDH1,CEBPB,CEBPD,CPT1A,CPT2,CREB3L2,CXCL2,DDIT3,DGAT2,DNAJB9,EIF2S1,ERN1,ERO1A,ERO1B,FGF21,FITM2,GADD45B,HMOX1,HOOK1,HSPA5,ICAM1,IFRD1,IHH,IL6,MANF,MCL1,MLXIPL,MORF4L2,MTDH,NARS,NFKBIA,NR1H3,PDRG1,PIGA,PLIN2,PPARA,PRNP,PTGS2,RRS1,S100A4,SCD,SDF2L1,SEC11A,SESN2,SKP2,SLC25A28,SLC35B1,SLC38A5,SLC7A11,SMARCB1,SRP68,SSR3,STX5,SURF4,TGFA,T…
TNF	-0.733	cytokine	Inhibited	-3.429	9.17587	ABCA1,ABCB11,ABR,ACADM,ACTA1,ADAM17,ADAMTS4,ADM,ADORA2A,ADORA2B,ADRB1,ADRB2,ADRB3,AGT,AGTR1,ANGPTL4,ANPEP,APCS,AQP9,ARG1,ATP2A2,ATP2B4,AVPR1A,B4GALT1,BBOX1,BCL2A1,BCL2L13,BCL3,BHLHE41,BMP4,C3,C5AR1,CA2,CASP10,CASP2,CASP6,CCL11,CCL2,CCL22,CCND1,CCND2,CCND3,CCR2,CCR3,CCR5,CD163,CD247,CD38,CD40,CD44,CD83,CDC42EP5,CDH11,CDH2,CDH3,CDK2,CDK4,CDO1,CEBPB,CEBPD,CERS6,CFLAR,CHST11,CHST2,CIDEC,CIITA,CISH,CK…
lipopolysaccharide		chemical drug	Inhibited	-2.157	8.51004	ABCA1,ABCB11,ABCC5,ABCC6,ABCF2,ABCG5,ABCG8,ACADM,ACO1,ACOD1,ACSL1,ACTA1,ACVR1,ADM,ADORA2A,ADORA2B,ADORA3,ADRB2,AGT,AGTR1,AHR,ALOX15,ALOX5,ANGPTL2,ANGPTL4,APCS,APLNR,APOA4,APOBEC3B,AQP3,ARG1,ARG2,ARHGEF3,ARNT,ATF3,ATG7,ATP1A2,ATP2A2,ATP5MC1,AVPR1A,BAG3,BATF,BCL2A1,BCL3,BCL6,BLZF1,BTG1,C3,C5AR1,CASP7,CAV1,CCL11,CCL2,CCL22,CCNB2,CCND1,CCND2,CCND3,CCNG2,CCR2,CCR3,CCR5,CCR9,CCRL2,CD163,CD1D,CD200,CD22…
KRAS		enzyme	Activated	2.006	7.95468	ABCA1,ABCC5,AEN,AGO2,AHCTF1,AHR,AIMP2,ANPEP,APLP2,ARG1,ATF3,ATG7,ATP1B1,BMP4,BZW2,CAD,CAMK1,CAV1,CCND1,CCT5,CD3EAP,CD44,CDH1,CDH2,CDH3,CTGF,CTNNB1,CX3CL1,CXCL8,DBN1,DDIT3,DNMT3A,DUSP1,DUSP5,EFNA1,EGFR,EGR2,EI24,EIF4E,ELK1,EPHA2,EPHB4,EREG,ERO1A,ETV1,ETV5,EXOSC5,EZH2,FLOT2,GAS1,GLI2,GNA13,HES1,HIRA,HNRNPDL,HSPA5,HSPE1,HYOU1,IER3,IKBKB,IL33,IL6,IP6K2,ITGB3,ITM2B,KIF22,KLF6,LBH,LEF1,LIF,LIPG,LRP8,MA…
ERBB2	-1.012	kinase		-0.721	7.95078	ACSL4,ACTA1,ADAM17,ADIPOR2,ADORA3,ADRB3,AHNAK,AIMP2,ALAS1,ALOX15,ANGPTL2,ANXA2,APLP2,ARHGEF5,BCAT2,BTG2,CAPZA2,CAVIN1,CAVIN2,CCL11,CCND1,CCND2,CCND3,CD34,CD47,CDH1,CDH2,CDH3,CEBPB,CHCHD10,CHEK1,CHST2,CIDEC,CLEC3B,CMAS,CPS1,CPT2,CRYBG1,CUL1,CXCL8,CYB561,DAG1,DDIT3,DDX10,DERL1,DLL1,DNAJB6,DSG2,EGFR,EIF4EBP1,ELF3,ELL2,EMP1,EMP3,EPS15,ERBB2,ETV1,ETV5,ETV6,FASN,FLOT2,FN1,FRRS1,FZD4,GATA3,GDPD3,GLS,GPA…
let-7		microrna		0.068	7.90309	AGO2,ALDH1B1,AR,BCAT1,BOP1,BTG2,CCND1,CD44,CDH2,CEBPD,COL27A1,DDX18,DDX56,DICER1,E2F4,E2F5,EIF4A1,ETV2,FBL,HK2,IL6,ITGA1,ITGB3,MCM2,MGAT1,MRTO4,MYC,MYCN,NAP1L1,NFKB1,NOLC1,NRAS,PAICS,PCGF2,PKM,PLAUR,PPP1R12B,PTGS2,RBM38,RRP1B,S100A4,SCD,SERPINE1,SKP2,SLC25A13,STARD13,TARBP2,VIM,XPO5
FOXO1	0.859	transcription regulator		-0.721	7.61083	ACACA,AGXT,AIP,ALAS1,ANGPT1,APOA5,AQP9,ATG12,ATP6V0A1,BACH2,BCL2A1,BCL2L13,CA2,CAMK4,CASP2,CASP6,CAV1,CCNB2,CCND1,CCNG2,CD40,CERS5,CFLAR,CKMT2,CPT2,CTGF,CXCL8,CYP7A1,DDIT4,EFHD1,EIF4EBP1,ELOVL5,ELOVL6,FASN,FBXO21,FGF21,FLNB,FLT4,FN1,FOXO1,FYN,G6PC,GABARAPL1,GADD45A,GADD45B,GPAM,GPD2,GRHPR,HMOX1,HPD,HSPA5,HSPD1,ICAM1,IER3,IGF1,IKZF5,IL10RB,IL15,IL18,IL1R1,IL6,IL7R,IRF5,ITGA3,KLF2,LEMD3,LPIN2,LRAT,…
FSH		complex		-1.101	7.49214	ACP2,ACTA1,ADAM17,ADAMTS1,ADCYAP1,ADM,AHR,AKAP12,ALDH3A2,ALPL,AMOTL2,AQP3,AR,ARHGAP1,ARHGEF5,ATP2A2,BTG2,CAMK2G,CAMK4,CAPZA1,CCND2,CDC42EP4,CDH2,CFLAR,CHUK,COL15A1,CREBL2,CREM,CTGF,CTNNB1,CTNND1,CX3CL1,CXCR4,DAB2,DAPK1,DHX15,DNAJB9,DUSP1,EFNA1,EGFR,ELL2,ENC1,EPS15,EREG,ESR1,FGFR1,FKBP5,FOSL2,FOXK2,FOXO1,GATA4,GATA6,GCLC,GDE1,GDF9,GEM,GNAS,GOT1,GRK5,HK2,IGFBP3,IGFBP4,IL6,INHBA,INHBB,ITGA3,ITGA5,JM…
oleic acid		chemical - endogenous mammalian		0.727	7.32514	ABCA1,ACACA,ACADM,ACSL1,ANGPTL4,AQP3,AQP9,ATF6,CX3CL1,CXCL8,DEGS1,DGAT2,FASN,G6PC,GADD45A,GCLC,HK2,HMOX1,HSPA5,ICAM1,IGF1,IGFBP3,IL6,MTTP,NFKBIA,NR1H3,OLR1,PCK1,PDK4,PLIN1,PLIN2,PLIN3,PLIN5,PPARGC1A,PTGS2,SERPINE1,SIRT1,SREBF1,THRSP,UCP2
maslinic acid		chemical - endogenous non-mammalian	Activated	2.111	6.94692	ADAM17,BTRC,CAMK2G,CCND1,CCND2,CD44,CD47,CDH1,CDK4,CDO1,CEBPB,DVL1,ETS1,FLOT2,FOXO3,FZD7,GSK3B,IL2RG,IL6ST,IRAK1,ITGA3,JAK1,LIMK2,MAP2K6,MSH6,NCL,NFKBIE,PIK3R1,PLAUR,PPARD,PPM1G,PRKACA,PRKAR2B,PTGS2,PXN,SHC1,SLC1A2,SORBS1,TGFB1,WNT5A
TP53		transcription regulator		0.008	6.90658	ACER2,ACO2,ACOT11,ADA,ADD3,ADGRB1,ADORA2B,AEN,AGO2,AGTR1,AHSA1,AKT3,ALDH1B1,ANGPT1,AP1B1,ARHGAP1,ATF3,ATG4B,ATL3,BCAT1,BCL2A1,BHLHE41,BLZF1,BMF,BOP1,BTG2,CA9,CAND1,CARD11,CASP2,CASP6,CAV1,CCL2,CCND1,CCND3,CCNG2,CCNK,CD44,CDC25B,CDH1,CDH3,CDK4,CEBPB,CEBPD,CERS6,CFLAR,CHEK1,CHUK,CKB,CKM,CLIC4,COL14A1,COMT,COQ8A,CTDSP1,CTGF,CTNNB1,CX3CL1,CXCL8,CYB5A,CYR61,DBP,DDB2,DDX18,DDX3X,DDX56,DFFB,DHCR24,DICER…
ERN1	1.025	kinase	Activated	2.674	6.80134	ACACA,ATF3,ATP2A2,CAD,CEBPB,CEBPD,CREB3L2,DDIT3,DGAT2,DNAJB9,ERO1A,ERO1B,FITM2,G6PC,GOT1,HOOK1,HSPA5,MLXIPL,MORF4L2,NARS,NR1H3,PDRG1,PIGA,PLIN2,PRKDC,SCD,SDF2L1,SEC11A,SLC25A28,SLC35B1,SMARCB1,SRP68,SSR3,STX5,SURF4,TMED3,WARS,WFS1
beta-estradiol		chemical - endogenous mammalian		1.323	6.6968	ABCB10,ABCC11,ACADM,ACSL1,ACTA1,ADAMTS4,ADRB1,ADRB2,ADRB3,AGT,ALOX15,ANGPT1,ANPEP,AR,ARG1,ATF5,ATM,ATP1B1,ATP6V1F,BAZ1A,BCL2A1,BTG1,BYSL,C3,CA2,CALM1 (includes others),CAST,CAV1,CCL2,CCND1,CCND2,CCND3,CCNG2,CCR2,CCR3,CCR5,CCT2,CDH1,CDH11,CDH2,CDK18,CEBPB,CKB,CKM,CLDN4,CNP,COMP,COMT,COX6A2,CPT1A,CRK,CSF3R,CTNNB1,CTNND1,CTPS1,CXCL2,CXCL8,CXCR4,CYB5A,CYP1B1,CYR61,DFFB,DHRS9,DNMT3B,DNPH1,DSP,DUSP1,EG…
Nr1h		group	Activated	2.637	6.49621	ABCA1,ABCG5,ABCG8,ACACA,ACACB,ACSL3,AQP3,ARG2,ATP1B1,BCL3,CCND2,CCR2,CCR5,CD40,CSF1,CXCL8,CYP7A1,EDNRA,ELOVL6,ERCC8,FASN,FGF1,FLT4,G6PC,GLI1,GPAM,HCK,HIP1,HLA-DOB,IL15,IL6,ITGAL,LTB,MED1,MLXIPL,NFKB2,NLRP3,PLIN1,PML,PPARGC1A,PRKCQ,PTCH1,PTGES,PTGS2,SCARB1,SCD,SELP,SFRP1,SLC8A1,SP110,SREBF1,SYT7,TIMP3,TNF,VLDLR,ZBTB16
eicosapentenoic acid		chemical drug		0.843	6.4908	ANGPTL4,CCL2,CD44,FADS1,FADS2,HMOX1,IGF1,IL13,IL1R2,MFN2,MLXIPL,MMP8,NFE2L2,NFKB1,NOS3,PDK4,PKLR,PLIN2,PPARA,PSMB3,PSMC2,PSMC6,PTGES,PTGS2,SERPINE1,SREBF1,TGFBR2,THRSP,TNFRSF1A,TNFRSF1B
U0126		chemical - kinase inhibitor		0.556	6.40121	ADAMTS4,ADORA2B,ANGPTL4,APLNR,AQP3,ARHGEF2,ATG4B,C3,CA9,CACNB3,CAV1,CCL11,CCL2,CCND1,CCND2,CCND3,CCNG2,CCR2,CD200,CD44,CDH1,CDK18,CDK2,CEBPD,CELSR2,CFLAR,CIITA,CLCF1,CLDN4,CRY2,CTDP1,CTGF,CTNNB1,CXCL2,CXCL8,CYP1B1,CYP7A1,DDIT3,DES,DUSP1,DUSP10,DUSP5,EIF2AK3,ELL,EMP1,ENPP4,EPHA2,EREG,ERRFI1,ETS1,ETV1,ETV5,FAM53B,FGFR2,FKBP5,FN1,G0S2,GADD45B,GCLC,GDF9,GFPT2,GRAMD1B,GRK3,HAPLN1,HMOX1,ICAM1,IER3,IHH,…
CLOCK	0.248	transcription regulator		-0.937	6.36957	ABCB10,ACSL4,ADPGK,ANGPTL4,CCNT1,CHST3,DBP,DDIT3,DNAJB9,EEF2K,EGFR,ELOVL6,FASN,FKBP5,GADD45A,GADD45B,GYS2,HES6,HSPH1,ICAM1,IHH,JMJD6,KIF20A,KLF13,KRR1,MID1IP1,MKNK2,NFIL3,NOCT,NR0B2,NR2C1,PDGFRB,PER1,PER2,PER3,PICALM,PIGA,POR,PPARA,PPIF,PTAFR,RAD23A,RANGAP1,RIOX2,RSL1D1,SLC1A2,SLC30A5,ST3GAL5,TBRG4,THBD,TMED3,TNFAIP1,TNFRSF21,TOR1B,USP2,ZZZ3
OSM		cytokine		-0.827	6.27984	ACKR2,ACSL3,ADAM17,ADAMTS1,ADAMTS4,ADGRG6,AHR,ANXA2,AQP9,ARG1,ARHGEF12,ARHGEF2,ARL4A,ASAH1,ATP13A3,ATP2B4,BBOX1,BMP10,CCL11,CCL2,CCND1,CCND2,CCNG2,CDA,CDC42EP4,CDH1,CDH2,CDH3,CDK17,CEBPD,CKM,CLDN4,CLEC2B,COL8A1,CRP,CSNK2A2,CXCL2,CXCL8,CYP1B1,DAPK1,DCTN1,DDX27,DEGS1,DHCR24,ECM1,EIF4EBP1,EMP3,EPHA1,EPHB2,FASN,FETUB,FMO5,GAB1,GADD45G,GART,GAS7,GLE1,GMPR,GRHPR,HGF,HIPK3,HK2,HMG20B,HMOX1,HSPA2,HSPA5,I…
EP300		transcription regulator		-0.922	6.27246	ACACB,ACADM,ACTA1,ADORA2A,AGT,AKAP12,ANGPT1,AQP11,AR,ARHGEF10L,ARHGEF3,ATF6,BCL6,BMF,CA2,CAD,CAMK2D,CAMK4,CAPG,CCND1,CCND3,CD53,CDK2,CFLAR,CKB,CKM,CLOCK,COMT,CORO2B,CPT1A,CPT2,CRIM1,CRISPLD2,CXCL8,CXCR4,CYP7A1,DDC,DGKE,DUSP1,FASN,FMNL2,FN1,FNBP1,FOSL2,FOXO1,FRMD4A,G6PC,GATA3,GFRA1,GLCCI1,GNG2,GRAMD2B,HES6,HMGCR,HMOX1,HVCN1,IL10RA,IL1R1,IL6,IL7R,IRF6,ITGA9,JUP,KIF1B,KMO,LAMA3,LDHA,LIG4,MAF,MAP3K8,…
ID2		transcription regulator		-0.356	6.1512	BATF,BCL3,BCL6,CCND1,CCND2,CCNG2,CCR10,CCR9,CD44,CD83,CDC25B,CDK4,CEBPB,CSF1,CTNNB1,CXCR4,CXCR6,DTX2,DUSP1,DUSP10,EGR2,FGFR3,FOXO1,FOXO3,GADD45B,GADD45G,ICAM1,IFNGR2,IL10RA,IL17RB,IL7R,IL9R,IRF5,IRF6,ITGA1,ITGB3,JDP2,KLF6,LTB,MAF,MAP2K6,MAP4K3,MYC,NFATC1,NGFR,PIK3C2B,PIK3IP1,PIK3R1,PTPN22,PTPN3,RAP1GAP,RAPGEF4,RORA,SDC1,SOX4,SOX5,TCF4,TNFRSF1A,TNFSF10,TRAF1,TRAF3,TRAF4,TRAF5,ZBTB16
SB 216763		chemical toxicant		-0.435	6.10679	ACACA,CCL2,CCND1,CD40,CTNNB1,FASN,FSCN1,G6PC,IL6,MYC,PCK1,SCD,SREBF1,TNF,TNFSF10
camptothecin		chemical drug		-0.896	5.97881	AKAP8,ANXA2,AR,ARFGAP1,ARL4A,ATM,BCL2A1,BIRC6,CAMK2G,CAST,CCL2,CCRL2,CD1D,CD200,CD22,CD83,CD93,CFLAR,CHEK1,CREB1,CRYBG1,CTNND1,CXCL2,DKK1,DUSP10,EGFR,EGR2,EPOR,FLOT2,FOXO1,FSCN1,FXN,GADD45A,GADD45G,GDE1,GPLD1,GRK5,ICAM1,IL10RA,IL13RA1,IL1RAP,IL6,IL9R,INPP4A,JMJD6,LDLR,MARK2,MCL1,MEF2C,MPZL1,NECTIN1,NFKBIE,NR3C1,OPTN,P2RY2,PECAM1,PIK3C2B,PIK3CD,PIK3CG,PIP4K2B,PLIN2,POU2F1,PRKAB1,PRKDC,PTGER2,PTGER…
paclitaxel		chemical drug	Inhibited	-2.359	5.93181	ABCB10,ADORA2B,APLNR,ARHGEF2,ATF3,ATG4B,BHLHE41,CACNB3,CASP10,CAV1,CCL2,CCND1,CCNG2,CD44,CDA,CDC20,CDK18,CDK2,CELSR2,CHUK,CRP,CRY2,CTDP1,CTGF,CXCL2,CXCL8,CYP1B1,DDIT3,DUSP10,DUSP5,ELL,EMP1,ENPP4,EPHA2,EREG,ETV1,ETV5,FAM53B,G0S2,GADD45B,GFPT2,GRAMD1B,ICAM1,IER3,IGFBP3,IHH,IKBKB,IL1RAP,IL6,INPP4A,ITGA3,ITGA5,ITPKC,KCTD2,KDM6B,KDSR,MCL1,METTL3,MYC,NCS1,NFATC1,NFKBIA,PHLDA1,PLAU,PLAUR,PNKD,PPP2R3A,PT…
Akt		group		-1.259	5.64016	ADM,AIMP2,AMOT,ANGPT1,ANKRD1,AQP3,AR,BCL2A1,BCL6,BMF,BTG2,CCL2,CCND1,CCND2,CDK4,CEBPB,CFLAR,CPT1A,CTGF,CTNNB1,CXCL8,CXCR4,E2F4,EGFR,EGR2,EZH2,FKBP5,FN1,FOXO3,GLI2,GSK3B,HIF3A,HK2,HMOX1,HPGD,IER3,IGF1,IL1R1,IL6,IL7R,LEF1,MCL1,MMP14,MT2A,MYC,NET1,NFATC1,NFE2L2,NFIL3,NFKB1,NFKBIA,NR0B2,PCK1,PDK4,PLA2G4A,PPARD,PPARGC1A,PTAFR,PTGER2,PTGER4,PTGS1,PTGS2,RAD51,RASD1,SEMA6D,SERPINE1,SGK1,SKP2,SLC1A2,SLC8A…
thapsigargin		chemical toxicant		-1.694	5.63827	AHSG,AR,ATF3,ATF6,BACE1,BCL6,CAPN10,CAPN5,CAV1,CCND1,CCNG2,CD83,CLDN4,CREM,CXCL2,CXCL8,DDIT3,DNAJB9,EIF1,ERBB2,ERRFI1,GADD45A,HDC,HERPUD1,HMOX1,HSPA5,ICAM1,IGF1,IL6,MCL1,MEF2C,NFE2L2,NFIL3,NFKBIA,OLR1,PPP2CA,RETSAT,SREBF1,THRSP,TNF,TNFSF10
STAT4		transcription regulator		-1.566	5.62709	ACAP1,ACP6,ADSS,AHNAK,ARL5B,ARMCX1,ASPH,ATG12,BCL3,C3,CAPN5,CCL2,CCNL2,CCR5,CDK2,CIR1,COPG1,CXCL2,DAPK2,DHX8,DNAJB6,DPM3,ENO2,EPOR,ERO1A,ERRFI1,ETV5,FBXL12,FSCN1,FURIN,FZD7,GADD45G,GATA3,GLG1,GRTP1,GTF2E2,HES6,IER3,IL10RA,IL12RB2,IL13,IL6,IRF1,KDM6B,KLF9,KRT18,LAMTOR3,LRP1,LUC7L,MAP3K1,MAP3K8,MAPK8IP3,MYC,NXN,PBX4,PER1,PEX13,PFN2,PKP2,PYGL,RGCC,RGS16,RNF128,RORA,RRAD,RRAGD,S100A4,SAT1,SELENBP1,SE…
HGF	-0.344	growth factor		-0.579	5.61979	CASP10,CASP2,CAV1,CCL2,CCND1,CD40,CD44,CDH1,CDK2,CDK4,CFLAR,CNBP,CSF1,CTGF,CTNNB1,CXCL2,CXCL8,CXCR4,CYR61,DES,DYNLL1,EFNB2,ERRFI1,ETS1,FN1,FOXA2,G6PC,HES1,HGF,HMOX1,ICAM1,IGHMBP2,IL13,IL6,KRT18,LDLR,LGMN,MAT2A,MMP14,MYC,NES,NOS3,NR0B2,PCK1,PDGFA,PHB,PIM1,PLAU,PLAUR,PRKDC,PTAFR,PTGS1,PTGS2,S100A9,SEMA3A,SERPINE1,TGFA,TGFB1,TGFB2,TIMP3,TNF,TNFRSF1A,TP63,VIM
fenofibrate		chemical drug		1.242	5.5986	ABCD3,ACACB,ACADM,ACSL1,ACSL3,ACSL4,ANGPTL4,AP3M1,AR,CCL2,CCND1,CD200,CD40,CDH2,CEBPB,CHEK1,CPT1A,CPT2,CREB3L3,CRP,CXCL8,CYP7A1,DGAT2,DLAT,EGFR,FADS2,FASN,FBP2,FGB,FGF21,G6PC,GADD45A,GLCE,GOT1,GPAM,GYG1,HMOX1,HNF1B,ICAM1,IL6,IL6ST,LDLR,LPCAT3,MAN1A1,MARK2,MEST,MLH1,MTTP,MYH7,NACC1,NBN,NFKB1,NOS3,NR1H3,NR3C1,PAICS,PDK4,PDZK1,POLD1,POR,PPARA,PTAFR,PTGS2,PTPN21,PTPRS,RBFOX2,RORA,SCARB1,SCD,SERPINE1,…
PTEN		phosphatase		-0.983	5.59346	ACACA,ACSL1,ADM,ALG3,ANGPT1,AR,ARG1,ASPH,ATF3,ATP5MC1,BCL3,BEX1,BTG1,BTG2,C3,CA2,CA3,CASP7,CBX4,CCND1,CCND3,CDC20,CDH1,CDK9,CEBPB,CFD,CKS2,CTNNB1,CUL4A,CX3CR1,CXCL2,CXCR4,CYB561,DEGS1,DUSP1,EFNB2,EGFR,EGR2,EIF4EBP1,EP400,ETS1,FASN,FGFR4,FOXO1,FOXO3,G0S2,GCAT,GJA5,GYS1,HMGCR,IFNGR2,IFRD1,IL6,ITPR3,KAT2A,KDR,KLF6,MAFK,MAT2A,MMP14,MMP23B,MRPL12,MT2A,MYC,MZF1,NFATC1,NFIL3,NFKB1,NOP2,NR0B1,PARP1,PCBP2…
REL		transcription regulator		-1.146	5.50031	ACSL4,ACSS2,AHR,ATXN1,BACH2,BARD1,BCL2A1,BCL3,CAMK2D,CCL2,CCND1,CCND2,CD200,CD40,CDH1,CDS2,CIITA,CREM,CRKL,CTU2,CXCL8,DDX18,DNAH1,EGR2,ENDOG,ESR1,ETV5,EVI5,EXOSC1,EZH2,FADS2,FBXL4,FCER2,FN1,FOXO3,GTF2H4,ICAM1,ICK,IER3,IL13,IL6,IRF5,IRF6,JUP,KCNK6,KPNA3,MAP3K8,MINPP1,MYC,NAB2,NFATC1,NFE2,NFE2L2,NFKB1,NFKB2,NFKBIA,PARP14,PIPOX,RELB,RORC,SASS6,SLC25A27,SORBS1,SPIN1,STAT5B,TNF,TNFSF10,TTK,TTLL1,TWNK,…
PLA2G10		enzyme		-0.671	5.49894	ARG1,BYSL,CCL2,CCR9,CPNE1,DYNLL1,HSPA4,IL13,IL6,KDM6B,KLF2,KLF3,LXN,NABP1,NUP35,PHLDA1,PPP1R10,PTGS2,RORC,SOAT1,TNF,TRAF4,VEGFC,ZCCHC7
progesterone		chemical - endogenous mammalian		-1.036	5.37779	ACOD1,ACSL1,ACTA1,ADAMTS1,ADCYAP1,ADM,ADRB2,ALOX15,ALPL,AR,ARL4A,ATP1A2,ATP1B1,BCAT1,C3,C5AR1,CA2,CA3,CAV1,CCL2,CCNB2,CCND1,CCND3,CCR2,CCR3,CCR5,CD1D,CDH1,CDH11,CDH2,CDK2,CEBPB,CFD,CHERP,CIDEC,CLDN4,COL15A1,COMT,CSF1,CSF3R,CXCL8,CXCR4,CYP1B1,DBP,DICER1,DKK1,EDNRA,EFNA1,EGFR,ENC1,ENG,ERBB2,ERRFI1,ESR1,FGFR2,FKBP4,FKBP5,FMO5,FN1,FOXO1,FRAT2,GABARAPL1,GNMT,GPAM,HDC,HGF,HMGCR,HUNK,ICAM1,IGF1,IGFBP3,I…
docosahexaenoic acid		chemical drug		1.385	5.34008	ABCA1,ABCD3,ACACA,ARG1,BCL2A1,CD44,CPT1A,CSF1,CTGF,CXCR4,CYCS,ELOVL6,FADS1,FADS2,FASN,FOXO1,FOXO3,G6PC,HMOX1,HPGD,IL13,IL6,LDLR,LOXL2,MFN2,MLXIPL,MYC,NFE2L2,NOS3,PCK1,PKLR,PPARA,PTGS1,PTGS2,SCD,SDC1,SERPINE1,SERPINH1,SREBF1,TGFB1,TGFB2,TGFB3,TGFBR2,TNF,TNFRSF1A,TNFRSF1B
CDK2AP1		other			5.33255	BTRC,CCND2,CTNNB1,DVL1,FBXW4,FZD1,FZD5,FZD7,GSK3B,KREMEN1,LRP5,MYC,NKD1,PPARD,PRICKLE1,RHOU,SENP2,SLC9A3R1,TCF3,VANGL2,WISP1,WNT2B,WNT5A
rosiglitazone		chemical drug		0.653	5.2668	ACADM,ACO2,ACSL1,ACSS2,ACTA1,ADA,ADAMTS1,ADIPOR2,AHSG,ALOX5,ANGPTL4,APOA5,AQP3,ARG1,ASAH1,ATL1,C3,CAV1,CCL11,CCL2,CCR2,CCRL2,CD1D,CDH1,CIDEC,CIITA,CKM,COL4A3BP,CPT1A,CPT2,CREB1,CRP,CSF1,CTGF,CTNNB1,CYCS,DGAT2,DLD,EDNRA,ETS1,FASN,FGB,FGF1,FGF21,FN1,GATA3,GOT1,GPAM,GYG1,GYS2,HCAR1,HMOX1,HPGD,HSPA9,ICAM1,IDH3A,IGF1,IL13,IL18,IL21R,IL6,IL7R,INSIG1,IRF1,ITGAL,KLB,KLF11,KLF2,LRP1,MAT2A,MFN2,MR1,MSR1,MU…
5-N-ethylcarboxamido adenosine		chemical reagent		-0.39	5.15802	ADM,ADORA2A,ADORA2B,AQP8,BAG3,BCL3,BTG2,CBFA2T2,CEBPD,CREM,CSF2RB,CTGF,CXCL8,DUSP16,EGR2,EIF2B2,FZD1,GADD45A,GCLC,HK2,IL6,INHBA,KLF6,MMP11,MNAT1,NFIL3,ODC1,RGS2,SERPINE1,SLC30A5,SPINT1,ST3GAL1,TGFB1,THBD,TNF,TNS2,TXNIP,USP2
Cg		complex	Inhibited	-2.123	5.10568	ACSL1,ADAMTS1,ADCYAP1,ADM,APLNR,AR,ARHGAP22,ARNT,BARD1,BCAT1,BTG1,BTG2,CAMK4,CCDC86,CCL2,CCND2,CCND3,CD93,CDH1,CDH2,CDK4,CEBPB,CEBPD,CREM,CXCL8,CXCR4,DMD,DTL,DUSP1,EFNB2,EIF4E,EMP1,EPHA3,EPHA7,EREG,FAM110C,FYN,FZD1,FZD4,G0S2,G6PC,GAS1,GATA4,GATA6,HAPLN1,HK2,HMGCR,HPGD,ICAM1,IER3,IGF1,IGFBP3,IGFBP4,IL1R2,IL33,IL6,INHBA,INHBB,ITGA1,ITGB3,KCNQ5,KLHDC4,LDLR,LIF,MAF,MAP2K5,MAPK3,MCAM,MCL1,MMP19,MYCL,N…
TNFSF11		cytokine		-1.673	5.10237	ADRA1A,AEBP2,AQP9,BMP4,CA2,CAV1,CCL2,CD40,CIAO1,CKB,CLOCK,CTNNB1,CUL4A,CXCL8,DAB2,DUSP1,DUSP16,ELP2,FOXO1,FRRS1,GTF2H1,HRH2,IGF1,IL13,IL13RA1,IL15,IL6,IL9R,ILF3,ITGAL,ITGB3,LDB2,LIMK1,LSR,MEF2B,MYC,NAB2,NEK2,NFATC1,NFATC2IP,NFIL3,NFKB2,NFKBIA,NR1H3,PAG1,PDGFA,PHLDA3,PIM1,PTGER2,PTGER4,RALGDS,RELB,SENP2,SMARCAD1,SOCS1,SRC,TGFB1,TNF,TNFRSF11B,TTK,YWHAZ
FMO3		enzyme		-0.832	5.05257	ABCG5,ABCG8,ELOVL6,FASN,FGF21,FOXO1,G6PC,MTTP,PDK4,PPARA,PPARGC1A,SCD,SREBF1
SP1		transcription regulator	Inhibited	-2.246	5.02045	ABCA1,ABHD2,ACSL1,AGTR1,ALDH3A2,AR,ATP2A2,BACE1,BMP4,CAV1,CCL2,CCND1,CCND3,CCNG2,CD40,CDH2,CEBPD,CIITA,CIRBP,CKB,COL8A1,CREM,CTH,CXCL8,CYC1,CYP1B1,CYP7B1,DHCR24,DMD,DNMT3A,DRG2,EDA,EGFR,ENG,EPOR,EREG,ESR1,ESRRA,F10,FASN,FGFR1,FGFR4,FN1,GNAS,HGF,HNF4A,HSPA5,ICAM1,IGF1,IGFBP3,IGFBP4,IL12RB2,IL21R,IRF1,ITGA2,JAM2,KDR,KIT,LAMA1,LDLR,MAT2A,MAZ,MCL1,MECP2,MEOX2,MFN2,MMP11,MMP14,MYC,MYCN,MYH7,NGFR,NOS3,…
RETN		other		-0.342	5.00174	ACACA,CCL2,CTGF,CX3CL1,CX3CR1,FASN,FURIN,G6PC,HMOX1,ICAM1,IL6,LDLR,MMP14,NOS3,PTGS2,SCD,SELP,SERPINE1,SIRT1,SREBF1,TNF
ONECUT1	0.435	transcription regulator		1.04	4.98297	AASS,ABCB11,ACACB,ACVR1,AGBL2,AGTR1,AKIRIN2,APCS,ARHGAP32,ARL1,ARMT1,ATG101,BCAR1,C14orf119,CASP2,CCDC198,CCT8,CDK2,CIR1,CLCN4,CLDN2,COL5A3,COPS7A,CYGB,CYP7A1,DDB2,EGR2,EIF4A1,EMG1,EXOSC5,FAM117A,FASN,FOXA2,G3BP2,G6PC,GBF1,GJB1,GUF1,HABP2,HMGCR,HNF1B,HNF4A,HSPH1,IRF6,ITIH1,KLF3,LRIG2,LRRC59,MAP2K5,MEIS1,MON1B,NDUFAF4,NEK6,NFKBIA,NOLC1,NR0B2,NUAK2,ONECUT1,ORC1,OTUD6B,PCK1,PIH1D1,POLR2D,PPFIBP1,PPP…
ERK		group		-1.615	4.98297	ABCA1,ADAM10,ADGRG6,AGT,ARG2,BMF,BTG2,CAV1,CCL2,CCND1,CDH1,CDK4,CEBPD,CFLAR,CKS2,CLDN4,CTNNB1,CXCL2,CXCL8,DUSP1,E2F4,EPHA2,EREG,EZH2,FN1,FOSL2,FOXO3,GDF9,GOT1,GPRC5C,HMOX1,HOMER1,ICAM1,IER3,IL6,KRT18,LDLR,LIF,MCAM,MCL1,MMP14,MYC,MYLK,NFE2L2,OSBPL10,PDGFC,PDK4,PLAU,PTGS2,RGS4,RRS1,SIRT6,SOX4,TERT,TNF,TNFAIP8,VASP,ZFP36L1
PCYT2		enzyme		-1.155	4.97062	ABCA1,CIDEC,FASN,GPAM,MLXIPL,MTTP,NR1H3,PISD,PKLR,SCD,SLC27A4,SREBF1
MBD3		enzyme			4.9393	BTRC,CCND1,CCND2,CD44,CTNNB1,DVL1,DVL2,FBXW4,FZD1,FZD4,FZD5,FZD7,GSK3B,KREMEN1,LGR5,LRP5,MYC,NKD1,PPARD,PRICKLE1,RHOU,SENP2,SFRP1,SLC9A3R1,TCF3,VANGL2,WISP1,WNT2B,WNT5A
HNF1A		transcription regulator		-0.371	4.89279	A1CF,ACAT2,ADH6,AGT,AHSG,ANKS4B,ANPEP,ANXA4,AP3M1,APCS,AQP3,AQP9,ATG2B,ATG4C,BCL6,BCL6B,C9,CASC4,CCDC198,CCND1,CD302,CDO1,CLDN2,CLIC5,CMC2,COL27A1,COX6A2,CREBL2,CRP,CYB5A,CYB5B,CYP4V2,CYP7A1,DCAF13,DDC,DTL,EIF4EBP2,ELF3,ETV5,FBP2,FBXO8,FGB,FH,FOXA2,G0S2,G6PC,GATM,GJB1,GOT1,GPATCH2,GPR137B,GPR39,GRHPR,GRTP1,GSTCD,GTF2B,GTPBP3,HABP2,HGD,HHLA2,HNF1B,HNF4A,HNF4G,HNMT,HSPA5,IFNAR1,IGF1,IHH,ITM2B,KDM2B…
Hdac		group		-1.517	4.88941	ADAMTS1,AGTR1,AHR,CCND1,CX3CL1,CXCL8,CXCR4,DLL1,DNMT3B,E2F4,EDNRA,EGFR,EZH2,FOXA1,GATA3,GLI2,HNF1B,HPGD,IGF1,IGFBP3,IL6,JUP,LRP4,MEOX1,MEOX2,MMP14,MXD1,MYCN,NOTCH4,NPNT,ONECUT1,PPARGC1A,RRM2B,SEMA3C,SFRP1,SLC8A1,SMARCD3,SMPD3,SPRY1,TBX3,TCF21,TGFBR2,TIMELESS,TNF,TNFSF10,TP63,TRPC6
GATA6	0.42	transcription regulator		-1.304	4.85078	ACO1,ALOX15,ARG1,ASPA,ATP6V0A1,ATP6V0A2,ATP6V1C1,ATP6V1H,BMP5,BMPR2,CAV1,CD163,CDCA8,CDX2,DAB2,DCBLD2,DLD,DLST,ECSIT,ENGASE,FH,FOXA1,FOXA2,GATA4,GATA6,HES1,HNF1B,HNF4A,KDM5B,KLF2,LAMA1,LGR5,LYVE1,MEF2C,MYC,MYH7,MYH9,MYLK,NFIA,PDGFRA,PGM2,PTGES,RARB,SEMA3C,SLPI,STARD13,SUCLA2,TGFB1,TGFB2,THRSP,TNFSF10,WNT2
ID3		transcription regulator		-0.378	4.84164	BATF,BCL3,BCL6,CCND2,CCNG2,CCR10,CCR9,CD44,CD83,CDC25B,CEBPB,CSF1,CXCR4,CXCR6,DTX2,DUSP1,DUSP10,EGR2,FOXO1,FOXO3,GADD45B,GADD45G,ICAM1,IFNGR2,IL10RA,IL17RB,IL7R,IL9R,IRF5,IRF6,ITGB3,JDP2,KLF6,LTB,MAF,MAP2K6,MAP4K3,MYC,NFATC1,PIK3C2B,PIK3IP1,PIK3R1,PTPN22,PTPN3,RAP1GAP,RAPGEF4,RORA,SOX4,SOX5,TCF4,TNFRSF1A,TNFSF10,TRAF1,TRAF3,TRAF4,TRAF5,ZBTB16
palmitic acid		chemical - endogenous mammalian		-1.21	4.82391	ACACA,ACADM,ACSL1,AHSG,ATF3,ATF6,BACE1,CCL2,CKM,CXCL2,CXCL8,DDIT3,DEGS1,DGAT2,ELOVL6,ERN1,FASN,FGF21,FOXO1,G6PC,GCLC,HK2,HMOX1,HSPA5,ICAM1,IL6,IRAK2,MAP1LC3B,MCL1,MGAT4A,NFKBIA,OLR1,PCK1,PDK4,PKLR,PLIN2,PPARA,PPARD,PPARGC1A,PPARGC1B,PTGS2,PTPN1,SCARB1,SCD,SERPINE1,SLC25A1,SLC25A4,SLC2A2,SREBF1,THBD,TNF,TNFSF10,TXNIP,UCP2
hydrocortisone		chemical - endogenous mammalian	Activated	3.144	4.79048	ACO1,ALOX15,CCL2,CCND1,CCND3,CD163,CDH11,CEBPB,CEBPD,CFD,CTGF,CXCL8,FN1,GADD45B,HGF,ICAM1,IGF1,IL6,INHBA,ITGA2,NFKBIA,NR1I3,NR3C1,PLA2G4A,PRLR,PROX1,PTGS1,PTGS2,S100A8,SERPINE1,STAT5A,TAT,TNFRSF11B
RIPK2	0.25	kinase	Inhibited	-2.067	4.77211	ABCA1,ABCG5,ACACA,ACADM,ACOD1,ACSL1,CD40,CXCL2,CYP7A1,DGAT2,FASN,HMGCR,ICAM1,IL33,IL6,LDLR,MTTP,NFKB2,NR1H3,PDE4B,PPARA,PPARD,PPARGC1A,PTGES,RALGDS,RASGRP1,RASGRP3,SCD,SREBF1,TNF,TRAF1
trichostatin A		chemical drug		-1.789	4.76447	AGT,ALPL,ANGPT1,AR,ARG1,ARHGAP1,BCL2A1,BMP4,BRMS1,CA5A,CAST,CCL2,CCND1,CCR3,CD1D,CD34,CDH1,CIITA,CISH,CLDN1,CLEC3B,CREM,CSF3R,CSTF2,CXCL8,CXCR4,CYP1B1,DAG1,DNMT3B,DUSP1,ERBB2,ESR1,FASN,FBLN1,FGFR4,FOSL2,GADD45A,GCLC,GDF11,GSN,HDAC2,HES1,HMGCR,ICAM1,IGFBP3,IL10RA,IL6,IRF1,ITGA1,JUP,KDR,KIT,MAT2A,MLH1,MTO1,MXD1,MYC,MYCN,MYH7,MZF1,NFATC1,NFKB2,NIFK,NOS3,NOTCH2,NR0B2,PAH,PHB,PIM1,PLAU,PPARA,PPP1R12C,…
pirinixic acid		chemical toxicant		0.644	4.69037	ABCA1,ABCD3,ACACA,ACACB,ACADM,ACAT2,ACSL1,ACSL4,ADIPOR2,AHSG,ALAS1,ALDH3A2,ANGPTL4,ANXA2,AP3M1,APCS,APOA4,AQP3,AQP9,C3,C9,CASP2,CCND1,CCND3,CCNT1,CCT3,CCT7,CD200,CDH2,CDK2,CDK4,CHEK1,CIDEC,CPT1A,CPT2,CREB3L3,CRP,CXCL8,CYP7A1,CYP7B1,CYP8B1,DLAT,DYNLL1,EGFR,ELOVL5,ELOVL6,ENDOG,FADS1,FADS2,FASN,FBP2,FGB,FGF21,FURIN,G0S2,G6PC,GADD45A,GADD45B,GLCE,GOT1,GPAM,GPD2,GRHPR,GRPEL2,HGF,HMOX1,HNF1B,HNF4A,HSP9…
phorbol myristate acetate		chemical drug	Inhibited	-2.33	4.68613	ACO1,ACSL4,ADAMTS1,ADCY3,ADORA2A,ADRB3,AGT,AGTR1,AHCTF1,ANGPT1,ARG1,ATP2A2,BCAR1,BCL2A1,BTG2,C5AR1,CCL2,CCL3L1,CCND1,CCND2,CCND3,CCR2,CD163,CD44,CDH1,CDK4,CERK,CIDEC,CKM,CLCF1,CLDN1,CREB1,CTNNB1,CXCL8,CYP7A1,DES,DGKD,DIO3,DUSP1,E2F4,EEF1AKMT3,EGFR,EGR2,EIF4A1,EIF4E,EIF4EBP1,EIF4EBP2,ELK1,EPHA2,ERBB2,ESR1,FAHD1,FHL3,FOSL2,GATA3,GRK5,GTF2B,HAPLN1,HDC,HES1,HNF4A,HNRNPF,HSPA4,HTR7,ICAM1,IGF1,IGFBP3,I…
troglitazone		chemical drug		1.822	4.68194	ABCA1,ACADM,ACSL1,ACTA1,ADRB3,AGT,AGTR1,C3,CCL2,CCND1,CCND3,CDH1,CDK2,CDK4,CEBPD,CFD,CFLAR,CIITA,CKM,CPT2,CREB1,CTNNB1,CXCL8,CYP7A1,DDIT3,ETS1,FADS2,FASN,FN1,GPAM,HGF,HMOX1,ICAM1,IL6,MSR1,MYC,NR1H3,NR2F2,NRIP1,P4HA1,PC,PDGFRA,PDK4,PIK3CB,PLIN2,POU2F1,PPARGC1A,PTGS2,PTPN11,SCARB1,SCD,SERPINE1,SLC2A2,SORBS1,TALDO1,TBXAS1,TERT,TGFB1,TNF,UCP2
WNT3A		cytokine		-0.731	4.67778	ADAM10,ADAMTS4,AHR,ALDH1A3,ALPL,ANGPT1,ATP1B1,BMP4,CAMK4,CCND1,CCND2,CEBPB,CFD,CPT2,CTGF,CTNNB1,CYR61,DDIT4,DKK1,DVL2,EFNB1,ENG,ETV5,FN1,FZD1,GADD45G,GAS1,GLI1,IL6,LBH,LEF1,LRRC17,LRRC32,MYC,NCALD,NEK6,NGFR,NKD1,NUMB,PDGFRA,PEX5,PLIN1,PMEPA1,PMP22,PNPLA3,PRICKLE1,PTGS2,PTH1R,PXYLP1,RHOU,SGMS1,SLC7A2,SPRY1,TCF3,TCF4,TGFB1,TGFB2,TGFB3,TIMP3,TMEM158,TNF,TNFRSF11B,TWIST1,VIM,WISP1,WNT5A,WNT9A,ZNF703
2,4,5,2',4',5'-hexachlorobiphenyl		chemical toxicant		-1.245	4.67366	ACSL3,ADRB2,AKAP12,ATG13,ATP1B2,CAMKK1,CDCA2,CDS2,CREM,DHX30,ELAC2,ELOVL6,FASN,FGFR1,FMO5,GADD45A,GADD45B,GFRA1,GK5,HMGCR,IL1RAP,MBNL2,MPP6,MYC,NUMB,ODR4,PAK3,PCBP1,PICALM,PIK3C2A,POLR1A,PPP1R10,PTPRS,RBM22,RBM39,RBM47,RBM4B,SAP130,SLC1A4,SMPD3,SPG21,SREBF1,THOC2,TWF2
HIF1A		transcription regulator		-0.558	4.66555	ACO1,ADAM17,ADM,ADORA2B,AQP9,ATP2A2,BHLHE41,CA9,CAV1,CCND1,CCR2,CCR5,CDH1,CSF1,CTGF,CXCL2,CXCL8,CXCR4,CYB5A,CYR61,ENG,ENO1,EPOR,ERBB2,EREG,ETS1,FN1,FURIN,HES6,HK2,HMOX1,HUWE1,IGF1,IGFBP3,IL15,IL6,ITGA1,ITGA5,ITGB3,JUP,KRT18,LDHA,LIFR,MCL1,MEF2C,MIF,MYC,NOS3,NOV,NPM1,P4HA1,PDGFA,PFKFB3,PKM,PLAUR,POLRMT,PPARA,PTGS2,RORC,SERPINE1,SLC35A2,SLC40A1,ST3GAL1,SULF1,TCF4,TERT,TGFA,TGFB1,TGFB2,TGFB3,TLR6,TN…
PDGF BB		complex		-0.212	4.64589	ADD3,AKAP12,ARG2,ATP2A2,AVPR1A,BMP4,C3,CALD1,CALM1 (includes others),CCND1,CCND3,CDK2,CDK4,CDO1,CEBPD,CREB1,CTGF,CTH,CXCL2,CYCS,DAB2,DCBLD2,DDIT3,EGFR,EIF4E2,ETS1,FBLN5,FGFR1,FMO1,FZD1,FZD2,GADD45A,GJA5,GJC1,GUCY1B1,HES1,HMGCR,HMOX1,IGF1,IL6,ITGA5,LDLR,MAFK,MAT2A,MMP14,MYC,NPR3,ODC1,OLR1,OSBPL2,PCGF2,PDGFA,PDGFRA,PDLIM1,PFN2,PLCG2,PPARD,PTGS2,RFC5,RGS2,RPN2,S1PR2,SAT1,SERPINE1,SLC25A11,SLC7A7,SRE…
RARB	-0.674	ligand-dependent nuclear receptor		-1.324	4.6038	ACADM,ADAM10,BCL2A1,CASP7,CXCL2,CXCL8,ETS1,FGF21,GADD45A,GATA4,HNF1B,HOXA1,HOXA3,ICAM1,IGFBP3,IL6,ILF2,MMP11,PTGS2,RAB5A,RARB,RET,SATB1,SLC10A1,SLC16A2,STAT6,TCEA1,THBD,VEGFC
MLXIPL	-0.419	transcription regulator		0.622	4.58336	ACACA,ACACB,CPT1A,ELOVL6,FASN,FGF21,G6PC,MID1IP1,PKLR,PPARA,PYGL,RGS16,SCD,SLC2A2,TXNIP
IL13	-1.806	cytokine		0.011	4.55909	ABCA1,ACSL1,ADA,ADAM28,ADORA2A,ADORA2B,ALOX15,ARG1,ARG2,BCL3,BZW2,C3,CAPN2,CASP6,CASP7,CCL11,CCL2,CCL22,CCR5,CD163,CD247,CD3EAP,CD40,CD44,CD72,CEBPB,CHN2,CHST2,CIDEB,CISH,CTGF,CXCL2,CXCL8,CXCR4,DHCR24,DMXL2,DUOX1,DUSP10,EGFR,FADS1,FADS2,FCER2,FEZ1,FLOT1,FZR1,G0S2,GAS7,GP2,GSN,HMOX1,ICAM1,IGF1,IL13,IL13RA1,IL17RB,IL18,IL1R1,IL1R2,IL1RL1,IL31RA,IL6,JAK1,KLF6,MAF,MCL1,MCUR1,MMP14,MSMO1,MTSS1,NCLN,NF…
gentamicin		chemical drug		1.249	4.45967	ACADM,ACADSB,ACSL3,ALPL,APCS,ASNSD1,ATF3,BTG2,CA4,CAND1,CAPZA1,CCL2,CDO1,CEBPB,CHKA,CHORDC1,CIPC,DDC,DDIT3,DMD,DNAJA2,EAF1,EIF2B2,EIF2B4,EIF3B,EIF3D,EXOC3,FMO1,G6PC,GADD45A,GATM,GNL3,HIVEP2,HMOX1,HNF4A,HNRNPU,HSP90AA1,HSPA5,HYOU1,ICAM1,IFRD1,IGFBP3,IRF1,KLF6,KMO,L3HYPDH,LIG4,MAF,MYBBP1A,MYC,NAA15,NCL,NEURL3,NOP58,NPM1,NUDC,NUP58,NVL,PC,PFDN2,PHAX,PLIN2,PLLP,PNN,PPP1R10,PTH1R,PTP4A1,PTPN1,RGCC,RNF…
GCK		kinase		-1.212	4.4437	ACADM,ATP5MC1,CA5A,CCND2,CDH1,CPT1A,CPT2,FASN,FH,PCK1,PDK2,PKLR,SCD,SLC2A2,SREBF1,TAT
PD98059		chemical - kinase inhibitor		1.536	4.42597	ABCA1,ACAT2,AGT,AGTR1,AKAP12,ANKRD1,ANPEP,AP2B1,APOBEC3B,ARRB1,BCL6,C3,CA2,CAV1,CCL2,CCND1,CCR2,CD44,CD83,CDH1,CDH2,CDH3,CDK2,CEBPB,CEBPD,CREM,CRP,CSTF1,CTGF,CTNNB1,CXCL2,CXCL8,CXCR4,CYCS,CYP1B1,DCBLD2,DDIT3,DES,DUSP1,DUSP5,E2F4,EGFR,EI24,EIF2AK3,ELK1,EMP1,EMP3,ENO1,ERBB2,ERRFI1,ETS1,FASN,FKBP5,FN1,GSK3B,HGF,HMOX1,HSPA5,HYOU1,ICAM1,IER3,IGF1,IGFBP3,IL6,ITGA2,ITGB3,KIF22,LAMA3,LDHA,LDLR,LIFR,LIPG,…
thioacetamide		chemical toxicant		-1.355	4.41454	ABCG5,ABCG8,ADAMTS1,ADD3,AKAP12,ANXA2,ANXA4,AQP8,ARG2,ATM,B4GALT6,BARD1,CD200,CD44,CDCP1,CHAF1A,CHRNA2,CIDEC,CKB,CLDN4,CTGF,CYGB,CYP8B1,DBN1,EHD3,ELF3,ELMOD3,EMP1,EMP3,FBLN5,FCER1A,FGB,FGFR3,GATM,GDE1,GOT1,GTPBP4,GYG1,HGF,HSPA4,IER3,IGF1,IGFBP3,IL6,LRAT,LRP8,LXN,LYVE1,MCM3,MLXIPL,MMP14,MS4A2,MYC,NFE2L2,ODC1,PDGFD,PDGFRA,PKM,PLCB4,PMP22,POLE2,POR,PRLR,PTGFRN,PTGS2,PTK2B,PTPRS,RGCC,S100A10,SLC13A3,…
MIR17HG		other		0.378	4.37366	ALPL,ATM,BMP4,BMPR2,CCND1,CYLD,DAB2IP,DLL1,ECSIT,EFNA2,FZD1,FZD2,FZD4,GDF11,GLG1,HNF1B,HOXA5,HOXB4,HOXB5,IL6ST,KIT,KLF2,LRP1,LRP4,MAP3K1,MDFI,MKL2,MYCN,NCSTN,NOTCH2,PDGFRA,PKD1,PKD2,PTPRK,PTPRU,RGMA,SKI,SOX4,TAX1BP1,TBX3,TOB2,TRIP11,WNT5A,ZNF703,ZNRF3
MAPK1		kinase		-0.596	4.37161	ANPEP,ARSB,ATP1A2,ATP1B1,B3GALT4,CAPN2,CAV1,CCL2,CCND1,CHST2,CISH,CRYBG1,CTGF,CTNNB1,CTSW,CXCL8,EGR2,EMP1,ENDOD1,FAM20A,FCMR,FN1,GATA3,GDPD3,GNG2,GRAMD1B,GRB7,HDC,HMOX1,IL13,IL6,LIF,LIG1,LZTS2,MAPK3,MBP,MCL1,MYH7,NFATC1,NFE2L2,NOX5,ORC1,POU2F2,PROS1,PTGER2,PTGS2,PTPRK,RBM45,RCAN3,RGS16,SCNN1A,SIRT1,SIRT6,TNF,TNFRSF1B,TNFRSF9,VIM
TP73		transcription regulator		-0.959	4.36653	ADA,ADAM10,ADAM17,AEN,ATF3,ATG7,BLZF1,C3,CAMLG,CASP2,CCL2,CCND3,CCNG2,CD83,CDH1,CNTFR,CTH,CTNNB1,CXCL2,CYR61,DBP,DRAM1,EDA,EGFR,ENG,EPHA2,EREG,FASN,FGFR3,FLOT2,FOXO3,FXR1,GADD45A,GPR137B,GRK5,HAGH,HIVEP1,HS6ST1,HSPB8,IER3,IGFBP3,IGFBP4,IL6,INPP4A,IRF5,ITGA5,KCNK1,KIT,LBH,LIG1,LZTS1,MMP14,MMP19,MMP23B,MMP28,MPZL2,MTHFD1,MTX3,MYCN,N4BP2L2,P2RY2,PML,PMP22,PNRC1,POLD2,PSRC1,PTPN3,RAB7B,RAD17,RIPOR3,R…
CD28		transmembrane receptor	Inhibited	-2.49	4.35067	AHR,ATM,BCL2A1,BTG1,CASP6,CBLB,CCND1,CCND2,CCND3,CCR5,CCR9,CD247,CD27,CD3E,CDK2,CDK4,CFLAR,CISH,CREM,CXCL2,CXCL8,CXCR4,CXCR6,DGKA,EGR2,FYN,GATA3,GLI1,HAVCR2,HGS,HK2,IL10RA,IL10RB,IL12RB2,IL13,IL21R,IL27RA,IL6,IL7R,IRF1,ITGAL,KLF2,LDHA,MAF,MYC,NFATC1,NFATC2,NFKB1,NFKB2,NFKBIA,NOS3,ODC1,ORAI3,PDE4A,PDE4B,PDE4D,PTGER4,PTGS2,PTPRJ,RNF128,RORA,RORC,SOCS1,TCF7,TNF,TNFRSF1B,TNFSF10,TOB1
GW3965		chemical reagent		0.132	4.32148	ABCA1,ABCG5,ABCG8,ADCY3,ARG2,CAV1,CIDEC,CXCL8,CYP7A1,DGAT2,EDNRA,FASN,GNG2,IL6,MLXIPL,NFKBIA,NR1H3,PDK4,PKLR,PLIN1,PLIN2,PRKAR2B,PTGER3,PTGS2,RARA,SCD,SLC2A2,SREBF1,THRSP,TNF,VLDLR
PRKCB		kinase		-1.086	4.30803	ACTA1,ADRB1,ADRB3,ATP6V1C1,CCL11,CTNNB1,CYCS,CYP7A1,CYP8B1,FASN,FN1,ICAM1,IL6,MYC,MYH7,MYLPF,PPARGC1A,PTGS2,SERPINE1,SREBF1,TGFB1,TGFBR2
10E,12Z-octadecadienoic acid		chemical - endogenous mammalian	Inhibited	-2.132	4.30452	ACACA,ACSS2,ATF3,CA3,CAV1,CCL2,CPT1A,CXCL8,DDIT3,DGAT2,DGKH,FADS1,FASN,IGF1,IL6,IL6ST,LDLR,LRP1,NAMPT,NOTCH4,PLIN1,PLIN2,PTGS2,SCD,SNCAIP,SORBS1,SOX6,SREBF1,TNF,UCP2
IL3		cytokine		-0.408	4.29585	ADA,ARG1,ARHGAP29,ATF5,CAMKK2,CBFB,CCL11,CCL2,CCND1,CCND2,CCND3,CCT5,CD40,CD83,CEBPZ,CIAPIN1,CISH,CREM,CSF1,CXCL8,DDIT3,DHPS,EMP3,FASN,FCER1A,FCER2,FGFR1,FGFR4,FOSL2,GADD45A,GADD45B,GADD45G,GNA13,GNAS,HGF,HK2,HNF4A,HOXB4,HSPA2,HSPA5,ICAM1,IK,IL13,IL17RB,IL33,IL6,IMPDH2,ITGB3,KIF1B,KLF13,KLF9,LIF,LY9,LYN,MCL1,MYC,NCL,NFATC1,NFATC3,NIFK,NOV,ODC1,ORMDL3,PAPPA2,PDE1B,PIM1,PPM1G,PSMC4,PTPN11,PTPN22,SH…
HDAC3		transcription regulator		1.5	4.26922	ACACB,ALOX5,CDH1,CDH2,CXCL8,ELOVL5,ELOVL6,FASN,FCER2,GDF11,GPAM,HDAC2,JUP,MYC,NFATC1,NOS3,PLIN2,PTGS2,RELB,SCD,SERPINE1,SMARCA2,TBX2,TNF,VIM
HRAS		enzyme		-1.678	4.24795	ACTA1,ALDH1A3,ANXA2,ATP2A2,BMP4,CALD1,CAPG,CASP2,CCND1,CCND2,CCND3,CD44,CDH1,CDK2,CDK4,CDK7,CEBPB,CEBPD,CHST11,CLCF1,CTGF,CTNNB1,CXCL8,DLL1,EGFR,ELK1,ETS1,FASN,FN1,FRMD6,GNA13,GSN,HDC,HDHD5,HES1,HSPA8,ICAM1,IGFBP4,IL13RA1,IL17RD,IL6,JUP,KHDRBS1,KLF3,KLF6,KRT18,LIPG,LTB4R2,MAP3K8,MAPK3,MMP14,MSMO1,MYC,NFKBIA,NID1,NOP58,NUMB,PCK1,PDGFC,PIN1,PLA2G4A,PLAUR,PLOD1,PML,PTGS1,PTGS2,PTPRE,PTPRS,PXN,RAP1GA…
deoxycholate		chemical - endogenous mammalian		0.014	4.20831	ABCB11,ABCG5,ABCG8,CAV1,CCND1,CDH1,CFLAR,CXCL8,CYP7A1,DDIT3,HSPA5,IL6,MCL1,PLAU,PLAUR,PTGS2,RARB,SMUG1,TP63
mir-122		microrna		-0.354	4.20204	ACTR1A,ARHGAP1,BCAT2,BICD1,CACYBP,CDA,CLIC4,CREB1,FOSL2,GIT1,GNPDA1,GYS1,H1F0,IL6,KHDRBS1,KIF5B,LETM1,LMNB2,NPEPPS,NUDC,PKM,PLIN3,PPP2CA,PTPN1,PXN,RIMS1,SCAF11,SEMA4D,SLC1A5,TPD52L2,VIM,WARS
fatty acid		chemical - endogenous mammalian		-0.929	4.1798	ACACA,AHR,AHSG,ATF6,CREB3L3,CREM,CXCL8,CYP7A1,CYR61,DDIT3,FADS1,FADS2,FASN,GPAM,HMOX1,HSPA5,IL6,LDLR,LPIN2,NFKBIA,NR1H3,PLIN2,PLIN5,PPARA,PPARD,PPARGC1A,PTGS2,S100A8,SCD,SERPINE1,SREBF1,ST3GAL5,THRSP,TNF,UCP2,VNN1
FDFT1		enzyme	Inhibited	-2.145	4.15927	ABCA1,ABCG5,ABCG8,CIDEB,CYP7A1,FASN,HMGCR,LRP1,MTTP,NR1H3,SCARB1,SREBF1
PPARG		ligand-dependent nuclear receptor		1.407	4.13668	ABCA1,ABCA3,ACACA,ACADM,ACSL1,ACSL4,ADIPOR2,ADRB2,ADRB3,AGT,ANGPTL4,AQP3,ARG1,ARL4D,BACE1,BCL6,C3,CA2,CAV1,CAVIN2,CCL2,CCL22,CCND1,CD40,CDK2,CEBPB,CFD,CIDEC,CORIN,CPT1A,CPT2,CREB1,CTGF,CTNNB1,CTPS1,CXCL2,CXCL8,DGAT2,DLAT,EGFR,EIF4EBP1,ELOVL6,ESRRA,ETS1,FASN,FBP2,FGF1,FZD1,G6PC,GAK,GPAM,HES1,HGF,HIVEP2,HK2,HMGCR,HYOU1,ICAM1,IGF1,IHH,IL13,IL6,INSIG1,KLF11,LDLR,MANBA,MBNL1,MKNK2,MTTP,MUC13,NFE2L2,NO…
SPARC		other		1.225	4.11748	ARG2,ATM,BARD1,CABYR,CDH1,CEBPD,CFD,CHAF1A,CHRNA2,CIART,CIDEC,CLDN1,CLDN4,CYP8B1,DVL1,EHMT1,ELMOD3,FN1,HES1,IL6,LRP8,LYVE1,MPZL1,NES,NIPAL1,NOTCH2,P2RY2,PAG1,PCGF2,PER2,POLE2,RABL6,RIC8A,SERPINE1,SLC7A11,SYDE2,TGFB1,UBLCP1,USP2,WNK4,ZHX2
TGFA	-0.423	growth factor		-0.096	4.11577	CCND1,CEBPB,CTNNB1,CXCL2,DDX3X,EGFR,EREG,ERRFI1,ESR1,FOSL2,GJB1,HGF,ICAM1,IGFBP4,IL6,NES,PECAM1,PLA2G4A,PTGS1,PTGS2,PYY,S100A10,SERPINE1,TGFA,TGFB1,VIM,WNT5A
HDL		complex		1.532	4.09691	AGTR1,ATF3,CCL2,CCR2,CX3CL1,CX3CR1,CXCL8,ICAM1,INSIG1,KLF2,LDLR,NOS3,PTGS2,SELP,SIRT1,SREBF1,TNF
N-cor		group		1.72	4.06803	ABCA1,ACACA,ACACB,ACSL1,ADIPOR2,CIDEC,CXCL2,ELOVL5,ELOVL6,FADS2,FASN,FZD1,HIVEP2,IGF1,MBNL1,NFATC1,PCK1,PLIN1,PLIN2,PTGS2,RAB20,RARB,RGL1,RNF144B,SCD,SGK1,SLC44A1,SOCS1,SREBF1,TBX2,TRERF1,ZNF703
LDL		complex		-1.224	4.06399	ABCA1,ATP2A2,C3,CAPN1,CAPN2,CCL2,CCND1,CCR2,CFLAR,CREM,CTGF,CTNNB1,CXCL2,CXCL8,DDIT3,DLL4,DUSP1,GCLC,GJA5,HMGCR,HSPA5,HYOU1,ICAM1,IGF1,IGFBP4,IL6,IRF2,ITGB3,LDLR,LRP1,MMP14,MMP8,MSR1,NOS3,NPC2,NR1H3,OLR1,PECAM1,PLIN2,PTAFR,PTGS2,RARA,S100A8,SCARB1,SELP,SERPINE1,SHC1,SMAD3,SOCS1,TGFB1,TGFBR2,TNF,TNFAIP8L2,TRADD
bexarotene		chemical drug		0.52	4.04479	ABCA1,ADD3,ADRB2,AMOTL2,CCL2,CCND1,CFD,CTH,CTNNB1,CYCS,CYR61,DDIT4,DKK1,DUSP1,DUSP5,EGFR,EIF1,EPHA2,HERPUD1,ICAM1,IL15,KLF10,LOXL2,MAF,MAP3K8,ODC1,PER2,PIK3R1,PLAUR,PNRC1,PTGS2,RARB,S100A9,SCD,SMAD5,TGFA,TM4SF1,TSC22D3,UAP1
CCL5		cytokine		-0.503	4	ADGRE5,AHR,C5AR1,CAPN2,CCL2,CCR3,CCR5,CCRL2,CD163,CD40,CD44,CDC37,CXCL2,CXCL8,CYP1B1,DUSP1,EMP1,HDC,IL6,MAPK3,MMP19,NAMPT,OLR1,PLAUR,PNP,PPIF,SGK1,TNF,VASP
Lh		complex		0.266	3.97881	ACP2,ACTA1,ADAMTS1,AKAP12,ALPL,ARHGAP1,ARHGEF5,ATP2A2,CAMK2G,CAPZA1,CCND2,CDC42EP4,CFLAR,CHUK,COL15A1,CREB1,CREBL2,CTNNB1,CTNND1,CXCL8,CXCR4,DAB2,DAPK1,DUSP1,EGFR,EREG,FKBP5,GEM,GNAS,GRK5,HK2,IL6,INHBB,ITGA3,JMJD6,KRT18,MAP1LC3B,MAP2K1,MCL1,MMP19,MSMO1,NPC2,PDE4D,PDLIM3,PER1,PHB,PHKA2,PIK3CD,PLCL1,PLIN3,PLPP1,PRKACA,PSMD1,PTGS2,PTP4A1,PTPN1,PTPN21,PTPRE,RAB1A,RAB31,RAB4A,RAB5A,RANGAP1,RAPGEF3,RGS…
CYP7A1	-1.43	enzyme		1.321	3.97469	ABCG5,ABCG8,ACACA,CYP7A1,CYP7B1,FASN,HMGCR,IL6,LDLR,MTTP,PTGS2,SREBF1,TNF
CREBBP		transcription regulator		-1.651	3.96658	ADORA2A,AGT,AKAP12,ANGPT1,AQP11,AR,ARHGEF10L,ARHGEF3,ATF6,BCL6,CA2,CAMK2D,CAMK4,CAPG,CCND1,CCND3,CCR5,CD44,CD53,CDH1,CKB,CLOCK,CORO2B,CRIM1,CRISPLD2,CSF1,CXCL8,CXCR4,DDC,DGKE,EGR2,FMNL2,FNBP1,FOSL2,FRMD4A,G6PC,GFRA1,GLCCI1,GLI1,GNAS,GNG2,GRAMD2B,HVCN1,IL10RA,IL6,IL7R,IRF1,IRF6,ITGA9,JUP,KIF1B,KMO,LDLR,LIG4,MAF,MAP3K8,MCF2L,MCM3,MEF2C,MMP11,MSX1,MYC,MYH7,NFE2L2,NPAS2,NR3C1,PCK1,PDGFRB,PDLIM4,PIPOX…
IL1B		cytokine		-0.817	3.95078	ABCB11,ABCD3,ADAMTS4,ADM,ADORA2B,ADRB2,AGTR1,ALOX15,ALPL,ANGPT1,ANGPTL4,ANTXR1,APCS,ATP2A2,AVPR1A,BCL2A1,BCL3,BMF,BMP4,C19orf25,C3,CCL11,CCL2,CCL22,CCNJ,CCR2,CCR5,CCRL2,CD40,CD44,CD83,CEBPB,CEBPD,CFLAR,CISH,CREM,CRP,CSF1,CTGF,CX3CL1,CXCL2,CXCL8,CXCR4,CYP7A1,CYP8B1,CYTIP,DBP,DDIT3,DDIT4,DLL4,DNMT3A,DPY19L4,DUSP1,DUSP5,EIF4E,EIF4EBP1,ELF3,ENG,ESR1,FGFR3,FKBP5,FN1,FOXO1,G0S2,GADD45A,GADD45B,GCH1,GCL…
linoleic acid		chemical - endogenous mammalian		-0.137	3.9431	ABCA1,ACADM,ANGPTL4,CD47,CPT1A,DDIT3,FASN,HSPA5,ICAM1,IL6,KDR,LDLR,MLXIPL,MTTP,NEDD4L,OLR1,PECAM1,PKLR,PLIN2,PLIN5,PPARD,PTGS2,SCD,TWIST1,UCP2
n-3 fatty acids		chemical drug	Activated	2.025	3.9393	ALOX5,CCL2,ELOVL6,FADS1,FADS2,FASN,GNMT,HMOX1,HSPA5,IL6,MAT1A,MTHFR,PDGFA,PKLR,PPARA,PTGS1,PTGS2,SCD,SDC1,SLC2A2,SREBF1,TNF
PTX3		other	Activated	2.609	3.92812	CCL2,CCR2,CCR5,CTGF,CX3CR1,CXCL2,CXCL8,EGR2,GATA3,GATA4,IGF1,IL6,IRAK1,NFKB1,TNF,TRAF3
2-arachidonoylglycerol		chemical - endogenous mammalian		-1.148	3.91721	ANGPTL4,CREB3L3,G6PC,PCK1,PLIN2,PPARA,PPARD,PPARGC1A,PSEN2,PTGS2
vanillyl-N-nonylamide		chemical drug			3.91364	ATF3,CCND1,CCNG2,DDIT3,GADD45A,HSPA5
halofuginone		chemical drug			3.8962	ABCG5,ABCG8,ADD3,AKAP12,ANXA4,AQP8,B4GALT6,CD200,CD44,CKB,CTGF,CYGB,DBN1,EHD3,EMP1,FBLN5,FCER1A,FGFR3,GATM,GDE1,GOT1,GYG1,HSPA4,IGFBP3,LRAT,MLXIPL,MS4A2,NAB2,NFE2L2,PDGFRA,PKM,PLCB4,PMP22,POR,PRLR,PTGFRN,PTK2B,PTPRS,RGCC,SLC13A3,TCF4,TGFB1,TGFB3,TGFBR2,TYRO3,USP2,VSNL1,WNT5A
LEPR		transmembrane receptor		0.405	3.88941	ABCG5,ABCG8,ACACA,ADRB3,ANGPTL4,APOA4,ATP2A2,BTG1,CCAR1,CDK2,CDK8,CREB3L2,EIF3A,EIF4EBP1,FASN,FN1,GADD45B,GADD45G,GATA4,GPAM,HMGCR,IGF1,IGFBP3,IL1R2,IL6,LDLR,LGMN,LIF,MMP14,MMP19,MTTP,NBN,NFATC3,NUP160,PC,PPARA,PPARD,PPARGC1A,RPL7L1,SCARB1,SERPINE1,SLC2A2,SMARCD3,SREBF1,STAT2,STK17B,TCF7L2,TGFB1,TGFBR2,TIMP3,TNF,TP53INP1,TSC22D3,UCP2
FOXO3	0.729	transcription regulator		0.523	3.88941	ANGPT1,ATG12,CAV1,CCND1,CCND2,CCNG2,CDH1,CERS5,CFLAR,CPT1A,CTGF,CXCL8,CYR61,DDIT4,EIF4EBP1,ELOVL5,ESR1,FASN,FGFR2,FLNB,FLT4,FOXO3,FYN,GABARAPL1,GADD45A,GADD45B,HMGCR,IER3,IGF1,IL10RB,IL1R1,IL6,LEMD3,LRAT,NAMPT,NOS3,PDE3B,PLAU,PRCP,PRKCD,PRNP,PTGS1,PTPRB,S1PR3,SERPINE1,SGK1,SPTLC2,TGFB1,TGFB2,TNF,TNFSF10,UCP2
PKD1	0.333	ion channel		1.33	3.87943	ALDH8A1,ALG6,ARHGAP10,ASPH,ATP1B1,ATP1B2,BCAT1,BHMT2,CAVIN1,CLCF1,CTNNB1,CXCL2,CYP8B1,EGFR,EIF3A,FGFR1,FGFR3,FOXO1,G6PC,GATM,GLI2,GLS,GRAMD1A,HGD,IFNLR1,IL17RB,IL1RL1,ITIH2,KRT18,LARP4B,MCUB,MINK1,NIPAL1,NNMT,P2RX7,PAH,PCK1,PDE4B,PICALM,PKNOX2,PML,POU2F1,PPRC1,PRLR,PRODH2,QPCT,RPS6KA5,SEMA4C,SERPINF2,SFXN3,SLC13A2,SLC16A4,SLC2A2,SLC5A10,SLC8A1,SLITRK5,SMURF1,SOX6,THG1L,TNFAIP8,TRAF2
E, coli B5 lipopolysaccharide		chemical - endogenous non-mammalian		-1.354	3.8729	ADAMTS1,ADRB2,AHSG,APOA5,BCL3,BCL6,CCL11,CCL2,CCL22,CCND1,CCR10,CCR5,CCR9,CD40,CD44,CD83,CHFR,CLDN14,CRK,CSF3R,CX3CL1,CX3CR1,CXCL2,CXCL8,CXCR4,CXCR6,CYP7A1,DUSP1,EGFR,ERRFI1,FASN,FMO1,G6PC,GCLC,GNMT,HMOX1,ICAM1,IL12RB2,IL13,IL13RA1,IL15,IL18,IL1R1,IL1R2,IL1RAP,IL21R,IL6,IL6ST,IL7R,IL9R,INHBB,IRF1,ITGAL,LDLR,LIF,MAP3K8,MAT1A,MAT2A,MED20,MLXIPL,NEDD4L,NFKBIA,PAH,PDE4B,PHLDA1,PPARGC1A,PSTK,PTGS2,SDC…
ATF4		transcription regulator		-1.153	3.86012	ABCA1,ABCG5,ABCG8,ANKRD1,ATF3,ATF5,CCL2,CPT1A,CTH,CTNNB1,CYP7A1,DDIT3,DDIT4,DDR2,EIF2S2,EIF4EBP1,FASN,FGF21,GADD45A,HERPUD1,HNF4A,HSPA5,HYOU1,IHH,IL6,LARS,MAP1LC3B,MT2A,NARS,PCK1,PRKDC,PTGS2,SLC6A9,SOAT2,SREBF1,WARS,WFS1
MAPK7		kinase		-1.283	3.84771	BCL2A1,CCND1,CDH2,CXCL2,CXCL8,IL6,MCL1,MEF2A,MEF2C,PDE3A,PTGER2,PTGS2,TNF,VIM
MYC	0.968	transcription regulator	Activated	4.678	3.82391	ABCE1,ACSL4,ACTA1,ADM,AIMP2,AKAP1,ALOX5,ANGPT1,ANXA4,ARG1,ARHGAP22,BCAT1,BCL2A1,BOP1,CAD,CAPN2,CASP10,CAST,CAV1,CBX4,CCNB2,CCND1,CCND2,CCND3,CCNG2,CD44,CDC20,CDCA7,CDH1,CDK2,CDK4,CEBPD,CFLAR,CHEK1,CIDEC,CKS2,CLEC3B,COL14A1,COL15A1,CPT1A,CPT2,CTDSP1,CTNNA1,CTNNB1,CUL1,CXCL8,CYCS,DBN1,DDIT3,DDIT4,DDX18,DDX21,DDX3X,DDX5,DKK1,DNPH1,DUSP1,ECM1,EGR2,EIF2B4,EIF2S1,EIF2S2,EIF3D,EIF3G,EIF4A1,EIF4E,EIF4EBP…
CDN1163		chemical reagent		-0.333	3.82102	ACACA,ACACB,DDIT3,DGAT2,FASN,G6PC,HNF4A,SCD,SREBF1
cycloheximide		chemical reagent		1.02	3.82102	ADCYAP1,ADRA1B,ADRB1,AGTR1,AHR,AR,CCL11,CCL2,CCND3,CD38,CD44,CEBPB,CEBPD,CFLAR,CKM,CSF1,CTGF,CTNNB1,CXCL2,CXCL8,CXCR4,CYR61,DIO3,DUSP1,EGFR,GADD45A,GADD45B,GADD45G,GCLC,GNAS,GOT1,HMOX1,HNF4A,HSF1,ICAM1,IGF1,IGFBP4,IL1R2,IL6,IL7R,ITGB3,KDM6B,KLF3,LDHA,MCL1,MMP19,MYC,NFE2L2,NFKBIA,NFKBIE,NR0B1,NR1H3,PBX2,PDGFA,PDGFRA,PFKFB3,PLAU,PLAUR,PRKAR2B,PTBP2,PTGS1,PTGS2,RELB,RGS2,RHOBTB2,S100A8,SCARB1,SCD,SE…
VEGFA		growth factor		-1.516	3.80134	ADAMTS1,ANGPT1,ANPEP,BATF,BCL2A1,BMP4,CAV1,CBFB,CCL2,CCND1,CD34,CD83,CLIC4,CTGF,CTNNB1,CXCL2,CXCR4,CYR61,DLL1,EFNB2,EPHB4,ETS1,FGFR1,FN1,GART,HAVCR2,HMOX1,ICAM1,IL6,KDR,MCL1,MMP15,MYLK,NFATC1,NFATC2,NOS3,PARP1,PDGFRB,PECAM1,PIK3CG,PLAU,PPARGC1A,PTGS1,PTGS2,SERPINE1,TEK,TERT,TGFB1,TJP2,TLR1,TNF,TNFRSF9
forskolin		chemical toxicant		0.725	3.7986	ABCA1,ACTA1,ADAMTS1,ADCYAP1,ADORA3,AGTR1,AIP,AKAP12,ALPL,ARHGAP1,ARHGEF5,ATF3,ATP1B1,BTG2,CCL11,CCL2,CCND1,CCND2,CCND3,CD163,CDH2,CDK4,CEBPB,CEBPD,CERK,CNP,COL15A1,CREB1,CREBL2,CREM,CTGF,CTNND1,CXCL2,CXCR4,CYP1B1,CYP27B1,DAB2,DAPK1,DDIT3,DUSP1,EREG,ESR1,FCER1A,FKBP5,FN1,FOSL2,FOXO1,G6PC,GEM,GLI1,GNAS,GRK5,HAPLN1,HHIP,HK2,HMOX1,ICAM1,IGF1,IGFBP3,IL6,INHBA,INHBB,ITGA3,ITPR3,JMJD6,KRT18,LTF,MAP1LC3B…
PPARGC1A	0.679	transcription regulator		1.151	3.78781	ABCB11,ACACA,ACACB,ACADM,ALAS1,APOA4,BCAT2,C3,CALM1 (includes others),CEBPB,CEBPD,CKMT2,CPT1A,CYCS,CYP7A1,DLAT,EGFR,ENDOG,ERBB2,FASN,FGF21,FNDC5,G6PC,GPAM,HK2,IDH3A,IL6,LDHA,MAP2K6,MBP,MCM3,MCM4,MFN2,MMP15,MSMO1,MYH7,NDUFS1,NR1H3,NR1H4,NR1I3,PCK1,PDK2,PDK4,PIK3R1,PLIN2,PLIN5,PPARA,PPARGC1A,PPARGC1B,PTGS2,SCARB1,SCD,SOCS1,SREBF1,TIMM22,TNF,TNFRSF12A,UCP2,VEGFD
NKX3-1		transcription regulator			3.76955	AR,BTG2,CA2,CA3,CASP7,CTNNB1,CX3CR1,ETS1,FOXO3,IGFBP3,MMP23B,MYC,PIK3R1,PIM1,PTPRK,SDC1,SMAD1,SMAD2,SOAT1,SOX4,TWIST1,VIL1,VNN1
ELOVL5	-0.237	enzyme		0.78	3.75945	ABCG8,ACACA,ELOVL6,FADS1,FADS2,FASN,FGF21,FOXO1,G6PC,GPAM,MLXIPL,PCK1,PDK4,PPARGC1A,SCD
miR-217-5p (and other miRNAs w/seed ACUGCAU)		mature microrna		0.522	3.75945	ACACA,FASN,PPARA,PPARGC1A,SCD,SIRT1,TRPS1
EIF4E	0.487	translation regulator	Activated	2.09	3.7167	ANAPC2,ANAPC4,ATR,BCLAF1,BIRC6,CAPG,CCND1,CDK2,CDK4,CHMP1A,CKS2,DAXX,DDX56,DEDD,DEDD2,DPYD,EGFR,EIF4EBP1,EREG,GPS1,HMOX1,HMOX2,IGFBP4,IL18,ILF2,INSIG1,KAT2B,KLF13,LSM10,MYC,NRAS,NUDT3,ODC1,PHB,PIN1,POLR3D,REPS2,SASS6,SERTAD1,SKP2,SNRPA,TGFA,TP53BP1,TP53BP2,TRIP6,UBE4A
deferoxamine		chemical drug		0.435	3.71444	ADM,ARNT,CCND1,CCND2,CCND3,CDK2,CXCL8,DDIT3,DUSP10,DUSP16,DUSP5,EGFR,FASN,GADD45A,GADD45B,HMOX1,ICAM1,IGF1,IGFBP3,IGFBP4,IL6,LDHA,MAP1LC3B,MYCN,NFATC2,NFATC4,NFKB1,NFKB2,PFKFB3,PLA2G4A,PLAUR,SMAD2,SREBF1,TAOK2,TGFB1,TGFB2
NFKBIA	0.823	transcription regulator		0.412	3.7122	ABCD3,ADGRE5,AGTR1,ANKRD1,BCL2A1,BCL3,C3,CAPZA2,CCL11,CCND1,CCND2,CCR3,CD40,CDH1,CDH3,CFLAR,CSF1,CSK,CTNNA1,CTNNB1,CXCL2,CXCL8,CYP1B1,DAG1,DDX3X,ERO1A,FGFR4,FN1,FSCN1,FZD7,GADD45G,GRK5,HMOX1,HOXB5,HSPA5,HSPA8,ICAM1,IER3,IGF2R,IL13,IL33,IL6,IL7R,IRAK1,IRF1,ITGA2,ITGA3,JDP2,JRK,KRT18,LIMA1,MMP15,MR1,MYC,NFKB1,NFKBIA,NINJ1,NOD2,NOS3,PDGFA,PDLIM1,PEA15,PICALM,PIK3R1,PLAU,PMEPA1,POLR1C,POLR2C,PTGS2,RA…
CD3E	-0.571	transmembrane receptor		-0.194	3.70115	CBLB,CCL22,CCR9,CD3D,CD3E,CDK4,DNAJA3,IL13,IL6,ITK,MALT1,MAP3K8,MYC,NFATC1,NFATC3,NFKB1,NFKBIA,NRAS,PIK3CD,PIK3CG,PIK3R1,PTGS2,SOCS1,STK4,TEK,TNF,TNFRSF1A,TNFRSF1B
EGFR	0.944	kinase	Activated	3.017	3.69897	ACTA1,AGO2,AHCTF1,ARG1,BCL6,BTG1,BZW2,CAD,CAPZA2,CCL2,CCND1,CCNG2,CCT5,CD3EAP,CD47,CDH1,CDK2,CEBPB,COL8A1,CTGF,CTNNB1,CUL1,CXCL8,CXCR4,DAG1,DDIT3,DSG2,EFNB2,EGFR,EIF4E,ELK1,EPHA2,EPS15,ERBB2,EXOSC5,FOSL2,GADD45A,HDC,HERPUD1,HIRA,HK2,HNRNPA1,HNRNPDL,HSPA5,HSPE1,ICAM1,IER3,IGF1,IGFBP3,IGFBP4,IL33,IL6,IRF1,LEF1,LRP8,MBP,MCL1,MMP14,MTHFD1,MXI1,MYC,NCL,NSUN2,NUDC,ODC1,PIP4K2B,PKM,PLA2G4A,PLAU,PTGER2,P…
PRKAG3		other			3.6968	ABCA1,ACVR1,ALAS1,ANGPTL4,ANKRD1,ASPH,ATP1B1,BACE1,BTG2,CD93,CIDEC,CRYBG3,CTNNA1,DDIT4L,DLAT,DUSP10,EIF4E2,ELL2,FBXO9,FGFR1,GADD45G,GOT1,HFE,HIVEP2,HSPA5,IL15,JPT1,KDM2B,KLF2,MAP2K6,MAT2A,MID1IP1,MTERF2,NAMPT,NAP1L1,NEO1,NR3C1,NRIP1,ODC1,PDE7A,PHLDA3,PLIN3,POLK,PPARGC1A,RGCC,RHOU,RNF128,RORC,SELENOS,SLC40A1,SLC44A2,SLC4A3,SLC7A2,SORD,SREBF1,THPO,THRSP
ADRB		group		1.167	3.66959	ACAT2,ADAMTS4,ANGPTL4,ANKRD1,ARG1,ARHGEF3,ATF3,ATF5,CASP6,CAVIN2,CCND1,CD40,CDK4,CFLAR,CREM,CXCL2,DDIT3,DDIT4,E2F4,ENDOD1,FAM110C,FGF21,GADD45A,GATA4,HGH1,HMOX1,HSPD1,ICAM1,INSIG1,LBH,MSMO1,NBN,NCL,NEK2,NOTCH2,NPM3,PKD1,PPARGC1A,PPM1D,RAD51,SLC40A1,SLC6A9,SLC7A11,SLC8A1,SLCO4A1,TEK,TRAF1,TRAF3,YPEL3
arsenite		chemical toxicant		-0.976	3.60906	ATR,CAV1,CCND1,CXCL8,DDIT3,DUSP1,FGF21,GADD45A,GRM2,HGF,HMOX1,HSPA9,IGF1,MYC,NFE2L2,PRKDC,PTGS2,TGFB1,TRA2B
TRADD	0.225	other		-1.183	3.59176	BCL2A1,CCL2,CX3CL1,CXCL2,CXCL8,ICAM1,IL6,IRF1,NFKBIA,RIPK2,RND1,TNF,TNFAIP2,TRAF1
FAS		transmembrane receptor		-0.125	3.53165	AKAP8,ANXA2,ARFGAP1,ARL4A,CAMK2G,CAST,CCL2,CCRL2,CD1D,CD200,CD22,CD44,CD83,CD93,CFLAR,COL15A1,COL8A1,CREB1,CRYBG1,CSF1,CTGF,CTNND1,CXCL2,CXCL8,DUSP10,EGR2,EPOR,FLOT2,FOXO1,FSCN1,GADD45G,GDE1,GPLD1,GRK5,ICAM1,IL10RA,IL13RA1,IL18,IL1RAP,IL6,IL9R,INPP4A,JMJD6,LDLR,MARK2,MEF2C,MIF,MPZL1,NECTIN1,NFKBIA,NFKBIE,NR3C1,NUAK2,OPTN,P2RY2,PECAM1,PIK3C2B,PIK3CD,PIK3CG,PIP4K2B,PLAU,PLIN2,PRKAB1,PRKDC,PTGER2,PT…
ENG	-0.388	transmembrane receptor		-0.42	3.52433	CTGF,FN1,ITGA1,ITGA5,ITGB3,MYC,NOS3,PECAM1,PLAU,SERPINE1,SMAD2,TGFB1
FOXM1		transcription regulator	Inhibited	-3.299	3.49757	ADAM17,AR,CAV1,CCL11,CCNB2,CCND1,CDC20,CDC25B,CDCA2,CDCA8,CDH1,CDK2,CDKN3,CENPA,CKS2,CTNNB1,CYP7A1,ESR1,FOXF1,FZD1,IGF1,IKBKB,KDR,KIF20A,LEF1,MYC,MYCN,NEK2,NFKB1,NFKB2,PECAM1,SFRP1,SKP2,TGFBR2,TWIST1,VIM
TO-901317		chemical reagent	Inhibited	-2.148	3.48413	ABCA1,ABCG5,ABCG8,ACACA,ACSL1,ADIPOR2,ADM,ALAS1,ALDH3A2,APCS,APOA5,ARG2,C3,C9,CASP7,CCL2,CCND1,CDK2,CDK4,COMT,CPT1A,CRP,CYP7A1,CYP7B1,CYP8B1,DDC,ELOVL5,ELOVL6,ENO1,FADS1,FADS2,FASN,FMO1,FMO5,G6PC,GPAM,HK2,IGF1,IGFBP4,IL6,ITIH1,LDLR,LIFR,MID1IP1,MLXIPL,MRPS2,MRPS7,NOS3,NR0B2,NR1H3,PCK1,PFKFB3,PNPLA3,POR,PRKAB1,PTGER3,PTGS2,RAI14,RARA,SCARB1,SCD,SIRT1,SLC27A2,SLC37A4,SMAD3,SREBF1,TGFB1,THRA,THRSP,T…
triamcinolone acetonide		chemical drug		1.861	3.47625	ACKR4,AGXT,ANGPTL4,ANGPTL7,AQP3,ATP10A,B4GALNT1,BMP4,BMP5,CD44,COL13A1,DCBLD2,EDNRA,EPHA4,FKBP5,GAS1,IGFBP3,IRF2,ITGA10,KLF15,MED6,MT2A,MXRA5,NEK7,NMD3,NR3C1,PALLD,PER3,RASL11B,RGCC,SCD,SEMA6A,SF1,SOAT1,SPRY1,TCF7L2,TSC22D3,ZBTB16
SELP	-0.576	transmembrane receptor		-1.315	3.45469	BCL2A1,CCL2,CXCL2,CXCL8,CXCR4,CYP1B1,GNA13,HCK,IGF1,IL1R2,IL6,PLAUR,PRKCD,SELP,STAT6,THBD,TNF
MTTP	-0.202	transporter	Inhibited	-2.785	3.45469	ABCA1,ABCG5,ABCG8,APOA4,ATF6,CFD,CIDEC,CPT1A,EIF2AK3,EIF2S1,ERN1,GOT1,HMGCR,HSPA5,MTTP,SOAT1,TNF
WNT1		cytokine		-1.776	3.45346	BMP4,CCND1,CCND2,CCND3,CDH1,CSNK2A2,CTNNB1,DLL1,DLL4,EFNB1,EIF1AX,EIF4E,EIF4EBP1,EIF4EBP2,EIF5B,FN1,FZD2,GADD45G,GAS1,HES1,HNF4A,IGF1,ISLR,KIT,LBH,LEF1,MYC,NCK1,NOTCH4,PRKRA,PTGS2,RARB,RARG,RHOU,SEMA3C,SERPINE1,SERPINE2,STAT5A,TLE1,TWIST1,VEGFC,WISP1
HDAC5		transcription regulator		-1.387	3.4437	ACADM,ACSL1,ACTA1,CD27,CDK7,CKM,CPT2,DAPK1,ETNPPL,G6PC,HK2,MEF2C,MYC,MYH7,PPARA,PPARGC1A,PYGM,SCD,SLC8A1,TNF,TNFRSF1A,TWIST1
GLI1	-0.845	transcription regulator		-0.793	3.43533	CAV1,CCND1,CCND2,CDH1,CDH11,CDK2,FGF1,FOXA2,GATA4,GATA6,GLI1,GLI2,HHIP,HOXA5,IGF1,IL1R2,INSIG1,JUP,MLH1,MMP11,MYCN,NR2F2,PDGFA,PDGFRA,PIM1,PTCH1,PTH1R,S100A9,SALL1,SFRP1,SOX5,SOX6,TIMP3,VEGFC,VIL1,VIM,WNT2B
SFTPA1		transporter		-0.111	3.42022	ADRB2,AMOT,ANGPTL4,ANPEP,CTGF,CXCL2,CYP1B1,CYR61,ECM1,ERN1,FRMD6,FZD8,GFPT2,GSTO2,GUCY1A1,IL1RL1,IL6,KLF2,MYC,NAMPT,PDK4,PHLDA1,PLIN2,RASD1,SERPINE1,SLC22A3,ST3GAL1,TCEA3,TGFB1,TNF,TWIST1
FABP2		transporter		-1.054	3.4045	ABCA1,ABCG5,ABCG8,ACACB,CPT1A,FASN,HMGCR,NR1H3,PPARA
IL2		cytokine	Inhibited	-2.712	3.4034	AHR,ATF5,BCL2A1,BCL6,C3,CCL11,CCL2,CCL3L1,CCND2,CCND3,CCR2,CCR3,CCR5,CCR9,CD38,CD40,CD44,CD58,CD83,CDH1,CDK2,CDK4,CFLAR,CISH,CSF1,CTSW,CX3CR1,CXCL8,CXCR4,CYCS,CYTIP,DENND2D,DUSP5,ETS1,FCMR,FGFR2,FOXO1,FYN,GADD45G,GATA3,GCNT1,GPSM1,HAVCR2,HCK,ICAM1,IFNGR2,IL12RB2,IL13,IL1R1,IL1R2,IL1RL1,IL27RA,IL2RG,IL6,IL7R,IRF1,ITGA1,ITGA2,ITGAE,ITK,JAK1,JAML,KLF13,KLF6,LDLR,LIF,LIFR,LRRC32,LTB,MAF,MAP2K1,MYC,NA…
actinomycin D		chemical drug		0.006	3.39254	AVPR1A,BCL2A1,CASP10,CASP7,CCL11,CCL2,CCND1,CD27,CD38,CDH2,CFLAR,CTNNB1,CXCL8,DIO3,DUSP1,ETS1,FGB,FGFR1,FN1,GADD45A,GCH1,HMOX1,HOMER1,IL1R2,IL6,IL7R,ITPR3,MAT1A,MCL1,MTTP,MYC,NR0B1,PDE3A,PFKFB3,PLAU,PLAUR,PSRC1,PTGS2,RAD51,RGS4,RIPK2,RRM2B,SDC3,SERPINE1,TGFA,THRA,THRB,TNF,TNFAIP2,TNFRSF1B,TP53BP2,TRAF1
IFNG		cytokine	Inhibited	-3.284	3.38195	ABCA1,ABCD3,ABLIM3,ACO1,ACOD1,ADM,ADORA2A,ADORA2B,AGTR1,AHR,ALOX15,ANGPTL4,ARG1,ARG2,ARL6,ATF3,ATP1B1,ATP2A2,AVPR1A,BCL2A1,BCL3,BLNK,BMF,BTG1,C3,C5AR1,CALCOCO2,CAMK4,CASP7,CCL11,CCL2,CCL22,CCND1,CCND2,CCND3,CCR2,CCR3,CCR5,CD163,CD200,CD38,CD40,CD44,CD72,CD83,CDH1,CDK2,CDK4,CEBPB,CEBPD,CFLAR,CHST3,CHST7,CIITA,CIRBP,CISH,CLIC4,CREM,CSF1,CSF2RB,CSK,CTGF,CX3CL1,CX3CR1,CXCL2,CXCL8,CXCR4,CYB561,CYB5A,C…
dithiothreitol		chemical reagent		0.13	3.36452	ATF3,CCND1,CCNG2,DDIT3,DFFB,ERBB2,ERO1B,FGF21,GADD45A,HMOX1,HSPA5
bortezomib		chemical drug		0.855	3.36452	ALPL,BCL2A1,CASP7,CAV1,CCL22,CCND1,CCND2,CDK2,CFLAR,CSF2RB,CXCL2,CXCL8,CXCR4,CXCR6,DDIT3,DMD,DNAJA1,DNAJB1,DNAJB6,E2F4,FCMR,FOXO1,GADD45A,GADD45B,GLI1,HDAC2,HSP90AA1,HSPA14,HSPA5,ICAM1,IGF1,IGFBP3,IL10RB,IL33,IL6,IL6ST,LIF,MCL1,MYC,PFN2,PTCH1,PTGS2,RAF1,SDC1,TNF,TP53BP2
INS		other		-1.118	3.36151	ACACA,ACADM,ADM,ALDH3A2,ANO1,AQP9,ASPH,CCND1,CIDEC,CPT1A,CRP,CTGF,CYR61,DDIT3,DUSP1,EGR2,EIF4E,EIF4EBP1,ERRFI1,FASN,FOXO1,G6PC,GPAT4,HMGCR,HSPA5,IER3,IGF1,IGFBP3,IGFBP4,IL6,NOS3,NR1H3,PLIN2,PPARGC1A,PPM1B,PTGS1,PTGS2,SCD,SLC2A2,SREBF1,TGFB1,VLDLR
FOXO4		transcription regulator		0.591	3.35164	ANGPT1,BCL6,CAV1,CCND1,CCND2,CCNG2,CERS5,CTGF,ELOVL5,FLNB,FLT4,FYN,GADD45A,GADD45B,IER3,IL10RB,IL1R1,LEMD3,LRAT,NAMPT,PRCP,PRKCD,PTGS1,PTPRB,S1PR3,SERPINE1,SGK1,SPTLC2,TGFB1
EDN1		cytokine		-1.415	3.34679	ACTA1,ATF6,ATP2A2,CALCRL,CCL2,CCND1,CDH1,CDH2,COMP,CTGF,CTNNB1,CTNND1,CXCL8,CXCR4,CYR61,EDNRA,EGFR,EREG,ERRFI1,FN1,GATA4,ICAM1,IL18,IL6,INHBA,ITGA2,ITGA5,ITGB3,MAP2K1,MBP,MYC,MYH7,MYO9B,NFATC3,NOX5,OLR1,PDGFA,PLAU,PLAUR,PLCB4,PLOD1,PRKCD,PTGS2,PXN,SDC1,SERPINE1,SLC1A2,SLC8A1,SOCS1,TIMP3,TRPC6
FGF1	-1.275	growth factor		0.646	3.3439	ACTA1,AHR,CDH1,CTGF,CTNNB1,CYR61,DIO3,FZD1,FZD2,FZD7,FZD8,GADD45G,ICAM1,LRRC17,MYC,ODC1,PDGFA,PMEPA1,PRICKLE1,PTGS2,PXYLP1,RHOU,SGMS1,SLC7A2,TCF3,TCF4,TGFB1,TGFB2,TGFB3,TIMP3,TNF,VEGFC
SRC	-0.418	kinase		-1.644	3.31785	CA2,CCL2,CCND1,CCND2,CDH1,CKM,CTNNB1,CTNND1,CXCL8,DUSP1,EGFR,ERBB2,FN1,ICAM1,IL6,KRT18,LDLR,MYC,PLAU,PLAUR,PRKCD,PTGS2,RETSAT,SRC,TFPI2,TWIST1,VEGFC,VIM
LIPE		enzyme		0.204	3.31695	ABCA1,ACSL1,ACSS2,ANGPT1,ANKRD1,ATF3,BCL6,CA2,CDO1,CEBPB,ELL,FASN,FBP2,FKBP5,G0S2,IL1RL1,JUP,MED1,MEF2C,MEOX2,MSR1,NET1,NRIP1,PC,PCK1,PDK4,PER1,PLIN2,PPARGC1A,PPM1B,RARA,RARB,RRAD,SART1,SCARB1,SCD,SREBF1,ST3GAL5,ST8SIA4,SUCLA2,THRSP,TNF,TWF2
D-glucose		chemical - endogenous mammalian	Inhibited	-2.578	3.31247	ACACA,ACADM,ACO2,ACSL1,ACTA1,ADAM17,AGT,AGTR1,ANO1,ATG12,ATP2A2,ATP2B2,ATP2B4,BMP4,CALD1,CAV1,CCL2,CCND1,CCND2,CCND3,CDK4,CFLAR,COX6A2,CREM,CTGF,CTNNB1,CX3CL1,CXCL8,CXCR4,CYP7A1,DDIT3,DDIT4,DES,DMD,DUOX1,EFHD1,ELOVL6,ENO1,ERO1B,FASN,FBP2,FGF21,FN1,G6PC,GABARAPL1,GALR1,GART,GATA4,GOT1,GPLD1,HAUS8,HERPUD1,HGF,HK2,HMOX1,HSPA5,ICAM1,IGF1,IL6,ITGA1,ITGA5,ITPR3,KDR,KLF10,LDHA,MCAM,MID1IP1,MIF,MLXIPL,MM…
carbohydrate		chemical - endogenous mammalian		-0.262	3.31069	ACACA,ACACB,CPT1A,ELOVL6,FASN,FGF21,G6PC,PKLR,PNPLA3,PYGL,SCD,SLC2A2,SLC5A1,SREBF1,THRSP
HDAC2	0.256	transcription regulator		-0.555	3.29414	ALOX5,ATG7,BCL6,CCNG2,CD27,CD34,CDH1,CDK2,CXCL8,GABARAPL1,IGF1,IL13,IL6,LGR5,LIG1,MCM3,MTA3,MYC,NFATC1,NR3C1,PLAU,POLD2,PRIM2,PTGS2,RARB,RORC,RRM2B,S100A9,SATB1,SFRP1,SLC8A1,THEMIS,TNF,TNFRSF19,TPD52,TRPC6
SIRT6	0.388	enzyme		-0.607	3.29414	ACSL3,ACSL4,AKT3,ALG12,DBP,ELOVL6,FASN,G6PC,GPAT4,GSK3B,HMGCR,IGF1,IGF2R,IL1RL1,MAPK3,NPNT,PCBP2,PIGA,PPARGC1A,PTGS2,SCD,SREBF1
INHA		growth factor		0.726	3.28067	ADAMTS1,BOC,CCND2,CDK4,CFLAR,COL4A3BP,COMP,CTGF,CYP1B1,CYR61,DHX32,EGFR,EREG,F11R,FGFR1,FGFR4,GJC1,IGFBP4,IL1R1,INHBA,INHBB,ITGA3,ITGA9,JAM2,KIT,KRT18,MYC,PIK3CD,PIK3IP1,PIK3R1,PRLR,PTGS2,SERPINE1,SGK1,SMARCA1,TP53INP1,TUBE1,WISP1
Bay 11-7082		chemical - kinase inhibitor		1.561	3.27819	ADORA2A,BCL2A1,CCL2,CCND1,CCR2,CD83,CXCL2,CXCL8,HMOX1,HSPA5,ICAM1,IL15,IL17RB,IL6,MCL1,NFKB1,PTGS2,S100A4,SAMSN1,TNF,TNFSF10
THRB	-0.652	ligand-dependent nuclear receptor		-0.84	3.27246	ABCD3,ACACA,AKT3,ATP2A2,BTG2,CCND1,CFD,CPT1A,CTNNB1,CYP27B1,CYP7A1,DDC,DKK1,ENG,FASN,FGFR1,FGFR3,FZD8,G6PC,GCH1,GJA5,GSN,KLF9,LDLR,LEF1,MAPK3,MBP,MLXIPL,MYH7,NR1H3,NRAS,PER1,PHYH,POR,PPP2CA,SERPINE1,SREBF1,STAT5B,TCEA3,TGFB1,THRB,THRSP
raloxifene		chemical drug		-0.307	3.266	BCL3,CCND1,ENG,ESR1,HMOX1,IGF1,IL18,ITGB3,MIF,PLK3,PTGS2,SERPINE1,SOCS1,TERT,TGFB3,TIMP3,TNFRSF11B
MYCL	-0.645	transcription regulator	Activated	2.224	3.26201	CAD,CDK4,CIITA,HSPD1,TERT
S100A9	1.289	other	Inhibited	-2.451	3.25571	ADAMTS1,ADAMTS4,AKAP12,ALPL,ATF3,BCL3,BMF,C3,CCL11,CCND1,CD27,CDH3,COX6A2,CSF2RB,CSTF1,CXCL8,DDC,DDIT4,EFNA1,EPB41L4B,ETV5,HTR4,ICAM1,IGF1,IL1RL1,IL33,IL6,KLF15,MCF2L,MYCT1,NGFR,NR1H4,OLR1,PDGFC,PER1,PHLDA1,PIK3IP1,PLAU,PLK3,PTGES,PTPRO,RAB20,S100A8,S100A9,SEMA3B,SGK1,SLC26A1,TNF,TNFAIP8,TNFRSF9,TRAF3IP1,TUBA8,TXNIP,UNC5A
IGF1	0.912	growth factor		-1.817	3.24872	ABCA1,ABCF2,ACACA,ACSS2,ACTA1,ADM,ADORA2B,ANPEP,ATM,BMP4,BTG2,CAVIN2,CCL11,CCND1,CCND2,CCND3,CCNG2,CDH1,CDK4,CEBPB,CEBPD,CFLAR,CISH,CREB1,CSF1,CTGF,CTNNB1,CXCL8,CYR61,DAXX,DDIT3,DDIT4,DDX5,DMD,DUSP1,EFNB2,EGR2,EIF1AX,EIF4E,ERRFI1,ETV6,FASN,FGFR1,FN1,FOXA1,FOXO1,GADD45A,GADD45G,GPD2,HAPLN1,HDC,HGF,HMGCR,HMOX1,HSPA4,HSPA5,ICAM1,IER3,IGF1,IGFBP3,IGFBP4,IL18,IL1R1,IL6,ITGA3,ITGA5,KAT2A,LDHA,MAK16,MAP…
PIK3R1	0.879	kinase		-0.467	3.22621	ATF5,CCND2,CXCL8,DDIT3,ENG,ERN1,FOXO1,GCH1,HMOX1,HSPA5,ICAM1,IL6,LDHA,MYC,NFE2L2,PCK1,PIK3CB,PIK3CD,PIK3R1,PKM,PTGS2,SERPINE1,TNF,TXNIP,VEGFC
CD3		complex		-0.244	3.2161	AHR,ALAS1,ATM,ATP8A2,BATF,BCL2A1,BCL6,BTG1,CASP6,CCL22,CCL3L1,CCND2,CCND3,CCR5,CCR9,CD247,CD27,CD3E,CD44,CDK2,CDK4,CFLAR,CISH,CREM,CSTF2,CUL4A,CXCL8,CXCR4,DOCK2,EGR2,EIF1B,EIF4A3,FYN,GATA3,GLI1,HGS,HSP90AA1,HSPA5,ICAM1,IGF1,IL12RB2,IL13,IL21R,IL27RA,IL6,IL7R,IRF1,JAK1,LEF1,LRP1,MAF,MYC,NFATC1,NFATC2,NFE2L2,NFKB1,NFKBIA,NKTR,NOS3,NPM1,OGDH,ORAI3,P2RY2,P4HB,PDE4A,PDE4B,PDE4D,PLIN2,POLR2B,POLR2C,POL…
linolenic acid		chemical - endogenous mammalian		0.146	3.20691	ABCD3,FASN,ICAM1,IL13,NR1H3,SELP,SERPINE1,THRSP,TNF,UCP2
ESRRA	0.531	ligand-dependent nuclear receptor		1.251	3.19928	ACADM,ACSL1,ALAS1,ASAH1,ATP2A2,B4GALT6,CHKA,CKB,CYB5A,CYCS,ENO1,ESRRA,GOT1,HMGCR,IDH3A,LDHA,LTF,MYH7,NR0B2,PDK4,PDP1,PLIN1,PPARA,PPM1B,SMARCA4,THRA,TIMM22,TRA2B
MGAT3	-0.479	enzyme		-0.956	3.1986	CDH1,CDH2,DAG1,ITGA2,ITGA3,ITGA5,MTTP
NR3C2	-1.801	ligand-dependent nuclear receptor		1.236	3.19654	ADAMTS1,AGT,CTGF,CXCL8,DES,FKBP4,FKBP5,FN1,GUCY1A1,HMOX2,HSPA9,IL6,KDR,MSRB1,NFIA,NOS3,PPAT,PTGS2,RAPGEF4,RGS2,RRAD,SCNN1A,SEMA3C,SERPINE1,SGK1,TACC2,TGFB1,TNF,TNNT3,TSC22D3,VLDLR
mir-155		microrna		-1.32	3.1707	ADAM10,AGTR1,ANXA2,BCL6,CCL2,CCND1,CD47,CEBPB,CLDN1,CXCL8,DNAJA2,DNAJB1,DUSP5,EGFR,FCER2,FOXO3,HK2,HMOX1,IL13,IL6,JARID2,MAF,MLH1,MSH6,NOS3,PTGS2,RORA,S1PR1,SERPINE1,SMAD2,SOCS1,TNF,TRIM32
sphingosine-1-phosphate		chemical - endogenous mammalian	Inhibited	-2.616	3.16494	ANGPT1,CCND1,CCR3,CD44,CDH1,CTGF,CXCL8,EGFR,ERN1,FN1,GATA6,HDAC2,ICAM1,IL6,MMP14,NFE2L2,NOS3,PDGFA,PRPH,PTGS2,S1PR1,S1PR2,S1PR3,SERPINE1,TGFB1,TNFRSF11B,VEGFC
ACLY		enzyme		-0.966	3.16115	ACACA,ACSS2,FASN,GPAM,SCD,SDC1
mevastatin		chemical drug		-1.506	3.16115	AR,BMP4,HMGCR,LDLR,NOS3,PTGS2
DGAT2	-0.729	enzyme		-1.664	3.16115	ACACA,DGAT2,GPAM,SCD,SREBF1,UCP2
MSTN		growth factor	Inhibited	-2.043	3.14997	AKIRIN1,ATG4B,CDK2,CKM,DES,FN1,IGF1,IGFBP3,IL6,INHBA,INHBB,KLF10,MAP1LC3B,MEF2A,MEF2C,MYH7,NFATC1,PPARGC1A,SERPINH1,SMAD3,TGFB1,VIM
CASP1		peptidase		-0.24	3.13668	ACACA,CCL11,CDH1,CXCL2,FASN,IL18,IL6,KDR,PPARA,PTGS2,SCD,SREBF1,TNF,VIM
RORA	2.243	ligand-dependent nuclear receptor		1.13	3.1343	ABCA1,ABCG5,ACACB,ACSL4,ADGRL1,ADIPOR2,APOA4,APOA5,AQP8,ARSG,ATP1B1,B3GALT1,CISH,CKMT2,CXCL8,CYP7B1,CYP8B1,DDC,DHCR24,ELOVL6,FASN,G6PC,GADD45B,HMGCR,HPGD,IGF1,IL18,IL6,KCNK5,LPIN2,NAT8,NFKBIA,NNMT,NOCT,NR1I3,PCK1,PLIN2,POR,PPARGC1A,PTGS2,RORA,RORC,S100A8,S100A9,SCD,SDR9C7,SELENBP1,SLC13A2,SLC15A4,SLC16A7,SLC1A2,SLC30A10,SLC41A2,SREBF1,SULT1C3,TNF,UCP2,USP53,VLDLR
Growth hormone		group		0.115	3.13018	ACACA,ACSL1,ADRB2,AGT,ANGPTL4,BCL6,BMP4,C3,CA3,CCND1,CCND2,CDH1,CDH3,CEBPD,CISH,COMT,CROT,CTH,CX3CL1,CYB5B,CYP27B1,CYP7A1,DDIT3,EGFR,FASN,FGF21,FGFR3,FKBP5,FN1,FOSL2,FOXA2,FZD5,FZD7,G6PC,IER3,IGF1,IGFBP3,IRF1,KLF10,LDLR,MYC,NFKBIA,ONECUT1,PCK1,PDK4,PFKFB3,PIK3C2B,PPARA,PRKAG2,PRLR,RAB3A,SGK1,SIRT1,SLC7A9,SOCS1,STAT5A,STC1,TAF11,TCF21,TGFB3,TGFBR2,TNFSF10,TXNIP,WNT9A,XDH,YWHAZ
PLAU	-0.376	peptidase		-0.656	3.09963	ARG1,C5AR1,CCL2,CCND1,CCR5,CYR61,EGFR,FN1,HGF,HSPA5,IGF1,IL6,KDR,PHLDA1,PIK3CG,PIM3,PLAU,PLAUR,PLK3,RELB,S100A8,S100A9,SERPINE1,SLPI,TNF
TLR7/8		group		-0.243	3.09098	BCL2A1,CA2,CCL2,CFLAR,EREG,GEM,MAP3K8,NFKBIA,NPR1,PLAUR,PLLP,PNRC1,PTGS2,REPS2,RGS1,RRP7A,SLC7A11,TNF
LEP		growth factor		-0.871	3.06449	ABCB11,ABCD3,ABCG5,ABCG8,ACACA,ACADM,ACO1,ACSL3,ADRB3,ANGPTL4,APOA4,AQP3,AQP9,AR,ASAH1,ATP2A2,BCL2A1,CA3,CAV1,CCL2,CCND1,CD40,CEBPB,CFD,CPS1,CPT1A,CROT,CRP,CYB5A,CYP27B1,CYP7A1,CYR61,DLL4,EGR2,ELOVL5,ELOVL6,ERBB2,ESR1,FADS2,FASN,FBP2,FGF21,FGFR1,FGFR2,FMO5,FOXO3,G6PC,GCLC,GNAS,GPAM,GSK3B,HGD,HMGCR,HSPA5,ICAM1,IGF1,IGFBP3,IL13,IL1R1,IL1R2,IL6,KHDRBS1,KLB,LDLR,LIF,LIFR,MAP1LC3B,MCL1,MLX,MLXIPL,MMP1…
RARA	-0.475	ligand-dependent nuclear receptor		-0.965	3.05453	ABCA1,ACACA,ACACB,ATF5,CD38,CEBPB,CLOCK,CREBL2,CYP7A1,DUSP1,ELL2,FOSL2,GATA3,GATA4,HNF1B,HOXA1,HOXA3,HOXA4,IL13,IL1R1,IL6,IRF1,IRF6,LTF,MMP11,MYC,NR2C1,PTGS2,RARA,RARB,RARG,RET,RORC,SLC10A1,SLC16A2,SLC2A2,TERT,TGFB1,THBD,TNF,TP63
ALDH1A1		enzyme		0.308	3.05355	ACACA,ACADM,FASN,G6PC,MLXIPL,PCK1,PPARA,PPARD,ZNF423
TMBIM6		other		-1.622	3.05355	ATG12,DDIT3,DNAJB9,EIF2A,ERN1,G6PC,HMOX1,HSPA5,MAP1LC3B
CNR1		g-protein coupled receptor		-1.515	3.0511	ACACA,ADRB3,ALPL,CA9,CCNB2,CORO2A,CREB3L3,DKK1,EPS8,ERBB2,ERRFI1,FASN,FOXA2,HAGH,HSPA4,IGF1,IL6,LAMA1,LRP4,MESD,MSX1,NDN,NOD2,PDGFRA,PDGFRB,PECAM1,PIK3C2A,PLAU,PTK2B,RGMA,SCARB1,SLC25A26,SMURF1,SOX6,SREBF1,TNF,VEGFC
trovafloxacin		chemical drug		-0.577	3.04721	ADRB2,APOA5,CHFR,CLDN14,CRK,CXCL2,CYP7A1,EGFR,ERRFI1,FASN,G6PC,GCLC,HMOX1,ICAM1,IL6,IRF1,LDLR,MAP3K8,MED20,MLXIPL,NEDD4L,NFKBIA,PDE4B,PHLDA1,SERPINE1,TAT,UBE2I
SRF		transcription regulator		0.275	3.04191	ACTA1,AKAP12,ANKRD1,ANKRD6,APOLD1,ARHGAP20,ASB5,BATF,BICC1,CALD1,CCDC174,CENPB,CKM,CORIN,CTGF,CTNNB1,CXCR4,CYLD,DES,DMD,E2F5,EGR2,ELK1,ETV1,EXTL2,FGF1,FLT4,GATA4,GPATCH4,GSN,HEATR5B,HES6,HIF3A,IGF1,ITGA1,ITGA9,KDSR,LBH,LDLR,MCL1,MEIS1,MRPS35,MYH7,MYLK,MYLPF,MYO1B,NCOA7,NFATC2,NPM1,PTGS2,RAF1,SEMA3A,SERPIND1,SINHCAF,SKI,SLC8A1,TCF7
SIRT1	-0.47	transcription regulator	Activated	2.401	3.03152	ABCA1,ACADM,ACAP1,ANO1,ANXA4,AQP11,C6orf89,CCNB2,CCND1,CCND2,CCND3,CCNG2,CD72,CD83,CDH1,CDH2,CFLAR,CMIP,CPT1A,CRYBG2,CYCS,DBP,DKK1,ESR1,FBXO39,FCMR,FGFR3,FN1,FOXO3,G6PC,GABARAPL1,GATA4,GLI1,GLI2,GPAT4,HCK,HGF,HMOX1,ICAM1,IGF1,IL13,IL2RG,IL6,KDM2B,KLF2,LRCH1,MGAT1,MLH1,MYC,NECTIN4,NFKBIE,NOS3,NPNT,NR1H4,PARP14,PC,PCK1,PDK4,PER1,PHB,PLAGL2,PLEKHA6,PML,PNPLA3,PPARGC1A,RELB,RGS16,RNF39,SIRT6,SKI,SLC7…
TP63	-1.707	transcription regulator		0.457	3.02228	ADAMTS1,ADM,ARG1,ATG7,ATM,BCL3,CA4,CAD,CAST,CCND1,CCND2,CDH1,CDH2,CFLAR,CKS2,CPT2,CTNNB1,CXCL8,CYGB,CYR61,DDB2,DDIT4,DICER1,DKK1,DLL1,DNM2,DUSP10,EI24,ENG,EPHA2,FASN,FGFR2,FGFR3,FLOT2,FN1,FOXA2,FUBP1,GADD45A,GRHL2,HAGH,HES1,HIRA,HK2,HSPA8,IER3,IGFBP3,IL1RAP,IL6,IRF5,ITGA2,ITGA3,KCNK1,KLF6,LYN,MLH1,MPZL2,MYC,PKP2,PLAU,PNPT1,PPARA,PRNP,PRPF4,PTPN12,RAD51,REXO4,S100A4,S100A8,SERPINE1,SMAD2,SMAD3,SMU…
isotretinoin		biologic drug	Inhibited	-2.264	3.01189	AGTR1,ALDH1A3,CCL2,CD38,CXCL8,CYP1B1,ELF3,FASN,GATA3,HOXA5,HPGD,IGFBP3,IL27RA,IRF1,NFKB2,ODC1,OLR1,PTGS2,RARA,RARB,RARG,S100A9,SKP2,STAT2,TNFAIP2,TNFSF10
mir-24		microrna		-0.605	3.01011	ARNT,CCND3,CDH2,FN1,FURIN,IL6,MYC,NET1,PAK4,SERPINE1,TGFB1,TNF
STAT5A	-0.63	transcription regulator		1.228	3	AR,ATM,BCL2A1,BCL6,CASP2,CASP6,CCND1,CCND2,CCND3,CCR5,CEBPB,CFLAR,CHEK1,CISH,DUSP5,EPOR,ESR1,EZH2,FOSL2,GADD45A,GADD45G,GJB1,IGF1,IL12RB2,IL6ST,IL7R,IRF1,KLF10,LTB,MAF,MCL1,MYC,MYH7,ONECUT1,PIM1,PRLR,SLC10A1,SOCS1,SREBF1,STAT5A,STAT5B,TGFBR2,TNF,TNFRSF1A,TNFRSF9,TRAF1,TRAF2,TRAF3,TRAF4,WARS
SREBF1	-0.878	transcription regulator		-1.949	3	ABCA1,ACACA,ACACB,ACSL1,ACSL4,ACSS2,APOA5,AR,BHLHE41,CAMK1D,CEBPB,CFD,CYB5A,CYP27B1,CYP8B1,ELOVL6,FADS1,FADS2,FASN,FN1,FOXO1,G6PC,GPAM,HK2,HMGCR,IL1R2,IL6,INSIG1,LDLR,MAT1A,MEF2C,MSMO1,NFIL3,NR0B2,NR1H3,PCK1,PCYT1A,PKLR,PNPLA3,PTGIR,SCARB1,SCD,SERPINE1,SREBF1,STARD4,STXBP1,TGFB1,THRSP,TNF,UCP2
AGT	0.885	growth factor		-1.102	2.98716	ACTA1,ADAM17,ADM,ADORA2B,AGT,AGTR1,ALOX15,ANGPT1,ARHGEF9,ATF3,ATP1B1,CAV1,CCL2,CCND1,CCND2,CCND3,CD44,CDK4,CREB1,CREM,CRP,CTGF,CXCL2,CXCL8,DLL4,DUSP1,EDNRA,EFNB2,EGFR,ELMSAN1,EREG,ERRFI1,ETS1,ETV1,FASN,FBXO21,FN1,FOXO3,FOXP2,FRAT2,GAS2,GCH1,GLCCI1,GRK5,GSK3B,HES1,HGF,HMGCR,HMOX1,ICAM1,IGF1,IGFBP3,IGFBP4,IL13,IL15,IL18,IL6,IL6ST,INHBB,ITGA2,ITGA5,ITGB3,LIF,LZTS3,MIF,MSR1,MYC,MYH7,NAMPT,NCALD,NCL,N…
USF2		transcription regulator		0.208	2.98716	ABCA1,AGT,APOA5,CDK4,CPT1A,EIF4E,FASN,FCER1A,HMOX1,HOXB4,IGF2R,MYC,MYH9,P4HA1,PKLR,RORC,SERPINE1,TGFB1,THRSP,UCP2,USF1
PTCH1	-0.458	transmembrane receptor		1.453	2.96257	ACTA1,BTG2,DLL1,DLL4,FOXF1,GADD45A,GLI1,MTSS1,MYCN,PDGFRA,PTCH1,SOX5,TNNT3
MST1		growth factor		0.731	2.96257	CCND1,CTGF,G6PC,IL15,IL18,IL6,MSR1,MST1R,NR0B2,PCK1,PTGS2,SOX4,TNF
TYROBP	0.344	transmembrane receptor	Inhibited	-2.397	2.9431	CCL2,CD40,CD83,CD84,CXCL8,ICAM1,IL10RA,IL13RA1,IL18,IL6,ITGA5,LHFPL2,NOD2,NPC2,NRROS,PLEK,RBM47,SAMSN1,SFT2D2,SLC1A5,TMEM106A,TNF,TNFRSF1B,TYROBP
T3-TR-RXR		complex		0.452	2.93181	ACACA,ADRB1,APOA5,CAMK4,CYP7A1,ENO1,F10,FASN,G6PC,KLF9,LDLR,PCK1,PDE3B,SCARB1,SREBF1,SYT12,THRSP,UCP2
RUNX3		transcription regulator		0.629	2.92445	ABCC5,ASPH,CCND1,CDH11,CDX2,CFLAR,CHST3,CIITA,CRIM1,CTGF,CXCL8,CYR61,EXTL3,FZD2,GLI2,GRK5,IL13,IL18,IL6ST,ITGAE,ITGAL,KHDRBS3,LIFR,MSRB3,MYC,NUAK1,PARVA,PTPN21,RHOBTB1,RHOBTB3,RNF150,SCARA3,SLIT2,SSX2IP,TBC1D12,TEAD1,TGFB1,TGFB2,TNF,VIM
ARNTL		transcription regulator		-0.647	2.92082	ACACA,CLOCK,DBP,ELOVL6,FASN,GPAM,IHH,MLXIPL,PER1,PER2,PER3,PPARA,PPARGC1B,SCD,SREBF1
HSD11B1		enzyme		-0.923	2.92082	ACACA,AGT,ANGPTL4,CCL2,CPT1A,FASN,GPAM,IL6,NR1H3,PDK4,PPARA,PPARGC1A,SREBF1,TNF,UCP2
15-deoxy-delta-12,14 -PGJ 2		chemical - endogenous non-mammalian		1.504	2.91721	AGTR1,CCL2,CCND1,CD200,CEBPD,CFLAR,CIITA,CTGF,CXCL2,CXCL8,DNAJB1,FN1,GADD45A,HGF,HMOX1,HTRA3,ICAM1,IL6,IRF1,MSR1,NFE2L2,NFKBIA,NOS3,P4HA1,PARP1,PDGFRA,PLA2G4A,PTGES,PTGS2,RARB,SCARB1,SERPINE1,SOCS1,SREBF1,TBXAS1,TNF
tretinoin		chemical - endogenous mammalian		-1.719	2.91364	ABCA1,ACACB,ACKR2,ACSL1,ADA,AGT,AGTR1,AHR,AKAP12,ALDH1A3,ALPL,ANGPTL4,APLNR,AQP9,ARHGAP29,B3GALT1,B3GALT5,BMP4,C3,CAMKK2,CBFB,CCL2,CCND1,CCND2,CCND3,CCR9,CCT5,CD1D,CD34,CD38,CD44,CDH1,CDK2,CDK4,CEBPB,CEBPZ,CLDN1,CREM,CSF3R,CTGF,CUBN,CXCL8,CYP7A1,DAB2,DDIT3,DHPS,DTL,DUSP1,EFNB1,EGFR,EIF4A1,EIF5B,ELF3,EMP3,ERRFI1,ETS1,FASN,FGFR1,FGFR4,FN1,FOSL2,G0S2,GATA4,GATA6,GDF2,GDF9,GFRA1,GJB1,GLI1,GLI2,GNA13,…
gamma-linolenic acid		chemical - endogenous mammalian		0.707	2.90658	CCL2,CKM,FASN,HMOX1,PLIN2,PLIN5,PTGS2,THRSP
SIN3B	-0.232	transcription regulator			2.90658	CAD,CDK4,HES1,LDHA,MYC,NCL,SIN3A,TYMS
GATA3	-0.55	transcription regulator		-1.466	2.88941	BATF,BHLHE41,CCR3,CCR5,CD3D,CD3E,CDH1,CDH2,CDX2,CHST2,CXCR4,CXCR6,ESR1,FN1,GATA3,ICAM1,IL12RB2,IL13,IL1RL1,IL6,IL7R,ITGAE,ITGAL,ITK,KIT,LTB,MAF,MMP11,MYC,NFIL3,NOTCH2,PTGER4,RET,STAT6,TEK,TGFB1,TJP2,TNF,TWISTNB,VAPB,ZBTB7B
NOTCH1		transcription regulator		0.304	2.87943	ANKRD1,BCL6,CAD,CCND1,CCND3,CDCA7,CDH1,CDK2,CEBPD,CFD,CHST1,CKM,CTGF,CTNNB1,CXCL8,CYR61,DKK1,DLL1,EFNB2,EGFR,EPHA4,ERBB2,G6PC,GATA3,GLI2,HES1,HMOX1,IGFBP3,IGFBP4,IL6,IL7R,LEF1,MCAM,MESP2,MYC,MYCL,MYLK,NGFR,PDGFRB,PIN1,PTGS2,PTPRK,SERPINE1,TGFB1,TGFB2,TGFBR2,TNF,TSPAN33,WNT5A
MMP3		peptidase		1.594	2.8729	ATXN2,CACTIN,CIR1,CLP1,CNOT6L,CSTF2,CSTF2T,DBR1,DHX8,ERN1,GEMIN5,GEMIN6,MBNL3,MEX3B,MTPAP,PDCD11,PNN,PNPT1,PRPF31,PRPF38A,PRPF40B,PSMA6,PTGS2,RBM39,RBM4,RBM8A,SF3A3,SLBP,SRPK2,SUPT6H,TFIP11,THOC1,TNF,TRA2B,TSEN2,VIM,WDR33
GFI1		transcription regulator		0.9	2.8729	BCL3,CD40,CEP95,CFLAR,CXCL8,CXCR4,DDB2,E2F5,EGR2,GATA3,GUSB,ICAM1,IKBKB,IL1R1,IL6,IL7R,IRAK2,IRF1,KAT2B,MAPK3,MYC,NFKB1,NFKB2,NFKBIA,RAF1,RASGRP1,RELB,RIPK2,SMAD3,TNF,TNFRSF1A,TOLLIP,TRADD,TRAF2,TRAF3
bucladesine		chemical toxicant		-0.001	2.84771	ABCA1,ABCA3,ADCY8,AIP,ANKRD52,AR,C5AR1,CCL22,CCND1,CCR5,CD38,CDH2,CEBPB,CHST2,CLCF1,CNP,CPT1A,CREB1,CREM,CXCL8,CYP7A1,DMD,DNM2,DUSP1,ERRFI1,FCER1A,FGF21,FGFR1,FOSL2,G6PC,GADD45B,GEM,HHIP,HMGCR,HMOX1,HS3ST1,HS3ST2,ICAM1,IGF1,IGFBP3,IL13,IL6,INHBB,IRAK2,KIT,LDLR,LIF,LXN,MAT2A,MCAM,MMP14,MYC,NPHP4,NR0B1,ODC1,PCK1,PDE4B,PDE4D,PLAU,PTCH1,PTGER4,PTGS1,PTGS2,PTPN21,RARB,RGS16,RGS2,SCARB1,SERPINE1,SLC9A3…
N-nitro-L-arginine methyl ester		chemical drug		-0.289	2.84466	ACO1,ACTA1,ADM,ADNP,AGT,AGTR1,ATF3,CCL11,CCR5,CD83,CHUK,CSF1,CTGF,CXCL2,CXCL8,FN1,HMOX1,ICAM1,IL13,IL6,MYH7,NFKBIA,NOS3,NR3C2,PDK4,PPARD,PTGS2,SERPINE1,TGFB1,TNF
CYB5R4		enzyme		-0.704	2.83565	ACSL3,ATF3,ATF6,DDIT3,EIF2S1,FASN,GCLC,HMOX1,HSPA5,PPARGC1A,SCD
INSIG1	-1.133	other		1.787	2.82681	ABCA1,ACACA,ACACB,ACSL4,ACSS2,CCL22,CCR5,CXCL2,CXCR4,DHCR24,ELOVL6,FADS1,FADS2,FASN,GPAM,HMGCR,IL6,LDLR,LIPG,LPCAT3,MLXIPL,OLR1,PLIN2,PTGES,PTGS1,S100A8,S100A9,SCARB1,SCD,SLC2A2,SREBF1,STARD4,STAT5A,TGFB1,UCP2,VNN1
FGFR1	-0.496	kinase		-1.544	2.82391	BMP4,CCND1,CCND2,EIF1AX,EIF4E,EIF4EBP1,EIF4EBP2,EIF5B,FGF1,FGFR1,HGF,IL6,LEPROTL1,LIF,MMP14,MSX1,MYC,NCK1,PLAU,PLAUR,PLXNB2,PRKRA,PTGS1,PTGS2,PTPRA,SLC2A2,VIM
silibinin		chemical drug		0.974	2.82391	CCND1,CD38,CDH1,CDK2,CDK4,CDK8,CTGF,CTNNB1,CXCL8,FN1,GSK3B,IGFBP3,IL6,KRT18,MCL1,MYC,NFATC1,NFE2L2,NFKBIA,PECAM1,PLAU,PLAUR,PTGS2,VIM
CEBPB	1.129	transcription regulator		0.107	2.80967	ADM,ADRB3,AGT,APCS,APLNR,ARG1,ARL6,ATM,ATR,BCL2A1,BLNK,C3,CCNB2,CCND1,CCND2,CD1D,CDC25B,CDH3,CDO1,CEBPB,CEBPD,CFD,CIRBP,CPT1A,CRP,CXCL8,CYB5A,DAPK1,DDB2,DDX5,DEGS1,DGAT2,EFNB2,EPHA7,FBLN1,FZD1,G6PC,GADD45A,GAS1,GNAS,GSK3B,HGF,HSF1,HSP90AA1,HSPA8,HSPD1,HSPE1,IER3,IGF1,IGFBP3,IGFBP4,IL6,LDLR,LEMD3,LYN,MCM3,MMP11,MSR1,MYC,PCK1,PDGFRA,PDK4,PEA15,PLA2G4A,PLAUR,PLXND1,PPARA,PPARGC1A,PRKAR2B,PRKCD,PRLR,…
EGF		growth factor		-0.965	2.80967	ACSL4,ADAM17,ANGPT1,ANPEP,AQP3,ATM,B4GALT1,BTG2,CCND1,CCND2,CCND3,CD44,CDH1,CDH11,CDK2,CDK4,CEBPB,CEBPD,CFLAR,CISH,CLDN2,CXCL8,CXCR4,CYR61,DDIT3,DGKD,DIO3,EGFR,EGR2,EIF2AK3,ELF3,ELK1,EPS15,ERBB2,EREG,FASN,FN1,FOXA2,GADD45A,GAK,GAS1,GDF2,GSK3B,HGF,HMOX1,HNF4A,HOXB5,HPGD,ICAM1,IGF1,IGFBP3,IL1R1,IL1R2,IL6,ITGB3,KLF10,LDHA,LTF,MCL1,MYC,MYCN,NCL,NES,ODC1,PDK4,PLAU,PLAUR,PTGS1,PTGS2,PTPN12,RAB5A,S100A1…
RORC	-0.643	ligand-dependent nuclear receptor		0.13	2.80967	ABCG5,ACACB,ADGRL1,APOA4,APOA5,AQP8,ARSG,ATP1B1,B3GALT1,CISH,CKMT2,CXCL2,CYP7B1,CYP8B1,DDC,DHCR24,ELOVL6,G6PC,GADD45B,HMGCR,HPGD,IL1R1,IL6,KCNK5,LPIN2,NAT8,NNMT,NOCT,NR1I3,PCK1,POR,RORA,RORC,S100A8,S100A9,SDR9C7,SELENBP1,SLC13A2,SLC15A4,SLC16A7,SLC1A2,SLC30A10,SLC41A2,SLC7A2,SULT1C3,TNF,USP53,VLDLR,ZBTB16
IKBKB	0.371	kinase		-1.726	2.80967	ABCA1,ATF3,CBLB,CCL11,CCR3,CD44,CXCL2,CXCL8,CXCR4,DGKA,ETS1,FASN,FOXO3,FYN,GRK5,HGF,ICAM1,IKBKB,IL13,IL6,ITGB3,KRT18,MBP,MYC,MYO1D,NFKB1,NFKB2,NFKBIA,NOS3,PLAU,PLIN1,PTGS2,RELB,SOCS1,TGFB1,TGFBR2,TNF,TNFRSF9,TP63,TRAF2,TWIST1
ZMPSTE24		peptidase		1.698	2.80134	ATF3,BTG2,CCL22,CISH,CXCL2,DDIT4,ETNPPL,FGFR4,GADD45A,GADD45B,GADD45G,ICAM1,IGF1,IGFBP3,IL6,RGS16,SOCS1,STAT5B,TNF
F2		peptidase		-1.086	2.7986	ANGPT1,ANGPTL4,CAD,CCL2,CCND1,CCND2,CD44,CKAP4,CTGF,CTPS1,CXCL8,CXCR4,CYR61,DUSP1,EIF4A1,EREG,FN1,FOSL2,HMOX1,HSP90AA1,ICAM1,IER3,IGF1,IGFBP4,IL6,KDR,KLF6,LOXL2,MAPK3,MIF,MYC,MYH9,NFKBIA,NOS3,PDGFA,PLA2G4A,PLAUR,PROS1,PTGS2,RAB3A,SELP,SERPINE1,SLC16A5,SRGN,TEK,TFPI2,THBD,TNF,TNFRSF12A,TNFSF10,TOMM40,TRIO,TRPC3,UBE2S,VASP,ZNF205
prostaglandin E2		chemical - endogenous mammalian		0.89	2.79317	ADORA2B,ALOX15,ANGPT1,ANXA2,AQP3,ARG1,B3GALT5,C5AR1,CASP2,CASP6,CASP7,CCL2,CCL22,CCND1,CCR5,CD40,CD83,CDH1,CEBPB,CEBPD,CTGF,CXCL8,CXCR4,DYNLL1,EGFR,ERBB2,EREG,ESRRA,ETS1,FASN,FN1,FOSL2,FOXO1,HMOX1,ICAM1,IGF1,IGFBP4,IL1R1,IL2RG,IL6,ITGA5,MCL1,MMP14,MYC,PDE4A,PIK3CG,PKLR,PLAU,PTGER2,PTGER4,PTGES,PTGS1,PTGS2,RGS2,RORC,S100A8,SLC5A1,ST3GAL4,TGFB1,THBD,THRSP,TNF,TNFRSF11B,TOX4,TREM1,TWIST1,UCP2,VEGFC,…
celecoxib		chemical drug		0.615	2.78781	ALOX5,AR,ATM,ATR,B3GALT5,BCL2A1,BIRC6,CCND1,CDH1,CFLAR,CHEK1,CLDN4,CRP,DDIT3,DES,DNAJB9,GADD45A,HMOX1,HSPA5,IL13,KDR,MCL1,PTGS2,RAF1,RARB,RIPK2,SERPINE1,SLC25A4,ST3GAL4,TGFBR2,TNF,TNFRSF1B,TP63,TRAF1,TRAF4,VEGFC,WNT5A
APOE		transporter		0.15	2.78252	ABCA1,ABCG8,ACSL1,ARHGEF12,BMP4,C5AR1,CAV1,CCND1,CCND2,CCR5,CD40,CD44,CPT1A,CSF1,CTDSP1,CTGF,CYP7A1,CYP8B1,CYR61,ECM1,EPN2,FKBP4,FKBP5,GATA3,HABP2,HMGCR,HMOX1,HSPD1,ICAM1,IGF1,IL10RA,IL10RB,IL6,ITGA3,ITGA5,JAK1,KCTD10,KREMEN1,LDLR,LIMS2,LIPG,M6PR,MAP3K1,MKL1,MSR1,MYBBP1A,MYO1B,NOS3,NPNT,NR1H3,PHLDA1,PLAU,PMEPA1,PPARD,PTGES,PTGS2,S100A8,S100A9,SCARB1,SERPINE1,SIRT1,SLC27A4,SMAD1,SMARCD1,STAT6,TGFB…
LY294002		chemical - kinase inhibitor		1.754	2.77211	ABCA1,ACACA,ACSS2,ADAM17,ADIPOR2,ANPEP,AQP3,ATF3,CA9,CCL2,CCND1,CCND2,CCND3,CCR2,CD2AP,CD38,CD44,CD83,CDH1,CDK2,CDK4,CFLAR,CTNNB1,CXCL2,CXCL8,CYR61,DDIT3,DHCR24,EGFR,EREG,FASN,FN1,GCLC,GSK3B,HAPLN1,HAVCR2,HDAC2,HGF,HMGCR,HMOX1,ICAM1,IER3,IGF1,IGFBP3,IL6,MCL1,MEF2C,MMP14,MTTP,MYC,NFE2L2,NOS3,PIK3R1,PIM1,PLAU,PPARD,PTGS2,PTPRJ,RAB3A,SCD,SERPINE1,SIRT1,SREBF1,TERT,TG,TGFB1,TNF,TREM1,VEGFC,WTAP,ZBTB16
NFIX	-0.667	transcription regulator	Activated	2.2	2.76955	ADRA1B,ALAS1,CKM,CLEC3B,HGF,NFATC4,PDGFA
sphingomyelin		chemical - endogenous mammalian		1.134	2.76955	ELOVL5,ELOVL6,FASN,ICAM1,NR1H3,SCD,SREBF1
ACACA	0.548	enzyme		-1.698	2.76955	ACACB,ELOVL6,FASN,GPAM,IGF1,SCD,SREBF1
pimagedine		chemical drug		-1.22	2.76447	CASP6,CAST,CFLAR,CRP,CTGF,CXCL8,GADD45B,HMOX1,ICAM1,IL6,OPA1,POU2F2,SERPINE1,SLC22A3,TGFB1,TNF,TNFSF10
CSF2		cytokine	Inhibited	-3.438	2.75449	ABCA1,ADA,ADAM17,ADORA2B,ALOX5,ARG1,ARRB1,ATM,BCL2A1,BCL3,C3,CARD11,CCL2,CCND1,CCR5,CD180,CD40,CD83,CDC20,CDCA2,CDCA8,CDH1,CENPH,CHAF1A,CHST11,CISH,CLCF1,COL8A1,CREB1,CSF1,CXCL2,CXCL8,CXCR4,DDIT3,EGR2,FANCL,FIGNL1,GCH1,GRK3,HAUS8,HDC,HGF,HRH4,HSPD1,HSPH1,ICAM1,IFNLR1,IK,IL13,IL15,IL1R1,IL1RL1,IL6,ILF3,INHBA,IRF5,ITGAE,ITGB3,LY9,MAEA,MCL1,MCM3,MFSD2A,MLH1,MMP14,MYC,NCAPD2,NDST1,NEK2,NET1,NFATC1,NF…
S100A8	0.938	other	Inhibited	-2.092	2.75449	ADAMTS1,ADAMTS4,AKAP12,ALPL,ARG2,ATF3,BCL3,BMF,CCL11,CCND1,CDH3,COX6A2,CSF2RB,CSTF1,CXCL2,CXCL8,DDC,DDIT4,EFNA1,EPB41L4B,ETV5,HMOX1,HTR4,ICAM1,IGF1,IL1RL1,IL33,IL6,KLF15,MCF2L,MYCT1,NFKB1,NFKBIA,NGFR,NR1H4,OLR1,PDGFC,PER1,PHLDA1,PIK3IP1,PLAU,PLK3,PTGES,PTPRO,RAB20,S100A8,SEMA3B,SGK1,SLC26A1,TNF,TNFAIP8,TRAF3IP1,TUBA8,TXNIP,UNC5A
KLF3	-0.365	transcription regulator		0.254	2.75203	ABCF1,ACOT11,ADPGK,AHNAK,ARFGAP2,ARHGEF3,BAHD1,BCL3,CAMK2D,CAPG,CARHSP1,CBFB,CCT3,CD1D,CD93,CEP63,CHCHD10,CIRBP,CTNNA1,DEGS1,DOK3,DRG1,EPRS,ETAA1,FAM126A,FAM49A,FBXL12,FCER2,FMNL3,FRY,GCNT1,GIMAP8,GPD2,GPSM1,GRB7,HNRNPDL,HNRNPF,HPS1,HS3ST1,IFNLR1,KBTBD2,KCNK6,KLF12,MAK16,MCAT,MIF,MRPL34,NEURL3,NSMAF,NSUN2,NUDT8,PDE7A,PDLIM1,PECAM1,PIK3IP1,PPM1A,PPM1G,PRKACA,PRMT2,PSMD7,PUM2,RAP1GAP2,RAP2C,RAVER1,…
AGTR1	0.65	g-protein coupled receptor		-1.929	2.75203	AGT,CCND1,DUSP1,FN1,HGF,HMOX1,IL6,NOS3,OLR1,PTGS2,SERPINE1,SGK1,TGFB1,TGFB3,TXNIP,XDH
SETD2		enzyme			2.75203	CAV1,CDH2,CTGF,CYR61,ENG,FOXO3,GJA4,GNA13,IGF1,LAMA1,MEF2C,PDGFC,SEMA3C,SERPINE1,VEGFB,WNT5A
INSIG2		other		1.461	2.75203	ACACA,ELOVL6,FASN,GPAM,HMGCR,INSIG1,LDLR,SCD,SREBF1
oxysterol		chemical - endogenous mammalian		0	2.75203	ABCA1,CAV1,CCL2,CXCL8,CYP7A1,HMGCR,MYC,SCP2,TGFB1
thalidomide		chemical drug		1.506	2.74715	ANGPT1,CAV1,CFLAR,CXCL8,GADD45B,ICAM1,IL6,PECAM1,PLAUR,SERPINE1,TERT,TGFB1,TNF,TRAF1
S-adenosylmethionine		chemical - endogenous mammalian		1.032	2.74715	ACACA,BACE1,FASN,GCLC,HMOX1,ITGAL,MAF,MAT1A,MAT2A,PHB,SMAD3,SREBF1,TGFB1,TNF
FASN	0.571	enzyme		-1.429	2.74715	ACACA,ALOX5,CFD,ELOVL6,ERBB2,FASN,FOXO1,GPAM,GSK3B,PCK1,PKLR,PRKAR2B,SCD,SKP2
STAT5B	-0.458	transcription regulator		0.296	2.73993	ACOT11,ANKRD1,AR,ATM,ATP2A2,BCL6,CASP2,CASP6,CCND1,CCND2,CCND3,CDO1,CFLAR,CHEK1,CISH,CKMT2,COX6A2,DDC,DGAT2,ESR1,FBLN1,FOSL2,GADD45A,GJB1,IGF1,IRF1,LTB,MAF,MCL1,MYH7,PIM1,PRLR,RASD1,SCD,SOCS1,STAT5A,STAT5B,THRSP,TNF,TNFRSF1A,TRAF1,TRAF2,TRAF3,TRAF4,TRIM24,WARS
CSF3		cytokine		1.782	2.73993	AGTR1,ARG1,CAPG,CCND2,CCND3,CD34,CD44,CDK2,CDK4,CISH,CSF3R,CX3CR1,CXCL2,CXCL8,CXCR4,DES,ETS1,GADD45A,GADD45B,GADD45G,GATA4,HDC,HGF,HMOX1,HSPD1,ICAM1,IGF1,IK,IL6,KIT,LTF,MCL1,MMP8,MYC,NFATC1,NFIL3,NOS3,ODC1,PIM1,RARA,RGS1,RORC,SOCS1,TGFB1,TNF,TNFRSF1A,TNFRSF1B,TNFSF10,YPEL3
GnRH-A		chemical reagent		0.32	2.71897	ADCYAP1,AR,ATF3,BBS9,BTG2,CD53,CHERP,CREM,EGR2,EPB41L4A,FANCC,GADD45B,KLF6,MAZ,MNAT1,NOS3,PER1,RASD1,RFX2,RGS2,RRAD,SERPINE1,SNN,SPPL2B,SYNE4,TARBP2,TRPM7
NEUROG1		transcription regulator		1.043	2.70774	ADD3,AMIGO2,BEX1,C1orf115,C3,CAVIN2,CCND2,CEMIP,CYSLTR2,DSP,FN1,GAS2,GFPT2,IL6,INHBA,ITGB3,LGR5,MEST,NEO1,RIPOR2,S100A4,SULF1,TMEFF2,TSPAN7
FGF7		growth factor		-1.487	2.70774	CCND1,CD44,CDK2,CDK4,CEBPD,CLCN2,CSF1,CYP7A1,EGFR,ETV5,FASN,FGFR2,FOXF1,IRF1,IRF2,NFE2L2,PLAU,PTAFR,S100A10,S100A8,SCD,SDC1,SERPINE1,SREBF1
prednisolone		chemical drug		-0.268	2.70553	ADORA2A,AGO2,AMBRA1,ARG1,ATG12,ATG16L1,ATG4B,ATG4C,ATG7,BAG3,BTG1,BYSL,CASP2,CD163,CEBPD,CFLAR,CRP,CXCR4,CYGB,DAPK1,DRAM1,DRAM2,DUSP1,DUSP10,EIF2AK3,ESR1,EVA1A,FANCC,FKBP5,GAB1,GABARAPL1,HGS,HSP90AA1,HSPA8,IGF1,IL6,KIF9,KLF9,LIMK2,MAP1LC3B,MAP2K1,MCL1,MYH9,NFIL3,NFKB1,NMT2,NR1I3,NXN,PCK1,PIK3CG,PIK3R4,PRNP,PTGS2,RNF38,RPS6KB1,SGK1,SLC29A3,SOCS1,SRGN,TGFB1,TMEM74,TNF,TNFSF10,TSC22D3,TXNIP,ZBTB16,Z…
DNMT3B	-0.616	enzyme		0.557	2.70553	ACTA1,ADRB1,AGTR1,ATM,ATP2A2,CAMK4,CKM,DDIT3,EDNRA,ESR1,GATA4,GRK3,GUCY1A1,KDR,KIT,MAP3K1,MLH1,MYC,MYH7,NFATC2,PECAM1,PIK3C2B,PLEKHA6,PNPLA3,PPM1J,PRNP,PSEN2,RGS16,RGS4,S1PR1,SAT2,SLC7A11,SLC8A1,ST14,TIMP3,TNNT3,TRPC3
cholesterol		chemical - endogenous mammalian		-0.937	2.70333	ABCA1,ABCB11,ABCG5,ABCG8,ACSS2,AGT,APCS,AQP8,ATF3,CAMK1D,CAV1,CCL2,CCR2,CCR5,CXCL2,CXCL8,CYB5B,CYP7A1,CYP7B1,CYP8B1,DDC,DDIT3,DES,FADS1,FASN,FN1,GNMT,HES6,HMGCR,HSPA5,IHH,IL10RA,IL10RB,IL6,INSIG1,JAK1,KLF11,LDLR,MANF,MAP1LC3B,MMP14,MMP8,MSMO1,NOS3,NR0B2,PTCH1,PTGIR,RGS16,S100A8,SCARB1,SCP2,SREBF1,STARD4,STX6,TGFB1,TIMP3,TNF,ZFPM2
ATP		chemical - endogenous mammalian		-0.665	2.70115	AHR,ARG1,CAPN1,CAPN2,CCND1,CCR5,CD200,CD83,CDH1,CLDN1,CXCL2,CXCL8,CXCR4,DUSP1,FOXO1,FOXO3,FZD8,ICAM1,IL33,IL6,MBP,MYC,NFATC1,NOS3,P2RY2,PTGS2,SAT1,SERPINE1,TNF
E, coli B4 lipopolysaccharide		chemical toxicant		-0.023	2.69465	ABCB11,ABCG5,ABCG8,ACOD1,CASP2,CASP6,CASP7,CCL11,CCL2,CD40,CD83,CXCL2,CXCL8,CYP7A1,CYP8B1,GADD45G,HMOX1,ICAM1,IL13,IL15,IL33,IL6,KMO,MCL1,METTL1,NFKB1,NFKBIA,NOS3,PLAUR,PLEK,PPARA,PTGS2,RELB,RHBDF2,SCARB1,SOCS1,ST3GAL1,TNF,TNFRSF1A,TNFRSF1B,TNFSF10,TOLLIP,TRADD,TRAF2,TRAF5
dexamethasone		chemical drug	Activated	3.02	2.67572	ABCC6,ACACA,ACADM,ACKR4,ACSL1,ADAM10,ADM,ADRB2,ADRB3,AGT,AKAP12,AKIRIN1,ALDH1B1,ALDH4A1,ANGPTL4,ANGPTL7,ANO1,APOA4,ARG2,ARHGAP17,ARHGEF2,ARMC8,ASPH,ATG4B,ATP13A3,ATP1B1,ATP2A2,BCAR1,BCL3,BCL6,BCLAF1,BLZF1,BMX,BTG1,BTG2,C3,CAV1,CCL2,CCND1,CCR10,CCR2,CD163,CD40,CD44,CD47,CD83,CDH11,CDV3,CEBPB,CEBPD,CFD,CISH,CLIC4,CPS1,CRISPLD2,CRP,CSF1,CTGF,CTNNB1,CX3CR1,CXCL2,CXCL8,CYP1B1,CYP27B1,CYR61,DDIT3,DDIT4…
HSF1	0.457	transcription regulator	Activated	2.085	2.67162	AHSA1,ATG7,BAG3,CCT3,CFLAR,CKS2,CTNNB1,CUL1,DEDD2,DHX34,DNAJA1,DNAJB1,EIF4A2,FASN,FBLN1,FGF1,FKBP4,FXR1,HSP90AA1,HSPA4,HSPA8,HSPD1,HSPE1,HSPH1,ICAM1,IL6,IL7R,JARID2,JMJD6,LDLR,LIF,MAT2A,MLH1,MRPL18,PPP3CA,RAD51D,RANGAP1,RRAD,SERPINH1,SGO2,SHC1,SPTAN1,STAG3,STAT6,STIP1,TNF,TRA2B,TRAF3,TUBB4A
sterol		chemical - endogenous mammalian		0.681	2.66154	ACACA,ACSS2,CYP7A1,FASN,GPAM,HMGCR,LDLR,MTTP,PCYT1A,SCARB1
FGF2		growth factor	Inhibited	-2.271	2.66154	ANGPT1,ANPEP,AQP3,AR,BCL6,BMP4,BTG2,CAV1,CBFB,CCL2,CCND1,CCND2,CCND3,CDH1,CDH11,CFLAR,CIDEC,CNP,CSF1,CXCR4,CYR61,DDIT3,DIO3,DLL1,EFNB2,EGFR,ELK1,EPOR,EREG,ETS1,ETV5,FGFR1,FGFR2,FGFR3,FGFR4,FN1,GRIK4,HGF,IGF1,IGFBP3,IGFBP4,IL6,ITGA5,KDR,MBP,MCAM,MSX1,NES,NGFR,NOS3,NOV,NR3C1,NR3C2,ODC1,PDGFC,PDGFRA,PLAU,PLAUR,PRKCD,PTGS2,REXO1,S100A10,S100A4,SDC1,SERPINE1,SFRP1,SPRY1,TAT,TGFB1,TGFB2,TIMP3,TNF,TNFRS…
Salmonella enterica serotype abortus equi lipopolysaccharide		chemical toxicant		-1.431	2.66154	ADORA2B,ADRB2,ARL5B,ATL1,ATP1B1,CCRL2,CFLAR,CXCL2,EREG,EZH2,FERMT2,G0S2,GADD45A,GADD45B,GEM,HECW2,HES1,HOMER1,IL18,IL6,IL7R,INHBA,IRF1,MAP3K8,MBNL1,NEDD4L,NLRP3,NOCT,OSGIN1,PDSS1,PHLDA1,PIM3,PRRC2C,PTGS2,RAPGEF2,RGS1,RHOH,RHOU,RIN2,RIPK2,SAV1,SGPP2,STARD4,SYNPO2,TFPI2,TNF,TNFSF15,TNIP3,TPD52,TRAF1,TWISTNB,WNT5A,YRDC
auranofin		chemical drug		1.231	2.6517	CXCL8,GCLC,HMOX1,IL6,PTGS2,TNF
FGF21	-2.323	growth factor		1.246	2.63827	ACACA,ACADM,CPT1A,DGAT2,FASN,FGFR1,FGFR2,G6PC,IGF1,KLB,LDLR,LEPROTL1,PCK1,PPARGC1A,PPARGC1B,SERPINE1,SREBF1,TGFB1
arachidonic acid		chemical - endogenous mammalian		0.717	2.63639	ABCA1,ACACA,ACSL4,AQP3,EGFR,ELOVL6,FADS1,FADS2,FASN,IL6,KDR,PECAM1,PKLR,PLAU,PTGES,PTGS2,RGS2,SCD,SELP,SREBF1,THRSP,TNFRSF1A,TNFRSF1B,UCP2,VIM
IL6	-1.17	cytokine		-0.139	2.63639	ABCA1,ABCB11,ABCC5,ADAMTS1,ADAMTS4,ADORA2B,AGT,ALAS1,ANGPT1,ANPEP,APCS,ARG1,ATP2A2,BCL6,C3,C5AR1,CCL11,CCL2,CCND1,CCR3,CCR5,CD163,CD38,CD40,CD44,CD83,CDH1,CEBPB,CEBPD,CFLAR,CISH,CLDN2,COMP,CRP,CTGF,CTR9,CUL4A,CXCL2,CXCL8,CYP1B1,CYTIP,DUSP1,DUSP16,EGFR,EGR2,EREG,FGB,FN1,FSCN1,GADD45A,GADD45B,GADD45G,GLI1,HGF,HMOX1,HPGD,ICAM1,IGF1,IGFBP3,IGFBP4,IK,IL13,IL15,IL17D,IL1R1,IL1RL1,IL6,IL6ST,IL7R,IRF1,IT…
PAX3		transcription regulator		-1.067	2.61798	ALDH3A2,ATP2B4,CAPN1,CDH3,CSTF2,CXCR4,CYP1B1,DBN1,EGR2,EIF2S1,EXOSC9,FUBP1,G0S2,GLDC,GPR1,GTF2H1,GUCY1A1,ICAM2,IL6,IL7R,LRRC17,M6PR,MAP2K5,MAPK9,MCAM,MDFI,MED21,MEOX1,MEST,NFKB2,NNMT,NPC2,PEA15,PRMT2,PTGER3,PTP4A1,PTPN12,PTPN3,PUM2,RAB31,RASSF2,RET,SLA,SOX4,SREBF1,SRGN,ST8SIA2,TAX1BP1,TCF3,TEK,TFPI2,TGFB2,TIMP3,TJP2,TRIM14,TSPAN3,TSPAN7,TYRO3,URB2,ZFP36L2
procysteine		chemical drug		0.689	2.60906	CCL2,IL18,IL6,SMPD3
acolbifene		chemical drug		-0.132	2.60906	ESR1,LDLR,MTTP,SREBF1
AKIRIN2	-0.256	other		-0.882	2.60906	CCND1,CCND2,IL6,MYC
PELI2	-0.61	kinase		-1.067	2.60906	CXCL2,CXCL8,IL6,TNF
mir-127		microrna		-1.98	2.60906	BCL6,DUSP1,IL6,TNF
MXD1	0.619	transcription regulator			2.60906	CCND2,MXD1,ODC1,TERT
CYP8B1	1.804	enzyme			2.60906	ABCA1,ABCG5,ABCG8,CYP7A1
MCM7		enzyme			2.60906	CDK2,CHEK1,LMNB2,MCM4
CEBPA		transcription regulator		-0.54	2.60033	ABCA3,ACACA,ACSL1,ADH6,ADRB3,AGT,ANPEP,APLNR,APOA4,ARG2,BCL2A1,CCND2,CDC37,CDK4,CEBPB,CEBPD,CFD,CKAP4,CPS1,CPT1A,CSF1,CSF3R,CXCR4,CYCS,CYP7A1,DDX21,EFNB2,EGR2,EPHA7,FASN,FOXA2,FZD1,G0S2,G6PC,GADD45A,GAS1,GATA6,GLI1,GSK3B,GTF3A,HGF,HMGCR,HNF1B,ICAM2,IER3,IGF1,IGFBP3,IGFBP4,IL6,LTF,MALT1,MYC,NR1H4,OLR1,ONECUT1,PCK1,PIN1,PLIN1,PLIN2,PLXND1,PPARA,PPARGC1A,PRLR,PTGS1,PTGS2,PTPRE,RGS2,RORA,S100A8,S100A…
PTH		other		-0.657	2.60033	ADAMTS1,ADD3,AHNAK,ALOX15,ANGPT1,ATP2A2,CCL2,CCND1,CGNL1,CREM,CTGF,CTNNB1,CXCL2,CXCR4,CYP27B1,DISC1,DUSP1,EFNB2,EGFR,ESAM,GOLGB1,IGF1,IGFBP3,IL6,LEF1,LIMA1,MTFR1L,NFIL3,ODC1,PDGFA,PHLDB2,PLAU,PPP2R5D,PTGS2,PTH1R,PXN,RAP1GAP,RGS1,RGS2,SMAD3,ST14,STC1,TFPI2,TGFB1,TJP2,TNFRSF11B
KLF6	-0.481	transcription regulator		-0.445	2.59688	ARG1,BCL6,CCL2,CDH1,CXCL2,CXCL8,ENG,ESRRA,GLI1,HNF4A,IL6,MCL1,NCOA1,NFKBIA,PDCD1LG2,PLAU,PPARA,PTCH1,PTGS2,RARB,RARG,SERPINH1,TGFB1,TNF
IL4		cytokine		0.319	2.59688	ACP2,ACSL1,ADAM17,ADORA2B,AHR,ALAS1,ALG3,ALOX15,ALOX5,ANXA2,APH1A,ARG1,ARG2,ARSB,B4GALNT1,BCAT2,BCL3,BCL6,BOP1,C3,C5AR1,CA2,CAPG,CASP6,CBFB,CCL11,CCL2,CCL22,CCND1,CCND2,CCND3,CCR3,CCR5,CCR9,CCT3,CD163,CD38,CD3EAP,CD40,CD44,CD58,CD83,CENPB,CHST3,CHST7,CIITA,CISH,CSF1,CSF3R,CTGF,CTNNA1,CXCL8,CXCR4,DCTN1,DDX42,DGKA,DUOX1,EBNA1BP2,EGR2,EIF2S1,EIF3G,EPHB4,EVI5,FBL,FCER2,FN1,GADD45G,GATA3,GATM,GCAT,HCK…
R5020		chemical reagent		0.07	2.59517	AMOT,BCL6,BTG2,CCND1,CTGF,FKBP5,IL1R1,MT2A,MYC,NCOA1,NET1,NFKBIA,NR3C2,PDK4,RASD1,SGK1
TXNIP	0.966	other		-0.551	2.59517	BCL6,CCND1,CYP8B1,DDIT4,FASN,FGF21,G0S2,ICAM1,MTTP,NFKB1,PPARA,PPARGC1A,PTGS2,STARD4,THRSP,TXNIP
CSNK2A1		kinase		0.788	2.58503	AHR,CCND1,CDH1,FN1,ITGA3,JUP,TP63,VIM
RYR2		ion channel		0.478	2.58503	CAPN10,COL8A1,FOXO1,IL6,PCK1,PPARA,PPARGC1A,SIRT1
FKBP4	0.53	enzyme		-0.707	2.58503	C3,FASN,G6PC,IHH,LIF,PDK4,SREBF1,TNF
MBTPS1		peptidase		-0.788	2.58503	ACACA,FASN,HMGCR,IHH,LDLR,PTH1R,SCD,SREBF1
miR-27a-3p (and other miRNAs w/seed UCACAGU)		mature microrna		-0.933	2.58503	CYP1B1,FBXW7,IGF1,MEF2C,MYH7,PXN,THRB,TRIM27
tamoxifen		chemical drug		0.631	2.5817	ABCC11,ACACA,ADM,APOA4,AQP9,BMP4,C3,CA2,CCND1,CDH1,CDH2,CDK2,CXCR4,CYP7A1,CYR61,DNMT3B,E2F4,EGFR,EIF4EBP1,EPHA4,ERBB2,ESR1,ESRRA,ETV5,FADS1,FADS2,FASN,HGF,HMGCR,IGF1,IGFBP3,IRF1,LDLR,LIF,MIF,MTO1,MYC,NOS3,NR0B2,PPARA,PTGER2,PTGS2,PTPRS,SALL1,SCD,SDC3,SERPINA6,SLC1A1,SLC9A3R1,TDO2,TERT,TGFA,TGFBR2,UCP2
mir-223		microrna		0.249	2.5817	ATM,CYB5A,FBXW7,FOXO3,ICAM1,IL6,KIF1BP,LEF1,MEF2C,NFIA,NLRP3,PARP1,SCARB1,SLC39A1,SMARCD1
PRTN3		peptidase		1.661	2.57349	CCL2,CXCL8,IL18,IL6,TNF
polymyxin B		biologic drug		1.446	2.57349	CXCL8,HGF,IL6,LDLR,TNF
OBP2B		transporter		1.151	2.57349	CPT1A,FASN,MLXIPL,SCD,SREBF1
pyridoxamine		chemical - endogenous mammalian		0.447	2.57349	CRP,CXCL8,DDIT3,IL6,SERPINE1
doramapimod		chemical - kinase inhibitor		0.391	2.57349	CTGF,IL6,MYH7,TNF,TP63
SFRP4		transmembrane receptor			2.57349	CCND1,CTNNB1,DVL3,FN1,MYC
TWIST2		transcription regulator		0.323	2.57349	CCND1,CD44,CDH1,CDH2,CKM,CTNNB1,DUSP5,FBLN5,FN1,TGFB1,TNF,TWIST1,VIM
Tgf beta		group		-1.93	2.57187	ABCA1,ACKR2,CCL11,CCL2,CCND1,CCND2,CCR2,CDH1,CDH2,CDK2,CFLAR,CIITA,CSF1,CTGF,CTNNB1,CX3CR1,CXCL2,CXCL8,CXCR4,CYR61,DAB2,ENG,F10,FN1,FURIN,GATA3,GCLC,GUSB,HMOX1,IGF1,IGFBP3,IL13,IL6,ITGB3,KDM6B,KLF10,LAMA3,LIF,MAF,MAFK,MMP11,MXD1,MYC,MYCN,NOS3,PDGFA,PMEPA1,PPARGC1A,PTGER2,PTGS2,RORA,RORC,SERPINE1,SMAD2,TAF4B,TERT,TGFA,TGFB1,TGFBI,TIMP3,TNF,TNFRSF11B,TREM1,VIM
GH1		growth factor		-0.258	2.56543	ACVR1,ADRB3,CCND3,CDH2,CEBPB,CEBPD,CREB1,CTNNB1,CXCR4,DDIT3,FASN,FN1,GADD45A,GTF2H1,HOXA1,IGF1,IGFBP3,IL6,ITGA1,JUP,LDLR,MLH1,NRAS,PRLR,RAD23A,SATB1,SIRT1,SKI,SMARCA4,SREBF1,TAF9,TNFRSF1A,VEZF1,VIM
aspirin		chemical drug	Activated	2.643	2.56067	ABCA1,ADRB2,AR,CCL2,CCND1,CD40,CDK2,CROT,CRP,CX3CL1,CXCR4,CYB5A,GLI1,ICAM1,IL18,IL6,MCL1,OLR1,PLA2G4A,PPARA,PTGER3,PTGS1,PTGS2,SELP,TGFB1,TNF,TNFSF10,TRPC3
ESR1	-0.578	ligand-dependent nuclear receptor		-0.037	2.55909	ABCB11,ABCG5,ABCG8,AQP9,AR,BMPR2,C3,CA2,CAV1,CCL2,CCND1,CKB,COMT,CYP1B1,CYP7A1,CYP7B1,CYP8B1,EGFR,ENO1,EPOR,ESR1,ESRRA,GJB1,GUCY1A1,GUCY1B1,HMGCR,IGF1,IL6,IRF5,LIFR,LTF,MTA3,MYC,NCOA1,NFKB1,NOS3,NR0B2,POR,PPARGC1A,PPP5C,PPP6R2,PRLR,PSEN2,PTGS2,RARA,RBBP4,RORC,SCARB1,SLC10A1,STAT5A,TDO2,TEK,TERT,TGFA,TNF,TNFRSF11B,TNIP1,TSC22D3,TXNIP,VEGFC
USF1	-0.328	transcription regulator		-0.071	2.55752	ABCA1,AGT,APOA5,CDK4,CIITA,CPT1A,DUSP1,FASN,FCER1A,G6PC,GPAM,HGF,HOXB4,IGF2R,LDLR,MYH9,P4HA1,PCK1,PTGS2,RORC,TBX2,TGFB1,UCP2
bisindolylmaleimide I		chemical - kinase inhibitor		0.526	2.53165	AGT,AQP3,ARNT,BCL2A1,CCAR1,CCND2,CLCF1,CLDN1,CTGF,CTNNB1,CXCL8,EGFR,HMOX1,HSPA5,ICAM1,IL6,MAPK3,NFKBIA,POU2F2,PRKCD,PTGS2,SAMSN1,TJP2,TNFSF10,TRAF1
FANCC	-0.763	other			2.53165	ANKRD6,AQP9,ATP1B1,CYP7B1,DLG2,FGFR1,FZD2,FZD4,FZD6,HNF1B,HOMER1,HSPA4,IGFBP3,IL1R1,MYRF,NKD1,NR3C1,NUAK1,PTGS2,SFRP1,SKAP2,TACSTD2,TAX1BP3,TNF,TOM1L1
BRCA1		transcription regulator	Inhibited	-2.272	2.53018	ALDH1A3,ANGPT1,AR,CCND1,CDH3,CTNNB1,DDB2,DDIT3,EGFR,ESR1,FOXA1,GADD45A,GADD45B,GTF2H1,HMOX1,IFNAR1,JAK1,KIT,LAMA3,MYC,NEK2,NFE2L2,NOS3,NR3C1,PCBP2,POU2F1,RRM2B,RUVBL2,SIRT1,SMAD3,STAT5B,STC1,TERT,VIM,XPC
vorinostat		chemical drug		-0.184	2.51999	ABCC11,ATG7,B3GALT1,BMF,CCND1,CD1D,CDH1,CDH2,CFLAR,CISH,CLDN2,CYP1B1,DUSP1,HDAC2,HDAC6,HSPA5,IL6,IRF1,KIT,MCL1,MLH1,MYC,NFIC,PTGS2,RAD52,RAF1,SLC9A3R1,SOCS1,TEK,TNF,TNFRSF1A,VEGFC,VIM
cyclosporin A		biologic drug		-0.172	2.51856	ABCD3,ABLIM1,ADORA2A,ADORA2B,AGT,AGTR1,ALAS1,ANXA2,ATF3,ATP8A2,AVPR1A,BATF,CASP2,CAV1,CBLB,CCL11,CCL2,CCL3L1,CCR5,CCR9,CD163,CD200,CD40,CD44,CD83,CDH1,CDH11,CDK4,CLDN4,CREB1,CSTF2,CTGF,CXCL8,CXCR4,CYP7A1,DGKA,EDNRA,EGR2,EIF2AK3,EIF4A3,ELF3,ELL2,EMP3,FARP2,FASN,FCER2,FGB,FN1,FYN,GNPDA1,GTPBP4,HERPUD1,HMGCR,HMOX1,HNF4A,HSP90AA1,HSPA5,HSPD1,ICAM1,IER3,IL12RB2,IL13,IL31RA,IL6,ITGAL,KDR,LAMA3,LBR,LDLR…
telmisartan		chemical drug		0.12	2.51856	ACSL1,AGT,APLNR,CCL2,CD163,CPT1A,CTGF,CYR61,HGF,ICAM1,IL6,NOS3,PLIN1,PPARA,PPARD,PRMT1,PTGS2,PTH1R,SIRT1,TGFB1,TNF,TRPC3
IKZF1		transcription regulator		0.123	2.51428	BCL6,CCND2,CCND3,CD3D,CTNND1,CYP7B1,EMP1,EPOR,FGFR1,FGFR4,FKBP9,GATA3,HES1,IGF1,IL13,KIAA1211L,KIT,LHFPL2,LHFPL6,LRP1,MMP14,MYC,MYO1B,NFE2,NFIX,NGFR,NR1H4,POU2F2,PRKCQ,PRNP,PTH1R,RAI14,RAPGEF4,SASH1,SERPINH1,SLPI,TYROBP,VPREB1
Sb202190		chemical - kinase inhibitor		0.761	2.51286	ALOX5,CCL2,CCND1,CCND2,CCND3,CEBPB,CKM,CTGF,CXCL8,DGKA,FN1,HAPLN1,HMOX1,HSPA5,IL13,IL6,LDLR,P4HA1,PHLDA1,PPARA,PPARGC1A,PPARGC1B,PTGS2,RETSAT,S100A8,SERPINE1,SGK1,TNF,TP63,UBR2,XDH
PPARGC1B	0.456	transcription regulator		0.305	2.50169	ABCA1,ACACA,ACACB,ACADM,C3,CCND1,DHCR24,ERO1A,FASN,G6PC,GPAM,HK2,HMGCR,MCM4,MTTP,PCK1,PDK4,SCD
norepinephrine		chemical - endogenous mammalian		0.818	2.49349	ABCA1,ACTA1,ADRA1B,ADRA2B,ADRB1,ADRB3,ATP2A2,CEBPB,CHST2,CREM,CRY2,CTGF,CXCL8,DES,DNM2,DUSP1,EIF2AK3,ELOVL6,FCER1A,FGF21,FN1,FOSL2,GEM,GRK3,GRK5,HHIP,HMOX1,HS3ST2,IL6,IRAK2,MAT2A,MCAM,MYH7,NFKBIA,NPHP4,NPY1R,PDE4B,PDE4D,PER1,PPARGC1A,PTCH1,PTGS2,PTPN21,SERPINE1,SGK1,TBC1D1,THRSP,TNF
TCF3	-0.224	transcription regulator		0.561	2.4908	ACACB,ADA,ASF1B,BACH2,BCL6,CASP6,CCDC117,CCNB2,CCND2,CCND3,CD3E,CDC20,CDC25B,CDH1,CDKN3,CERK,CKAP4,CKM,CKS2,CREB3L2,CRELD2,DGKE,E2F4,FAM129C,FAM46C,FGFR3,FOXO1,GADD45A,GADD45B,GATA3,GPAM,GPLD1,H1F0,HSPA13,HYOU1,KIT,LEPROTL1,MANF,MEF2B,MEF2C,MORF4L2,MSMO1,MYC,MYCN,NEIL1,NEK2,NR0B2,OPTN,PAFAH1B3,PARP8,PLCG2,PML,RASGRP2,RCBTB2,RIPOR2,RORA,RORC,SDF2L1,SLC35B1,SMAGP,SOCS1,SPC25,TAPBPL,TMEM184B,TRAF5,T…
TCR		complex		-1.351	2.48945	ABCD3,ABLIM1,ADM,ADORA2A,AKT3,APOA4,BACH2,BATF,BCL2A1,BCL3,CBLB,CCL22,CCND3,CCR2,CCR3,CCR5,CCR9,CD200,CD27,CD38,CD44,CDH1,CFLAR,CISH,CREB1,CXCL8,CXCR4,DKC1,EBNA1BP2,EGR2,EIF4E,ELL2,ENO1,ETV5,FBL,FYN,GADD45G,GATA3,GNPDA1,HSPA5,HSPA9,HSPD1,IFNAR1,IL12RB2,IL13,IL1RL1,IL6,IL7R,IRF1,KCNK5,KLF2,LBR,LPIN2,MAF,MAP3K8,MAPK9,MCL1,MYC,MYCN,NFATC1,NFATC2,NFKB1,NFKB2,NFKBIA,NIP7,NOP58,NR3C1,ODC1,P4HB,PDE3B,PF…
GC-GCR dimer		complex		1.782	2.48678	ADRB2,AGT,CD163,DUSP1,IL1R2,NFKBIA,SLPI,TAT,TSC22D3
GJA1		transporter		0.083	2.48678	BMP4,CD40,CDH1,ICAM1,NOV,SKP2,TNF,TNFRSF11B,VIM
S1PR1	0.536	g-protein coupled receptor		-0.77	2.48678	CCND1,GATA3,HGF,ICAM1,IGF1,IL6,MAF,PTGS2,TNF
1,4-bis[2-(3,5-dichloropyridyloxy)]benzene		chemical toxicant		-0.604	2.48545	ACACA,ACADM,ALAS1,APCS,CCNB2,CCND1,CDC20,CDK2,CDK4,CKAP4,CPT1A,CYP7A1,CYP7B1,CYP8B1,EI24,EIF4EBP1,FASN,G6PC,GADD45B,ICAM1,IGF2R,IL1R1,INSIG1,NR1I3,PAPSS2,PCK1,PDE3B,PPARA,PTPN11,RPA2,SAT1,SCD,SREBF1,SULT1C3,THRSP,TNFAIP2,TNFRSF1A,UCP2,WISP1
KDM5B	-0.194	transcription regulator		-1.333	2.48545	AP4S1,ASF1A,BBS9,CAV1,CCL14,CLCF1,CLDN1,CTGF,CYB5A,DDIT3,DHCR24,DPY19L1,EHD1,EIF5B,ERBB2,ESR1,FGFR2,FOXA1,GADD45A,INSIG1,IPP,JADE2,MAPK8IP3,MCAM,OIP5,OSER1,PDE3B,PRLR,PSME3,RNF40,SAT1,SCNN1A,SMARCA2,SMOX,STAT5A,SWAP70,TGFB1,TGFB2,TTK
LDLR	-0.807	transporter		-0.251	2.48413	A1CF,ABCA1,ACACA,CCND1,CCR2,CD40,CYP7A1,CYP7B1,DDIT3,ELOVL6,FASN,G6PC,GJA4,GJA5,GPAM,HMGCR,HSPA5,ICAM1,IL6,LDLR,LRP1,MMP14,MSR1,MYC,NOS3,NR1H3,PPARA,PPARGC1A,PSMC6,SCARB1,SCD,SREBF1,TNF,VLDLR
SNAI2		transcription regulator		0.657	2.48017	ANKRD1,AR,CCND1,CDH1,CLDN1,CTGF,CXCR4,CYR61,DKK1,DSP,EGR2,FN1,HPGD,ITGA3,JUP,KRT18,MEF2C,MMP14,TP63,TRPS1,VIM
ciglitazone		chemical drug		0.869	2.47366	AGT,AQP3,CCL2,CCND1,CFLAR,CIITA,FN1,HGF,IL6,NFKBIA,OLR1,PARP1,PTGS2,RARB,SERPINE1,TNF,TNFSF10
FBXO32		enzyme	Activated	2.119	2.46725	ALDH1A3,ALG12,ASF1A,BCAT2,CCND2,CXCL2,DNAJB9,EIF2AK3,FOXA2,GADD45A,GCLC,HERPUD1,HOOK1,HSPA5,HYOU1,IL1R1,IL6,ITGA3,LEF1,MYCN,NANS,PPP3CA,PSEN2,PTGER3,PTGES,PTGS2,SELENOS,SERP1,SLC33A1,TFPI2
EPAS1		transcription regulator		-0.374	2.46725	ACACA,ADM,AKAP12,CAV1,CCND1,CCR2,CCR5,CXCL2,DDIT3,FASN,FXN,IGFBP3,IL6,ITGB3,KDR,LDLR,MIF,MMP14,NFIL3,NOS3,PLIN2,SLC16A4,SLC40A1,SREBF1,TERT,TGFA,TNFRSF11B,TPP2
CDH1	-0.874	other		-0.306	2.44855	BMP4,CCND1,CD44,CDH1,CDH3,CTNNB1,EGFR,EIF4EBP1,ERBB2,HOXA1,IGFBP3,IL13,ITGB3,KRT18,MCAM,MMP14,MMP19,PFKFB3,S100A4,TGFB1,TNF,VIM,XPC
erlotinib		chemical drug		0.3	2.4437	CAMLG,CD40,COL8A1,FCER2,ICAM1,IKBKB,IL6,NFATC1,NFKB2,NFKBIA,NOX5,PML,RAD51,RELB,TIRAP,TNF,TNFRSF13C,TNFRSF1A,TNFRSF1B,TRADD
SCD	-1.168	enzyme		-0.733	2.4437	ABCA1,ACACA,ACACB,ADRB3,ANGPTL4,CPT1A,DDIT3,FASN,G6PC,GPAM,IL6,PCK1,PPARD,PPARGC1A,PTPN1,SLC25A14,SPTLC2,SREBF1,TNF,UCP2
chlorogenic acid		chemical drug		1.89	2.43415	CCL2,G6PC,HMOX1,IL6,NFATC2,NFATC2IP,NFATC3,NINJ1,PTGS2,TNF
GCG		other		1.076	2.43063	ACADM,ADRB3,AQP8,BMP4,CCL2,CEBPB,CPT1A,ETNPPL,FAM46A,FASN,FOSL2,FOXA2,G6PC,HMGCR,IGFBP4,NR3C1,ODC1,PCK1,PDZK1,PLK3,PPARGC1A,PPARGC1B,SCARB1,SREBF1,TAT
SNAI1		transcription regulator		0.342	2.43063	ANKRD1,CCL2,CCND1,CCND2,CCND3,CDH1,CDK2,CDK4,CLDN1,CLDN12,CLDN4,CTGF,CXCL8,CYR61,DKK1,FN1,HPGD,KRT18,LEF1,PTGS2,SDC1,TGFB1,THBD,TP63,TWIST1
D-fructose		chemical - endogenous mammalian		-1.37	2.42713	ACACA,AGT,CXCL2,FASN,FN1,ICAM1,IL6,MLXIPL,SCD,SLC2A2,SLC5A1,SREBF1,TGFB1,TIMP3,TNF
U18666A		chemical reagent		1.89	2.42251	ABCA1,DDIT3,IL6,MMP14,MMP8,S100A8,TNF
glycerol		chemical - endogenous mammalian		0.378	2.42251	ABCA1,AGT,G6PC,HMOX1,LDLR,NR3C1,SCARB1
mir-9		microrna		0.24	2.42251	BCL6,CTNNB1,CXCR4,ETS1,JAK1,NFKB1,PMP22
DL-fructose		chemical - endogenous mammalian		-0.225	2.42251	ACACA,ELOVL6,FASN,G6PC,NR3C1,SCD,SREBF1
EZH2	-0.423	transcription regulator		1.295	2.41117	ADAM10,ADRB1,ALPL,ARHGAP1,ATF3,CA5A,CABLES2,CCND1,CCND3,CCR5,CDH1,CDK4,CDX2,CLEC3B,CSF3R,CSTF2,DAB2IP,DKK1,EGFR,ERBB2,FBLN1,FKBP5,FOXO3,FZD1,GATA3,GATA4,HOXB5,ICAM1,IGFBP3,IL10RA,IL12RB2,IL13,ITGA1,KCNK1,MLH1,MSX1,MYC,MZF1,NKD2,NOTCH2,ONECUT1,PDGFRA,PER1,PER2,PLEKHA6,PPP1R12C,PTGS2,RAP1GAP,RBM5,RNF19B,SATB1,SCAMP2,SCP2,SGPL1,SLC7A11,SMAD3,SOCS1,TBX3,TGFB1,TGFB2,TIMP3,TRIM38,TWIST1,WTAP
cerivastatin		chemical drug		0.483	2.41005	CCL2,CD40,CTGF,FN1,GCH1,HMGCR,HMOX1,ICAM1,IL6,MYH7,NOS3,PPARA,SERPINE1,TGFB1
ETV4		transcription regulator		0.219	2.41005	B4GALT1,CDH1,CTNNB1,CXCL8,CXCR4,ERBB2,FN1,HPGD,JUP,MMP14,PTGS2,TGFBR2,TWIST1,VIM
Gm-csf		group		-1.47	2.41005	BCL3,CD163,CD40,CD83,CXCL8,ICAM1,IL6,IRAK1,MCL1,PTGS2,SF1,TGFB1,TNF,TRIB2
anisomycin		chemical - endogenous non-mammalian		-1.849	2.41005	ADRB1,AHR,ATF3,CXCL8,HSPA5,IL1RL1,LDLR,MCL1,PLAUR,PPM1D,PPP2CA,SDC1,SERPINE1,SKI
SMARCA2	-0.426	transcription regulator		-0.373	2.40671	ACTA1,CD44,CDH1,CIITA,DES,G6PC,HES1,MEF2C,MYLK,PCK1,RIC8B
MEN1		transcription regulator		-0.478	2.40671	CCNB2,CCND1,CDH1,CDK4,CTNNB1,EZH2,GAS1,GLI1,MEIS1,TERT,TGFBR2
Am 580		chemical toxicant		-1.089	2.40671	ADM,CD1D,DUSP1,HES1,IRF1,LRAT,RAI14,RARA,RARB,RARG,THBD
berberine		chemical drug		1.234	2.4034	ACACA,CCL2,CCND1,CCNT1,CD40,CDK2,CDK4,CFLAR,COX6A2,CPT1A,CXCL8,CYP7A1,DAXX,ENDOG,ERBB2,FN1,GLS,GRK3,HMGCR,HMOX1,ICAM1,IL6,LDLR,MCL1,MTTP,PPARA,PPARD,PTGER2,PTGS2,SAT1,SCARB1,TGFB1,UCP2,VIM
NCOR-LXR-Oxysterol-RXR-9 cis RA		complex		-0.466	2.39794	ABCA1,ABCG5,ABCG8,ACACA,APOA4,APOA5,ARG2,CYP7A1,FASN,MLXIPL,SCD,SREBF1
FASLG		cytokine		-1.878	2.39794	CCL2,CD44,CDH1,CFLAR,CXCL8,IL6,STAT6,TGFB1,TGFB2,TGFB3,TNF,TNFRSF11B
EHMT2	-0.338	transcription regulator			2.39794	CDH2,CYP7A1,CYP8B1,FN1,IL13,MAP1LC3B,MYC,PTGS2,SREBF1,TGFB1,TWISTNB,VAPB
SGPP2	-1.183	phosphatase			2.39794	DNAJA1,HSP90AA1,HSPA13,HSPA14,HSPA4,HSPA5,HSPA8,HSPA9,HSPB8,HSPH1,IL6,TNF
PLG		peptidase	Inhibited	-2.159	2.38722	CAV1,CCL2,CD40,CLIC4,CRK,CSF1,CYR61,FYN,IL1RL1,IL6,IQSEC1,MIF,PECAM1,PIK3CB,PLAU,PRKAR2B,PTGS2,RAB5A,RALB,RAPGEF3,SERPINE1,SYK,TNF,VAV1
MTPN		transcription regulator		-1.774	2.37572	AHSG,BCL2A1,CASP7,CCNB2,CCND1,CCND2,CCND3,COL8A1,ENG,FBLN1,FN1,IGF1,IL6,LTB,MIF,MYC,MYH7,NFKB1,S100A10,S100A8,SERPINE1,TCF21,TGFB1,TGFB2,TGFB3,TNF,TNFRSF1A,TNFSF10
Jnk		group	Inhibited	-2.134	2.36754	ABCA1,AGT,ATG7,BMF,BTG1,CCL11,CCL2,CCL22,CCND1,CCR9,CD40,CD44,CD83,CDH1,CDH2,CDK4,CTGF,CXCL8,CXCR4,DDIT3,DUSP1,E2F4,ETS1,FN1,GADD45A,HMOX1,HNF4A,ICAM1,IGF1,IL13,IL6,KLF6,MMP14,MYC,NFE2L2,PLAU,PLAUR,PPARD,PTGS2,RAD51,RARA,RARG,SERPINE1,SESN2,TERT,TGFB1,TGFBR2,TNF
MAP3K8	-0.441	kinase		0.707	2.36653	ADORA3,ARG1,ARHGAP22,BMP1,CACNB3,CBFB,CCR2,CCR5,CIITA,CLIC5,COBLL1,CREBL2,CXCL2,DNAJA2,DNAJC2,FLNB,FSCN1,GAB1,HIP1,IER3,IER5,IL6,MKL1,P2RY1,PAXBP1,PPARGC1B,PTGER2,PTGS2,RAB3A,RCSD1,RNMT,SDR42E1,SLCO4A1,SNN,SPATS2L,STK17B,TAPBPL,TNF,TSPAN33,TXNIP,ZC3H6
AHR	0.627	ligand-dependent nuclear receptor		-0.588	2.35262	ACACA,ADIPOR2,ADM,ALDH1B1,ARNT,BTG2,CDC25B,CDH1,CDK2,CHD7,CHST2,COL27A1,CRP,CTNNB1,CYP1B1,DMXL2,DNAJB1,ENHO,ENO1,ESR1,FGF21,FN1,FZD7,GOT1,GPAM,HES1,HK2,HMGCR,HSP90AA1,HSPA5,HSPH1,HUNK,IL6,IRF1,ITGA5,KIT,KLF2,LDHA,LYST,MT2A,MYC,MYH7,NFE2L2,NNMT,NRG4,PCK1,PDE4B,PJA1,PKLR,PTGS2,RORC,SCD,SDC1,SDR9C7,SERPINE1,SIRT1,SLC16A5,SLC17A2,SLC1A1,SLC1A4,SLC22A7,SREBF1,TDO2,TGFB1,TGFB2,TGFB3,TGFBR2,TNF,TNFAIP8L…
AR	-0.323	ligand-dependent nuclear receptor		-1.207	2.34199	ACTA1,ADCYAP1,ADGRA3,ADM,AMBRA1,ANKRD1,AQP8,AR,ARMC12,ARMCX2,ATP2A2,AVPR1A,BMF,C3,CA4,CAMKK2,CAST,CCND1,CDH1,CDH11,CDH2,CKAP4,CYC1,DAPL1,DDIT4,DES,DHCR24,EDNRA,EGFR,EHD3,EIF2B5,EPB41L4B,ERBB2,ESPN,FAM174B,FGFR2,FKBP5,GDF9,GLCCI1,GPR182,GSN,GUSB,HGF,HSPA5,IGF1,IGFBP3,IL1R1,IL6,IMPDH2,ITGA2,LRRK1,MCM2,MCM4,MEF2C,MYC,MYO1B,NAP1L1,NGFR,NR0B1,NR3C1,NTF4,ODC1,PDE9A,PDGFA,PDGFRA,PIAS3,PLAU,PMEPA1,PRKCD,…
TIMP3	0.329	other		-0.407	2.34104	BMP4,CTNNB1,ENG,IL6,JAK1,MAPK3,MAPK9,NFKB1,SERPINE1,SKI,SMAD1,SMAD2,SMAD5,TGFB1,TGFBR2,TNF,VIM
MAP3K1	-0.402	kinase		-0.75	2.34104	ATF3,CCND1,CXCL8,CYP7A1,DUSP1,HMOX1,IKBKB,NOV,PLA2G4A,PLAU,PLAUR,PPARD,PTGS2,RGS4,SERPINE1,TGFB1,TNF
ATF2		transcription regulator		-0.916	2.33255	ANGPTL2,ATF3,BCL2A1,CCND1,CTNNB1,CXCL8,DDIT3,DUSP1,DUSP10,DUSP5,FGF21,FN1,IL13,IL6,MCL1,MT2A,MYH7,PCK1,PDGFRA,PLA2G4A,PLAU,PPARGC1A,PTGS2,TGFB2,TNF
TGFBR2	-0.445	kinase		0.942	2.32606	ACSL3,ADORA2B,ANGPTL4,AR,BMP5,CCND1,CCND3,CCT5,CDH1,CDH2,CTNNB1,CXCL2,DSG2,EXT2,FN1,GADD45B,GATM,GLI1,HGF,HPGD,ICAM1,IHH,IL6,ITGAE,JUP,KDR,KRT18,LBR,MAP3K11,MMP14,NOS3,PTCH1,PTH1R,RFC5,SELP,SERPINE1,TGFB1,TGFB3,TGFBR2,TNF,TXNIP,UBE3A,ZNF354A
RAF1	-0.214	kinase	Inhibited	-2.728	2.32422	ACAT2,AKAP12,ANKRD1,AP2B1,BCL6,BTG1,CA2,CCND1,CD44,CLDN1,CSTF1,CTNNB1,DCBLD2,DUSP5,EMP1,EMP3,ERBB2,HDC,IER3,IGFBP3,IL6,ITGA2,ITGB3,LAMA3,LDHA,LIF,LIFR,LPGAT1,MCF2L,MGAT5,MXD1,MYC,NINJ1,PC,PHLDA1,PLAU,PLAUR,PNP,PPP1R10,PTGS2,RET,RGS1,RTCB,SCNN1A,SDC1,SELENBP1,SLC16A7,SMAGP,ST3GAL4,TERT,TNF,TOMM40,TRAF1,TXNIP,YPEL5,ZFP36L2
FOXA2	0.773	transcription regulator		1.68	2.32148	ABCA3,ALAS1,ALOX15,ALOX5,C3,CCL11,CCL22,CCND1,CCR5,CDH1,CDX2,CPT1A,CXCR4,DDC,FGB,FOXA1,FOXA2,FOXO1,GATA4,HES6,HK2,HNF1B,HNF4A,HPGD,IGF1,IL13,IL33,IL6,MLXIPL,NFKB2,NFKBIE,NPTX2,NR1H4,ONECUT1,PCK1,PDHX,PKM,PYY,SCD,SLC10A1,SLC2A2,TAT,TBXAS1,TDO2,UCP2,UST,WNT5A
pioglitazone		chemical drug		1.562	2.31966	ABCA1,ACTA1,ADIPOR2,ADRB3,AHSG,ANGPTL4,APOA4,ATP2A2,CEBPD,CKM,CTGF,CXCL8,CYP7A1,DFFB,FBP2,FGF21,FN1,HPGD,ICAM1,IL13,IL6,LDLR,PC,PDE3B,PLIN2,PPARD,PPARGC1A,PRLR,PTGS2,PTPN11,RARB,SCARB1,SERPINE1,SLC2A2,TGFB1,TNF,TNFRSF1A,TNFRSF1B,UCP2,VLDLR
carbon tetrachloride		chemical toxicant	Inhibited	-4.019	2.31515	ATF3,C9,CA3,CASP7,CCR5,CD38,CPS1,CTGF,DDIT3,DES,DUSP1,FGF21,FGFR4,FN1,FOXA1,GADD45A,GADD45B,GCLC,HGF,HMOX1,HSP90AA1,HSPD1,ICAM1,IGF1,IGF2R,IL13,IL13RA1,IL6,KDR,MAPK3,MYC,NR0B2,NR1H4,ODC1,PDGFA,PDGFC,PDGFD,PDGFRA,PDGFRB,PECAM1,PPARD,PRNP,PTAFR,PTGS2,PTP4A1,RALB,S1PR2,S1PR3,SCTR,SLC10A1,SLC8A1,SMAD1,SMAD2,SMAD3,SMURF2,SORD,TGFA,TGFB1,TGFB2,TGFBR2,TIMP3,TNF,TNFRSF12A
epicatechin gallate		chemical drug		-0.152	2.31158	ARG1,CXCL8,ICAM1,IL6,LYN,MLH1,PTGS2,RARB
GDF15		growth factor		-0.649	2.31158	CCND1,CCR2,CTNND1,IL6,MYH7,PLAU,PLAUR,TNF
phorbol 12,13-didecanoate		chemical toxicant		-1.463	2.31158	CDH1,CSF1,CYCS,MAX,MYC,PRKCD,SGK1,SMAD1
UCP1		transporter		-1.242	2.30803	ACACA,ALAS1,ANKRD1,ARHGEF2,ATF5,ATG7,BCAT2,BZW2,CCDC6,CCNK,CHCHD10,CPNE2,CTH,DBT,DDIT3,EIF4EBP1,ENHO,ERN1,FASN,FGF21,GADD45A,GNMT,GOT1,GSTO1,KLHL8,LRRC8D,MSS51,MTHFD1,MYC,ODC1,OTUB2,PCK1,REEP6,SERPINE1,SLC41A1,SLC6A9,SMOX,SMTNL2,SMYD2,SOAT2,STAP2,STYX,TGFB1,UCP2
ZBTB16	3.089	transcription regulator		-1.072	2.29843	BACH2,BCL6,CCR2,CD180,CD200R1,CD34,CD3D,CD3E,CD44,CD83,CXCR6,EGR2,FGFR3,GATA3,IL10RA,IL13,IL17RB,IL21R,IL6,IL6ST,IL7R,IL9R,IRF6,ITGAE,ITGB3,KIT,KLF2,MAF,MYC,PIK3R1,PTGS2,RARG,RORA,RORC,SATB1,SELP,TLR6,TNF,TNFAIP8L1,TSC22D3,ZBTB16
Ins1		other		0.267	2.29328	ACACA,ACADM,ADIPOR2,AGT,ALAS1,APOA5,ARF1,ATP1A2,CA14,CCND1,CCND3,CDK2,CEBPB,CEBPD,CFD,CKM,CREB1,CYB5A,CYP7A1,DDIT3,DGAT2,DYNLL1,EIF4EBP1,ELOVL6,ERRFI1,FADS1,FADS2,FASN,FBP2,FOXA1,FOXA2,G6PC,GPLD1,HK2,HMGCR,IGF1,IGFBP3,IGFBP4,IL6,IMPDH2,LDHA,LRP1,MBP,MIF,MLXIPL,MTTP,MYC,NOS3,NR1H3,ODC1,PCK1,PIK3R1,PKLR,PLIN2,PPARA,PPARD,PRKCQ,PRLR,PTGS2,RETSAT,RPS6KB1,SCD,SERPINE1,SIRT1,SLC2A2,SREBF1,STAT5A,STX4,T…
5-azacytidine		chemical drug		-1.204	2.28904	CD44,CDH1,CIITA,CLDN1,HK2,MCL1,MECP2,MEF2A,MLH1,N4BP2L2,NOS3,PAH,PNRC1,PPM1D,PTGS2,RARB,SHC1,TACSTD2,TERT
dextran sulfate		chemical drug		-0.713	2.27737	ADA,ADAMTS1,ADORA2B,AGT,AGTR1,AHR,ARG1,ATM,ATR,C3,CARD11,CCL11,CCR2,CDC20,CDCA2,CDCA8,CENPH,CHAF1A,CTGF,CTNNB1,CXCL2,CXCL8,EFNA2,EFNB2,ENG,EPHB4,FANCL,FGF1,FGFR1,FGFR3,FIGNL1,HAUS8,HGF,HMOX1,ICAM1,IL18,IL6,MCM3,MLH1,MMP14,MSR1,MYC,MYLK,NCAPD2,NDST1,NEK2,NFATC2,PARP1,PDGFA,PECAM1,POLD1,PTGS2,RAD51,RBBP4,RINT1,S100A8,S100A9,S1PR1,SELP,SERPINE1,SPC25,TGFB2,TGFB3,TGFBR2,TNF,TNFRSF1B,VEGFB,VEGFC,VEGFD
Mup1 (includes others)		other		0.64	2.2644	CYCS,FASN,G6PC,MLXIPL,PPARGC1A,SCD
ACE2		peptidase		0	2.2644	AGT,CTGF,FN1,IL6,SERPINE1,TNF
WWC1		transcription regulator		-0.816	2.2644	CDH1,CDH2,CTGF,FGF1,RASSF4,VIM
CTNND1	-0.211	other		-1.023	2.2644	CDH1,CDH2,CDH3,CTNNB1,CXCL8,VIM
PTGER1		g-protein coupled receptor	Inhibited	-2.236	2.2644	CXCL8,FN1,ICAM1,IL6,PTGS2,VEGFC
HSPB8	0.578	kinase	Inhibited	-2.425	2.2644	BMP4,BMPR2,CCL2,CXCL8,ICAM1,IL6
EBI3		cytokine		0.409	2.25885	CCND2,CCND3,CDK4,GADD45G,IL12RB2,IL13,IRF1,MYC,NFATC1,PDCD1LG2,PIM1,RORC,STAT2,TNFSF10
pirfenidone		chemical drug		1.617	2.25493	CCL2,CTGF,CX3CR1,FN1,NR3C2,PDGFA,SMAD2,SMAD3,TGFB2
HSPA5	0.609	enzyme		0.493	2.25493	CD47,CDH1,DDIT3,G6PC,HSPA5,IL6,MAP1LC3B,P4HB,SREBF1
MLX	0.187	transcription regulator		-0.852	2.25493	ACACA,ELOVL6,FASN,FGF21,NOV,PKLR,SCD,SLC2A2,THRSP
Calcineurin protein(s)		complex		0.102	2.25104	ATP2A2,CAMK2D,CDK4,CKM,CKMT2,CYGB,DUSP1,MYH7,NFATC4,NFIL3,PPARA,PPARGC1A,PTGS2,RGS2,SERPINE1,SLC8A1,TNF,TRPC6
Alpha catenin		group		0.939	2.24718	ADAMTS1,ADAMTS4,BCL3,CDH11,COL15A1,CXCL2,ENG,EPHA3,EREG,FMNL2,ICAM2,IGF1,IGFBP4,IL2RG,IL6,IL6ST,IRF1,ITGA5,LYN,MMP11,MMP19,MMP23B,NFKBIA,NOV,PDGFRA,PLAU,PTGS2,RELB,RHOJ,S100A8,S100A9,SGK1,TNF,TNFAIP2,TNFRSF12A,TWIST1,VIM
MAPKAPK2		kinase		-1.559	2.23882	CCL11,CXCL8,DDIT3,HSPA5,HSPB6,HSPB8,ICAM1,IL13,IL6,MSR1,NFKBIA,PLAU,TNF
Notch		group		0.629	2.23807	ADM,AGT,ANKRD1,CCND3,CDH1,DUSP1,FLT4,GADD45B,GATA3,GUCY1A1,GUCY1B1,HES1,IL6,MCL1,MYC,MYLK,NET1,NFATC1,SMAD1,SMAD2,SMAD3,SMURF1,SRFBP1,TNF,WISP1
thyroid hormone		chemical - endogenous mammalian		0.978	2.23433	ACTA1,ADCY6,ADRB1,AGT,APOA4,APOA5,ATP2A2,BCAR1,BTG2,CAMK4,CCND1,CDK2,COMT,CPT1A,CYP7A1,DAG1,DDC,FASN,FZD6,G6PC,GCH1,GPD2,HMGCR,IGF1,IGFBP3,IGFBP4,IRF2,KLF3,MAPK3,MBP,MYC,MYH7,NRAS,PCK1,PER1,PHYH,PIP4K2A,PKLR,PML,PPARA,PPM1A,PPP2CA,S100A10,SEMA6B,SERPINE2,ST14,STAT5B,TCEA3,TECTB,THRB,THRSP,UCP2,UQCR10,VIM
NR1H4	0.438	ligand-dependent nuclear receptor		-0.291	2.23359	ABCB11,ABCG5,ABCG8,ACACA,ADRB2,APOA5,C3,CCL14,CEBPB,CPT2,CYP7A1,CYP8B1,FASN,FGB,FOXA2,G6PC,HNF4A,HSPA5,IL6,LDHA,MTTP,MYC,NAGS,NR0B2,NR1H4,NR1I3,NR3C1,PCK1,PGM1,PKLR,PNPLA3,PPARA,PPARGC1A,PPARGC1B,PTGS2,RARA,RARB,S1PR1,SCARB1,SDC1,SLC10A1,SLC27A5,SLC51A,SREBF1,TCEA2,TGFB1,THBD,TNF,TXNIP
ciprofibrate		chemical drug		-0.462	2.22841	A1CF,ABCB11,ABCD3,ACADM,ADAMTS1,ANXA2,APCS,C9,CES3,CRP,CYP7A1,CYP7B1,EGFR,FGB,G6PC,GNMT,GOT1,HPD,IGF1,IL1RAP,IMPACT,LPCAT3,NFKBIA,NPC2,NR1H3,PAH,PALMD,PDK4,PDZK1,PHLDA1,PIPOX,PLIN2,QPCT,SCARB1,SCD,SELENBP1,SLC10A1,SLC16A1,SLC37A4,SLC4A4,SLCO2A1,SLCO2B1,TRPV2,UPP2,VEGFD
TWIST1	-1.278	transcription regulator	Inhibited	-2.153	2.22841	ADAMTS1,AR,C3,C9orf3,CBX2,CCL2,CD40,CD44,CDH1,CDH2,CLDN4,CXCL8,EFNB2,EMP3,ESR1,ETS1,EZH2,FAT4,FGFR2,FGFR3,FN1,FOXO1,GLI1,GSN,IGFBP4,IL6,ITGB3,KIT,MXRA8,PCDH18,PDGFRA,PDZD2,PTPRU,SDC3,ST8SIA2,TCF3,TGFB1,TGFBI,TGFBR2,TIMP3,TNF,TNFRSF21,UNC5B,VIM,WISP1
taurocholic acid		chemical - endogenous mammalian		-0.852	2.22841	CYP7A1,CYP8B1,G6PC,KDR,LPIN2,NR0B2,PPARA,PTGS2,SMUG1,TP63
IHH	-0.862	enzyme		-0.87	2.22841	ALPL,BMP4,CCND1,CTNNB1,DKK1,KDR,PECAM1,PTCH1,PTH1R,TNFRSF11B
AKT1		kinase		0.578	2.22841	ACAT2,AIP,ANKRD1,AR,ATP5MC1,ATP6V1E1,BCL2A1,CCL2,CCND1,CCND2,CCND3,CD40,CDH1,CDK2,CDK4,CEBPD,CFLAR,CISH,COL8A1,CTNNB1,CXCR4,ENO1,FASN,G6PC,GATM,GCLC,HAVCR2,HIPK3,HMGCR,HMOX1,HNRNPM,HUNK,IL6,KDR,LAMA1,MCL1,MMP14,MSMO1,MSR1,MUT,MYC,NFATC1,NFATC2,PCK1,PIK3R1,PKM,PLA2G4A,PPARA,PPARGC1A,PTGS2,SCD,SEMA6D,SERPINE1,SIRT6,SREBF1,SRP14,TGFB2,TNF,TNFSF10,TPD52L1,VIM
Ro31-8220		chemical - kinase inhibitor	Activated	2.242	2.22548	CCL2,CLDN1,CXCL8,DUSP1,FN1,ICAM1,ITGA5,PRKCQ,PTGS2,TNFSF10,TRAF1,TWIST1
CHI3L1		enzyme			2.22548	CALD1,CDH1,CDH11,CXCL8,EMP1,NAMPT,NNMT,PEG10,SERPINE1,TGFBR2,TGIF2,TMEM158
HDAC1		transcription regulator		0.108	2.22113	AKAP12,ATF3,ATG7,BCL6,BMF,CCND1,CD27,CD34,CD44,CDH1,CDK2,DAB2IP,EGFR,EHMT2,ESR1,GABARAPL1,GNAS,GSK3B,IL13,IL6,LGR5,LIG1,MCM3,MTA3,MYC,MYH7,NFATC1,PCK1,PDGFA,PLAU,POLD2,PPARGC1A,PRIM2,PTGS2,PTPN6,RORC,RRM2B,S100A9,SATB1,SFRP1,SIRT1,SLC8A1,TBX2,TERT,THEMIS,TNF,TNFRSF19,TPD52,TYMS,USP7
HSD17B4		enzyme		-0.302	2.22113	ABCD3,ACSL1,FASN,GLI1,GLI2,IHH,LPCAT3,PDK4,PTCH1,PTCH2,SCP2
NR2F1		ligand-dependent nuclear receptor		-1.406	2.22113	ACADM,AGT,CPT2,CYP7A1,FNBP1,HGF,HNF1B,LTF,NR0B1,PCK1,RARB
FAM3B		cytokine			2.22113	CAV1,DAPK2,FN1,GAS2,IER3,IGFBP3,IGFBP4,ITGA5,LDHA,MED1,WISP1
CHUK	0.334	kinase	Inhibited	-2.454	2.21681	CCL11,CCL2,CCND1,CLDN23,CXCL2,CXCL8,IL13,IL6,ITGB3,MYC,NFKB2,NFKBIA,PLAU,PPARGC1B,PTGS2,RELB,SRC,TNF,TP63,TWIST1
candesartan		chemical drug		1.198	2.21467	ACTA1,ADM,AGT,CREB1,FN1,FOSL2,ICAM1,IL6,MYH7,NOS3,NPR3,OLR1,PDGFRB,SERPINE1,TGFB1,TNF,TRPC3
FGFR2	-1.338	kinase		0.608	2.20204	AMOT,AQP8,BMPER,CA2,CA4,CCND1,CCND2,CDH1,CUBN,CYP7A1,DAB2,DKK1,DRAM1,FGFR2,FN1,FOXA2,GATA6,HHIP,ICAM1,INHBB,KLB,LAMA1,LGR5,MEST,NOSTRIN,PDGFRA,PLAUR,PLXNB2,PTH1R,PTPRA,SFRP1,TRPS1,VEGFC
NR1H2		ligand-dependent nuclear receptor		1.527	2.20204	ABCA1,ABCG5,ABCG8,ACACA,APCS,C3,CDH1,CRP,CYP7A1,ELOVL6,FASN,GLI1,HMGCR,IL6,ITGAL,NFKBIA,NR1H3,PTCH1,PTGS2,RARB,SCD,SLC16A2,SMAD2,SREBF1,THRA,THRB,TNF,TNFRSF9
PTGER4	0.542	g-protein coupled receptor		-0.074	2.19791	ADAMTS4,APOA5,CCL2,CCNG2,CD40,CREB3L3,CXCL8,CXCR4,DAXX,FAM49A,FBXL20,GAB1,GPR85,HAVCR2,HERPUD1,HGF,IL18,IL6,IRF1,LHFPL2,LPAR6,MASTL,MXI1,OLR1,PARP14,PDK2,PTGS2,RASSF2,RNF144B,RNF24,S1PR1,SAP30,SHISA3,SLAMF8,SLC13A3,ST8SIA4,TNF,TNFSF10,TOR3A,TP53INP1,YPEL3,ZDHHC14,ZFP36L1
BTNL2		transmembrane receptor		0	2.19382	APPL2,CERK,CHD7,DAPL1,DAPP1,GPD2,GPR34,IL1RL1,IL6,ITGAE,KCNK6,MBNL3,MXD1,MYO10,NCOA7,PDE7A,RALGDS,RRAGD,S100A4,SLC15A2,ST14,TNF,TNFRSF1B,TNFSF10,XDH,YPEL2
GLI2	-0.615	transcription regulator	Inhibited	-2.119	2.19246	CCL11,CCL22,CCND1,CCND2,CCR5,CDH1,CXCL2,FOXA2,GATA3,GLI1,GLI2,HHIP,IL13,IL15,IL1RL1,IL6,MLH1,MYCN,PTCH1,SALL1,SFRP1,TGFA,TNF,VIM
lipid A		chemical toxicant	Inhibited	-2.724	2.1798	ABCA1,ACOD1,C3,CCL2,CD40,CXCL8,IL6,ITGA5,LYN,M6PR,MSR1,OLR1,PRKCD,SYK,TNF,VASP
MAPK3	-0.321	kinase		-0.305	2.17587	B4GALT1,BMP4,CCND1,CTNNB1,CXCL8,FN1,HDC,IL13,IL6,LEPROTL1,MCL1,MYC,PLA2G4A,PPARGC1A,PTGS2,RET,SIRT6,SMAD3,TNF
EGR1		transcription regulator		-0.708	2.16749	AR,ATP2A2,BCAR1,CASP6,CASP7,CCL2,CCND1,CCR2,CD44,CDC20,CDH1,CREM,CSF1,CXCL2,CXCL8,EGFR,ELK1,FN1,GADD45A,GADD45B,GNAS,ICAM1,LDLR,MAP1LC3B,MMP14,MYBL1,NAB2,NFKB1,PDGFA,PDGFC,PLAU,PTGES,PTGS2,PTPN1,SERPINE1,SF1,SOCS1,TGFB1,TGFBR2,TNF,TNFSF10
WT1		transcription regulator		-0.869	2.1549	ADGRE5,BCL2A1,CCND1,CD2AP,CDH1,CKM,CTGF,CTNNB1,EGFR,EPOR,EPS8,EREG,IGF1,IL1RAP,JUP,MMP14,MYC,MYCN,PDGFA,PECAM1,RARA,SALL2,SDC1,SPRY1,TERT,TGFB1,TGFB3
medroxyprogesterone acetate		chemical drug		0.229	2.15181	ABCB10,BTG2,CAMK4,CCL2,CCNB2,CCND1,CCR5,CD44,CLDN1,CXCR4,CYR61,DNMT3B,ERBB2,ETS1,FN1,FOXO1,HTRA3,ICAM1,IL13,IL15,IL6,MPZL2,MYC,MYLK,NEK2,PLAU,ROBO1,SGK1,SLPI,SPC25,TFPI2,TGFB1,TNF,TWIST1,WNT5A
NR1H3	-0.281	ligand-dependent nuclear receptor		-0.076	2.15181	ABCA1,ABCG5,ABCG8,ACACA,ACSL3,ADRB2,ADRB3,APCS,ARG2,ATF3,CRP,CYP7A1,FASN,G6PC,GLI1,GPAM,HMGCR,IL6,ITGAL,MID1IP1,MLXIPL,NFKBIA,NR0B2,NR1H3,PKLR,PPARGC1A,PTCH1,PTGS2,SCD,SLC16A2,SREBF1,THRA,THRB,TNF,TNFRSF9
HOXC6		transcription regulator		-0.775	2.14691	CHRNA2,ERRFI1,FAM49A,FGFR2,GAS2L3,PAK1,PDGFRA,RFLNA/ZNF664-RFLNA,RFX7,SENP8,SH3D19,SIPA1L1,SLC44A1,TNFAIP8,ZBTB7C
ERG		transcription regulator		-1.718	2.14691	ADRB2,AR,ARMC12,CDH1,CXCR4,EVI5,EZH2,FAM174B,FKBP5,GUCY1B1,HDAC6,ICAM1,ICAM2,MYCN,NFIL3,PECAM1,PIM1,PLAU,PLEK,PTPN6,SOX4,TGFBR2,ZBTB16
APOA4	3.698	transporter	Activated	2.387	2.1343	DGAT2,FOXA2,FOXO1,G6PC,MTTP,SCARB1,SELP
PDPK1		kinase		0.651	2.1343	CAV1,CCND1,IL6,KLF2,MYC,S1PR1,TNF
calyculin A		chemical toxicant		0.378	2.1343	CCL2,CCND1,IL21R,NR2F2,ODC1,SELP,TNF
ADP		chemical - endogenous mammalian		0.208	2.1343	CREM,CXCL8,G6PC,HMOX1,SELP,SERPINE1,TNF
NRG4	-1.289	growth factor		0.199	2.1343	ABCA1,ACACA,CIDEC,ELOVL5,FASN,SCD,SREBF1
Pdgf Ab		complex		-0.186	2.1343	ANGPT1,CCND1,CKM,COL8A1,HMOX1,IL6,VEGFC
SMYD3	0.254	enzyme		-0.378	2.1343	AR,CEBPD,CRKL,NEURL1,PIK3CB,RBM38,SH2B2
mir-103		microrna		-1.109	2.1343	ADAM10,AIP,ARNT,CAV1,FASN,FOXO1,NOTCH2
S-(2,3-bispalmitoyloxypropyl)-cysteine-GDPKHPKSF		chemical reagent		-1.44	2.1343	CCL2,CXCL8,ICAM1,IL6,PTGS2,SLC40A1,TNF
NOX4		enzyme	Inhibited	-2.177	2.1343	AGT,CCL2,CXCL8,FN1,ICAM1,KIT,NOS3
NPPC		other	Inhibited	-2.646	2.1343	CDH2,CHST11,CHST3,GUCY1A1,GUCY1B1,HAPLN1,NOS3
CRY2	-0.647	enzyme		0.762	2.11748	DBP,IL6,PCK1,PER2,TNF
mir-373		microrna		0.6	2.11748	ANGPTL4,CXCL8,IL6,SERPINE1,TGFBR2
C1orf61		other		0.447	2.11748	CCND1,CCND3,CDH1,CDK2,VIM
BQ 123		chemical drug		0.391	2.11748	CCL2,CTGF,CXCL2,IL6,TNF
TRIB1		kinase		0.246	2.11748	ACACA,CPT1A,CPT2,FASN,SCD
MIR101		group		0.152	2.11748	DNMT3B,DUSP1,EZH2,MCL1,PTGS2
BQ-788		chemical drug		-0.447	2.11748	AQP9,CDH1,CXCL2,LAMA1,TNF
BAPTA-AM		chemical reagent		1.807	2.11691	ATF3,CCL2,CDH1,CISH,DDIT3,ELK1,FN1,ICAM1,IL6,NFATC1,PPP2CA,PTGS2,SOCS1,TNF
DETA-NONOate		chemical reagent		1.549	2.11691	ACO1,CA9,CCND1,DGKA,DUSP1,HMOX1,ICAM1,IL6,LOXL2,PDE3B,PTGS2,SERPINE1,TNF,TNFRSF11B
MAP3K14		kinase		-0.478	2.11691	CDC37,CXCL2,CXCL8,GTF2H4,IKBKB,IL13,IL6,IL7R,NFKB1,PTGS2,RELB,TNF,TNFSF10,TRAF3
SELPLG		other		-0.535	2.11691	BCL2A1,CCL2,CXCL2,CXCL8,CXCR4,CYP1B1,GNA13,HCK,IGF1,IL1R2,PLAUR,PRKCD,STAT6,THBD
carrageenan		chemical - endogenous non-mammalian	Inhibited	-2.387	2.11691	CXCL2,CXCL8,ESR1,ICAM1,IL6,KIT,NR3C1,PARP1,PTGES,PTGS2,SELP,TNF,TRPM2,WNT9A
lysophosphatidic acid		chemical - other		-1.168	2.11126	BCL6,CCL2,CCND1,CTGF,CXCL2,CXCL8,CYR61,EGFR,HYOU1,IL6,KDR,MYC,NOS3,PLAU,PLAUR,PTGS2,S1PR3,SCARB1,TNF,VEGFC
IRS1		enzyme		0.768	2.10958	ACACA,CEBPB,CEBPD,DBN1,DDIT3,EFNB2,FASN,FMO1,G6PC,GAS2,GATA3,GJB3,HMGCR,HMOX1,IGF1,IGFBP4,LDLR,MEF2C,MMP14,MYC,MYLPF,NDN,PCK1,PDGFA,PHB,PIK3R1,PPARGC1A,PPARGC1B,RHOU,SREBF1,TGFBI,THRA,TNNT3,UCK1,UCP2,WISP1,WNT5A
MAPK14		kinase	Inhibited	-2.351	2.10846	ABCA1,ACTA1,ANKRD1,CCL2,CCND1,CD40,CD83,CEBPD,CKM,CXCL8,CYP7A1,DAB2,DKK1,DLL1,DUSP1,EGFR,EREG,FASN,FN1,FOSL2,G6PC,GNAS,HMGCR,HMOX1,ICAM1,IL13,IL18,IL6,LDLR,LEF1,MAP2K6,MEF2C,NGFR,PCK1,PECAM1,PIN1,PLAU,PLAUR,PPARGC1A,PPARGC1B,PTGS2,SGK1,SREBF1,TGFB1,TNF
TGFB2	0.61	growth factor		-0.273	2.10735	ABCA1,AHR,ANGPTL4,BMP4,CD248,CD40,CDH11,CIITA,CTGF,DOCK4,EGR2,FN1,GAS1,HMOX1,INHBA,JAM2,LIPG,NFATC2,PDK4,PTAFR,SCD,SERPINE1,SMAD2,SMAD3,TGFB2,WNT9A
GNA15		enzyme			2.10624	ADD3,AKAP12,AVPR1A,C3,CDO1,CEBPD,CTH,CXCL2,CYCS,DAB2,DDIT3,FBLN5,FMO1,GADD45A,GUCY1B1,HES1,HMOX1,MAFK,MAT2A,MYC,NPR3,ODC1,OLR1,PDLIM1,PFN2,RGS2,TGFB3,THBD,UNC5B,XDH,ZFP36L1
TSH		complex		0.159	2.10127	AAMP,AKAP1,ARRB1,CCND1,CCND3,CDK2,CXCL8,DAG1,DUOX1,FOXO1,FZD1,IGFBP3,IL6,KDR,LRP5,MYC,NOS3,SOCS1,TG,TNF,TTF2,WNT5A
PPARA	-0.768	ligand-dependent nuclear receptor		0.254	2.09637	ABCA1,ABCD3,ACACA,ACADM,ACAT2,ACSL1,ACTA1,ADAM10,ADRB3,AGXT,ALDH3A2,ANGPTL4,ANXA2,APCS,APOA4,AQP3,AQP8,AQP9,ARG1,C3,C9,CCND1,CCNT1,CDK2,CDK4,CDS2,CEBPB,CEBPD,CES3,CHKA,CHRNA2,CIDEC,CPS1,CPT1A,CPT2,CROT,CTH,CYB5B,CYP7A1,CYP7B1,CYP8B1,DYNLL1,ELOVL5,ELOVL6,ENDOG,FADS1,FADS2,FASN,FBXO21,FGB,FGF21,G0S2,G6PC,GLS,GNMT,GPAM,GPD2,HGF,HMGCR,HNF4A,HPD,IL6,INSIG1,KIF20A,LGALS4,LIFR,LIPG,LPCAT3,MAT2A,ME2,MPG,…
APOA1		transporter	Activated	2.11	2.09528	ABCA1,ATF3,CAV1,CCR2,HSPA5,ICAM1,IL6,INSIG1,KLF2,MLXIPL,NOS3,PTGS2,SCARB1,SREBF1,TGFB1,TNF,XDH
NR2F2	-0.589	ligand-dependent nuclear receptor		0.391	2.08991	ANGPT1,CYP7A1,EFNB2,GATA6,HNF1B,HNF4A,KDR,LTF,NR0B1,NR1H4,PCK1,PPARA,RARB
conjugated linoleic acid		chemical drug		-0.198	2.08991	ANGPTL4,CCR5,CXCL8,CXCR4,DUSP1,IL10RA,IL10RB,JAK1,MAT1A,PPARGC1A,PTGS2,TNFRSF11B,VEGFD
EGR2	-1.124	transcription regulator		-1.076	2.08938	ACVR1,BCL6,CAMK4,CAST,CBLB,CHKA,CLCN2,CNTFR,DGKA,EIF5B,EPHA4,FCER2,FLOT2,GATA3,GJB1,GOLGB1,HMGCR,HOMER1,HSPA5,IL1R2,IL7R,ITGAE,KDR,MBP,MR1,NAB2,NCL,PDE7A,PLCL1,PMP22,POLR2C,PRKCD,PRX,ROBO1,SART1,SCD,SLC16A1,SMAD1,SOCS1,STAT5A,TNFSF10,ZBTB16
MIF	0.332	cytokine		0.021	2.08725	ARG1,CCL2,CCND1,CCR5,CD44,CD84,CEBPB,CRP,CXCL8,CXCR4,CXCR6,DGAT2,DUSP1,FASN,HGF,ICAM1,IL13,IL15,IL6,IL6ST,IL7R,IL9R,MYCN,NR1H3,PTGS2,SOX6,SREBF1,TGFB1,TNF
Pdgf (complex)		complex		-1.463	2.08725	CAV1,CCL2,CCND1,CCND2,DIO3,EGFR,F10,FN1,FOXO1,FOXO3,ICAM1,IL13,ITGA5,ITGB3,LDLR,MEOX2,MYC,NOV,ODC1,PLAU,PLAUR,PTGS2,SERPINE1,TERT,TGFB1,TGFB3,THBD,TIMP3,TWIST1
cisplatin		chemical drug		-0.739	2.0846	ABCB10,ACADM,ADAMTS1,ANPEP,ANXA2,ANXA4,AQP3,ARHGEF10L,ATF3,BHLHE41,BMP4,BTG2,CASP6,CCND1,CCNG2,CCR5,CD44,CDCP1,CDO1,CFLAR,CHEK1,CHFR,CHKA,CLCN6,CLDN4,CLSTN3,CPT1A,CPT2,CSF1,CTGF,CTNND1,DDIT3,DICER1,DKK1,DMXL2,DNMT3A,EEF2K,ELF3,EMP3,ENDOG,ESYT2,FASN,FGB,FN1,FXN,FYN,G0S2,G6PC,GABRB2,GADD45A,GAS1,GTPBP4,HAO2,HK2,HMGCR,HMOX1,HSPA5,ICAM1,IER3,IGFBP3,IL10RA,IL18,IL6,IL6ST,KCNK5,LXN,MAML2,MAPK9,MARCKS,M…
ginkgolide B		chemical drug		1.211	2.07417	CCL2,ICAM1,IL6,PAFAH1B3,PECAM1,PRNP,SELP,SIRT1
SPINT1	0.39	other		1.2	2.07417	CLDN2,CTNNB1,FZD6,IGFBP4,PROX1,ROR2,TCF4,WNT5A
caffeic acid		chemical drug		-0.152	2.07417	AHR,CCL2,CXCL8,FASN,NFE2L2,PTGS2,SREBF1,TNF
Pde4		group		-0.23	2.07417	CCL2,CD163,CD40,HMGCR,ICAM1,IL6,LDLR,TNF
miR-26a-5p (and other miRNAs w/seed UCAAGUA)		mature microrna		-0.277	2.07417	CCND2,CCND3,CDK4,EZH2,GSK3B,HPGD,MYC,PTGS2
GPER1		g-protein coupled receptor		-0.478	2.07417	CCND1,ESR1,HSPA5,IGF1,LTF,MYC,NOP58,SLC1A1
SMARCB1	-0.289	transcription regulator		-0.078	2.07366	ACSL1,ADD3,APOA5,ATP1B1,BAG3,BICD1,BTG1,CA5A,CCND1,CDH1,CENPA,CIDEB,COL14A1,CRP,CXCR4,CYP8B1,DAPK1,DOCK4,DSG2,ERBB2,F10,F11R,FZD7,G6PC,GADD45A,GJB1,GSN,HES1,JUP,MCM2,MCM3,MCM4,MYC,NEO1,PC,PCK1,PELI1,PLCL1,PLXNB2,RAB36,RFC5,SKP2,SLC37A4,SMAD5,SMARCB1,TCF21,WASF3,WASL
THBS4		other		1.89	2.06753	ATF6,CD40,CHUK,CRELD2,HSPA5,HYOU1,ICAM1,MANF,MMP8,P4HB,SDF2L1,TGFB2
miR-155-5p (miRNAs w/seed UAAUGCU)		mature microrna		0.371	2.06753	AGTR1,CD47,CEBPB,CXCL8,FCER2,IL13RA1,IL6,PICALM,PTGS2,SERPINE1,SOCS1,TNF
Insulin		group		-0.908	2.0655	ACACA,ACADM,ACOT12,ADAM10,ADIPOR2,ADRB3,AGT,AGTR1,ANGPTL4,AQP9,ARG2,ARRB1,BACE1,CA3,CCL2,CCND1,CCND3,CCNG2,CDK8,CDX2,CEBPB,COX6A2,CYP7A1,DDIT4,DUOX1,DUSP1,ERO1A,FADS1,FADS2,FASN,FGF21,FGFR4,FN1,FOXO1,G6PC,GCLC,GRB14,GSK3B,HES1,HIF3A,HMOX1,HSPA5,ICAM1,IGF1,IGFBP3,IGFBP4,IL6,MAT1A,MTTP,MYC,NFIL3,NOS3,NPR1,NR0B1,NR1H3,NR1H4,ODC1,PCK1,PDK2,PDK4,PER2,PIK3R1,PKM,PLIN3,PPARA,PPARGC1A,PPARGC1B,PRKCD,PTPN…
CD38	-0.85	enzyme		0.975	2.06399	ANXA2,APH1A,ATP1B1,BCL6,CCL22,CCND2,CD44,CISH,CKAP4,CRELD2,CSF2RB,EIF4EBP1,ELL2,ENDOG,EPS8,ERO1A,EVI5,FN1,GADD45G,GCAT,GPAM,HEPACAM2,ICAM1,IL1R2,IL6,KLHDC2,LMO7,MANF,MTDH,NABP1,NEK2,NFIL3,P4HA1,PDLIM1,PGM1,PIM1,PKM,PPARGC1A,PPP3CA,RAP1GAP,RASGRP2,S100A4,SAP30,SDC1,SDF2L1,SEMA4A,SOCS1,TGFB1,VIM
metformin		chemical drug		0.129	2.06198	ACACA,ADIPOR2,AHSG,ATF3,CAV1,CCL2,CCND2,CEBPB,CRP,CXCL8,DDIT3,DDIT4,DICER1,EIF2AK3,ERBB2,ERN1,FASN,FGF21,FN1,G6PC,GRB14,HMOX1,HSPA5,IGF1,IL6,INSIG1,MYC,NFKBIA,NOS3,NR0B2,PCK1,PEA15,PKM,PLIN2,PPARGC1B,PTGS2,SERPINE1,SIRT1,SLIT2,SREBF1,TERT,TGFB1,TNF,UCP2
cyclic AMP		chemical - endogenous mammalian		0.594	2.06198	ADCYAP1,AFAP1L2,ARG1,ARG2,BLZF1,CA2,CCL2,CDC37,CDH2,CDK4,CEBPB,CEBPD,CPS1,CREB1,CTGF,CYCS,DDIT3,EGR2,ENO2,ERBB2,FN1,FOSL2,G6PC,GATA3,GATA4,GATA6,GCH1,GOT1,IGF1,IGFBP3,IGFBP4,IL15,IL33,IL6,INHBA,ITPR3,MEST,MYC,MYLK,NFATC1,NR0B1,NTF4,ODC1,PAH,PCK1,PDE4B,PDE4D,PPARGC1A,PRKAR2B,PRLR,PRNP,PTCH1,PTGER2,PTGS2,RAPGEF3,RARA,RARB,SCARB1,SERPINE1,SIRT6,SREBF1,TAT,THRSP,TNF,TNFSF10
TERT	1.112	enzyme		-0.896	2.0575	ALDH1A3,ATF3,CALD1,CAV1,CTGF,CXCL8,EGFR,ETS1,FRMD6,GATA6,GNA13,GSN,HDHD5,ICAM1,IGFBP4,IL13RA1,JUP,KHDRBS1,LIPG,MMP14,MYC,NFKBIA,NOP58,NOS3,PDGFC,PTGS1,PTGS2,PXN,RASA3,RBBP4,SASH1,SERP1,SMAD3,SPIN1,SPON1,SSR3,TBX3,TERF2,TERT,VIM
tanespimycin		chemical drug		0.691	2.057	AHR,AKT3,AR,CAPN1,CAV1,CDK4,CFLAR,HSPA8,HSPA9,KRT18,MIF,NRAS,PLAU,PTCH1,RAF1,SERPINE1
sodium arsenite		chemical drug		-0.514	2.057	CCND1,DDC,DDIT3,GADD45A,GADD45B,GCLC,HDAC6,HMOX1,HSPA4,MAT2A,OLR1,PCK1,RAF1,RND2,SLC18A2,TNFSF10
DLL4	-0.345	other		0.942	2.0511	DES,ESAM,GATA3,HES1,IL13,KDR,MAF,MCM3,PECAM1,RORC,UNC5B
PLAUR	-0.584	transmembrane receptor		0	2.0511	C5AR1,CCL2,CCND1,CDH1,CDK4,EIF2AK3,KDR,MYC,PLAU,SOCS1,TNF
MMP14	-0.645	peptidase		-0.288	2.0511	CTNNB1,DAPK1,IL6,LRP1,MMP14,NNT,NR3C1,PIK3CD,PTGS2,SLCO2A1,SMARCA1
PTGS1	-0.812	enzyme		1.26	2.04866	ARG1,GEM,IL6,NOS3,PLA2G4A,PTGES,PTGS1,PTGS2,TNFRSF9
FGFR4	-0.395	kinase		1.195	2.04866	CD44,CDH2,CTNNB1,CYP7A1,KDR,MMP14,NRIP1,PLAU,SERPINE1
proteasome inhibitor PSI		chemical - protease inhibitor		-0.892	2.04866	CXCL2,CYP27B1,DDIT3,HMOX1,HSPA5,IL6,MMP11,SMAD3,SYK
mangiferin		chemical - endogenous non-mammalian		0.447	2.04335	ACACA,DGAT2,HMOX1,ICAM1,MTTP,NOS3,PPARA,PTGS2,TGFB1,TNF
bryostatin 1		chemical drug		-1.09	2.04335	CD22,CXCL8,CXCR4,IFNGR2,IL2RG,IL6,ODC1,PRKCD,TNF,TRAF1
Pkc(s)		group		-1.56	2.03905	ACO1,AHR,AQP3,ARG2,ARNT,CCAR1,CCL2,CCR2,CCR5,CDX2,CLDN1,CTGF,CTNNB1,CXCL8,CXCR4,CYR61,DDIT3,DES,DMD,DUSP1,EGFR,EGR2,FN1,GRHL3,HMGCR,HMOX1,HSPA5,IL6,IRF6,MAFK,MAPK3,MSR1,NFKB1,NOTCH4,P4HB,POU2F2,PTGS2,RARA,RARB,RGS2,S100A8,SCARB1,SLC6A9,STC1,TGFB1,TNF
1,2-dithiol-3-thione		chemical reagent	Activated	5.229	2.03245	ALAS1,APBA3,APCS,APOA4,ARF1,B4GALNT1,CA11,CCT3,CCT7,CHORDC1,CLPTM1L,CUL1,DNAJB9,DYNLL1,EIF2S1,EIF3D,EIF3G,EPHB4,ETV6,F10,FKBP5,FMO1,GAS2,GCLC,GNA11,GSPT1,HACD3,HMOX1,HSP90AA1,M6PR,MORF4L2,MSMO1,NARS,NFE2L2,NOCT,NR1I3,PCBP1,PFN2,PSMA6,PSMB3,PSMC1,PSMC2,PSMC6,PSMD1,PSMD12,PSMD14,PSMD4,PSMD5,PSMD7,RARS,RRS1,RUVBL1,SERPINA6,SERPIND1,SLC16A2,SLC35B1,SREBF1,STIP1,TBRG1,THRSP,UBQLN2
RGS10		other			2.02457	BCL6,CCL11,CCL2,CCR3,CCR9,CRP,CX3CL1,CXCL2,IL10RA,IL10RB,IL13,IL18,IL1R2,IL6ST,TGFB1,TNFRSF1A,TNFRSF1B,TOLLIP
ERBB4		kinase		1.398	2.02365	ACTA1,BTG2,CCL2,CCND1,CDH1,CTNNB1,DDIT3,DUSP1,EFNB2,EGFR,GADD45A,GJB3,HMOX1,IGFBP4,MXI1,MYC,NID1,PTGS2,RASA3,SERPINE2,SFRP1,SLPI,TBXAS1,TIMP3,VEGFD,WNT2
Pka		complex	Inhibited	-2.549	2.00833	CAV1,CCND3,CD40,CDH2,CDK2,CEBPB,CREM,DDIT3,DUOX1,DUSP1,ETV2,FGF21,FOXA2,GDF9,HMGCR,HNF4A,IL6,IRF1,LDLR,MBP,MEST,NOS3,PCK1,PDE4B,PDE4D,PTGS2,RGS2,SGK1,SIRT6,SREBF1,TNF,TNFRSF11B
ursodeoxycholic acid		chemical - endogenous mammalian		-0.018	2.007	ABCB11,ABCG5,ABCG8,CDK2,CDX2,CTGF,CYP7A1,DDIT3,ELF3,FASN,GCLC,GLI1,MAF,NFKB1,NFKB2,PDGFA,PDGFRB,PTGS2,SREBF1,TGFB1,TGFB2,TNF
lactacystin		chemical - protease inhibitor		1.091	1.99568	ADRB2,ATF3,ATP6V0A1,BAG3,BEX1,CCND1,CCRL2,CFLAR,CYB5A,DDIT3,DUSP1,EBNA1BP2,EIF4E,FANCC,FOXO1,GATA3,GCLC,HMOX1,HSPB8,IFRD1,IL13,IL6,LDLR,MMP11,MYCN,NFKBIA,NR1H3,NR3C1,OPTN,PEA15,PPP5C,PTGS2,RABIF,SAT1,SH3BGRL,SNTB2,TACSTD2,TCERG1,TNF,ZFP36L2
FLT4	-0.227	transmembrane receptor		1.982	1.99568	IL6,NOS3,SOCS1,TNF
JWH-015		chemical reagent		1.941	1.99568	CCR2,ICAM1,IL6,NOS3
TAZ		enzyme		1.253	1.99568	CDH2,CTGF,CYR61,DICER1
10-(6'-ubiquinonyl)decyltriphenylphosphonium		chemical drug		1	1.99568	EGFR,IL18,IL6,KDR
farnesyl pyrophosphate		chemical - endogenous mammalian		0.068	1.99568	SELP,SERPINE1,SMAD3,TGFB1
3,5-L-diiodothyronine		chemical - endogenous mammalian		0	1.99568	CPT1A,CYP7A1,GPD2,SCD
edratide		biologic drug		0	1.99568	CD44,EGR2,FOXO3,ITGAL
Z-VEID-FMK		chemical reagent		-0.132	1.99568	CCND1,CCND2,CCND3,CDK4
3M-002		chemical reagent		-0.831	1.99568	CD40,CD83,TNFSF10,TNFSF15
KCNN4		ion channel		-0.981	1.99568	CCL11,CX3CL1,PPP5C,TSC22D3
HSPB2		other		-1	1.99568	CCL2,CXCL8,ICAM1,TGFB1
NCOA6		transcription regulator		-1	1.99568	ABCG5,CYP7A1,FASN,SREBF1
Muc1		transmembrane receptor		-1	1.99568	CCND1,CXCL2,PDGFA,TNF
juglone		chemical toxicant		-1.067	1.99568	AR,E2F4,FASN,PIN1
12(S)-hydroxyeicosatetraenoic acid		chemical - endogenous non-mammalian		-1.929	1.99568	FN1,IL6,PAG1,TNF
CAPNS1		peptidase		-1.969	1.99568	CAPN1,CAPN2,CCND1,CCND2
RAD9A		enzyme	Inhibited	-2	1.99568	GPR182,KLF12,MAP2K5,SATB1
CACNA1C		ion channel			1.99568	ANXA2,CAV1,ENO1,S100A10
SLIT2	-0.477	other			1.99568	BTRC,CDH1,CTNNB1,ROBO1
poly(U)RNA		chemical reagent			1.99568	CCL2,CXCL8,IL6,TNF
S-allyl-L-cysteine		chemical - endogenous non-mammalian			1.99568	CDH1,FASN,PTGS2,SREBF1
P38 MAPK		group		-1.823	1.99568	ANGPT1,ATF3,ATG7,BCL2A1,CAV1,CCL11,CCL2,CCND1,CCND2,CD40,CD44,CD83,CDX2,CEBPD,CFLAR,CTGF,CTNNB1,CXCL2,CXCL8,DDC,DES,DGKA,DUSP1,EGR2,ELK1,FGF21,FN1,GCLC,HMOX1,ICAM1,IL13,IL1RL1,IL6,ITGB3,JAM2,KLF13,KLF15,MCL1,MEF2C,MYC,MYLPF,NFATC1,NFATC2,NFE2L2,NGFR,NOS3,NPR1,NR1H4,PLAU,PLAUR,PPARGC1A,PPM1D,PTGS2,RAB5A,RAD51,RGS4,SCNN1A,SEPT4,SGK1,SLC8A1,SMAD2,SMAD3,TCF3,TERF2,TIMP3,TNF,TNFRSF1A,TNFSF10,TNNC2,TNN…
Go 6976		chemical - kinase inhibitor		0.541	1.98297	ACTA1,CCND1,CD83,CXCL2,CXCL8,FN1,HMOX1,IL13,ITGA5,MYH7,NFKBIA,TNFRSF9,TRAF1,TRAF2
XDH	0.439	enzyme		-1.119	1.98297	ABCA1,AVPR1A,CCR5,CEBPB,CTGF,CXCL8,CXCR4,MMP14,PLAU,PLAUR,PPARA,SERPINE1,TNF,VIM
PI3K (complex)		complex		-0.965	1.97881	ADAM28,ADRB2,ATF3,CCL2,CCND1,CCND3,CCNG2,CDH1,CDH2,CDK4,CEBPB,CTGF,CXCL8,CXCR4,CYP7A1,DDIT3,DKK1,DUSP1,E2F4,ETS1,FN1,FOXO1,FRY,GATA3,GCLC,GLI1,GLI2,HK2,HMGCR,HMOX1,ICAM1,IGF1,IL33,IL6,IL7R,IRF2,KDR,KLF2,LEF1,MCL1,MEF2C,MMP14,NCL,NFATC1,NFE2L2,NFKB2,NFKBIA,NOS3,PIK3CG,PIN1,PLA2G4A,PRKAR2B,PTGS2,RASA3,SAMHD1,SEMA6D,SERPINE1,SGK1,SLC12A6,SOAT1,TNF,TNFSF10,TREM1
ETV5	-1.415	transcription regulator		-0.365	1.96658	CCND1,CDH1,CDH2,CLDN1,CLDN4,CTNNA1,CTNNB1,CXCR4,ETV5,FN1,ICAM1,ICAM2,ITGA5,MMP14,PKP2,PKP4,TJP2,TJP3,TWIST1
trapidil		chemical drug			1.95861	PDGFA,PDGFRB,PIM1
lopinavir		chemical drug			1.95861	CCL2,DDIT3,TNFRSF11B
AMOT	-0.484	other			1.95861	ANKRD1,CTGF,CYR61
PTCHD4		other			1.95861	GLI1,PTCH1,PTCH2
ELOVL2		enzyme			1.95861	FASN,SCD,SREBF1
AMOTL2	-0.479	other			1.95861	ANKRD1,CTGF,CYR61
BPI		transporter			1.95861	CXCL8,IL6,TNF
GALNT6	1.313	enzyme			1.95861	CDH1,CDH2,FN1
ZNF746	0.358	transcription regulator			1.95861	G6PC,PCK1,PPARGC1A
ZNF300		transcription regulator			1.95861	CXCL8,IL6,MYC
DGKH	0.797	kinase			1.95861	CCL2,CXCL8,DGKH
AMOTL1		other			1.95861	ANKRD1,CTGF,CYR61
ghrelin		biologic drug			1.95861	ACACA,FASN,SCD
HINT1		enzyme			1.95861	ELOVL5,FADS1,FADS2
SUFU		transcription regulator			1.95861	GLI1,HHIP,PTCH1
FLOT2	-0.249	other			1.95861	CDH1,TNFRSF1A,TRAF2
HAO1		enzyme			1.95861	HSPA5,PDGFRA,PPARGC1A
PROS1	-0.227	other			1.95861	CXCL8,IL6,TWIST1
HSPB3		other			1.95861	CCL2,CXCL8,ICAM1
DLC1		other			1.95861	CDH1,S100A10,SERPINE1
STK38		kinase			1.95861	IL6,TNF,YAP1
HSF4		transcription regulator			1.95861	FGF1,LIF,VIM
ARHGEF2	-0.373	other			1.95861	CCND1,IL6,TNF
ERC1		other			1.95861	CXCL8,NFKBIA,PTGS2
turofexorate isopropyl		chemical drug			1.95861	CYP7A1,CYP8B1,NR0B2
dihydrosphingosine 1-phosphate		chemical - endogenous mammalian			1.95861	ERN1,IL6,TNF
apomine		chemical drug			1.95861	HMGCR,NR0B2,PITPNA
mycophenolate mofetil		chemical drug			1.95861	CCL2,FN1,ICAM1
glutathione diethyl ester		chemical reagent			1.95861	GCLC,PLAU,PLAUR
mizoribine		chemical drug			1.95861	CCND1,CDK2,SGK1
pyocyanin		chemical reagent			1.95861	CXCL8,FOXA2,ICAM1
SIK1/SIK1B		kinase		0.154	1.95861	ACACA,FASN,NR0B1,SCD,SREBF1,THRSP
Mn(III)-tetrakis-(4-benzoic acid) porphyrin		chemical reagent		0	1.95861	CLDN4,DDIT3,MSR1,NOS3,SERPINE1,TGFB1
Sik1		kinase		-0.203	1.95861	ACACA,CREM,DUSP1,FASN,SREBF1,THRSP
VEGFC	-0.614	growth factor		-0.842	1.95861	CXCR4,FLT4,KDR,PROX1,PTGS2,VEGFC
PLA2G4A	-0.488	enzyme		-1.698	1.95861	ICAM1,KRT18,MYC,NOX5,PTGS2,SCP2
GPC1		transmembrane receptor	Inhibited	-2.449	1.95861	CX3CL1,EFNA1,GNA13,ITGB3,PTGS2,PTK2B
epigallocatechin-gallate		chemical drug		0.812	1.95468	AHR,AR,BHLHE41,CA2,CCL2,CCL22,CDH1,CTGF,CTNNB1,CXCL8,CYR61,DAPK2,EGFR,ERBB2,ESR1,FN1,FOSL2,FOXO3,G6PC,GCLC,GLI1,HDAC2,HMOX1,ICAM1,IL18,IL6,IL6ST,ITGB3,JUP,KDR,LDLR,MYC,NFATC1,NFE2L2,NFKBIA,NOS3,PDGFRB,PTGS2,SERPINE1,SFRP1,SLC16A1,SOCS1,TACSTD2,TGFB1,TNF,TNFSF10,TOLLIP,VEGFC,VIM
testosterone		chemical - endogenous mammalian		0.894	1.95078	ACSL1,ADRA2B,ANKRD1,ANPEP,AR,ARG2,ATP1B1,ATP6V1F,BCL3,BMP4,CA3,CAMK4,CAST,CAV1,CCND1,CDH1,CDK2,COX6A2,CRK,CRP,CYB5A,CYP7B1,DDIT4,DFFB,DHCR24,DNMT3A,EGFR,EIF2S1,EIF4EBP1,ERBB2,ESR1,FGFR2,FN1,FOSL2,FOXO1,GADD45A,GDF9,GFM1,GMFB,GUSB,HDC,HMGCR,HSPD1,IGF1,IGFBP3,IL6,INHBA,LZTFL1,MAK,MTTP,NFKB2,NFKBIA,NGFR,ODC1,PDAP1,PDE3B,PIK3R1,PLAU,PMP22,PPARA,PPP2CA,PRLR,PTCH1,PTGS2,PTP4A1,RAF1,RAI14,RARA,RARG,SBDS…
fluticasone propionate		chemical drug	Activated	2.506	1.94692	ABLIM3,ADM,ADORA3,ALOX5,ANGPTL4,AQP9,C3,CCL2,CCL22,CD163,CD83,CRP,CXCL2,CXCL8,CYP27B1,DDIT4,EMP1,FBLN5,FKBP5,FSCN1,GADD45B,HPGD,IL1R2,KLF9,MDFIC,MMP19,MT2A,NAMPT,OLFML2B,OLR1,PAPSS2,PCOLCE2,PDK4,PHLDA1,PLAU,PLIN2,PPARGC1A,PTGER2,PTGS1,S100A8,SERPINE1,SLA,SLC16A6,SLPI,SPRY1,TGFB1,TIMP3,TSC22D3,WARS,ZCCHC6
NR0B2	-0.891	ligand-dependent nuclear receptor		-1.984	1.92812	ABCA1,ABCB11,ACACA,ACADM,CPT1A,CYP7A1,CYP7B1,CYP8B1,FASN,G6PC,HDC,HNF4A,MTTP,NR0B2,NR1H4,P4HB,PCK1,PDK4,PPARGC1A,SCARB1,SCD,SERPINE1,SLC10A1,SREBF1
anakinra		biologic drug		1.942	1.92082	ASB4,ATP6V0A1,CCL2,HMOX1,ICAM1,IL6,PHB,PIM1,PTGS2,SLC10A1,TNF,ZYG11B
arginine		chemical - endogenous mammalian		1.655	1.92082	AGTR1,DDIT3,GCH1,HDC,HSPA5,IGF1,PIK3R1,PPARGC1A,PTGS2,SCD,TGFB1,TNF
THPO	-0.483	cytokine		-0.573	1.92082	CCND1,CCND2,CCND3,CD44,CIAPIN1,CISH,ITGB3,KDR,MYC,NOS3,NOV,PIM1
GW9662		chemical reagent		0.172	1.91721	ACACA,ANGPTL4,CCL2,CD83,CTGF,FASN,GPAM,HGF,IL6,INSIG1,KDR,NOS3,PEA15,PLIN2,PTGES,PTGS2,RORA,RORC,SKI,SREBF1,TGFB1,UCP2
tetrachlorodibenzodioxin		chemical toxicant		0.606	1.91364	ADIPOR2,AHR,ANGPT1,AQP3,AR,BACH2,BCAT1,BLNK,BMP10,BMP4,CA3,CDK2,CEBPB,CHD7,CHST2,COL13A1,COMT,CYP1B1,DMXL2,EGFR,EIF4EBP2,EMP3,ENHO,ERBB2,ESR1,FZD7,GLI2,GRHPR,HSPA2,HSPA8,HUNK,IL10RA,IL6,INPP5A,ITGA5,ITGAL,KCNE3,KCNJ5,KIF1B,KLF2,KPNA6,LYST,MANF,MDFI,MESP2,MMP14,MMP15,MNAT1,MYC,MYO10,NCF4,NFE2L2,NMT2,NR0B2,NRG4,ODC1,PCK1,PDE4B,PJA1,PRCC,PRKAR2B,PTGS2,S100A4,S100A8,S100A9,S1PR1,SDC1,SERPINE1,SERPINH…
romidepsin		biologic drug		-1.311	1.91364	BCL2A1,CCND1,CFLAR,DDIT3,DDX21,DUSP1,EGFR,ERBB2,EZH2,GSN,ICAM1,MCL1,MLH1,MYC,NF2,PLAUR,PTGS2,RAF1,TERT,TIMP3
GATA1		transcription regulator	Inhibited	-3.73	1.91364	ABCB10,AIP,ALOX5,BZW2,CA2,CCND1,CIR1,DICER1,DMTN,EPOR,ETS1,F10,FCER1A,FSD1L,GART,GATA3,GUCY1B1,HSPA9,IL13,IL1RL1,IL6ST,IL7R,INHBB,KDR,KIT,MAMDC2,MBP,MCM3,MS4A2,MTHFD1,MYC,MYCN,NAB2,NCL,NFE2,NFIL3,NOP2,PECAM1,PIGQ,PIM1,PLEK,PLXNA1,POLD1,PTPN6,RANBP1,RANGRF,SASH1,SELP,SOX6,SRC,ST3GAL6,TEK,UAP1,UMPS,USP16,ZFPM1
MED13	0.681	transcription regulator		1.667	1.89963	ACACA,CIDEC,CLSTN3,ELOVL6,ENO1,FASN,G6PC,GPD2,GYS1,HMGCR,PKLR,PRKAR2B,PYGL,SCD,THRSP
nitrofen		chemical toxicant		1.291	1.89963	APLNR,CLIC4,ENO1,FGFR1,FGFR2,FGFR3,G6PC,HYOU1,NOS3,RARA,S1PR2,SCNN1A,TGFB3,TGFBR2,TIMP3
CYR61	0.288	other	Inhibited	-2.458	1.89963	CCL2,CTNNB1,CXCL8,IL6,ITGA2,ITGA3,ITGA5,MCL1,MYC,PLAU,PTGS2,SERPINE1,TNF,TNFSF10,VEGFC
FXR ligand-FXR-Retinoic acid-RXRα		complex	Inhibited	-2.717	1.8962	ABCB11,ABCG5,ABCG8,FASN,FETUB,NR0B2,PPARA,SCARB1,SDC1,SLC27A5,VLDLR
ACOX1		enzyme		0.806	1.89279	ABCD3,ACADM,ACER2,ACSL1,ADAMTS1,ANXA2,APCS,C9,CES3,CYP7B1,DDIT3,EGFR,FASN,G6PC,GADD45A,GNMT,GOT1,HPD,HSPA5,IGF1,IL1RAP,IMPACT,KLF6,LPCAT3,NFE2L2,NR1H3,PAH,PALMD,PDK4,PHLDA1,PIPOX,PLIN2,QPCT,RGS2,SELENBP1,SGK1,SLC16A1,SLC27A2,SLC37A4,SLC4A4,SLCO2B1,TRPV2,UCP2,UPP2
MDGA2		other		1.89	1.88941	ADGRB1,ATR,BCL2A1,EI24,IL6,SESN2,TP63
PON1		phosphatase		1.432	1.88941	ABCA1,HMOX1,ICAM1,IL6,MSR1,SCARB1,TNF
PD 169316		chemical - kinase inhibitor		0.478	1.88941	ABCA1,CCND1,CCND2,CCND3,PPARGC1A,PPARGC1B,PTGS2
LTBP1		other		0.415	1.88941	GATA3,ICAM2,PIM1,SERPINE1,SMAD2,SMAD3,TGFB1
TREM2		transmembrane receptor		0.141	1.88941	CD40,CXCL2,IL6,NFKBIA,PTGS2,TNF,TREM1
XIAP		enzyme		-0.243	1.88941	CCND1,CDH2,CDK4,CSF1,IL6,PTGS2,TNF
acadesine		chemical drug		-0.479	1.88941	ACACA,FASN,LDLR,PKLR,PTGS2,SREBF1,THRSP
PDE5A		enzyme		-1.195	1.88941	ATP2A2,CD247,IL6,PDE3A,PDE4A,PDE4B,S100A9
amlodipine		chemical drug		-1.195	1.88941	ACTA1,ANXA2,ENO1,MYH7,NOS3,PTGS2,S100A10
ascorbic acid		chemical - endogenous mammalian		0.587	1.87943	ALPL,BMF,CXCL8,DDIT3,GLI1,HSPA5,IGF1,IGFBP3,IGFBP4,IL15,IL6,ITGA1,ITGA2,ITGB3,PMP22,PPARA,PRKCD,PTCH1,PTGS2,SERPINE1,TGFB1,TNF,TNFRSF11B
resveratrol		chemical drug	Activated	2.301	1.87943	ADAM17,ALOX5,AR,ATF3,BCL2A1,CCL2,CCND1,CCND2,CD163,CDH1,CDK2,CDK4,CHUK,CPT1A,CX3CL1,CXCL2,CXCL8,CYP1B1,CYP7A1,DAPK1,DDIT3,DNTTIP1,EGFR,ESR1,FASN,FGF21,FN1,FOSL2,FOXA2,FOXO1,FOXO3,FXN,G6PC,GLI1,HMGCR,HMOX1,HSPA5,ICAM1,IL18,IL6,ITGA1,ITGAL,KDR,LDLR,MCL1,MYC,NFATC1,NFKBIA,NOS3,NRIP1,PCK1,PDGFA,PDK4,PLAU,PLIN1,PPARGC1A,PPP1R13B,PTCH1,PTGS2,SELP,SERPINE1,SESN2,SIRT1,SLC2A2,TGFB1,TNF,TNFRSF11B,VASP
methyl methanesulfonate		chemical toxicant		-0.191	1.87615	ATF3,CDH1,DDIT3,EIF1,GADD45A,GADD45B,GADD45G,POU2F1,PPM1D,VIM
calpain		complex		-1.539	1.87615	CAMK4,CCND1,CDK2,CREB1,CTNNB1,DDIT3,HSPA5,IL6,NFKBIA,STAT6
MFSD2A	3.329	transporter			1.87615	ACSL4,FADS1,FADS2,FASN,HK2,INSIG1,LDLR,SCD,SREBF1,STARD4
25-hydroxycholesterol		chemical reagent		-0.085	1.87615	ABCA1,ATF3,CXCL8,CYP7A1,DDIT3,FCER1A,FOSL2,HMGCR,HSPA5,IL6,LDLR,NFKBIA,PTCH1,PTGS2,SCARB1,SREBF1,VLDLR
CXCL12		cytokine		-0.1	1.86646	BCL3,BMP1,CA2,CCNT1,CD44,CD47,CDH1,CDK2,CDK9,CTNNB1,CXCL8,CXCR4,CXCR6,EGFR,ERBB2,EXOSC6,FN1,FYN,GAS2,HIPK3,ICAM1,IFNGR2,IL6,IRF6,ITGB3,KIT,LOXL2,MAFK,MARCKS,MMP11,MSH6,NCK1,PKD1,PLAU,PRKCD,PTGS2,RANGAP1,RPS6KB1,SOCS1,STRAP,TDG,TNF,TNFRSF11B,TNFRSF1B,TNFSF10,VIM,ZBTB16
PDX1		transcription regulator	Inhibited	-3.009	1.86646	ANXA2,ATF3,CCND1,CD44,CDO1,CKB,CPT2,CRELD2,CREM,CX3CL1,CXCL2,CXCR4,DAPK3,DUSP5,EFNA1,ERO1B,FGF1,FGFR1,FH,G6PC,GCH1,GNAS,GOT1,GUSB,IER3,IGFBP3,IL6,INSIG1,INTS5,KLF10,KLF6,KRT18,LXN,MAN1A1,NFKB1,NPTX2,PAPSS2,PC,PDE4B,PTGER3,PTP4A1,RHOBTB1,SLC2A2,TCF7L2,TRPC3,TRPC6,TXNIP
acyclic retinoid		chemical drug		0.929	1.86646	CCND1,CTNNB1,KDR,MYC,PDGFRA,PDGFRB,RARB,TEK
ACACB	1.022	enzyme		0.114	1.86646	ACACA,ACACB,FASN,HMGCR,MLXIPL,PPARA,SCD,SREBF1
PTAFR	-0.67	g-protein coupled receptor		-0.122	1.86646	CCL2,CXCL2,CXCL8,EGFR,IL6,MYC,PTGS2,TNF
LRPAP1		other		-0.177	1.86646	DDIT3,IL6,LDLR,LRP1,PTGES,PTGS2,SERPINE1,TNF
pregna-4,17-diene-3,16-dione		chemical - endogenous non-mammalian		-0.657	1.86646	ABCB11,BCL2A1,CCND1,CFLAR,CYP7A1,MCL1,MYC,PTGS2
PLCG2	-0.735	enzyme		-1.937	1.86646	BCL2A1,ICAM1,IL6,NFATC1,NOX5,PTGS2,TNF,TNFSF10
NfkB1-RelA		complex	Inhibited	-2.208	1.86646	CCL2,CRP,CXCL8,ICAM1,IL15,IL6,PTGS2,TNF
semaxinib		chemical drug		1.744	1.86328	HMOX1,IL6,KDR,NFE2L2,NOS3,PARP1,PECAM1,PTGS2,TGFB1
acetaldehyde		chemical - endogenous mammalian		1.134	1.86328	CEBPB,DDR2,IL6,KLF9,MYC,PPARA,SMOX,TGFB1,TNF
CRTC2		other		0.707	1.86328	BACH2,G6PC,GOT1,MTA3,MYC,PCK1,SMARCA2,SMARCA4,TCF3
EDN3		other		-0.308	1.86328	CCND1,CDH1,CDH2,CTNNB1,CTNND1,ITGA2,ITGA5,ITGB3,LAMA1
DMP1		other		1.242	1.86012	ADD3,ALPL,BZW2,CORO2B,CTSW,CX3CR1,CXCL8,E2F5,FGF1,IHH,IL6,LIPG,SLC6A9,TMEM267
bleomycin		chemical drug		-1.596	1.84771	ANGPT1,ARG1,BMP1,BMP4,C3,CCL2,CCL22,CCR2,CCR5,CDH11,CTGF,CTNNB1,CXCL2,CXCR4,FGFR1,FN1,FZD1,FZD6,ICAM1,IGF1,IL13,IL13RA1,IL18,IL6,ITGA1,JAK1,KLF15,LAMA1,MIF,MMP14,MMP8,MYC,MYCT1,NDN,PRPF19,PTGER2,S100A4,SERPINE1,SFRP1,SMAD1,STK17B,STOM,TERT,TGFB1,TGFB2,TGFBR2,TIMP3,TNF,WISP1,WNT5A
MYB		transcription regulator		-1.429	1.84466	ANPEP,CASP6,CBX4,CCND1,CD34,CDH2,CLTA,FN1,GATA3,HSPA5,HSPA8,IL13,KDR,KIT,MAT2A,MYC,NRAS,PPP3CA,PTGS2,SLC1A5,TNFRSF13C,TWIST1,VAV1,VIM
PRKAA2		kinase		0.125	1.84164	ACTA1,ALAS1,CA2,CAMK4,CAMKK1,CD302,CDH1,DDIT3,DOCK4,EIF2AK3,ERN1,FGFR2,FN1,HSPA5,IGFBP4,IL6,KLHL29,LDHA,MYLK,P4HB,PDGFRA,PKLR,PPARGC1A,SLC16A1,SMAD3,SORL1,SREBF1,YAP1,ZDHHC9,ZFP36L1
STAT3		transcription regulator		0.112	1.83863	AGT,AHR,AHSG,ALDH1A3,ALOX15,AMER1,ARG2,BATF,BCL3,BCL6,BMF,BOC,C5AR1,CALHM6,CCL11,CCL2,CCND1,CCND2,CCR5,CCRL2,CD40,CDH1,CDH2,CDON,CEBPB,CEBPD,CHEK1,CIITA,CLIC5,CRP,CTGF,CX3CL1,CXCL2,CXCL8,CXCR4,DLL1,ESR1,FASN,FGB,FN1,FSCN1,G6PC,GADD45A,GADD45G,GATA3,HGF,HK2,HMOX1,HNF4A,ICAM1,IHH,IL13,IL1R1,IL6,IL6ST,IRF1,IRF5,KDR,LIF,LTF,MAF,MAP2K5,MCL1,MYC,MYH7,NES,NEURL3,NFATC2,NFKB1,NOX5,NR0B1,PCK1,PECAM1,PHB,P…
SCAP		other		-0.928	1.83863	ABCA1,ABCA3,ACACA,ACACB,ACSL1,ACSL4,ACSS2,ATF3,ATF5,CYB5A,DDIT3,ELOVL6,FADS2,FASN,GPAM,HES6,HMGCR,INSIG1,LDLR,MSMO1,OLR1,PTGER4,PTGS2,SCD,SREBF1,STARD4,THRSP
SP600125		chemical - kinase inhibitor		1.055	1.83863	ABCA1,ACAT2,ADAMTS4,ADM,ALOX5,APOBEC3B,BBOX1,CCL2,CCND1,CD2AP,CD44,CIDEC,CLDN4,COL8A1,CTGF,CXCL2,CXCL8,CYP27B1,CYR61,DDIT4,DSG2,FN1,HMOX1,ICAM1,IL15,IL17RB,IL6,ITGA2,ITGA3,NOS3,NR3C2,PARP1,PER1,PIK3CD,PPM1D,PTGES,PTGS2,RGS4,SELP,SERPINE1,SGPL1,SREBF1,TNF,TRPC6
simvastatin		chemical drug		0.407	1.83863	ABCA1,ABCG5,ADRB2,AHSG,AR,C5AR1,CCL2,CCND2,CDH1,CIITA,CRP,CTGF,CXCL2,CYR61,FADS1,FADS2,HMGCR,HMOX1,ICAM1,IL18,IL6,IRF1,ITGAL,KIT,KLF2,LDLR,MAP1LC3B,NFATC1,NFKBIA,NOS3,NRIP1,OLR1,PPARA,PTGS2,RAF1,RORC,SELP,SERPINE1,SOAT1,STAT6,THBD,TNF,TNFRSF11B,TYMS
8-bromo-cAMP		chemical reagent		-0.306	1.83863	ABCA1,ACSL4,ADM,ARG1,ARG2,CCND1,CEBPB,CREB1,CREM,CTGF,CYP1B1,DUSP1,FOXO1,G6PC,GATA6,HPGD,IGF1,IL6,INHBB,ITPR3,LDLR,MAT2A,MMP23B,MYC,MYH7,NR1I3,ODC1,PCK1,PDE3B,PDE4A,PDE4B,PDE4D,PPARD,PPARGC1A,PTGS2,SCARB1,SERPINE1,SGK1,SHC1,TGFB2,TNF,TREM1,VEGFC,VLDLR
E2F1		transcription regulator	Inhibited	-2.228	1.83565	ATG7,ATM,ATP5MC1,CASP6,CASP7,CCNB2,CCND1,CCND2,CCND3,CCT2,CCT4,CD2AP,CD44,CDC20,CDC25B,CDK2,CHEK1,CTNNBIP1,DDIT3,DDX1,DUSP1,E2F4,EI24,EZH2,HES1,HSPA8,HSPD1,ICAM1,IDH3A,IGF1,KDR,KIT,MCL1,MCM2,MCM3,MCM4,MYC,MYCN,MYH7,NCL,NFKBIA,NPAT,NRIP1,ORC1,PDK4,PHC1,PIK3R1,PIN1,PPARGC1A,PPM1G,RAD51,RBBP4,RBFOX2,RFC5,RHOBTB2,RHOQ,RRP1B,RSL1D1,RUVBL1,SERPINE1,SMARCB1,STK17B,TAF9,TCF3,TERT,TGFB1,TP53BP2,TP53INP1,T…
2-amino-1-methyl-6-phenylimidazo-4-5-b-pyridine		chemical toxicant	Activated	2.864	1.82974	CCND1,CCT2,CCT4,CCT5,CCT7,CCT8,CDK4,G3BP1,HSP90AA1,HSPA5,HSPA8,HSPD1,HSPE1,HSPH1,PSMA6,RALB
SERPINF1		other		0.359	1.82974	BCL2A1,CCND1,CD34,CTGF,CXCL8,ENO2,G0S2,KDR,LOXL2,MYC,NFKBIA,SELP,TGFB1,TNFRSF11B,TNFSF10,VIM
DUSP1	0.961	phosphatase		-0.191	1.82974	CD40,CIDEC,CXCL2,CXCL8,DUSP1,IER3,IL12RB2,IL6,LTF,MXD1,MYH7,PAQR7,PLIN2,PNRC1,PTGS2,RETSAT,S100A9,SOCS1,SPRYD7,TGFB2,TNF,VNN1
GATA4	-0.615	transcription regulator		0.09	1.82102	ACACA,ACTA1,ADSS,AGTR1,ANKRD1,ATG12,ATG7,ATP2A2,CDCA8,CDX2,CLDN1,CLDN2,CORIN,CTGF,DAB2,EPOR,F10,GATA3,GATA4,GJA5,HES1,HSPA5,INHBB,MEF2C,MPG,MYC,MYH7,MYH9,MYLPF,RARB,S100A4,SGPL1,SLC8A1,TGFBI,VIM
PP1		chemical - kinase inhibitor		0.718	1.82102	ANGPT1,CCND2,CDH1,CDK2,CXCL8,CXCR4,ERBB2,ESR1,MYC,ODC1,PTGS2,SRC,TNF
PROC		peptidase		-0.251	1.82102	AGT,BCL2A1,CCL2,CXCL2,CXCL8,DDX21,ICAM1,IL6,NFKB2,NOS3,SERPINE1,THBD,TNF
bile acid		chemical - endogenous mammalian		-1.568	1.82102	APOA5,CAV1,CDX2,CYP7A1,CYP8B1,HDC,HNF4A,NR0B2,NR1H4,PTGS2,SLC10A1,SPINT1,TNF
IKBKG		kinase		-1.757	1.82102	ACTA1,ATP2A2,CLDN23,CXCL8,FCER2,ICAM1,IL6,MYH7,NFKB2,PPARA,RELB,TNF,TNFSF10
TEAD4		transcription regulator			1.82102	ACTA1,BMP4,CDX2,CKM,CTGF,DES,FGFR1,FGFR2,GATA3,MYH7,NOTCH2,SMAD1,TP63
GW 4064		chemical toxicant		-0.061	1.82102	ABCB11,ACACA,ADIPOR2,CYP7A1,FGB,G6PC,NR0B2,NR1H4,PCK1,PDK4,PKLR,PPARA,PPARGC1A,SDC1,SLC10A1,SLC27A5,SLC51A,THRSP
CDKN2A		transcription regulator		-0.634	1.81531	BTG2,C3,CCL11,CCL2,CCL22,CCND1,CCND3,CCR9,CDC25B,CEBPD,CRP,CUL1,CX3CL1,DUSP1,EFNA1,ESS2,EZH2,FBL,FGFR1,GADD45G,GAS7,GNA13,GNAS,GSPT1,IL15,IL1R2,IL2RG,IL6,ITGB3,MYC,NFKB2,NR3C1,ODC1,PDGFA,PML,POLD2,POLK,PTGS2,PTK2B,RRM2B,TNF,TNFRSF1A,TNFRSF1B,TOB1,TP53INP1,TP63,VPS41
FGF19		growth factor		-0.824	1.81531	ACACA,ACACB,ACSL1,AQP8,CCND1,CTNNB1,CXCL2,CYP7A1,CYP7B1,CYP8B1,FASN,G0S2,GADD45A,GAS2,HMGCR,MCAM,NR0B2,PKLR,PPARGC1B,RGS16,RGS2,SCD,SGK1,SLC2A2,SLPI,SREBF1,TCEA1,THRSP
GnRH analog		biologic drug		-0.272	1.81531	ACACA,ANKLE2,AP3S2,ARHGAP1,ARHGEF9,ATF3,ATP6V1E1,ATRN,BCL2A1,BCL3,CAMKK2,CD40,CIAO1,CLOCK,CLTA,CTNS,CUL5,CYB5A,CYC1,DAXX,DCAF7,DSCR3,DUSP1,DVL1,DYNLL1,EFNA2,EIF2B2,EIF4EBP1,ESR1,EXT2,FBLN5,FN1,GAB1,GABRB2,GSTO1,HNRNPDL,HSPA2,HYAL2,IK,INHBA,ITPR3,KDSR,MAPK3,MICU1,MTIF2,MYO9B,NARS,NBN,NFKBIA,NGFR,PDGFRB,PLEKHA6,POLR3F,PPIG,PPM1E,PPP2R2A,PRCC,PRCP,PSEN2,PSMA6,PSMB3,PSMD1,PWP1,RARA,RASSF2,RBMS1,RPA2,…
ethanol		chemical - endogenous mammalian		-1.309	1.8041	ACACA,ACADM,ACTA1,ADAM17,ADM,ALDH1A3,ALOX5,ANPEP,ATF3,BMP4,C5AR1,C9,CCL2,CCND1,CEBPB,CEBPD,CENPA,CHUK,CLIC4,CPT1A,CRP,CTGF,CXCL8,CXCR4,DDIT3,DDR2,DKK1,EGFR,ESR1,ETNPPL,FAM46A,FASN,FOSL2,G6PC,GADD45A,GNAS,GPAM,HAO2,HDAC2,HMOX1,HSPA5,ICAM1,IL15,IL1R1,IL1R2,IL6,KLF6,MAT1A,MAT2A,MBP,MLXIPL,MYC,NGFR,NOS3,NR3C1,PARP1,PCK1,PHB,PLIN1,PLK3,PPARA,PPARGC1A,PTGS2,RAB3D,RGCC,SCD,SERPINE1,SGK1,SIRT1,SLC1A2,SLC…
ANXA7		ion channel		0.626	1.79588	ADORA3,CDH2,DDIT3,EPHB2,FYN,GATA3,GNB2,HGF,IGF1,IGHMBP2,ITGA2,ITPR3,MLH1,NFIA,NR3C1,PHLDA1,PML,RAD23A,SLA,SLC2A2,TEK,TNFRSF1B,TSN
glucocorticoid		chemical drug	Activated	3.95	1.79588	ADRB2,AGT,AHR,ALOX5,CALD1,CCL2,CCND3,CD163,CEBPB,CEBPD,CLOCK,CSF1,CXCL8,CXCR4,CYP27B1,CYP7A1,DBP,DDIT3,DUSP1,EGFR,FASN,FBLN1,FCER2,FN1,G6PC,GCH1,GOT1,HMOX1,ICAM1,IGFBP3,IL13,IL18,IL1R2,IL6,MIF,MT2A,MYC,NFKBIA,NOD2,NOS3,NR3C1,ODC1,PAH,PCK1,PER1,PER2,PER3,PPARA,PPARGC1A,PRNP,PTGS2,RASD1,SCNN1A,SERPINA6,SERPINE1,SGK1,SLPI,STC1,STX11,TAT,TDO2,TGFB1,TGFB2,TNF,TNFRSF11B,TNFRSF1A,TSC22D3,TXNIP,ZBTB16
TREM1	0.615	transmembrane receptor		-1.212	1.78781	ACSL3,ADORA2B,ADRB2,ASPH,ATF3,ATP1B1,CCRL2,CKS2,CSF1,CXCL2,CXCL8,DTL,EGR2,EIF2AK3,FERMT2,GADD45B,GEM,HECW2,HES1,HOMER1,IL1RL1,IL6,INHBA,IRF1,LIF,LY9,MAP3K8,MFN1,MFN2,MMP19,NEDD4L,OSGIN1,PHLDA1,PTGS2,RGS1,RGS16,RHOBTB3,RHOU,RIN2,RRAD,S1PR3,SLCO4A1,SNUPN,STARD4,TFPI2,THBD,TMEM158,TNF,TNFSF15,TNIP3,WNT5A,YRDC
DNMT3A	-0.329	enzyme		-1.768	1.78781	ACTA1,ATP2B4,CASP6,CD38,CKM,CXCR4,EDNRA,ERO1A,ETV5,FURIN,GRK3,GUCY1A1,ITPR3,KDM6B,MYH7,NFATC2,NFATC3,P2RX7,P2RY1,PDE1A,PIK3C2B,PLCB4,PRKAR2B,PTGS1,PTGS2,RGS16,S1PR1,SHC1,SLC8A1,SLIT2,ST14,TGFB1,TWIST1
SERPINA1		other		0.766	1.78516	ANGPTL4,CCL2,CXCL8,CYP7A1,DDIT3,DERL1,FCER2,HSPA5,IL6,LDLR,MCL1,NFKB1,RGS16,SCARB1,TNF
mir-34		microrna		0.397	1.78516	ACTR1A,CCND1,CCND2,CD47,CDK4,DLL1,E2F5,EFNB1,EMP1,LYST,MYCN,NOTCH2,PPP1R10,SIRT1,TGIF2
mir-182		microrna		-0.156	1.78516	ADCY6,BCL2L14,CARD11,CASP10,CASP2,CDH1,FOXO1,FOXO3,GADD45G,INHBC,MTSS1,RPS6KB1,SLC30A7,SLC39A1,SLC39A3
MSX2		transcription regulator		1.969	1.78516	ALPL,AQP3,BMP4,CCND1,DKK1,IHH,LEF1,PROX1,TGFB2,TGFB3,TP63,VIM
amiodarone		chemical drug		0.378	1.78516	CA3,CXCL8,FADS2,HMOX1,HSPD1,ICAM1,LDLR,MYH7,PPARA,SCD,SLCO2B1,TNF
PI3K (family)		group		0.363	1.78516	ABCA1,ADM,CCL2,CXCL8,DDIT4,IL6,KLF2,MCL1,MYC,TNF,TNFSF10,WTAP
24-hydroxycholesterol		chemical - endogenous mammalian		1.387	1.77989	ABCA1,HMGCR,LDLR,PTCH1,SREBF1
miR-30c-5p (and other miRNAs w/seed GUAAACA)		mature microrna		1.342	1.77989	CTGF,IL6,MTTP,TNF,TRPS1
carnosol		chemical - endogenous non-mammalian		1.299	1.77989	CTNNB1,HMOX1,ICAM1,NFE2L2,PTGS2
betaine		chemical - endogenous mammalian		1.264	1.77989	CCL2,DDIT3,HSPA5,MAT1A,SREBF1
FOXD3		transcription regulator		1.131	1.77989	CXCR4,EZH2,FOXA1,FOXA2,SKP2
L-cysteine		chemical - endogenous mammalian		1.067	1.77989	CDO1,CTNS,CXCL8,MYC,SCD
CRY1		enzyme		1.06	1.77989	DBP,IL6,PCK1,PER2,TNF
cyanidin 3-O-glucoside		chemical - endogenous non-mammalian		0.811	1.77989	CYP7A1,IL6,NR1H3,PTGS2,TNF
UNC5B	-0.743	transmembrane receptor		0.555	1.77989	CCL11,CCL22,CXCL2,IL6,TNF
THBD	-0.444	transmembrane receptor		0.247	1.77989	IL18,IL6,PECAM1,THBD,TNF
salmeterol		chemical drug		0.091	1.77989	DDIT4,IL6,RGS2,SLPI,TNF
STAP2	-0.473	other		0.025	1.77989	APCS,CXCL2,FGB,IL6,TNF
tauroursodeoxycholic acid		chemical - endogenous mammalian		-0.064	1.77989	ABCG5,ABCG8,CTGF,DDIT3,IL6
PLCG1		enzyme		-0.818	1.77989	CCL2,CCND3,KDR,PECAM1,SERPINE1
DNAJB6	0.219	transcription regulator		-1	1.77989	CTNNB1,DKK1,KRT18,TNF,VIM
ADAM10	0.208	peptidase		-1.067	1.77989	CCND1,EGFR,IL6ST,ITGA5,TGFB1
UTS2R		g-protein coupled receptor		-1.387	1.77989	ABCA1,MSR1,NR1H3,PPARD,SCARB1
RAB1A	0.313	enzyme			1.77989	ADRA1A,ADRA1B,ADRB1,ADRB2,PRKCD
CSNK2A2	-0.144	kinase			1.77989	CDH1,CTNNB1,ESR1,FOXO3,JUP
PROKR1		g-protein coupled receptor			1.77989	CDH1,CTNNB1,MYC,TWIST1,VIM
Ncoa6		transcription regulator			1.77989	CYP7A1,FASN,SCD,SREBF1,TGFA
indomethacin		chemical drug		0.846	1.77469	ABCD3,ACSL1,ADAMTS1,ALOX15,ALOX5,ANXA2,BTG2,CAPN2,CBX4,CCL2,CCND1,CD34,CD44,CDH1,CEBPB,CLDN1,CLDN4,CPT1A,CTNNB1,DDC,ELF3,EMP3,FASN,FGB,GTPBP4,HGF,HMOX1,IER3,IL13,IL17RB,IL6,LDLR,LIMA1,LXN,MANF,MCM3,MMP14,MYC,P4HB,PIM1,PLAUR,PLIN2,PRLR,PTGER4,PTGES,PTGS2,S100A10,S100A8,TEK,TFPI2,TNF,TNFRSF12A,TNFRSF21,UCP2,UQCR10,VIM
GLI3	-0.596	transcription regulator		-1.086	1.77211	CCND1,CCND2,CUL4A,DUSP1,DUSP5,ELK1,FOXA2,FOXO1,GLI1,GLI2,HHIP,HOXA4,IRF1,KLF13,KLF2,MYCN,PTCH1,SALL1,SFRP1
NR5A2		ligand-dependent nuclear receptor		0.219	1.767	ABCB11,CEBPB,CEBPD,CRP,CYP7A1,CYP7B1,CYP8B1,FASN,FOXA2,GADD45G,GATM,GOT1,HMGCR,HNF4A,ICAM1,IL6,NR0B1,NR0B2,NR1H4,ONECUT1,PLK3,SCARB1,TNF,TNFRSF1B
benzyloxycarbonyl-Leu-Leu-Leu aldehyde		chemical - protease inhibitor		-0.73	1.76447	AHR,AR,ARNT,ATF3,CDH1,CFLAR,CTGF,CTNNB1,CXCL2,CXCL8,CYP27B1,DAG1,DDB2,DDIT3,DMD,DOCK2,DUSP1,EIF2AK3,EIF4E,ESR1,EZH2,FANCC,GCH1,HMOX1,HSPA5,ICAM1,IL6,ITPR3,MMP11,MSX1,MYC,MYCN,NFE2L2,NFKBIA,NR3C1,PARP1,PTGS2,RPS6KB1,SIRT6,SKP2,SLC1A1,SMAD2,STAT2,TDO2,TNF,TP53BP2,YBX3
NPR1	0.314	enzyme		0.769	1.75203	ACTA1,AGT,FN1,GUCY1A1,GUCY1B1,MYH7,NFATC3,RGS4,TGFB1,TGFB3,TNF
HOXA9		transcription regulator		-1.129	1.72584	ADD3,ARF1,ARPC5,CBX6,CDC37,CDH1,CDK17,CDK7,CEP350,CISH,CREM,CTH,DHX36,DHX8,EPS8,FXR1,FZD1,FZD5,GLI3,GTF2B,HIRA,HNRNPU,IGF1,IL7R,KIT,KRT18,LYN,MBNL1,MED13,MYC,NFIA,PIM1,PPP1R16B,PRRC2C,RAB31,RAD51,RCBTB2,RNF103,RPP40,S100A8,SRP72,TPR,TSC22D3,VIM,WSB1
androgen		chemical drug		1.685	1.71897	AR,BTG2,CA2,CA3,CASP7,CREB3L4,CRP,CTNNB1,CX3CR1,CXCR4,DHCR24,EPS15,ETS1,FGFR2,FOXO3,GNMT,GSN,IGF1,IHH,INHBA,MMP23B,NR6A1,PIK3R1,PIM1,PTPRK,SDC1,SKP2,SMAD1,SMAD2,SMAD3,SOAT1,SOCS1,SOX4,TNFAIP8,TRADD,TWIST1,VIL1,VNN1,WNT5A
PTGS2	-1.096	enzyme		-1.138	1.71444	ANGPT1,CCL2,CCND1,CD163,CDH1,CXCL8,CXCR4,CYP1B1,DYNLL1,EDNRA,FN1,ICAM1,IL6,KDR,MAPK9,MCL1,MMP14,MSR1,NOS3,PIK3CG,PLA2G4A,PTGER2,PTGER3,PTGER4,PTGS1,PTGS2,SEMA7A,ST3GAL1,STC1,TEK,TNF,TNFSF10,TOX4,VEGFC
mir-1		microrna		-0.476	1.70774	ADPGK,ANXA2,CCND2,CDK9,CREB1,DHX15,E2F5,ESR1,FN1,HACD3,HNRNPU,HSPD1,IGF1,LASP1,MAN1C1,MKL1,MYLK,NUP50,PDGFA,RNF38,SERP1,SFRP1,SMARCA4,STX6,SULF1,TRPS1,UNC119B,UST,WBP1L,ZFP36L1
azathioprine		chemical drug	Activated	2.401	1.70333	CD27,G3BP2,IL21R,MAZ,PDGFA,TNFSF10
trientine		chemical drug		0.97	1.70333	FN1,IGF1,IGFBP3,IGFBP4,SERPINE1,TGFB1
PD 0325901		chemical drug		0.179	1.70333	CHKA,CXCL8,CYP27B1,ETV1,MCL1,MYC
LXR ligand-LXR-Retinoic acid-RXRα		complex		-1.432	1.70333	ABCA1,ABCG5,ABCG8,CYP7A1,SCARB1,SREBF1
OSBPL8		transporter	Inhibited	-2.449	1.70333	ABCA1,ACACA,CYP7A1,HMGCR,NR1H3,SREBF1
Coup-Tf		group			1.70333	ACADM,HGF,HNF4A,LTF,NR0B1,RARB
resolvin D1		chemical - endogenous mammalian	Activated	2.385	1.69897	ARG1,CCL2,CXCL2,CXCL8,CXCR4,HMOX1,IL6,PTGS2,TNF
CETP		enzyme		1.744	1.69897	HMGCR,LDLR,NR0B2,P4HB,PLIN1,PLIN2,PLIN3,SREBF1,TNF
leucine		chemical - endogenous mammalian		1.188	1.69897	ACACA,ATF3,BTG1,DDIT3,FASN,G6PC,PPARA,SREBF1,TNF
PRKCI		kinase		-0.581	1.69897	CCND1,CLDN4,CXCL2,FASN,FOXA2,HK2,IL6,SLC2A2,SREBF1
cyanocobalamin		chemical - endogenous mammalian		-1.89	1.69897	DKK1,EGFR,FZD1,FZD6,PER1,PER2,PRNP,PTCH1,SFRP1
ILK		kinase	Inhibited	-2.021	1.69897	CCND1,CDH1,CTNNB1,ERBB2,FN1,IL6,LEF1,MYH7,TNF
GSK3B	0.139	kinase		0.523	1.69897	AR,ATP2A2,CCND1,CFLAR,CKM,CTNNB1,DDIT3,EMD,GATA4,IL6,MYC,NFATC1,PMP22,PTGS2,SLC16A1,SREBF1,TCF4,TCF7L2,TNF,TP63,TUBB4A
Esrra		transcription regulator		0.463	1.6925	ACADM,ACO1,AGT,APOA4,ATP5MC1,COX6A2,CPT1A,CPT2,CYC1,CYCS,DLAT,ENO1,ENO2,ERBB2,GYS1,HGF,IDH3A,IHH,IL6,PDK4,PGAP3,PGM1,PPA1,PPARGC1A,PTGS2,PYGL,PYGM,RARA,SCNN1A,STARD3,TNF
tetracycline		chemical drug		-1.603	1.69037	ARNT,CA3,CBFA2T2,CCNB3,CSF1,CTGF,DHX29,EXOSC9,GGA1,GMPR2,HSPD1,ITGAE,JAK1,LRIG3,MCPH1,MRPS12,PCDH18,PDE4B,RAB35,RAPGEF5,SEMA6D,SERPINE1,SLC1A4,TUT1
streptozocin		chemical drug		-0.021	1.68403	ABCB11,ABCG5,ABCG8,ACACA,ADIPOR2,ADORA2A,ALDH3A2,ALPL,AQP9,AR,ATF3,ATP1A2,ATP1B1,ATP1B2,CCND3,CPT1A,CPT2,CREB1,CTGF,CYP7A1,DNMT3A,DNMT3B,ELOVL6,FASN,FGFR4,FN1,G6PC,GATA4,GNAS,HMOX1,HNF4A,HSPD1,ICAM1,IGF1,IL6,KIT,MSR1,MYH7,NOS3,PCK1,PDGFRA,PKLR,PPARD,PPARGC1A,PTGS2,SCD,SCP2,SERPINE1,SLC25A11,SLC2A2,SREBF1,TAT,TGFB1,TNF,TNFRSF1A,TRPC3,VIM
Hif1		complex		0.784	1.68403	ADM,BHLHE41,CA9,CD83,CDH1,CXCR4,DDIT4,ENO1,EPOR,FN1,HIF3A,HMOX1,PPP5C,PRNP,S100A8,SLC16A1,TNFRSF9,TWIST1,VASP
AXIN1		other	Activated	2.592	1.68194	CCND1,CCND2,CSRNP1,CTNNB1,ENC1,GSK3B,LEF1,TCF4
piceatannol		chemical - endogenous non-mammalian	Activated	2.415	1.68194	BCL6,CCL2,CCND1,HMOX1,ICAM1,MYC,NOS3,PTGS2
ATP2A2	0.332	transporter		1.414	1.68194	ACACB,ATP2B4,CCND1,DDIT3,DGAT2,FASN,NFATC1,SCD
CFB		peptidase		0.788	1.68194	C3,C5AR1,CXCL2,DDIT3,HSPA5,SREBF1,TGFB2,THBD
TG	0.852	other		0.606	1.68194	ACACA,ANGPT1,CEBPB,CPT1A,PDK4,TG,THRB,THRSP
KEAP1		transcription regulator		0.555	1.68194	GCLC,HMOX1,IL18,IL6,MAP1LC3B,NFE2L2,SELP,TBXAS1
IL19		cytokine		-0.277	1.68194	CCL2,CXCR4,FN1,HMOX1,IL13,IL6,SOCS1,TNF
TAF4B	1.361	transcription regulator		-0.44	1.68194	CCND2,FN1,INHBA,INHBB,IRF1,RET,TAF4B,ZBTB16
ADRB3	1.435	g-protein coupled receptor		-0.87	1.68194	ADRB1,ADRB2,CCL2,IL6,PPARGC1A,PTGS2,TNF,UCP2
leukotriene D4		chemical - endogenous mammalian		-1.316	1.68194	CCL2,CDH1,CXCL8,IL13,IL6,PDGFRB,PLAA,TNF
HOXA5	-0.523	transcription regulator		-1.387	1.68194	CXCL8,GADD45B,IGF1,IHH,KLF10,SAT1,TGFB1,TGFB3
PPP1R13L		transcription regulator		-1.414	1.68194	CCND2,CLDN1,CTNNB1,DSC3,DSP,ITGA3,JUP,TP63
tosylphenylalanyl chloromethyl ketone		chemical - protease inhibitor	Activated	2.037	1.68194	CCL2,CXCL2,CXCL8,GCLC,ICAM1,IL6,TNF
BTC		growth factor		-0.378	1.68194	ACACA,CXCL8,EREG,FASN,IL6,PTGS2,SREBF1
vanadate		chemical - other		-0.436	1.68194	ACTA1,CCND1,CHEK1,ESR1,MSR1,ODC1,TNF
SOCS2		other	Inhibited	-2.186	1.68194	CYP8B1,FASN,IGF1,MYH7,PIM3,STAT5A,STAT6
FABP1		transporter	Inhibited	-2.607	1.68194	ABCG5,ABCG8,CYP7A1,GOT1,HMOX1,NR1H4,SCP2
stearic acid		chemical - endogenous mammalian	Inhibited	-2.63	1.68194	ICAM1,IL6,NR1H3,PLIN2,PPARGC1A,PPARGC1B,PTGS2
HTATIP2		transcription regulator			1.68194	ADGRB1,ANGPT1,CCND1,CDH1,DDB2,EGFR,MYC
mir-15		microrna		1.051	1.67985	BACE1,CCND1,CCND2,DICER1,EIF2B2,FGF1,MAPK3,MCL1,PIM1,PPM1D,PTGS2,SIRT1,SMURF2,TARBP2,TFAP4
PNPLA2		enzyme		0.97	1.67985	ACADM,ACSL1,CPT1A,FASN,FGF21,HSPA5,ICAM1,MTTP,PCK1,PDK4,PPARA,PPARGC1A,PPARGC1B,SREBF1,UCP2
cadmium chloride		chemical toxicant		0.625	1.67985	CCND1,CRP,DDIT3,EIF4E,GADD45A,GCLC,HMOX1,HSP90AA1,HSPA13,HSPA5,MYC,PLAU,SLC5A1,TERT,TGFB3
PTPN11	0.429	phosphatase		0.614	1.67985	ABCA3,ACSL4,ATP2A2,CCND1,FASN,IL6,KIT,LTF,MCL1,MEF2C,NFATC1,PDGFRB,PLAUR,PTPN11,TNF
FOXC2		transcription regulator		-0.21	1.67572	ADRB1,ADRB2,ADRB3,CDH1,CFD,CXCR4,DLL1,EFNB2,FN1,ITGB3,MESP2,PDGFRB,PPARA,PPARGC1A,PTGS2,VIM,WNT5A
SOX9		transcription regulator		-1.407	1.67572	CDH2,CDK4,CDX2,CREB3L2,CTGF,CTNNB1,CXCR4,HAPLN1,IHH,KIT,MAPK3,SMPD3,SOX5,SOX8,TCF7L2,VNN1,WWP2
NFE2L2	-0.53	transcription regulator	Activated	4.53	1.67366	ABCB11,ALAS1,APBA3,APCS,APOA4,ARF1,B4GALNT1,CA11,CCT3,CCT7,CHORDC1,CLPTM1L,CUL1,CXCL2,CXCL8,DDIT3,DNAJB5,DYNLL1,EIF2S1,EIF3G,EPHB4,ETV6,F10,FKBP5,FMO1,FN1,FOXO3,GADD45G,GAS2,GCLC,GNA11,GSPT1,GSTO1,HACD3,HERPUD1,HMOX1,HSP90AA1,HSPA9,HYOU1,IL6,M6PR,MAP1LC3B,MOGS,MORF4L2,MSMO1,NARS,NFE2L2,NOCT,NR0B2,NR1I3,OSGIN1,PCBP1,PFN2,PPARGC1A,PSMA6,PSMB3,PSMC1,PSMD1,PSMD12,PSMD14,PSMD5,PSMD7,PTGS2,PTPN1,PTPRB,…
SREBF2		transcription regulator		-1.428	1.66756	ABCA1,ACACA,ACSL1,ACSS2,BMP4,CAMK1D,CYB5A,CYP8B1,ELOVL6,FADS2,FASN,HES6,HMGCR,INSIG1,LDLR,MSMO1,PCYT1A,PLIN2,PTCH1,SCD,SREBF1,STARD4
WNT5A	-1.789	cytokine		-1.388	1.66756	CAMK4,CCL2,CD40,CTNNB1,CXCL8,CXCR4,EGFR,ERBB2,EREG,ESR1,FN1,IKBKB,IL15,IL6,INHBB,KIT,MYC,NFKB1,NR0B2,PRLR,PTGS2,RET,ROR2,TNF,TNFSF10
OSCAR		other		0	1.65956	CCR2,CD40,CD83,CX3CR1,CXCL2,FZD2,ICAM1,IL1R1,MAP3K8,MMP19,TNF,TNFSF10
urethane		chemical toxicant		-0.157	1.65956	ARG1,CCND1,CDK4,FOXF1,HMOX1,KDR,MYC,PTGES,PTGS1,PTGS2,SFRP1,TERT
mir-146		microrna		-0.495	1.65956	CD40,DUSP1,EGFR,IL6,IRAK1,IRAK2,KIT,MBP,MYC,PTGS2,SOCS1,TNF
NRAS	-0.271	enzyme		-1.263	1.65956	CCND1,CD34,CKM,ELK1,ETS1,FN1,IL6,ITGA2,KDR,MCL1,PTGS2,SKP2
SOX2		transcription regulator		1.835	1.65758	ABCC6,ADRA2B,AHR,AMOT,ATF3,BMP4,CDX2,CXCR4,DKK1,EGFR,ELF3,ETV5,FGFR4,FOXA2,GADD45B,GATA3,GATA4,GLI2,GLI3,GSK3B,HHAT,KDR,KLF6,KRT18,L3MBTL3,LEF1,LHX2,LLGL2,MAX,MEIS1,MYCN,NDN,NFKB2,NOTCH4,NR0B1,ONECUT1,PIK3R1,PRKCD,SERPINE1,SMARCAD1,SOX6,TBX3,TEAD3,TEC,TET1,TET2,TRIM33,TULP3,ZFHX3,ZNF148
ionomycin		chemical reagent		-0.676	1.65561	BCL2A1,CCND2,CIDEC,CLDN4,CXCL8,DGKA,DUSP1,EIF4E,EIF4EBP1,EIF4EBP2,GATA3,GCH1,HSPA4,HSPA5,HTR7,ICAM1,IL13,IL6,ITGAL,ITPR3,JARID2,LDHA,LDLR,MYC,NCL,NFATC1,P2RY2,PTAFR,PTGS2,PTPN1,PTPRJ,PTPRK,PTPRS,RGS2,SGK1,SIRT1,SLC18A2,SMAD2,TNF,TNFSF10
TCF7L2	-0.38	transcription regulator		-0.719	1.64782	ALDH3A2,AQP9,CCND1,CCND2,CTGF,CYP7A1,FBP2,FGF21,FH,G6PC,GYS2,LBH,LEF1,MYC,PCK1,PKD1,PPARGC1A,SLC17A2,SLC1A2,SLC27A2
NOD2	-0.495	other	Inhibited	-2.869	1.64782	ACOD1,ACSL1,CD40,CXCL2,CXCL8,ICAM1,IL18,IL6,KLF2,NFKB2,NFKBIA,NR1H3,PDE4B,PTGES,RALGDS,RASGRP1,RASGRP3,TNF,TRAF1,TWIST1
SHH		peptidase	Inhibited	-2.168	1.64397	ANGPT1,ATF5,BMP4,CAV1,CCND1,CCND2,DDC,EGFR,EIF2AK3,FN1,FOXA1,FOXA2,FOXF1,GLI1,GLI2,HHIP,IGF1,IL6,LASP1,MSX1,MYC,MYCN,NOS3,NR2F2,PMP22,PTCH1,PTCH2,SALL1,SERPINE1,SFRP1,SMAD1,TGFB2,TGFB3,THBD,TSC22D3
BRD2		kinase		-1	1.63451	CD47,CRBN,DNAJA1,DYNLT1,GNG3,HMOX1,IL6,IL7R,LY9,MYC,NFE2,P4HB,PPA1,ROBO1,SATB1,SOX5,TARS,TNF
pravastatin		chemical drug		0.104	1.63451	ABCA1,CAV1,CCL2,CRP,CYP7A1,HMOX1,ICAM1,IL6,LDLR,NOS3,NR1H3,PPARA,TGFB1,TNF
F2R		g-protein coupled receptor	Inhibited	-2.392	1.63451	CCL2,CCND1,CXCL8,CYR61,DUSP1,FN1,GNA13,HMOX1,IL6,KDR,MIF,PTGS2,SELP,TFPI2
geldanamycin		chemical - endogenous non-mammalian	Activated	2.208	1.62709	CCND1,CCNT1,CD40,CDK9,CHUK,CIITA,CXCL8,ERBB2,HSF1,HSPA5,HSPD1,IKBKB,NR3C1,RAF1,TNF,TRAF2
azoxymethane		chemical toxicant		-0.354	1.62709	AGT,AGTR1,ATM,ATR,CCND1,CTNNB1,GSK3B,IGFBP3,IL18,IL6,MLH1,MYC,ODC1,PARP1,PRKCD,PTGS2
ALKBH5	0.422	enzyme			1.62709	ABI1,ALG11,ASAH1,BLVRB,CAV1,CELSR2,CREM,DDX3X,DEDD,DNAJA1,FGFR1,FYN,GMCL1,HOXA4,HSPA8,HUWE1,LAMA1,MBP,NF2,RARA,RGS2,SBF1,SGMS1,SLC7A8,SMAD5,SOX6,SPAG9
calcitriol		chemical drug		0.548	1.62342	ACADSB,ACAT2,ACKR4,ACSL1,AHR,ALDH4A1,ANXA2,AR,ATM,ATP10D,BATF,BCAT1,BCL3,C3,CCND1,CDH1,CEBPB,CFD,CKM,COMT,CPT1A,CSF1,CXCL8,CYP27B1,CYP7A1,DUSP1,DUSP10,EGFR,ERBB2,ESR1,ETV5,FASN,FCER2,FGFR3,FN1,GADD45A,GATA3,GIT1,GRPEL2,GUF1,HAGH,HK2,HPGD,HSPA9,HSPD1,IER3,IGF1,IGFBP3,IL6,ISOC2,MAF,MYC,NFKBIA,NOD2,OPA1,PADI2,PC,PDK4,PDP2,PISD,PNPT1,PPIF,PTCD3,PTGS2,RAB32,RAB35,S1PR2,SKP2,SLC16A1,SLC25A1,SLC8A1,SOAT…
hemozoin		chemical - endogenous non-mammalian		-0.093	1.61979	CCL2,CCR2,CCR5,CXCL2,CXCR4,HMOX1,ICAM1,IL6,S100A8,S100A9,TNF
VCAN		other		-1.204	1.61798	ACTA1,ADM,ANGPTL4,ATRN,C3,CBX6,CD34,CEBPB,COMP,CRISPLD2,CXCL2,DAG1,EGFR,FBLN5,FN1,FNDC1,GUCY1B1,ICAM1,IGFBP4,IL6,INHBB,ITGA3,ITGA5,MEF2C,MIF,NFKB1,NFKBIA,OLFML2B,PCSK5,RGS2,SMAD3,SPATS2L,TCF7L2,TGFA,TGFB1,TGFB3,TMEM204,YBX3
mono-(2-ethylhexyl)phthalate		chemical toxicant		0.174	1.61798	AR,CCND2,CDK4,CELSR2,DDIT4,EIF3J,FAM98A,KIF5B,MED1,NFATC1,NFKB1,PPARA,PPARD,PPTC7,PTPRU,PTRH2,RIOK1,TCF4,TNF,TRIM41,WDR43
26s Proteasome		complex		-0.743	1.61798	AHR,AR,ARG1,ARNT,ATP6V1H,CCL2,CXCL8,EGFR,ESR1,ICAM1,IL6,MAP1LC3B,NFKB1,NFKB2,PRKDC,PTGS2,SRC,TNFSF10,UBE2I,VPS11,VPS18
PRL		cytokine		-1.106	1.6073	ANXA2,ATP2A2,BCL6,CAMK1,CAPN2,CAV1,CCL2,CCND1,CCND3,CD40,CDK4,CEBPD,CISH,DES,DTX3L,DVL1,ECM1,EGFR,ENO1,ERBB2,ESR1,FLT4,FN1,GMPR,GPSM1,HERPUD1,HIPK3,HNRNPH2,HSPD1,IGFBP3,IL6,IRF1,ITGA1,LYVE1,MMP14,MYC,NFKB1,NOS3,ODC1,P4HB,PARM1,PARP14,PC,PDGFRA,PDIA5,PDK2,PDK4,PDLIM4,PIM1,PIM3,PNPT1,PRLR,PROX1,RALB,RASD1,SAMHD1,SCARB1,SCP2,SDC1,SLC10A1,SOCS1,SP110,STAT2,STAT5A,TDRD7,TGFB1,TMEM140,TP63,TRIM14,TUBA1…
miR-24-3p (and other miRNAs w/seed GGCUCAG)		mature microrna		1.961	1.60206	FURIN,IL6,TGFB1,TNF
EGR4		transcription regulator		1.192	1.60206	AR,CREM,EGR2,MYBL1
TPCA-1		chemical - kinase inhibitor		1.131	1.60206	CXCL8,IL6,TNF,TRAF1
CV 3988		chemical reagent		1	1.60206	CCL2,ICAM1,IL6,ITGB3
LRP2		transporter		0.849	1.60206	BMP4,CA3,DAB2,MSX1
Cobra Venom Factor		chemical - endogenous non-mammalian		0.247	1.60206	APCS,CRP,SELP,TGFB2
RNF111		enzyme		0.152	1.60206	FOXA2,PMEPA1,SERPINE1,SKI
CNGB3		ion channel		0	1.60206	CAPN2,DDIT3,EIF2A,HSPA5
3',4',7-trihydroxyisoflavone		chemical - endogenous non-mammalian		0	1.60206	CCND1,CDK2,CDK4,ESR1
GLP-1 (7-36) amide		chemical drug		-0.152	1.60206	ACACA,FASN,ITPR3,SCD
TAS1R3	-0.329	g-protein coupled receptor		-0.254	1.60206	SLC16A1,SLC1A5,SLC5A1,SLC7A11
Ptk		group		-1.067	1.60206	IL6,NR3C1,TGFB1,TNF
taurodeoxycholic acid		chemical - endogenous mammalian		-1.122	1.60206	ABCB11,HSPA5,NOX5,OLR1
Tlr13		other		-1.964	1.60206	CXCL8,IL6,NFKB1,TNF
DAB2IP	-0.598	other		-1.987	1.60206	CD44,CDH1,KIT,VIM
DVL1	0.475	other			1.60206	CTNNB1,LEF1,MYC,PTGS2
PROK1		growth factor			1.60206	CTGF,CXCL8,MCL1,PTGS2
Hmgb2 (includes others)		transcription regulator			1.60206	CASP2,MMP14,NFKB2,TGFB3
phytoestrogen		chemical drug			1.60206	AR,ESR1,LIF,LTF
tyrphostin		chemical drug			1.60206	ARG1,CDH1,CTNNB1,DDIT3
pyrrolidine dithiocarbamate		chemical reagent		0.919	1.59688	BCL2A1,BMF,CCL2,CCR2,CCR5,CTGF,CXCL2,CXCL8,CXCR4,GCLC,HMOX1,ICAM1,IGF1,IL13,IL6,MYC,NFKBIA,NR1I3,PDGFRA,PECAM1,PPARA,PTGS2,SAMSN1,SERPINE1,TNF
RETNLB		other		-1.8	1.59688	BMP1,CCL2,CCR2,CCR5,CTGF,FGFR1,FN1,FZD1,FZD6,IGF1,IL13RA1,JAK1,KLF15,LAMA1,MYC,MYCT1,NDN,SFRP1,SMAD1,STK17B,STOM,TERT,TGFB1,WISP1,WNT5A
SLC13A1		transporter		0.928	1.59688	ANKS4B,APOA4,AQP8,ARRDC2,BYSL,C9,CD163,CHST7,ELOVL6,G0S2,GFM1,GOLGB1,GPAM,HK2,HNMT,HSPA5,HSPA8,IGF1,INSIG1,ITIH3,KHDRBS3,KLF9,MPP6,PCK1,SCD,SDF2L1,SLC16A1,STX6,UPP2
CD44	0.627	other		0.095	1.58838	ADRB2,ARHGEF12,CCND1,CCND2,CCR2,CCR5,CD44,CDH1,CIDEC,CTDSP1,CX3CL1,CX3CR1,DDIT3,ECM1,EPN2,FASN,FKBP4,FKBP5,FN1,GADD45A,IL1R2,IL6,ITGA3,ITGA5,KCTD10,KDM1B,KREMEN1,LIMS2,MCL1,MMP14,MMP8,MOGAT1,MYBBP1A,MYO1B,NFKB2,NPNT,PLAU,PMEPA1,SMAD1,SMARCD1,TNF,VIM,WNT2
uric acid		chemical - endogenous mammalian		-0.959	1.58838	AGT,CCL2,CRP,CXCL2,CXCL8,ICAM1,IL13,IL18,IL6,NOS3,PTGS2,TNF,TREM1
NTRK2		kinase		0.102	1.58503	ANGPT1,CCND1,CCND2,CDH1,DAPK1,DNM2,HGF,MYC,MYCN,PIK3R1,SERPINE1,SERTAD1,TNF,TNFSF10,TP53BP2,TWIST1,VIM
Fcer1		complex		-0.745	1.5817	BCL2A1,CCL2,CD83,CFLAR,IL13,IL6,INHBA,KMO,NFKB1,TNF
NFYB		transcription regulator			1.5817	APOBEC3B,CCNB2,CKS2,COL5A3,FGFR2,HSPA13,NPR1,PDGFRB,SON,THRSP
PP2/AG1879 tyrosine kinase inhibitor		chemical - kinase inhibitor		0.648	1.58004	CD38,CDH1,CTGF,CXCL8,DUSP1,EGFR,HMOX1,ICAM1,IL6,LYN,PER1,PLAU,PTGS2,PTPRJ,SRC
BACH2	1.61	transcription regulator		0.276	1.58004	FOXO1,GATA3,HMOX1,IL12RB2,IL13,IL6,ITGAE,LEF1,MCL1,PDE3B,RARA,RORC,S100A8,S100A9,SATB1
nitrofurantoin		chemical drug	Inhibited	-2.016	1.57187	ABCB11,ACADM,ADAMTS1,ANXA2,BTG2,C3,CAPN2,CASP6,CASP7,CCND1,CPS1,CPT1A,CRP,DDIT3,EIF4E,ERBB2,FETUB,FGB,GADD45A,GJB1,GTPBP4,HMGCR,HMOX1,HNF4A,HSPA5,IER3,IFRD1,IGF1,IGFBP3,IL6,MAP2K1,MAPK3,MMP14,MYC,NFKBIA,NR1H4,ODC1,PCYT1A,RPS6KB1,S100A10,SCP2,SDC1,SELENBP1,SLC27A2,TIMP3,TNFRSF12A,TYMS,YWHAZ
poly rI:rC-RNA		biologic drug	Inhibited	-3.956	1.56225	ABCA1,ABCE1,ADAM10,ATP6V0A2,C3,CCL11,CCL2,CCL22,CCND3,CD200,CD40,CD47,CD83,CDH1,CDH2,CEBPB,CEBPD,CNP,CRP,CSF1,CTNNB1,CX3CL1,CXCL2,CXCL8,CYP27B1,DAXX,DLL1,DUSP1,DUSP5,FN1,ICAM1,IL13,IL15,IL2RG,IL6,INHBA,IRAK2,IRF1,IRF5,ITGA5,KLF6,KMO,LIMK1,LIPG,LYN,M6PR,MSR1,NFKB1,NFKBIA,NLRP3,OLR1,PDCD1LG2,PHLDA1,PIM3,PRKCD,PRKCQ,PSEN2,PTGS2,PTPN23,PTPRJ,RELB,RGS1,RGS2,RNF4,SCARB1,SLC2A2,SLC40A1,STAT2,SYK,TGFA,TG…
17-alpha-ethinylestradiol		chemical drug		0.034	1.54975	ABCB11,ABCG5,ABCG8,ADGRE5,APOA4,AQP3,AQP8,AQP9,BCAT1,BCL3,C3,CD53,CDH1,CKB,CYP7A1,CYP7B1,CYP8B1,EIF2S2,IGF1,INHBB,INPP5A,JAK1,LDLR,LIFR,MANF,NOS3,NR0B2,NR1H4,ODC1,PLK3,PSEN2,SCARB1,SERPINH1,SGK1,SLC10A1,SLC40A1,SOCS1,STAT5A,TNF,TRA2B,VEZF1
cytokine		group		-1.002	1.54975	ADAMTS4,ADORA2A,ALOX5,BCL3,C5AR1,CCL2,CCL22,CD27,CD40,CISH,CRP,CSF1,CX3CL1,CXCL8,CYR61,DDIT3,DICER1,DUSP1,EFNA1,HMOX1,ICAM1,IL6,IRF1,LIF,LIPG,MYC,NOV,PDCD1LG2,PLAU,PLAUR,PRPH,PTGS2,RIPK2,S100A4,SERPINE1,SGK1,SOCS1,STAT5A,TEK,TGFB2,TNFRSF1B
BMI1		transcription regulator		0.875	1.54821	CDH1,MCM3,NFKB1,NID1,SMAD3,TERT,VEGFC,VEZT,VIM
2-mercaptoacetate		chemical - endogenous non-mammalian		0.277	1.54821	ANXA2,CXCL2,ENO1,ICAM1,IGF1,IL6,PLAU,S100A10,TGFB1
NR6A1	-0.961	ligand-dependent nuclear receptor		0.113	1.54821	BMP1,CAMK1,CCND3,FOXA2,GATA3,GDF9,GLS,GPD2,VIM
JAK		group		-0.816	1.54821	CDH2,HES6,IGF1,IL33,PTGER2,PTGER4,SOCS1,STAT5A,VIM
seocalcitol		chemical drug		-0.41	1.54821	ANKRD1,G3BP1,GADD45A,LRP1,MAP3K11,MCL1,NINJ1,PDGFRB,PEX13,PTGS2,RAB1A,SGK1,SKP2,SLC9A3R1,SNU13,STAT6,SYCP1,TFAP4
ANGPT2		growth factor		0.122	1.54516	ACTA1,ADA,AGTR1,ARHGEF2,EGFR,EIF1,ETS1,EXT2,FN1,GATA4,GATA6,GSK3B,HDAC2,HMOX1,HSPD1,ICAM1,IL6,JMJD6,KDM6B,LARP4,LMNB2,LYN,MIF,MYH7,NOS3,NR3C2,OLR1,P4HB,PDGFRB,PHLDA1,PLAU,PROS1,PTGES,PTGS2,SERPINE1,TEK,TGFBR2,TNFRSF12A,TOR1AIP2,TXNIP,VCPIP1,VIM
GNAQ		enzyme		0.728	1.54212	ACTA1,ADAMTS1,ATP2A2,CREM,CXCL8,GNA11,MYH7,NOX5,PRKCD,SERPINE1,SLC8A1,YAP1
miR-182-5p (and other miRNAs w/seed UUGGCAA)		mature microrna		-0.171	1.54212	ADCY6,BCL2L14,CARD11,CASP10,CASP2,CDH1,FOXO1,FOXO3,GADD45G,INHBC,MTSS1,RPS6KB1
FHIT		enzyme		-1.63	1.54212	FBXW7,IPO7,MMP14,RAB1A,RAB31,RAB5A,RABIF,RANBP1,RANBP2,TGFB3,TMEM158,VIM
Y 27632		chemical drug		0.334	1.53462	ACTA1,BMP4,BMPR2,CCL2,CDH1,CTGF,ICAM1,IL18,IL6,MYLPF,PTGS2,SERPINE1,SOX5,SOX6,TGFB1,VIM
Hedgehog		group		-1.035	1.53462	CCND1,CCND2,FOXA2,FOXF1,GAS1,GATA4,GATA6,HES1,HOXA5,KIT,MYC,MYCL,MYCN,PTCH1,SLC2A2,VIL1
miR-146a-5p (and other miRNAs w/seed GAGAACU)		mature microrna		0.607	1.53165	CCR3,CD1D,CD40,CHUK,CRP,CXCL8,IL12RB2,IL1R1,IL1RAP,LTF,MBP,PTAFR,S100A12,TLR1
valproic acid		chemical drug		1.12	1.52871	ACACA,APOA4,ATM,CACYBP,CBFA2T2,CCL2,CCND1,CCND2,CDH1,CDS2,CHKA,CROT,CTNNB1,CXCR4,CYP1B1,CYP2U1,CYR61,DAG1,DAPK3,DDIT3,DICER1,EIF2AK3,ELOVL6,ESR1,ETV6,FGF21,FSCN1,GADD45B,GPAM,HNRNPA1,HOMER1,HOXA2,HSPA5,IL1RL1,IL6,KIT,LBR,LDLR,LRAT,LTB4R2,MSMO1,MTTP,MYCL,NFATC2IP,NOS3,NPC2,NR0B2,NR3C1,NRG4,PAQR7,PNPLA3,PTGS2,RHOBTB3,RNPEP,S100A4,SCD,SERPINE1,SGK1,SLC1A1,SMARCB1,SREBF1,TCF3,TGFB1,THRSP,TNF,TNFSF10,…
CREB1	-0.335	transcription regulator		0.924	1.52433	ADM,AKAP1,ALAS1,ANGPTL2,ARG1,ATF5,CCND1,CD3D,CDH2,CEBPB,CEBPD,CIITA,CPT1A,CREB1,CREM,CXCL2,CXCL8,CYR61,DUSP1,ETV6,EXOSC6,FASN,FOXO3,G6PC,GADD45A,HERPUD1,HMGCR,HMOX1,HPGD,HSPA5,IL6,LDLR,NOX5,PCK1,PDE3A,PDGFRA,PER1,PER2,PIM3,PPARGC1A,PTGS2,SCD,SEC63,SLC18A2,SRPK2,SRSF10,THOP1,TNF,UQCRQ,ZFPM2
Immunoglobulin		complex		-0.616	1.52433	ACSL1,ADM,BCL2A1,BCL3,CCL2,CCND2,CCND3,CCR2,CD40,CDH1,CDK2,CDK4,CISH,CRISPLD2,CSF1,CTH,CXCL2,CXCL8,CYP1B1,DGKA,DYSF,EGR2,GAS7,GATA3,GPSM1,HCK,HMOX1,ICAM1,IL10RA,IL10RB,IL13,IL17RB,IL33,IL6,INHBA,IRF1,IRF5,NFATC1,NFKBIA,NOS3,PDGFA,PTGS2,RAB31,RNF128,S100A12,S100A8,S100A9,TGFB1,TNF,ZBTB16
methotrexate		chemical drug		0.837	1.51999	ABCA1,ABCD3,ACACB,ACADM,ACO1,ACSL4,ACSS2,ADIPOR2,ADORA2A,C3,CCL11,CCL2,CCL3L1,CCND1,CDH1,CLDN2,CPT1A,CRP,CSF1,CXCL8,CYCS,CYP7A1,DGAT2,DLAT,DUSP1,DUSP10,ESRRA,FADS1,FAR1,FASN,GPAM,HMOX1,ICAM1,IGFBP3,IL18,IL6,ITGA1,LRP1,MAP2K6,MYC,NR1H4,NR3C1,NXN,PCK1,PCYT1A,PFN2,PHYH,PPARA,PPARD,PTGS2,RPS6KB1,SCD,SLC10A1,SLC27A2,SLC31A2,TGFB1,TIMP3,TNF,TNFRSF11B
IL15	-0.448	cytokine		-1.458	1.51999	AHR,CCL11,CCL2,CCND2,CCR2,CCR9,CD38,CD40,CD44,CD84,CDH1,CISH,CSF1,CTGF,CX3CR1,CXCL2,CXCL8,CXCR4,DUSP5,ETS1,GATA3,GCNT1,HAVCR2,IL12RB2,IL13,IL1R1,IL21R,IL2RG,IL6,IL7R,IRF1,KIT,KLF2,LEF1,LIF,MAF,MAPK3,MCL1,PIM1,PPARD,PPARGC1A,PPARGC1B,PTPRJ,RGS16,S1PR1,SIRT1,SOCS1,TCF7,TGFBR2,THPO,TJP2,TNF,TNFRSF13C,TNFRSF1A,TNFRSF9,TNFSF10,TYROBP
PRMT5	0.749	enzyme		0.478	1.51999	CUL4A,CYP7A1,CYP8B1,FASN,G6PC,PTPRO,RAF1,SREBF1
NONO		other		0.378	1.51999	NOS3,PDE1B,PDE3A,PDE3B,PDE4A,PDE4B,PDE4D,PDE7A
AGPAT2		enzyme		-0.216	1.51999	ACACA,ACSL1,CEBPB,ELOVL6,FASN,MOGAT1,PLIN1,SCD
GRHL2	0.472	transcription regulator		-0.861	1.51999	CDH1,CLDN4,MMP14,MYC,SEMA3B,SEMA3C,TERT,TP63
lipoarabinomannan		chemical - endogenous non-mammalian		-1.414	1.51999	CCR5,CXCL2,CXCL8,CXCR4,ICAM1,IER3,IRF1,TNF
gemfibrozil		chemical drug		-1.404	1.51713	CCND1,CHEK1,CNP,CPT1A,CPT2,FGB,FURIN,GADD45A,IL6,LDLR,MBP,MYC,NAP1L1,NBN,NR1H3,NR2C1,PCSK5,POR,PPARD,SCD,SERPINE1,TNF
N,N-dimethylsphingosine		chemical reagent	Activated	2.2	1.51428	FN1,IL6,NFATC1,PTGS2,TNF
hexamethoxyflavone		chemical toxicant	Activated	2.197	1.51428	CXCL8,ICAM1,IL6,PTGS2,TNF
edaravone		chemical drug		1.387	1.51428	CCL2,DDIT3,HSPA5,IL6,TNF
CPEB1		translation regulator		1.117	1.51428	CDH1,CDH2,IL6,MYC,TWIST1
pterostilbene		chemical drug		1	1.51428	CCND1,CDH1,CTNNB1,HES1,PLAU
gamma-tocotrienol		chemical drug		0.924	1.51428	IL18,IL6,NFKBIA,NLRP3,TNF
linalool		chemical - endogenous non-mammalian		0.511	1.51428	ACSL1,HMGCR,PPARA,SLC27A4,UCP2
SDCBP		enzyme		0.327	1.51428	CDH1,CLDN1,CTNNB1,EGFR,SRC
11-dehydrocorticosterone		chemical - endogenous mammalian		0.277	1.51428	ACACA,FASN,GPAM,PDK4,PPARGC1A
sucrose		chemical - endogenous mammalian		0.271	1.51428	FASN,IL6,NOS3,NPR1,SLC5A1
DBI		other		-0.277	1.51428	ACSS2,ELOVL6,FASN,HMGCR,TNF
MSGN1		transcription regulator		-0.447	1.51428	CLOCK,DLL1,HES1,MESP2,NOTCH2
CHGA		other		-0.468	1.51428	G6PC,HSPA5,IL6,PCK1,SERPINE2
5,8,11,14-eicosatetraynoic acid		chemical reagent		-0.555	1.51428	CFD,CKM,DUSP1,EGFR,PCK1
ATP-gamma-S		chemical reagent		-0.571	1.51428	CD83,CREM,CXCL2,IL6,TNF
Bcl9-Cbp/p300-Ctnnb1-Lef/Tcf		complex		-0.776	1.51428	CCND1,CD44,MYC,PPARD,TCF4
tomatidine		chemical - endogenous non-mammalian		-1.387	1.51428	EIF2S2,EIF4EBP1,LARS,NARS,SLC6A9
poloxamer		chemical reagent		-1.46	1.51428	ABCD3,ACADM,CPT1A,DMD,PPARA
U46619		chemical reagent	Inhibited	-2.219	1.51428	CCL2,CXCL8,MMP14,NOX5,SELP
phosphatidylcholine		chemical - endogenous mammalian			1.51428	ABCA1,CAV1,DDIT3,MAT1A,SCD
CHD7	0.355	enzyme			1.51428	GLI2,GLI3,MYCN,NDN,TULP3
losartan potassium		chemical drug		0.729	1.51286	AGT,AGTR1,ANGPT1,ARAP1,ATP2A2,CAV1,CREM,CTGF,CXCL8,EDNRA,FN1,GRK5,HSPA5,IL18,IL6,MYH7,NOS3,NPR1,NR3C2,OLR1,PDE3A,PDGFA,PTGS2,PTH1R,SERPINE1,TEK,TGFB1,TGFB2,TGFB3,TNF,UCP2
mir-214		microrna		0.128	1.49894	ATM,FGFR1,G6PC,LDLR,LTF,PCK1,PTGS2
Stat5 dimer		complex		0.114	1.49894	BCL6,CCND1,IGF1,IGFBP3,MCL1,MYC,SOCS1
48s		complex		-0.956	1.49894	ATF5,CCND1,DDIT3,HSPA5,MYC,MYCN,SREBF1
peroxynitrite		chemical toxicant		-1.219	1.49894	CXCL8,DDIT3,ICAM1,LYN,NOS3,PTGS2,RGS2
Ikb		group	Inhibited	-2	1.49894	CCL2,CCND1,ICAM1,IL6,MAT2A,PTGS2,TNF
fluvastatin		chemical drug		1.187	1.49757	CD40,CXCL8,GCH1,HMOX1,IL6,LRP1,NOS3,SERPINE1,THBD,TNF,TNFSF10
U73122		chemical reagent		1.12	1.49757	AGT,AGTR1,ATP2A2,CCND2,FN1,HSPA5,ICAM1,IL13,NFATC1,PTGS2,TNF
ATF6	0.229	transcription regulator		0.19	1.49757	ATP2A2,CPT1A,CPT2,DDIT3,G6PC,HSPA5,IL6,MANF,MCL1,PLIN2,PPARA
S-nitroso-N-acetylpenicillamine		chemical reagent		-0.284	1.49757	ADM,CXCL8,DDIT3,MSH6,MST1R,NOS3,PTGS2,S100A10,TGFB1,TGFB3,TNF
dichlorovinylcysteine		chemical toxicant		-1.662	1.49757	CCND1,CDK4,EGFR,ENO1,HSPA9,IL6,PKM,SLC27A2,SORD,STIP1,TGFA
Ap2		group			1.49757	ADM,C3,ERBB2,FOXA1,KIT,MT2A,PCK1,TERT,TGFB1,TGFB3,UFD1
kainic acid		chemical toxicant		-1.364	1.49757	ARNT,CCND1,CD200,CDK4,CEBPB,GFRA1,NGFR,NR3C1,NR3C2,NTF4,ODC1,PER1,PTGER3,PTGES,PTGS2,RET,TNF
PAX7		transcription regulator		-0.775	1.49757	ABCA1,AHR,CAMK1D,CDH11,CDH2,CNTFR,CXCR4,GCH1,IL13RA1,LMBRD1,MDFIC,MEST,MYO1D,NFIX,NPNT,PARM1,PDLIM4,RASA3,RNF128,SLC44A1,SUPT5H,SYNE2,TOB1
FN1	-0.349	enzyme		-1.258	1.49757	CCL2,CCND1,CDH1,CDH2,CEBPB,CXCL8,EGFR,FN1,IL1R1,IL6,ITGA1,ITGA5,MMP14,MYC,NFKBIA,PDGFRA,SDC1,SKP2,SMAD2,TGFB1,TGFBR2,TNF,VIM
progestin		chemical drug		1.342	1.49214	CCND1,FOXO1,NFKBIA,PDK4,STAT5A,VEGFD
MST1R	-0.449	kinase		0.816	1.49214	ARG1,CCND1,CTNNB1,MST1R,MYC,TNF
ginsenoside Rb1		chemical - endogenous non-mammalian		0.742	1.49214	CXCL8,FASN,PPARA,PPARGC1A,SCD,SREBF1
TBX3	0.684	transcription regulator		0.277	1.49214	CDH1,GATA6,GJA5,JDP2,LBH,TBX2
p85 (pik3r)		group		0	1.49214	FASN,IL6,MCL1,NOS3,PIK3CB,PIK3CD
CYP27A1		enzyme		0	1.49214	ACACA,CYP7A1,CYP7B1,CYP8B1,NR1I3,SREBF1
RGCC	1.838	other		-0.155	1.49214	CDH1,CDH2,FASN,FN1,SCD,SREBF1
FOXF1	-0.438	transcription regulator		-1.362	1.49214	HGF,ITGA5,ITGB3,MYLK,PDGFRA,WNT5A
PER1	1.64	transcription regulator		-1.964	1.49214	ALAS1,DBP,PER1,PER2,PER3,WNK4
P2RX7	-0.263	ion channel	Inhibited	-2	1.49214	CAPN1,CAPN2,CCL2,IL6,NLRP3,TGFB1
PDE3B	0.419	enzyme			1.49214	FASN,G6PC,IL6,PPARGC1A,SERPINE1,TNF
GNA12		enzyme		-1.412	1.4908	ARHGEF12,ARPC5,CXCL8,DDR2,EGFR,GNA13,ITGAE,JAK1,MYC,NOS3,PDGFRA,PIK3CB,PIK3CD,PIK3R1,PTGS2,PXN,SOS2,TRPC6,VIM,WASL
tempol		chemical drug	Activated	2.201	1.4828	BMP4,CXCL2,CXCL8,CYCS,GCH1,ICAM1,NOS3,NR3C2,PTGS2,RRAD,SERPINE1,SGK1,TGFB1
DKK1	-1.795	growth factor		1.345	1.4828	CCND1,CD44,CTNNB1,EPHB2,GATA3,HNF4A,IL13,LEF1,MYC,NUMB,TBX3,TCF4,WNT5A
glutamine		chemical - endogenous mammalian		1.123	1.4828	ADSS,ATF6,DDIT3,DUSP1,FGF21,GADD45A,HSF1,HSPA5,IL6,PPARGC1A,PPP2R2A,PTGS2,TNF
asoprisnil		chemical drug		0.786	1.4828	AQP3,CTSW,DKK1,EGFR,G0S2,IGF1,IL15,PARP1,SGK1,TGFB3,TGFBR2,VNN1,XDH
LGR4	-0.765	transmembrane receptor		0.497	1.4828	AHR,AQP9,BLVRB,ESR1,IL6,KDM2B,LEF1,NR3C2,PLBD1,SLC13A3,SLC1A2,TNF,WNT5A
MTORC1		complex		-0.961	1.4828	AHR,FASN,FGF21,HK2,LDHA,MYC,NFIL3,PKM,PPARGC1A,PTGS2,RORC,SREBF1,TNF
bezafibrate		chemical drug	Activated	2.121	1.47496	ABCB11,ABCD3,ACACB,ACADM,ACSL1,ACSL4,ANGPTL4,CDK4,CREB3L3,CROT,CYB5A,CYP7A1,FASN,FGF21,HSPA5,INSIG1,MPG,NPC2,NR1H3,PDK4,PPARA,PPARGC1A,PTGS2,SCD,SERPINE1,SLC27A2,TDG,TNF,UCP2
aldosterone		chemical - endogenous mammalian		0.196	1.47496	ACTA1,ADAMTS1,ADM,AGT,CCL2,CTGF,EGFR,ELL,FKBP5,FN1,ICAM1,IL6,KDR,NFATC2,NFKBIA,NR3C1,NR3C2,OLR1,PDGFA,PER1,PIK3CD,PLAUR,PTGS1,PTGS2,PTPN1,RGS2,RIPOR2,SCNN1A,SERPINE1,SGK1,TAT,TGFB1,TNF,TSC22D3,WNK4,ZBTB16
CAV1	0.513	transmembrane receptor		-0.16	1.4698	ADAM17,ADAMTS4,ARG1,ATM,CAV1,CCND1,CTNNB1,ESR1,FGB,FOXA1,HGF,HMOX1,HSPA8,ICAM1,IL6,INHBA,INHBB,KDR,KRT18,NEDD4L,NFATC1,NOS3,NPM1,NR3C2,OSBPL7,PDK2,PLA2G4A,PRLR,RBM39,SERPINE1,SLC7A2,SPAG9,SRP54,TJP2,TNF,TNFRSF1A,TRAF2
napabucasin		chemical drug		1.429	1.46725	ATM,ATXN1,CD34,CD44,CHEK1,CTNNB1,CXCL8,ENG,ERBB2,FGFR2,FLOT2,GSK3B,IKBKB,ITGA2,MYC,NFKB1,NOTCH2,PECAM1,PLAUR,SIRT1,YAP1
methylmercury		chemical toxicant		0	1.46725	ANPEP,ARHGAP18,ATF5,CD47,DHCR24,HMOX1,IGFBP3,IL13RA1,IL6,NDUFS1,NFKB1,PRLR,PTH1R,SLC16A1,SLC1A1,SLC9A3R1,SOS2,STOM,TNFRSF1A,TXNIP,YWHAQ
mir-29		microrna		0.645	1.46597	AR,BACE1,CDH1,CLDN1,CTNND1,DKK1,FKBP5,FN1,GLDC,IGF1,MCL1,OLR1,PDGFRB,PIK3R1,PMP22,SCARB1,TIMP3,TRAF4
lipoteichoic acid		chemical - endogenous non-mammalian		-1.33	1.46597	CAST,CCL2,CCR5,CXCL8,CXCR4,HMOX1,ICAM1,IL6,NLRP3,NOD2,PTAFR,PTGS2,SELP,TIRAP,TLR6,TNF,TNFRSF11B,TREM1
H89		chemical - kinase inhibitor		0.593	1.46471	ABCA1,ADSS,CCND1,CD83,CEBPB,CLCF1,CREM,CXCL8,CYP27B1,DUSP1,EGFR,EREG,HAPLN1,HMOX1,IL6,ITPR3,PLAU,PPARGC1A,PPP1R16B,PTGS2,S100A8,SDC1,SERPINE1,SHC1,SMAD3,TERT,TGFA,TNF,TREM1,UCP2
wortmannin		chemical - kinase inhibitor		0.686	1.46471	ACACA,AGT,AGTR1,ANPEP,ARRB1,CCL2,CCND2,CCND3,CEBPD,CIDEC,CKB,CTGF,CTNNB1,CXCL8,FASN,FN1,G6PC,GCLC,HAPLN1,HMOX1,ICAM1,IGF1,IL6,IRF1,M6PR,MCL1,MMP14,MSR1,MYC,NFE2L2,NOS3,PLAU,PTGS2,PXN,SAMSN1,SERPINE1,TNF,TNFSF10
SLPI	-0.811	other		1.738	1.45469	CCND1,CD40,ICAM1,IGFBP3,IL6,MCL1,NFKBIA,SMAD2,TGFB1,TNF
mir-142		microrna		1.342	1.45469	AFAP1,CD93,IL6ST,LRRC32,NFKB2,RHOQ,TNF,TNFRSF13C,TRAF3,VPREB1
xanthohumol		chemical - endogenous non-mammalian		0.707	1.45469	ACACA,CKMT2,DGAT2,FASN,HMOX1,ICAM1,NFATC1,SCD,SRC,SREBF1
RXRB		ligand-dependent nuclear receptor			1.45469	ABCA1,ACADM,ACSL1,FASN,FGFR1,MBP,NR2C1,SREBF1,TERT,THRSP
CD40LG		cytokine		-0.905	1.45346	ADAM17,AHR,ALG3,ARSB,BATF,BCAT2,BCL2A1,CA2,CCL2,CCL22,CCND3,CCR2,CCR5,CD1D,CD27,CD38,CD40,CD44,CD83,CSTF2,CXCL8,DCTN1,DDX42,EIF2A,EIF2S1,FBL,FURIN,HK2,ICAM1,IL13RA1,IL15,IL21R,IL6,LAS1L,LIG4,MCL1,MED1,METAP1,MMP11,MYC,NAP1L1,NFKB1,NFKBIA,NFKBIE,NOC2L,PLAU,PRKDC,PRR3,PTGS2,RELB,SAMSN1,SEMA4D,SOCS1,SSSCA1,STK4,SWAP70,TFAP4,TNF,TNFRSF11B,TNFRSF13C,TPD52L2,TRAF1,TRAF2,XPO7,ZZZ3
hydrogen peroxide		chemical - endogenous mammalian		-0.686	1.451	ADAM17,AEN,AGT,ALOX5,ANXA2,ATF3,ATF6,ATG7,AVPR1A,BCL2A1,BOD1L1,BTG2,CAV1,CCL2,CCND1,CCR2,CCR5,CD247,CDH1,CDK2,CSF1,CSF3R,CTGF,CXCL8,CXCR4,DDIT3,DDIT4,DKK1,DUSP1,E2F4,EGFR,EHMT1,EPHA2,ETS1,EXOSC9,FN1,FZD2,GADD45A,GADD45B,GLI1,HDAC2,HDC,HMGCR,HMOX1,HSPA5,ICAM1,IER5,IL13,IL6,ITGA2,ITGB3,KDR,KIT,MFN2,MIF,MMP8,MSR1,MYC,NAT10,NFE2L2,NOS3,NOX5,ODC1,OSGIN1,PAH,PDGFRA,PIM1,PLAUR,PLPP1,PPARGC1A,PPM1D,PRKAB…
cigarette smoke		chemical toxicant		-1.808	1.44733	ADM,AHR,ATF6,C3,CASP2,CCL11,CCL2,CCND1,CCT5,CDC25B,CKB,CXCL2,CXCL8,CYP1B1,CYR61,DDIT3,DDIT4,DFFB,DICER1,DNAJB5,FOXO3,GADD45G,GATA3,GCLC,HDAC2,HMOX1,HSP90AA1,HSPA5,HSPA9,ICAM1,IL13,IL6,JAK1,KDR,LTB4R2,MAP1LC3B,MAP2K6,NFE2L2,NFKB1,P2RX7,P2RY13,P2RY2,PDK2,PSMD1,PTGES,PTGS2,PTP4A1,PTPN1,PTPRB,RAPGEF3,SERPINE1,SIRT1,SIRT6,SLC1A4,SLC6A9,SREBF1,TCP1,TGFB1,TNF,VEGFB,XDH
niacinamide		chemical - endogenous mammalian		0.877	1.44612	BCL2A1,CCL2,CD40,CXCL8,FASN,IL15,IL6,IRF1,MCL1,MYC,NNMT,PARP1,PDK4,PTGS2,SIRT1,TNF
CAT		enzyme		-0.477	1.44612	ADM,AGT,ATG7,BCL2A1,CAV1,CCL2,CXCL8,CYP1B1,FN1,GCLC,HMOX1,HSPA4,IL6,PTGS2,SERPINE1,VIM
HOXA10		transcription regulator		-0.581	1.44129	ACTA1,ADM,AIMP2,ALPL,ARL4A,ATP1A2,CA3,CFD,CHERP,COL15A1,CSF3R,DBP,DDX19B,DHRS9,EGFR,EGR2,EIF3A,FN1,FZD1,FZD5,HMGCR,HSP90AA1,IGFBP3,IL1R1,ITGB3,KLF10,KLF9,KRT18,LTF,MAX,MYCN,MYLK,NUDT3,P4HB,PBX3,PIK3R1,PRKCD,PROS1,PTGER3,PTGER4,S100A12,SAT1,SCD,STK17B,TDO2,THBD,THRSP,XDH
tacrolimus		chemical drug		0.205	1.44009	ABCD3,ABLIM1,ACTA1,ANGPT1,BATF,CAMKK2,CASP7,CCL2,CCND1,CD200,CDK4,CHN2,CXCL2,CXCL8,DAB2IP,DAPK1,DPYSL5,ELL2,ENC1,ETV1,FN1,GNPDA1,HSPD1,IL1RL1,IL33,LBR,MAF,MYC,MYH7,NFATC1,NFATC4,NFKBIA,NOS3,NR3C1,ODC1,PDE3B,PLIN2,PRICKLE1,PRNP,PTGS2,PTPRJ,SDC3,SLIT2,STAT5A,TLE1,TNF,TNFRSF12A,TNFSF10,VEGFC
Ca2+		chemical - endogenous mammalian	Inhibited	-2.488	1.44009	ABCG5,ADCYAP1,AHR,ATF3,ATP2A2,CCND1,CCND2,CCR2,CD83,CDH1,CDK4,COMMD5,CREM,CSTF2,CXCL8,CXCR4,CYP1B1,CYR61,DDIT3,DES,DUOX1,DUSP1,EGFR,ELK1,FN1,GLS,GRK5,HSPA5,IL33,IL6,IRF1,ITPR3,MCAM,MEF2A,MMP19,MSR1,MYH7,NFATC2,NOX5,ODC1,PPARGC1A,PTGS2,PYY,S100A8,S100A9,SGK1,STC1,TNF,TRPC6,VEGFD
Wnt		group		-1.216	1.43415	CD34,CD44,CDH2,CDX2,CTNNB1,EGFR,GATA3,GATA4,GLI1,KDR,LEF1,MSX1,MYC,PPARGC1A
choline plasmalogens		chemical - endogenous mammalian			1.43415	CAV1,CDK2,CDK4
PD 180970		chemical - kinase inhibitor			1.43415	CCND2,MCL1,MYC
Rsk		group			1.43415	CEBPB,CXCL2,CXCL8
TR-RXR		complex			1.43415	BCL3,G6PC,THRSP
nebivolol		chemical drug			1.43415	NOS3,PTGS1,PTGS2
SGPP1	0.313	phosphatase			1.43415	IL6,PTGS2,TNF
CCDC3		other			1.43415	ACACA,DGAT2,FASN
SGMS1	1.988	enzyme			1.43415	IL6,SCARB1,TNF
SELENOS	0.876	other			1.43415	CAV1,IL6,TNF
LTB4R2	0.604	g-protein coupled receptor			1.43415	AR,CXCL8,EIF2AK3
PARG	0.254	enzyme			1.43415	PARP1,PTGS2,TNF
PDGFD	-0.538	growth factor			1.43415	CXCR4,NFATC1,PTGS2
PSME3	0.362	peptidase			1.43415	ACACA,FASN,SREBF1
ERN2		kinase			1.43415	DDIT3,HSPA5,ICAM1
PKIA		other			1.43415	FN1,IGF1,PCK1
HAMP		other			1.43415	IL6,SLC40A1,TNF
MUC2		other			1.43415	IL6,PTGS2,TNF
RAPGEF1		other			1.43415	IL6,PTGS2,PXN
RPSA		translation regulator			1.43415	IL6,TNF,TOLLIP
TBX20		transcription regulator			1.43415	BMP10,MYCN,TBX2
SUMO2		enzyme			1.43415	ABCB11,NR0B2,SLC51A
miR-219a-5p (and other miRNAs w/seed GAUUGUC)		mature microrna			1.43415	ALOX5,PLCG2,TNFRSF1B
RGS19		other			1.43415	BMP4,MEF2C,MYH7
MRAS		enzyme			1.43415	CDH1,CTNNB1,VIM
salinomycin		chemical - endogenous non-mammalian			1.43415	CCND1,FN1,LEF1
ACSL3	1.048	enzyme			1.43415	ACACB,PKLR,SCD
HSPB6	-0.231	other			1.43415	CCL2,CXCL8,ICAM1
RBP4		other			1.43415	PCK1,RARB,TGFB1
GHSR		g-protein coupled receptor			1.43415	IGF1,IL6,TNF
CD163	0.652	transmembrane receptor			1.43415	HMOX1,IL6,TNF
CTNNAL1		other			1.43415	CCND1,FN1,ITGB3
CFH		other			1.43415	CRP,CXCL2,TNF
KRIT1		other			1.43415	DLL4,EFNB2,NOTCH4
SERPINB7		other			1.43415	CCL2,ICAM1,TGFB1
PCYT1A	0.208	enzyme			1.43415	ABCA1,MAT1A,SCD
NET1	-0.317	other			1.43415	CDH2,FN1,SERPINE1
CYBA		enzyme			1.43415	IL6,SERPINE1,TNF
1-(2-hydroxy-5-methylphenyl)-3-phenyl-1,3-propanedione		chemical reagent			1.43415	CEBPD,CREB1,DDIT3
niflumic acid		chemical drug			1.43415	CFLAR,CXCL8,IL6
U 50488H		chemical reagent			1.43415	CCR2,CCR5,IL7R
thenoyltrifluoroacetone		chemical reagent			1.43415	CXCL8,SERPINE1,TGFB1
sertraline		chemical drug			1.43415	IL6,NR3C1,TNF
dimaprit		chemical drug			1.43415	ICAM1,LDLR,TNF
(-)-isoproterenol		chemical drug			1.43415	CD44,NES,PDE4D
roflumilast		chemical drug			1.43415	CXCL2,PDE4B,TNF
chlorophyllin		chemical toxicant			1.43415	CCL2,CXCL8,HMOX1
microcystin-LR		chemical toxicant			1.43415	IL6,MYC,TNF
GNRH		group		0.443	1.43415	ADCYAP1,ATF3,DUSP1,GDF9,IGFBP3,MAPK3,PHB,PTGS2,SEMA3A,SEMA6B,SGK1,STC1
F7		peptidase		-0.573	1.43415	AR,CASP7,CTGF,CXCL2,CXCL8,CYR61,GADD45A,IL6,LIF,MYC,PLAUR,PTGER2
NPC1		transporter		-1.089	1.43415	ABCA1,ABCG8,CYP7A1,DDIT3,GUSB,HMGCR,LDLR,MMP14,MMP8,NPC2,S100A8,SCD
LG100268		chemical reagent		-1.115	1.43415	ABCA1,ABCG5,ABCG8,ARG2,CYP7A1,CYP7B1,HMGCR,LDLR,PLIN2,SCD,SREBF1,TNF
clofibrate		chemical drug		0.921	1.42713	ABCD3,CASP2,CCND1,CDS2,CHEK1,CPT1A,CPT2,CROT,CXCL8,EGFR,GADD45A,HMGCR,HMOX1,IL6,LDLR,MYC,NAP1L1,NBN,NR1H3,NR2C1,PPARA,PTGS2,RORA,SCD,SLC2A2,SLCO2A1,SLCO2B1,TNF
PML	0.298	transcription regulator		-1.483	1.4168	ACACA,ACACB,ACADM,ACSL4,CCND1,CIITA,CPT1A,EGFR,FASN,GADD45A,GPAM,HMGCR,LDLR,NFE2L2,NR3C1,PDK4,PPARGC1A,SCD,SREBF1,UCP2
SOD2		enzyme		0.513	1.41341	HMOX1,IL6,MMP8,NOS3,ODC1,PTGS2,SERPINE1,TGFB1,TNF
indican		chemical - endogenous mammalian		-0.841	1.41341	AGT,CCL2,CDH1,GATA3,HMOX1,ICAM1,NFE2L2,PTGS2,SMAD3
choline fenofibrate		chemical drug	Inhibited	-2.228	1.41341	ACSL1,CAV1,CPT1A,FURIN,NFKBIA,NPC2,PCSK5,PPARA,SERPINE1
L-triiodothyronine		chemical - endogenous mammalian		-1.121	1.40561	ABCA1,ABCD3,ABCG5,ACSL1,ACTA1,ADM,ADRB2,APOA5,ATP1B1,ATP2A2,BCL3,BMP4,CAD,CAPZA1,CCND1,CCT4,CD44,CDK2,CPT1A,CTH,CTNNB1,CYP27B1,CYP7A1,DBT,DIO3,DUSP1,DVL1,EFNA1,EIF4EBP2,ENG,ESR1,ETF1,FASN,FGF21,FH,G6PC,GPD2,IGF1,IGFBP3,KIF1B,LDLR,LRP1,MBP,MLXIPL,MMP14,MYC,MYH7,NID1,NR1H3,ODC1,PCK1,PDK2,PDK4,POR,PPARGC1A,PRKCQ,PTAFR,PTGS2,SCD,SERPINE1,SLC2A2,SORBS1,SREBF1,SSB,ST3GAL4,TCF3,THRA,THRB,THRSP,TMF1,TNF,…
TCF4	-0.545	transcription regulator			1.4034	ADA,ASF1B,BACH2,BCL6,CCDC117,CCNB2,CCND1,CDC20,CDC25B,CDKN3,CKAP4,CKS2,CREB3L2,CRELD2,FAM129C,FAM46C,FN1,GLI1,H1F0,HSPA13,HYOU1,LEPROTL1,MANF,MEF2B,MORF4L2,MYC,NEIL1,NEK2,OPTN,PARP8,PML,RASGRP2,RCBTB2,RIPOR2,SDF2L1,SLC35B1,SMAGP,SPC25,TAPBPL,TMEM184B,TRAF5,TXNDC11,VSIR
ADIPOQ		other		1.12	1.4023	ACACA,ACACB,ACSL1,ACTA1,ADIPOR2,ARG1,BCL3,CASP6,CCL2,CCND1,CD163,CTGF,CXCL8,CYP7A1,DUSP1,FASN,FN1,G6PC,GSK3B,HMOX1,ICAM1,IL6,LDLR,MSR1,NCF4,NFKBIA,NR1H3,PCK1,PPARA,PPARGC1A,PTGS2,PTK2B,SCD,SHC1,SLC27A2,SLC27A5,SOAT1,SREBF1,TGFB1,TNF,TNIP3,TRAF1,UCP2,VEGFC
SMARCA4	0.237	transcription regulator		-0.174	1.39903	ABCA1,ACTA1,AGT,BCL2A1,C19orf12,CCND1,CCR2,CD44,CDH1,CDH11,CDK2,CEBPB,CIITA,CNP,CSF1,CTGF,CUL4A,CXCR4,DDX18,DES,FOXA2,GADD45B,GADD45G,HNF4A,IRF1,KDM6B,KIF1BP,KIT,MEF2C,MXD1,MYC,MYLK,MYRF,NFKB2,NR2F2,PGM2L1,PIDD1,RALBP1,RBM4B,RIC8B,SKAP2,SMARCA2,SMARCA4,TBX2,TNFSF10,TYMS,WNT9A,ZNF24
SB203580		chemical - kinase inhibitor		1.648	1.39686	ADAMTS4,AGT,ALPL,APOBEC3B,ARG1,BMP4,C3,CCL11,CCL2,CCND1,CCRL2,CD2AP,CD40,CD83,CDH2,CEBPD,CIITA,CRP,CTGF,CX3CL1,CX3CR1,CXCL8,DUSP1,ENO1,FCER2,FN1,G6PC,HAPLN1,HMOX1,ICAM1,IER3,IGFBP3,IL13,IL18,IL6,KDR,MMP8,MXD1,MYC,MYLPF,NAMPT,NFKB2,NOS3,NPR1,P4HA1,PCK1,PDE4B,PDGFA,PDGFRA,PLAU,PLAUR,PPARA,PPARD,PPARGC1A,PPARGC1B,PTGES,PTGS2,S100A10,SGK1,SLPI,SMAD3,TGFB1,TGFB2,TGFB3,TNF,TNFRSF11B,TNFSF10,TREM1,TRPC6…
MMP9		peptidase		1.552	1.39686	CCL11,CCL22,CDH1,CTNNB1,CXCL2,CXCR4,DDIT3,EGFR,GADD45A,HPGD,IL13,IL6,MMP14,MYC,NFATC1,SERPINE2,TGFB1,TNF,TRAF5,TYROBP,VIM
glutathione		chemical - endogenous mammalian		0.58	1.39577	ATF3,CCND1,DDIT3,DFFB,DLAT,EGFR,GCLC,GNL3,HMOX1,IL6,PDGFRB,PTGS2,SERPINE1,SLC7A11,TNF
N-acetylmuramyl-L-alanyl-D-isoglutamine		chemical - endogenous non-mammalian	Inhibited	-2.614	1.39577	CCL2,CD200,CD40,CLDN1,CXCL2,CXCL8,ETS1,ICAM1,IL13,IL6,MSR1,NFKBIA,NOD2,PTGS2,TNF
plicamycin		chemical drug		1.996	1.38828	ADAMTS4,AHR,CCL2,CTGF,CX3CL1,EPS8,FASN,FOXO3,HMGCR,MIF,NFE2L2,PLAUR,PRKDC,SERPINE1,SERPINE2,SIRT1,SLC40A1,WNT9A
emodin		chemical drug		0.698	1.38828	AR,ARG1,CDH1,CLDN4,CXCL8,CXCR4,CYP1B1,ERBB2,FN1,HLA-DOB,HSPA5,IL6,IRF5,SOCS1,TNF,TRAF2,TWIST1,VIM
NFkB (complex)		complex	Inhibited	-3.13	1.38616	ABCD3,ADM,AGT,ALDH1A3,ANKRD1,ATF3,ATP2A2,BATF,BCL2A1,BCL3,C3,CASP7,CCL11,CCL2,CCND1,CCND2,CCR2,CD40,CD83,CDH1,CDX2,CEBPB,CEBPD,CFLAR,CIITA,CLCF1,CREM,CRP,CSF1,CTGF,CTNNB1,CXCL2,CXCL8,CYLD,CYR61,DBP,DDIT3,DUSP5,ELF3,ELK1,FN1,FOXF1,GADD45A,GADD45B,GATA3,GCH1,GCLC,GFPT2,GLI2,GNAS,GRK5,HMOX1,HSPA9,ICAM1,IER3,IL13,IL15,IL18,IL6,IL7R,IRF1,ITGAL,KDM6B,KIT,KLF3,MAP3K8,MYC,MYLK,NFKB1,NFKB2,NFKBIA,NFKBIE,N…
HBEGF		growth factor		-0.304	1.3851	ANGPTL4,CCND1,CCND2,CXCR4,EGFR,EREG,HK2,NES,PDK4,PTGS2,TGFA
herbimycin		chemical - kinase inhibitor		1.041	1.38405	ARG1,CCND1,CCND3,CDH1,CDK4,CXCL8,DUSP1,ICAM1,IL6,PLAU,PTGS2,TNF,TNFRSF1A
ITGA5	-0.443	transmembrane receptor		-1.892	1.38405	CCND1,CD44,CDH2,CDK2,CDK4,CEBPB,ERBB2,IHH,IL6,PXN,TGFBR2,TNF,WNT9A
doxorubicin		chemical drug		-1.289	1.383	ADAMTS1,ADM,ANXA2,AR,ATG12,ATG7,ATM,ATP2A2,BARD1,BCL2A1,BTG1,BTG2,CAMK2D,CCND1,CD44,CDC25B,CDCP1,CDKN3,CFLAR,CKAP4,CKM,CLDN4,CREM,CTGF,CYR61,DDIT3,DDX1,DES,DNMT3A,DUSP1,EGFR,ELF3,EMP3,EPOR,ERBB2,FGB,GADD45A,GATA4,GCLC,GTPBP4,HMOX1,HSPB6,IER3,KIF20A,LIMA1,LXN,MCM3,MEF2C,MYC,MYH7,MYLPF,NFE2L2,NFKB1,P4HB,PDE3A,PPM1D,PRODH2,PSRC1,PTGS2,RAD51,RGS16,RRM2B,S100A10,SLC25A4,SMAD2,TERF2,TERT,TGFA,TGFB1,TGF…
STAT6	-0.165	transcription regulator		-0.352	1.37779	ACSL1,ARG1,BCL3,BCL6,CASP6,CCL11,CCL22,CCND2,CCR5,CD38,CD40,CIDEB,CIDEC,CISH,CLDN2,CPT1A,CTSW,CXCL2,DGKA,EGR2,FASN,FCER2,FGF21,GADD45B,GADD45G,GATA3,HCK,HMGCR,IGF1,IL10RA,IL13,IL31RA,IL33,IL6,IRF1,LIF,LIFR,LTB,MAF,MMP14,NFATC1,NFATC2,NFIL3,NFKBIA,PDGFA,PDGFC,PDK4,POLE2,PPARA,PPARGC1A,PRNP,PROS1,PTGS2,S100A10,SAMSN1,SELENBP1,SELP,STAT6,SYK,TMEM131,TNF,USP2
GW7647		chemical drug		0.707	1.37366	ABCD3,CPT1A,NPC2,PDK4,PLIN2,PPARGC1A,SLC27A2,SREBF1
PEBP1		other		0	1.37366	ACACA,CFD,ELOVL6,FASN,NEK6,PCK1,PRKAR2B,SCD
mevalonic acid		chemical - endogenous mammalian		-0.017	1.37366	CCL2,HMGCR,LDLR,PPARA,RORC,SERPINE1,SMAD3,TGFB1
MTM1		phosphatase		-1.616	1.37366	ATG4B,EIF4EBP1,FOXO3,GABARAPL1,GTF2H1,MAP1LC3B,NEDD4L,ZFAND5
PIK3CA		kinase		1.29	1.36552	CA9,CALD1,CCND1,CD44,CDH1,CDH2,CEBPB,CEBPD,EZH2,FASN,PIK3CB,PIK3CD,PIK3CG,SERPINE1,SREBF1,TGFB1,TP63,TWIST1,VIM
trichloroethylene		chemical toxicant		0.229	1.36552	ANPEP,ARHGAP18,ATF5,CD47,DHCR24,GSTO1,IGFBP3,IL13RA1,NDUFS1,NFKB1,PRLR,PTH1R,SLC16A1,SLC9A3R1,SOS2,STOM,TNFRSF1A,TXNIP,YWHAQ
methapyrilene		chemical drug		-1.732	1.36452	ACADM,ANXA2,ATF3,BTG2,CCND1,CPS1,CPT1A,CRP,CYP7A1,DAO,DDIT3,EIF2S1,FETUB,GADD45A,GCLC,GFRA1,GJB1,GRB14,GSK3B,GYS2,HMGCR,HMOX1,HSPA5,IFRD1,IGF1,MAP2K1,MYC,NR1H4,ODC1,OPLAH,PC,PDP1,PPP2R2A,PPP3CA,SCD,SCP2,SERP1,SLC10A1,SLC27A2,YWHAZ
HDAC4		transcription regulator		0.176	1.36351	ACTA1,ANGPTL4,CKM,DMD,ETNPPL,G6PC,GADD45A,HDAC2,MEF2C,MYOZ1,PTGS2,SLC8A1,TERT,TNF,TNFRSF12A,TP53BP1
INHBA	-0.819	growth factor		-0.561	1.35853	ACVR1,ADRB2,AMMECR1,ANKRD1,ATXN7L1,CCL2,CCND2,CCR2,CDH1,CHD7,CPNE8,CTGF,CXCL8,CXCR4,EDAR,EFNB2,EREG,FAM46B,FIGN,FN1,FOXA2,FURIN,GRSF1,IGF1,IL6,ILF3,INHBA,IRF1,KLF13,MAF,MPPED2,MYCL,PCSK5,PGM2L1,POGZ,PRLR,PTBP2,RGS16,S100A8,S100A9,SERPINE1,SLC1A2,SMARCD1,SOCS1,SOX4,TMEFF2,VANGL2
budesonide		chemical drug	Activated	2.079	1.35164	CCL11,CXCL2,CXCL8,FYN,GNA11,HDAC2,IL13,IL6,LDB2,LIMK2,MAF,MAP2K1,MAP2K6,NR3C1,NRAS,PDLIM1,PRKACA,PRKCQ,RAE1,RAP1GAP,REPS1,TCF21,TNF,TSC22D3
ARNT	-0.532	transcription regulator		-0.552	1.35164	AHR,BHLHE41,CAV1,CCR5,CLDN1,CXCR4,CYP1B1,ENG,ENO1,FGF21,FURIN,G6PC,HES6,HGF,HK2,HNF4A,ITGB3,LDHA,LOXL2,NOS3,PGM2,S1PR1,SERPINE1,TP53RK
estrogen		chemical drug		-1.319	1.34775	ABCA1,ALDH1B1,APCS,AR,BCL3,BOP1,CCL2,CCNB2,CCND1,CKB,COL14A1,COL15A1,COMT,CRY2,CTGF,CYR61,DUSP1,EGFR,ERBB2,ESR1,FN1,FOXA2,HGF,HMGCR,HSPH1,ICAM1,IGF1,IGFBP4,IHH,IL1RL1,IL6,ITGA5,LDLR,LIF,LTF,MCM4,MEOX2,MSX1,MTA3,MYBL1,MYC,NAMPT,NFIL3,NGFR,NOS3,PPRC1,PRLR,PTAFR,RARA,RET,S1PR1,SCARB1,SERPINE2,SKP2,SLC2A8,SMAD3,SOAT2,TERT,TGFA,TGFB2,TGFB3,TNF,TNFRSF11B,TYMS
THRA	-0.191	ligand-dependent nuclear receptor		0.576	1.34008	ACACA,APOA5,ATP2A2,BMP4,CCND1,CDX2,CPT1A,CYP27B1,CYP7A1,DIO3,ENG,FASN,FGFR1,FGFR3,IGF1,KLF9,LDLR,MBP,MYH7,POR,RARB,SERPINE1,SREBF1,THRB,THRSP
GDF2	0.344	growth factor	Inhibited	-2.716	1.34008	BMPR2,CAV1,CDH11,CXCL8,CXCR4,EFNB2,EGFR,ENG,ENTPD6,FGFR3,GADD45B,HSPB8,LYVE1,MDFI,MSX1,MYC,NGFR,NINJ1,PIM3,PROX1,RASL11B,SEMA3B,SEMA3C,SERPINE2,SMAD1
PPP2R5C		other		1.89	1.33913	BCL2A1,BCL3,CXCL8,NFKB1,RELB,TNIP3,TRAF2
cyclooxygenase		group		1.299	1.33913	ARG1,HMOX1,IGF1,IL13,IL6,PTGS2,RGS2
UCN-01		chemical drug		0.388	1.33913	CCND1,CCND3,CDK2,CDK4,CXCL8,MCL1,PRKCQ
HDC	-1.186	enzyme		0.264	1.33913	CYP27B1,HDC,IL6,PTGS1,PTGS2,SELP,TNF
ETV1	-0.862	transcription regulator		-0.6	1.33913	ACSL3,ADRB2,CXCR4,TERT,TGFBR2,TWIST1,VIM
RBPJ		transcription regulator	Activated	2.2	1.33819	CDCA7,CRP,CSF1,DLL1,DUSP1,EPHA4,EZH2,FGF1,FGF11,HES1,HGF,IGF1,IKBKB,IL18,IL6,IL7R,INHBA,INHBB,LEF1,LIF,MESP2,MIB2,MYC,NFATC1,NFKB1,NTF4,RORC,SOX4,TGFB2,TGFB3,VEGFC,VEGFD,WNT5A
ADAMTS12		peptidase		1.614	1.33724	ACOD1,ALDH1A3,CCL11,HDC,IL33,IL6,S100A8,S100A9,SELP,TNFAIP2
PIAS1		transcription regulator		0.378	1.33724	ABCB11,ACACA,FASN,GADD45A,MCL1,NR0B2,RRAD,SCD,SLC51A,SREBF1
gefitinib		chemical drug		-0.348	1.33724	CCL2,CEBPB,CFLAR,CXCL8,EGFR,ERBB2,IGF1,IL1R2,PTGS2,S100A9
MTA1		transcription regulator		-0.5	1.33724	CCND2,CDH1,CTNNB1,EHMT2,EMP1,HUNK,MTA3,MYC,PIK3R1,WISP1
alvocidib		chemical drug		-1.106	1.33724	AEN,CCL2,CCND1,CCND3,CDK9,EGFR,ERBB2,MCL1,RHOBTB2,TCEA1
ALDH1A2		enzyme		-1.201	1.33724	ALDH1A3,ATF3,CD44,CSF1,CTGF,CYR61,IGFBP4,KIT,TGFBI,TIMP3
JAG1		growth factor		-1.436	1.33724	CCND1,DUSP1,DUSP10,DUSP5,HES1,ITGB3,MYC,PDGFRB,PTPRK,RNF128
NCOA3		transcription regulator		-0.169	1.3363	CCND1,FASN,FGFR2,HK2,HOXA1,IGF1,IGFBP3,IRF1,KDR,LDHA,MNAT1,MTA3,PLIN2,PPARD,PTGS2,RARB,SREBF1
PTHLH		other		-0.258	1.3363	ADAMTS1,ANGPT1,AR,CCND1,CTNNB1,ECM1,EFNB2,GSK3B,HAPLN1,IGF1,IHH,IL6,LEF1,PTGS2,RGS2,SMPD3,TNFRSF11B
TFAP2C		transcription regulator		-0.277	1.33255	ADA,CD44,CDX2,EGFR,ERBB2,ESR1,FOXA1,HOXA1,HOXA2,MMP14,MYC,RET
phenylephrine		chemical drug		1.939	1.32883	ACTA1,ANGPT1,ANKRD1,ATF6,ATP2A2,CDK7,DUSP1,E2F4,EDNRA,EGFR,MYC,MYH7,MYLPF,PDK4,PTGS2,RGS2,RGS4,RRAD,THRA,THRB,TNF
diethylstilbestrol		chemical drug		0.349	1.32422	ACTA1,ADCY6,AHR,ALPL,AQP3,AQP9,AR,BCAT1,C3,CCND1,CD200,COMP,DNMT3A,DNMT3B,EGFR,EMP1,EREG,ESR1,ESRRA,FMO1,GADD45A,GATA4,GATA6,GSPT1,HDC,IGF1,IGFBP3,IL1R2,INHBA,INHBB,ITGAE,KDR,LTF,MAPK3,PDGFA,PDGFRA,PDGFRB,RNF4,RPN2,S100A8,SLC41A1,SLC6A20,SLPI,SRC,STAT5A,TBC1D1,TCF7L1,TGFA,TGFB3,TP63,VEZF1,VNN1,WNT5A
RNA polymerase II		complex			1.32239	ARG1,CD3E,CD83,CIITA,CSF1,CXCL8,CYP7A1,DDIT3,DKK1,DUSP1,GADD45A,HNF4A,IGF1,IGFBP3,IL6,MAP2K1,MEF2C,NR1H4,OSGIN1,PCK1,PKLR,PPARGC1B,PRLR,PTGS2,RALGDS,RARB,RORC
PPARD	-0.343	ligand-dependent nuclear receptor		1.207	1.32148	ACACA,ACACB,ADORA2A,ALDH3A2,ANGPTL4,APOA4,AQP3,CCND1,CCND2,CDK2,CEBPB,CLEC4F,CPT2,FAM241B,FASN,FN1,GPD2,ICAM1,IL6,LDHA,LGALS4,LIPG,LPIN2,LRAT,LRP5,MDFI,MFSD2A,MYCL,PDK4,PER3,PKLR,PLIN2,POP4,PPARGC1B,RABL6,SAT1,SCD,SIRT1,SLC22A3,SLC27A2,SLC2A2,SORD,SREBF1,ST3GAL5,TCEA3,TNF,TNFRSF12A,UCP2,USP38,VLDLR,ZBED5
magnesium sulfate		chemical drug		1	1.31876	ADM,AQP3,IL6,TNF
LTBP4		growth factor		0.132	1.31876	BMP4,TGFB1,TGFB2,TGFB3
T 0070907		chemical reagent		0	1.31876	DGKA,HMOX1,PTGS2,TNF
MARCKSL1		other		0	1.31876	ACTA1,CDH1,CTNNB1,MYH7
S100A10	-0.252	other		0	1.31876	ANXA2,IL6,S100A10,TNF
CSNK2B		kinase		0	1.31876	CCND1,CDH1,CFLAR,MYC
PPBP		cytokine		-1	1.31876	COL15A1,GLG1,PDGFRB,SERPINE1
tiron		chemical reagent		-1	1.31876	HMOX1,HSPA5,IL6,PLAUR
urotensin II		biologic drug		-1.067	1.31876	ALOX5,CXCL8,SMAD3,SOAT1
2,4-dinitrobenzenesulfonic acid		chemical reagent		-1.219	1.31876	CTH,ICAM1,IL6,TNF
palmitoyl-Cys((RS)-2,3-di(palmitoyloxy)-propyl)-Ala-Gly-OH		chemical reagent		-1.96	1.31876	CXCL8,ICAM1,IL6,TNF
TCIM		other		-1.969	1.31876	CXCL8,ICAM1,IL6,PTGS2
NAMPT	1.082	cytokine		-1.98	1.31876	IL6,PECAM1,TGFB1,TNF
VEGFD	-0.476	growth factor	Inhibited	-2	1.31876	CCND1,IL18,IL6,VEGFC
triolein		chemical drug			1.31876	FADS1,FADS2,FASN,THRSP
sorbitol		chemical - endogenous mammalian			1.31876	ERRFI1,MAP3K11,SGK1,SORD
SERPINA3		other			1.31876	CTGF,EGFR,HMGCR,LDLR
TEAD3	-0.315	transcription regulator			1.31876	ACTA1,DES,MYH7,TP63
THRSP	-0.916	other			1.31876	ACACA,FASN,PCK1,PKLR
LUM		other			1.31876	IL6,MMP14,TGFB1,TNF
ITGA3	-0.804	other			1.31876	FN1,ITGA2,PLAU,PTGS2
PGK1		kinase			1.31876	ACTA1,CTNNB1,CXCR4,VIM
HPSE		enzyme			1.31876	CCL2,HGF,PTGS2,SDC1
ketorolac		chemical drug			1.31876	CXCL8,IL6,NFKBIA,NOS3
BCL6	0.311	transcription regulator	Activated	2.13	1.31785	BACH2,BCL2A1,BCL3,BCL6,CCL2,CCND1,CCND2,CD44,CLCN2,CSF1,FCER2,FCRL1,GABARAPL1,GATA3,GLI1,GLI2,HAPLN1,IL13,IL13RA1,IL18,IL21R,IL6,IL7R,ITGA3,KLHL23/PHOSPHO2-KLHL23,LBH,LDLR,MAF,MYC,NFATC1,NFKB1,ORC1,PDP2,PIK3CG,PLA2G4A,PTPRO,RORC,SCP2,SEPT8,SH3D19,SOX5,SOX6,STAT6,TACSTD2,TBPL1,TGFB1,TRMT13
IL5		cytokine		0.337	1.31785	ANXA2,ATP1B1,BCL6,CCL22,CCND2,CHMP1A,CISH,CKAP4,CRELD2,CSF2RB,CXCR4,EIF4EBP1,ELL2,ENDOG,EPS8,ERO1A,GADD45G,GCAT,GPAM,HEPACAM2,IL1R2,IL1RL1,KLHDC2,LMO7,MANF,MTDH,NABP1,NEK2,NFIL3,P4HA1,PDLIM1,PGM1,PIM1,PKM,RAP1GAP,RASGRP2,S100A4,SAP30,SDF2L1,SEMA4A,SOCS1,TGFB1,VIM
MYOD1		transcription regulator		0.729	1.31785	ACACA,ACACB,ACTA1,AGT,BCL6,CCND3,CDK2,CDO1,CDX2,CKM,CTNNB1,DAG1,DAO,DES,DMD,DUSP1,ESR1,FYN,GADD45G,HES6,HIPK3,HSPB8,IGF1,KLF6,LMNB2,MAP2K1,MEF2A,MEF2C,MSC,MYCL,MYH7,MYLPF,PDGFA,PMEPA1,PNP,PPARGC1A,PRKACA,PRKAR2B,RBM38,SEPT4,SRC,TEAD2,TGFB1,TNNC2,TNNT3
LIF	-1.639	cytokine		0.004	1.31785	ACACA,AHNAK,AHSG,CCND1,CD34,CEBPB,CEBPD,CRP,CXCL8,ELF3,EREG,FN1,FOXA2,GPCPD1,GRAMD2B,HES1,HGF,HK2,IGF1,IL34,IL6,IL6ST,IRF1,JAM2,KDR,KLF10,LIFR,MEF2C,MYC,MYH7,PECAM1,PELI1,PIM1,PIM3,PRPH,PTGS2,PTPN1,RASA3,RET,RGS4,RHOU,SOCS1,TNF,TSPAN7,WNT5A
PTGER2	-1.11	g-protein coupled receptor	Inhibited	-2.236	1.31426	ANAPC2,CCNB2,CDH1,CDKN3,CKAP2L,CKS2,CXCR4,ECM1,ESRRA,HDC,HUWE1,IL1R2,IL6,ITGAL,KIF20A,KIF22,MASTL,NEK2,PIM1,PTGS2,PXN,RRN3,SERPINE1,TBL3,TIMP3,TNF,TREM1,TTK
CSHL1		growth factor		1.794	1.31336	ACTA1,AR,BCL6,CA3,CCND3,CISH,CTGF,FOXA2,GSK3B,HNF4A,IGF1,IRF1,MYLPF,ONECUT1,PIK3R1,SERPINH1,STAT5B,TRIM24
BNIP3L		other		-1.213	1.31336	BLNK,CCND3,CD22,CD47,CDKN3,CHEK1,GADD45A,GSN,ITPR3,LTB,NFKB2,NFKBIA,PDGFRB,PIK3CD,PTK2B,SFRP1,SYK,TGFB1
cholic acid		chemical - endogenous mammalian		-1.321	1.31336	ABCA1,ABCB11,ABCG5,ABCG8,AGT,CDX2,CYP7A1,CYP7B1,CYP8B1,G6PC,HMGCR,KRT18,NR0B2,NR1H3,PCK1,PPARGC1A,SLC10A1,SREBF1
10-nitrooleate		chemical - endogenous mammalian	Activated	2.449	1.31247	ICAM1,IL6,NOS3,PECAM1,PTGS2,TNF
EPHX2		enzyme		1.177	1.31247	CCL2,DLL1,DLL4,HES1,ICAM1,IL6
PPP1R1B		phosphatase		0.812	1.31247	CCND1,CD44,CFLAR,CTNNB1,GSK3B,MYC
SMAD6		transcription regulator		0.537	1.31247	IL6,NFATC1,PCK1,SERPINE1,TGFB1,TGFB3
1-chloro-2-(2,2,2-trichloro-1-(4-chlorophenyl)ethyl)benzene		chemical toxicant		0.054	1.31247	AHR,APOA4,CYP7B1,GADD45A,GADD45B,LTF
epoxomicin		chemical - protease inhibitor		-0.088	1.31247	CXCL8,DDIT3,DMD,FOXO1,HSPA5,OPTN
TNFRSF12A	-0.811	transmembrane receptor		-0.776	1.31247	ACTA1,CCL2,CKM,CXCL8,IL6,PPARGC1A
loxoribine		chemical drug		-1.664	1.31247	CXCL8,IL6,PTGES,PTGS2,SDC1,TNF
MAC		complex		-1.78	1.31247	FN1,IRF1,PTGER2,PTGS2,RGCC,TNF
PDGF-AA		complex	Inhibited	-2.426	1.31247	HGF,IGF1,IL6,LDLR,PDGFA,TGFB1
diacylglycerol		chemical - endogenous mammalian			1.31247	ACADM,ODC1,PRKCD,PRKCQ,RASGRP1,UCP2
TOB1	0.505	transcription regulator		0.912	1.31069	AMOTL2,ATM,ATR,CCND1,CDK2,CHEK1,HUWE1,LETMD1,MBNL2,MIS18A,PHLDA3,SON,STAG1,TMED7,TP53RK
mir-10		microrna		0.205	1.31069	ARG1,BMF,CD40,CD44,CDH1,CYR61,FOXA1,GLI1,HDC,KLF13,MAF,MCL1,PPP2CA,SMARCA5,TNF
hypoxanthine		chemical - endogenous mammalian			1.30452	AVPR1A,CXCL8
8,9-epoxyeicosatrienoic acid		chemical - endogenous mammalian			1.30452	EGFR,PIK3CG
Convulxin		complex			1.30452	CXCL8,SELP
thioguanine		chemical drug			1.30452	MYC,TNFSF10
clorobiocin		chemical drug			1.30452	ERBB2,RAF1
Steroid 5 alpha-Reductase		group			1.30452	CDH1,PTGS2
Clock-Bmal1		complex			1.30452	CLOCK,NAMPT
abciximab		biologic drug			1.30452	CRP,TNF
colesevelam		chemical drug			1.30452	CYP7A1,CYP8B1
3-(methylthio)propionic acid		chemical - endogenous mammalian			1.30452	G6PC,PCK1
Bvr		group			1.30452	HMOX1,HMOX2
Dynamin		group			1.30452	IL6,TNF
myosin-light-chain kinase		group			1.30452	EGFR,IL13
retaspimycin		chemical drug			1.30452	ERBB2,KIT
guggulu extract		chemical - endogenous non-mammalian			1.30452	ABCB11,NR0B2
BMS-387032		chemical drug			1.30452	CDK2,CDK9
propionate derivative		chemical - other			1.30452	MUT,PCK1
CACTIN	0.254	other			1.30452	CXCL8,TNF
OR51E2		g-protein coupled receptor			1.30452	AR,CDH1
SMPD3	-0.493	enzyme			1.30452	FOXO1,IGF1
APBB2	0.883	other			1.30452	LRP1,TYMS
CTDNEP1		phosphatase			1.30452	CTNNB1,DVL2
RBMS3		other			1.30452	CDK4,MYC
SPON2		other			1.30452	IL6,TNF
PDZK1IP1		other			1.30452	PDZK1,SCARB1
IPPK	0.61	kinase			1.30452	CUL1,CUL4A
CMKLR1		g-protein coupled receptor			1.30452	IL6,TNF
lauroylcarnitine		chemical - endogenous mammalian			1.30452	CLDN1,CLDN4
HSD17B13		enzyme			1.30452	FASN,SREBF1
RHBDF2	-0.635	other			1.30452	ADAM17,TNF
TMEM8B	-0.48	other			1.30452	CCND1,PTGS2
NCEH1		enzyme			1.30452	DDIT3,HSPA5
VAX2		transcription regulator			1.30452	EFNB2,EPHB2
CTNNβ-LEF1		complex			1.30452	CCND1,MYC
AFAP1L2	-0.823	other			1.30452	CXCL8,IL6
CSNK1E		kinase			1.30452	PER1,SERPINE1
buparlisib		chemical drug			1.30452	MCL1,NFE2L2
GPC3		other			1.30452	CCND1,MYC
ATP1A1		transporter			1.30452	HMGCR,LDLR
PTPRG		phosphatase			1.30452	CD34,KIT
MKNK1		kinase			1.30452	ETS1,KLF13
DTNB		other			1.30452	DMD,SNTB1
PLEC		other			1.30452	IL6,KRT18
PRKCSH	-0.148	enzyme			1.30452	PKD1,PKD2
MCM2	-0.512	enzyme			1.30452	LMNB2,MCM4
PLA2G2F		enzyme			1.30452	PTGES,PTGS2
CLCN3		ion channel			1.30452	NFKB1,TGFB1
TYMS	-0.562	enzyme			1.30452	MYC,TYMS
miR-155-3p (miRNAs w/seed UCCUACC)		mature microrna			1.30452	DNAJA2,DNAJB1
miR-101-5p (miRNAs w/seed AGUUAUC)		mature microrna			1.30452	ATM,PRKDC
miR-101-3p (and other miRNAs w/seed ACAGUAC)		mature microrna			1.30452	ATM,PRKDC
miR-204-5p (and other miRNAs w/seed UCCCUUU)		mature microrna			1.30452	PTPN11,TRPS1
miR-320b (and other miRNAs w/seed AAAGCUG)		mature microrna			1.30452	HSPB6,IGF1
mir-320		microrna			1.30452	HSPB6,IGF1
miR-197-3p (and other miRNAs w/seed UCACCAC)		mature microrna			1.30452	ACVR1,TSPAN3
miR-330-5p (and other miRNAs w/seed CUCUGGG)		mature microrna			1.30452	CD47,ETS1
mir-383		microrna			1.30452	MYC,RBMS1
FERMT2	-0.746	other			1.30452	FN1,GLI1
EDF1		transcription regulator			1.30452	MEF2C,NR0B2
CNTN1		enzyme			1.30452	CDH1,CNTNAP1
DMBT1		transmembrane receptor			1.30452	EFNB2,EPHB4
SGI 1776		chemical drug			1.30452	CCND1,MCL1
FOXO6		transcription regulator			1.30452	CCR2,MYC
DOK2		other			1.30452	MYC,TNF
OTUD7B		peptidase			1.30452	CXCL8,ICAM1
MCM3	-0.632	enzyme			1.30452	LMNB2,MCM4
CDH4		other			1.30452	CDH1,CDH3
SEC63	0.221	transporter			1.30452	PKD1,PKD2
GGA3		transporter			1.30452	GGA1,GGA2
ITPR2		ion channel			1.30452	G6PC,PCK1
USP4		peptidase			1.30452	ADORA2A,CDH1
LAMP2		enzyme			1.30452	IGF2R,M6PR
PLPP3		phosphatase			1.30452	CTNND1,FN1
PRMT2	-0.362	enzyme			1.30452	IL6,TNF
SENP6		peptidase			1.30452	IL6,TNF
CRADD		other			1.30452	CCL2,IL6
RNF139		enzyme			1.30452	FASN,HMGCR
Trim30a/Trim30d		other			1.30452	IL6,TNF
GPR32		g-protein coupled receptor			1.30452	CXCL8,IL6
CBR1		enzyme			1.30452	CDH1,PTGS2
FOXL1		transcription regulator			1.30452	SDC1,WNT5A
CIDEA		other			1.30452	TNF,XDH
STAMBP	0.166	enzyme			1.30452	CXCR4,MYC
ITGA11	-0.649	other			1.30452	IGF1,MMP14
sobetirome		chemical drug			1.30452	CYP7A1,SCARB1
ITPR3	0.33	ion channel			1.30452	G6PC,PCK1
DDT		enzyme			1.30452	IL6,TNF
EVC		other			1.30452	GLI1,PTCH1
AMFR	-0.247	transmembrane receptor			1.30452	MFN1,MFN2
CD300LD		other			1.30452	IL6,TNF
TMPRSS4		peptidase			1.30452	ITGA5,PLAU
Usp17la (includes others)		peptidase			1.30452	CISH,MYC
CCL3L1	-1.108	other			1.30452	ACKR2,CCR5
CARHSP1	-0.915	other			1.30452	G6PC,PCK1
E-c-HDMAPP		chemical reagent			1.30452	BCL2A1,CCND2
sorafenib derivative SC-1		chemical reagent			1.30452	CCND1,MCL1
3-iodobenzylguanidine		chemical drug			1.30452	MYC,MYCN
2,5-di-tert-butylhydroquinone		chemical toxicant			1.30452	DDIT3,EIF1
pyridoxal		chemical - endogenous mammalian			1.30452	MAPK3,PTGS2
zileuton		chemical drug			1.30452	ICAM1,PTGS2
PQQ cofactor		chemical - endogenous non-mammalian			1.30452	HMOX1,NFE2L2
E-4031		chemical drug			1.30452	CCL2,IL6
zafirlukast		chemical drug			1.30452	CXCL8,SELP
dofetilide		chemical drug			1.30452	CCL2,IL6
desethylamiodarone		chemical - endogenous mammalian			1.30452	CXCL8,TNF
alprenolol		chemical drug			1.30452	ADRA2B,GRK3
PD 168393		chemical - kinase inhibitor			1.30452	ADAM17,MCL1
LFM-A13		chemical - kinase inhibitor			1.30452	CCND2,HMOX1
RP 73401		chemical toxicant			1.30452	CXCL2,RARA
benzamide		chemical - endogenous non-mammalian			1.30452	PARP1,TNF
chloral hydrate		chemical drug			1.30452	GLI1,PTCH1
NSC 651016		chemical reagent			1.30452	CCR5,CXCR4
terpenoid		chemical - endogenous mammalian			1.30452	LRP1,NFE2L2
wax ester		chemical - endogenous non-mammalian			1.30452	CCL2,IL6
N1,N11-diethylnorspermine		chemical drug			1.30452	SAT1,SMOX
lanreotide		chemical drug			1.30452	IGF1,IGFBP3
coumermycin		chemical drug			1.30452	ERBB2,RAF1
tenidap		chemical drug			1.30452	IL6,PTGS2
verteporfin		chemical drug			1.30452	EGFR,YAP1
squalene		chemical - endogenous mammalian			1.30452	IL6,PPARA
isorhamnetin		chemical - endogenous non-mammalian			1.30452	NOS3,OLR1
tetrahydropalmatine		chemical - endogenous non-mammalian			1.30452	CXCL8,PTGS2
tyrphostin B56		chemical - kinase inhibitor			1.30452	ICAM1,TNF
epoxyeicosatrienoic acid		chemical - other			1.30452	ALOX5,PTGS2
12(S)-HPETE		chemical - endogenous mammalian			1.30452	IL6,TNF
bis-pom-pmea		chemical drug			1.30452	IL6,TNF
glycoconjugate		chemical - other			1.30452	MGAT3,MGAT5
N(6)-carboxymethyl-L-lysine		chemical - endogenous mammalian			1.30452	CTGF,FN1
N-butyldeoxynojirimycin		chemical drug			1.30452	ICAM1,MSR1
tibolone		chemical drug			1.30452	PFKFB3,SERPINE1
SATB1	-0.608	transcription regulator		-0.689	1.3019	ADCY3,CDH1,CDK19,CLEC2B,CORO6,CTNNA1,DNMT3A,DSTYK,FAM110A,FERMT2,GADD45B,GATA3,HSP90AA1,HSPA8,HVCN1,IL7R,ILF3,LPIN2,PIK3IP1,PTGS2,RASGRP2,RGS1,RIPOR2,S1PR1,SGK1,SLC27A2,TSC22D3,VIM,WARS,YPEL5
