# Supplementary material for: Transcriptome Responses to Dexamethasone Depending on Dose and Glucocorticoid Receptor Sensitivity in the Liver
Source: Front Genet. 2019 Jun 12;10:559. doi: 10.3389/fgene.2019.00559 (PMC6582245; doi:10.3389/fgene.2019.00559)
Supplement: Supplementary file 4 [file Table_3.XLSX]

## Sheet: ME Black
Table S3
Canonical pathways enriched in module black
Ingenuity Canonical Pathways	-log(p-value)	Ratio	z-score	Molecules
PXR/RXR Activation	2.96	0.0769		FOXO1,CYP7A1,ALAS1,HNF4A,PPARGC1A
FXR/RXR Activation	2.38	0.0476		FOXO1,FOXA1,FOXA2,CYP7A1,HNF4A,PPARGC1A
Neuroinflammation Signaling Pathway	2.37	0.0324	-1	IKBKB,PLA2G4A,CCL2,ZBTB12,KCNJ5,PLCG2,TLR6,IL34,SLC1A2,NFE2L2
IL-17A Signaling in Fibroblasts	2.08	0.0857		IKBKB,CCL2,CEBPB
VEGF Signaling	2.01	0.0463		EIF1,FOXO1,ACTN2,PLCG2,EIF2B5
Stearate Biosynthesis I (Animals)	1.8	0.0682		LPCAT4,HNF4A,SLC27A4
LPS/IL-1 Mediated Inhibition of RXR Function	1.75	0.0315		UST,ALDH8A1,CYP7A1,HS3ST1,ALAS1,SLC27A4,PPARGC1A
Prolactin Signaling	1.65	0.0449		MYC,PLCG2,PRLR,CEBPB
Maturity Onset Diabetes of Young (MODY) Signaling	1.63	0.1		FOXA2,HNF4A
TR/RXR Activation	1.53	0.0412		KLF9,CYP7A1,DIO3,PPARGC1A
Glutamate Receptor Signaling	1.53	0.0536		SLC17A2,SLC1A2,SLC17A1
CDP-diacylglycerol Biosynthesis I	1.48	0.0833		CDS1,LPCAT4
Thyronamine and Iodothyronamine Metabolism	1.45	0.333		DIO3
Biotin-carboxyl Carrier Protein Assembly	1.45	0.333		ACACB
Thyroid Hormone Metabolism I (via Deiodination)	1.45	0.333		DIO3
Phospholipases	1.42	0.0484		PLA2G4A,PLCG2,LIPG
Phosphatidylglycerol Biosynthesis II (Non-plastidic)	1.41	0.0769		CDS1,LPCAT4
Uracil Degradation II (Reductive)	1.33	0.25		DPYS
Thymine Degradation	1.33	0.25		DPYS
Glycerol-3-phosphate Shuttle	1.33	0.25		GPD1L
Arginine Degradation I (Arginase Pathway)	1.33	0.25		ARG2

## Sheet: ME Pink
Table S3
Canonical pathways enriched in module pink
Ingenuity Canonical Pathways	-log(p-value)	Ratio	z-score	Molecules
Wnt/β-catenin Signaling	5.18	0.0588	1	CDH2,SOX6,RARB,ACVR1,CD44,LEF1,FZD2,PPP2R5A,WNT5A,SOX5
Osteoarthritis Pathway	4.35	0.0472	-1.265	ELF3,DDIT4,PRKAB1,SMAD3,CREB1,LEF1,NFKB2,HES1,FZD2,PDGFC
Gαq Signaling	3.76	0.05	-0.707	HRH1,CSK,RGS16,RGS4,NFKB2,AVPR1A,NFATC1,FNBP1
Wnt/Ca+ pathway	3.44	0.0794	-2.236	CREB1,NFKB2,FZD2,NFATC1,WNT5A
G-Protein Coupled Receptor Signaling	3.39	0.036		P2RY13,HRH1,CREB1,RGS16,RGS4,HTR1D,NFKB2,RAPGEF4,AVPR1A,ADRB2
Protein Kinase A Signaling	2.74	0.0276	1	PTPRJ,DUSP10,SMAD3,CDC14B,CREB1,LEF1,NFKB2,PTPN3,NFATC1,MTMR3,DUSP16
Human Embryonic Stem Cell Pluripotency	2.56	0.042		SMAD3,ACVR1,LEF1,FZD2,PDGFC,WNT5A
Regulation of the Epithelial-Mesenchymal Transition Pathway	2.54	0.0363		FGF21,CDH2,SMAD3,LEF1,NFKB2,FZD2,WNT5A
ILK Signaling	2.49	0.0355	-1.89	ARHGEF6,CREB1,LEF1,NFKB2,PDGFC,PPP2R5A,FNBP1
Colorectal Cancer Metastasis Signaling	2.49	0.0319	-2.646	SMAD3,LEF1,IL6,NFKB2,FZD2,PDGFC,FNBP1,WNT5A
Role of Macrophages, Fibroblasts and Endothelial Cells in Rheumatoid Arthritis	2.37	0.028		CSF1,CREB1,TRAF4,LEF1,IL6,FZD2,PDGFC,NFATC1,WNT5A
3-phosphoinositide Degradation	2.34	0.038	-2.449	PTPRJ,DUSP10,PPP2R5A,PXYLP1,MTMR3,DUSP16
Serotonin Receptor Signaling	2.13	0.0732		GCH1,HTR1D,SLC18A2
Atherosclerosis Signaling	2.09	0.0394		CSF1,NFKB2,IL6,PDGFC,APOD
Xenobiotic Metabolism Signaling	2.07	0.027		MAP3K13,GCLC,NFKB2,IL6,FMO5,FMO4,PPP2R5A,ARNT
PPARα/RXRα Activation	2.02	0.0324	0.816	PRKAB1,SMAD3,ACVR1,BCL3,NFKB2,IL6
D-mannose Degradation	2.01	1		MPI
Hepatic Fibrosis / Hepatic Stellate Cell Activation	2	0.0321		CSF1,SMAD3,NFKB2,IL6,KDR,PDGFC
Role of IL-17F in Allergic Inflammatory Airway Diseases	2	0.0652		CREB1,NFKB2,IL6
RAR Activation	1.99	0.0319		LRAT,RELB,CSK,SMAD3,RARB,NFKB2
Altered T Cell and B Cell Signaling in Rheumatoid Arthritis	1.94	0.0444		CSF1,RELB,NFKB2,IL6
D-myo-inositol (1,4,5,6)-Tetrakisphosphate Biosynthesis	1.87	0.0347	-2.236	PTPRJ,DUSP10,PPP2R5A,PXYLP1,DUSP16
D-myo-inositol (3,4,5,6)-tetrakisphosphate Biosynthesis	1.87	0.0347	-2.236	PTPRJ,DUSP10,PPP2R5A,PXYLP1,DUSP16
3-phosphoinositide Biosynthesis	1.86	0.0299	-2.449	PTPRJ,DUSP10,ERBB2,PPP2R5A,PXYLP1,DUSP16
Ovarian Cancer Signaling	1.83	0.0338		CD44,LEF1,FZD2,PDGFC,WNT5A
Epithelial Adherens Junction Signaling	1.8	0.0333		CDH2,DLL1,ACVR1,NECTIN1,LEF1
Endocannabinoid Cancer Inhibition Pathway	1.74	0.0321	0.447	ATF3,PRKAB1,CREB1,LEF1,PDGFC
Apelin Cardiac Fibroblast Signaling Pathway	1.72	0.0909		PRKAB1,IL6
Uridine-5'-phosphate Biosynthesis	1.71	0.5		UMPS
D-myo-inositol-5-phosphate Metabolism	1.68	0.0309	-2.236	PTPRJ,DUSP10,PPP2R5A,PXYLP1,DUSP16
PCP pathway	1.67	0.0492		EFNB1,FZD2,WNT5A
cAMP-mediated signaling	1.64	0.0267	-0.816	P2RY13,CREB1,RGS4,HTR1D,RAPGEF4,ADRB2
Glioblastoma Multiforme Signaling	1.61	0.0298	-2.236	LEF1,FZD2,PDGFC,FNBP1,WNT5A
Role of Osteoblasts, Osteoclasts and Chondrocytes in Rheumatoid Arthritis	1.58	0.0258		CSF1,LEF1,IL6,FZD2,NFATC1,WNT5A
Lymphotoxin β Receptor Signaling	1.56	0.0448		RELB,TRAF4,NFKB2
Superpathway of Inositol Phosphate Compounds	1.55	0.0254	-2.449	PTPRJ,DUSP10,ERBB2,PPP2R5A,PXYLP1,DUSP16
Glutathione Biosynthesis	1.54	0.333		GCLC
Tetrahydrobiopterin Biosynthesis I	1.54	0.333		GCH1
Tetrahydrobiopterin Biosynthesis II	1.54	0.333		GCH1
Pancreatic Adenocarcinoma Signaling	1.53	0.0333		SMAD3,NFKB2,ERBB2,PDGFC
IL-15 Production	1.52	0.0714		NFKB2,IL6
LXR/RXR Activation	1.52	0.0331		ABCG5,NFKB2,IL6,APOD
NGF Signaling	1.48	0.0323		MAP3K13,CREB1,TRAF4,NFKB2
Apelin Endothelial Signaling Pathway	1.48	0.0323	-2	PRKAB1,SMAD3,NFKB2,ARNT
Axonal Guidance Signaling	1.48	0.0199		EFNA2,EFNB1,ARHGEF6,SEMA6A,ERBB2,FZD2,PDGFC,NFATC1,WNT5A
Basal Cell Carcinoma Signaling	1.48	0.0417		LEF1,FZD2,WNT5A
Dopamine Receptor Signaling	1.42	0.0395		GCH1,SLC18A2,PPP2R5A
Role of Wnt/GSK-3β Signaling in the Pathogenesis of Influenza	1.41	0.039		LEF1,FZD2,WNT5A
Production of Nitric Oxide and Reactive Oxygen Species in Macrophages	1.39	0.0258	-0.447	MAP3K13,NFKB2,PPP2R5A,FNBP1,APOD
B Cell Receptor Signaling	1.39	0.0258	-1.342	CSK,MAP3K13,CREB1,NFKB2,NFATC1
PI3K Signaling in B Lymphocytes	1.37	0.0296	-2	ATF3,CREB1,NFKB2,NFATC1
Circadian Rhythm Signaling	1.37	0.0588		CRY2,CREB1
Iron homeostasis signaling pathway	1.35	0.0292		SMAD3,SLC40A1,IL6,ARNT
IL-17A Signaling in Fibroblasts	1.34	0.0571		NFKB2,IL6
Clathrin-mediated Endocytosis Signaling	1.31	0.0245		FGF21,LDLRAP1,PDGFC,APOD,HIP1R
ERK/MAPK Signaling	1.31	0.0245	-1.342	ELF3,CREB1,RAPGEF4,PPP2R5A,NFATC1
Aryl Hydrocarbon Receptor Signaling	1.3	0.0282	0	RARB,IL6,NFKB2,ARNT
Small Cell Lung Cancer Signaling	1.3	0.0353		TRAF4,RARB,NFKB2
Cell Cycle Regulation by BTG Family Proteins	1.3	0.0541		BTG1,PPP2R5A

## Sheet: ME Blue
Table S3
Canonical pathways enriched in module blue
Ingenuity Canonical Pathways	-log(p-value)	Ratio	z-score	Molecules
Axonal Guidance Signaling	9.57	0.155		PAPPA2,RAF1,BMP4,EPHB2,RACK1,UNC5B,ARPC5,LIMK2,NCK1,LIMK1,FGFR3,ITGA3,ADAM28,FGFR4,BAIAP2,VEGFD,PLXNB2,IRS2,ABLIM2,FARP2,PIK3C2B,FGFR1,COPS5,WNT9A,PTCH1,FGFR2,ITGA5,VEGFC,GNG3,DPYSL5,BMP10,IRS1,PLCB3,FZD5,NTN4,ARHGEF7,NOTUM,FZD1,KLB,EIF4E,SEMA4C,SEMA6C,SHC1,GLI3,IGF1,NGFR,MMP8,MKNK1,PLXNB1,PFN2,MMP11,TUBB4A,SEMA3F,BMP1,EPHB4,PAK4,ADAMTS13,MYLPF,WNT2B,GIT1,SEMA3A,PLCB4,KIF7,PAK3,TUBB6,PRKAG2,SEMA4…
Colorectal Cancer Metastasis Signaling	6.07	0.159	-3.773	GRK2,PTGER3,MMP14,RHOT2,RACK1,FZD1,KLB,FGFR3,FGFR4,MMP8,VEGFD,MMP11,IRS2,ADCY8,RALGDS,MMP19,TP53,PIK3C2B,MMP28,TNFRSF1A,WNT9A,GRK3,FGFR1,WNT2B,TYK2,FGFR2,VEGFC,RHOJ,TCF7L1,GNG3,TCF3,ADCY9,CDH1,MSH2,IRS1,PRKAG2,TGFB3,FZD5,PTGER2,FZD7
PAK Signaling	5.39	0.206	-2.837	PIK3C2B,RAF1,PAK4,ARHGAP10,PAK1IP1,MYLPF,ARHGEF7,FGFR1,ITGA5,FGFR2,LIMK2,NCK1,KLB,GIT1,LIMK1,FGFR3,SHC1,ITGA3,PAK3,IRS1,FGFR4,IRS2
Adipogenesis pathway	5.3	0.188		TP53,PLIN1,BMP4,HDAC2,TXNIP,TNFRSF1A,CDK7,FGFR1,SIN3B,FGFR2,SENP2,SAP30,FZD1,MNAT1,FGF1,FGFR3,ZNF423,SREBF1,FGFR4,GTF2H1,FZD5,TCF7,STAT5B,PER2,FZD7
Role of NANOG in Mammalian Embryonic Stem Cell Pluripotency	5.09	0.188	-3.051	TP53,PIK3C2B,RAF1,BMP4,LIF,WNT9A,FGFR1,WNT2B,TYK2,FGFR2,FZD1,TCF7L1,KLB,BMP10,FGFR3,SHC1,IRS1,FGFR4,IRS2,FZD5,BMP6,GATA4,FZD7,BMP1
Glycogen Degradation II	5.02	0.538	-1.89	PYGM,PGM2L1,PGM1,PGM5,PYGL,PYGB,PGM2
Ceramide Signaling	4.84	0.202	0.688	PIK3C2B,RAF1,S1PR2,PPP2CA,TNFRSF1A,PPP2R5D,FGFR1,FGFR2,CERK,KLB,KSR1,FGFR3,S1PR3,CTSD,IRS1,NGFR,FGFR4,IRS2,CYCS,SMPD3
Role of p14/p19ARF in Tumor Suppression	4.58	0.279	1.897	FGFR3,TP53,PIK3C2B,NPM1,NPM3,FGFR1,IRS1,FGFR4,TTF1,FGFR2,IRS2,KLB
Molecular Mechanisms of Cancer	4.55	0.128		RAF1,BMP4,NCSTN,FGFR3,LAMTOR3,ITGA3,FGFR4,IRS2,RALGDS,TP53,PIK3C2B,CDK7,FGFR1,WNT9A,TYK2,PTCH1,FGFR2,ITGA5,RHOJ,TCF3,BMP10,ADCY9,CDH1,IRS1,TGFB3,PLCB3,FZD5,CFLAR,ARHGEF9,CAMK2G,ARHGEF7,RHOT2,PSEN2,FZD1,KLB,SHC1,HHAT,ARHGEF2,ADCY8,BMP1,PAK4,WNT2B,NBN,PLCB4,PAK3,PRKAG2,IHH,CYCS,BMP6,FZD7
Basal Cell Carcinoma Signaling	4.53	0.222	-2.53	TP53,BMP4,WNT9A,PTCH1,WNT2B,TCF7L1,FZD1,TCF3,BMP10,KIF7,GLI3,FZD5,DVL3,BMP6,FZD7,BMP1
Glycogen Degradation III	4.5	0.467	-1.89	PYGM,PGM2L1,PGM1,PGM5,PYGL,PYGB,PGM2
Regulation of the Epithelial-Mesenchymal Transition Pathway	4.11	0.15		RAF1,SNAI2,NCSTN,PSEN2,FZD1,KLB,SMURF1,FGFR3,FGFR4,HGF,FGF23,IRS2,PIK3C2B,WNT9A,FGFR1,TYK2,WNT2B,FGFR2,TCF7L1,TCF3,FGF1,CDH1,IRS1,TGFB3,DVL3,FGF11,FZD5,MAP2K5,FZD7
Role of Osteoblasts, Osteoclasts and Chondrocytes in Rheumatoid Arthritis	4.07	0.142		BMP4,IL1RL1,MMP14,FZD1,KLB,ITGB3,SMURF1,IL1R2,FGFR3,ITGA3,IGF1,MMP8,NGFR,FGFR4,IRS2,BMP1,PIK3C2B,MAP3K14,TNFRSF1A,WNT9A,FGFR1,WNT2B,ITGA5,FGFR2,TCF7L1,TCF3,IL7,BMP10,IRS1,FZD5,SFRP1,BMP6,FZD7
Endocannabinoid Cancer Inhibition Pathway	3.66	0.154	1.633	PIK3C2B,RAF1,SPTLC1,SNAI2,FGFR1,VEGFC,FGFR2,TCF7L1,NOS3,TCF3,KLB,EIF2A,FGFR3,ADCY9,CDH1,IRS1,FGFR4,PRKAG2,VEGFD,IRS2,ADCY8,SMPD3,MAP2K5,CAMKK2
Ovarian Cancer Signaling	3.6	0.155	-3.606	TP53,PIK3C2B,RAF1,WNT9A,FGFR1,PTGS1,WNT2B,VEGFC,FGFR2,FZD1,TCF7L1,TCF3,KLB,FGFR3,MSH2,IRS1,FGFR4,PRKAG2,EDNRA,VEGFD,IRS2,FZD5,FZD7
Mouse Embryonic Stem Cell Pluripotency	3.57	0.17	-3.9	TP53,PIK3C2B,RAF1,BMP4,LIF,FGFR1,TYK2,FGFR2,FZD1,TCF7L1,TCF3,KLB,FGFR3,IRS1,FGFR4,IRS2,FZD5,DVL3,FZD7
HIF1α Signaling	3.52	0.164		TP53,PIK3C2B,MMP28,MMP14,COPS5,FGFR1,VEGFC,FGFR2,NOS3,KLB,FGFR3,SLC2A8,IRS1,MMP8,FGFR4,EGLN3,VEGFD,IRS2,MMP11,MMP19
Rac Signaling	3.47	0.163	-2.982	PIK3C2B,RAF1,PAK4,FGFR1,ARPC5,ITGA5,FGFR2,LIMK2,KLB,LIMK1,FGFR3,MCF2L,ITGA3,PAK3,PIP5K1C,IRS1,FGFR4,BAIAP2,IRS2,PARD3
Human Embryonic Stem Cell Pluripotency	3.41	0.154		PIK3C2B,BMP4,S1PR2,WNT9A,FGFR1,WNT2B,FGFR2,FZD1,TCF7L1,TCF3,KLB,BMP10,FGFR3,S1PR3,IRS1,FGFR4,TGFB3,IRS2,FZD5,BMP6,FZD7,BMP1
Acute Myeloid Leukemia Signaling	3.37	0.173	-3.742	PIK3C2B,RAF1,FGFR1,FGFR2,TCF7L1,TCF3,KLB,FGFR3,PIM1,FLT3LG,RARA,FGFR4,IRS1,IRS2,JUP,STAT5B,MAP2K5
AMPK Signaling	3.29	0.135	-2.294	ADRA2B,ULK1,RAB1A,PPP2CA,RAB2A,NOS3,KLB,FGFR3,CRTC2,TBC1D1,FGFR4,SMARCB1,IRS2,PIK3C2B,PFKFB3,EEF2,PPP2R5D,FGFR1,STRADA,STK11,FGFR2,SMARCD1,GYS2,AK6,PFKFB4,IRS1,PRKAG2,CHRNA2,CAMKK2
Breast Cancer Regulation by Stathmin1	3.15	0.134		TP53,PIK3C2B,RAF1,PPP2CA,FGFR1,PPP2R5D,ARHGEF7,RACK1,FGFR2,LIMK2,GNG3,KLB,LIMK1,FGFR3,ADCY9,SHC1,PLCB4,TUBB6,IRS1,FGFR4,PRKAG2,PLCB3,ARHGEF2,IRS2,TUBB4A,ADCY8,ARHGEF9,CAMK2G
Actin Cytoskeleton Signaling	3.11	0.13	-2.746	RAF1,MYH9,MPRIP,ARHGEF7,ARPC5,LIMK2,KLB,LIMK1,FGFR3,SHC1,ITGA3,PPP1R12B,FGFR4,BAIAP2,FGF23,PFN2,IRS2,PIK3C2B,PAK4,MYLPF,FGFR1,ITGA5,FGFR2,GIT1,FGF1,PAK3,PIP5K1C,IRS1,CD14,FGF11
Docosahexaenoic Acid (DHA) Signaling	3.1	0.212		FGFR3,PIK3C2B,ALOX15,FGFR1,IRS1,FGFR4,FGFR2,IRS2,CYCS,PNPLA2,KLB
Sphingosine-1-phosphate Signaling	3.05	0.154	-2.357	PIK3C2B,S1PR2,ACER2,FGFR1,RHOT2,NOTUM,FGFR2,RHOJ,KLB,S1PR3,FGFR3,ADCY9,PLCB4,IRS1,FGFR4,PLCB3,IRS2,ADCY8,SMPD3
Renal Cell Carcinoma Signaling	3.01	0.172	-2.887	RAF1,PIK3C2B,PAK4,FGFR1,FGFR2,KLB,FGFR3,PAK3,HGF,FGFR4,IRS1,TGFA,EGLN3,IRS2,FH
Regulation of eIF4 and p70S6K Signaling	3	0.141	-3.207	PIK3C2B,RAF1,EIF4EBP2,PPP2CA,PPP2R5D,FGFR1,ITGA5,EIF3J,FGFR2,EIF4A2,EIF2S1,KLB,EIF2S2,EIF2A,EIF4E,FGFR3,SHC1,ITGA3,IRS1,FGFR4,MKNK1,EIF4A1,IRS2
GM-CSF Signaling	2.97	0.177	-3.742	FGFR3,SHC1,PIK3C2B,RAF1,PIM1,FGFR4,IRS1,FGFR1,RACK1,FGFR2,IRS2,STAT5B,KLB,CAMK2G
TR/RXR Activation	2.96	0.165		PIK3C2B,FGFR1,FGFR2,THRA,PCK1,KLB,ATP2A1,FGFR3,LDLR,SCARB1,SREBF1,IRS1,FGFR4,SLC16A2,IRS2,RXRA
Aldosterone Signaling in Epithelial Cells	2.82	0.137	-2.673	PIK3C2B,RAF1,DNAJB12,HSPA14,FGFR1,DNAJC12,NOTUM,FGFR2,DNAJA1,KLB,HSPA2,HSPA12A,FGFR3,HSPA8,PLCB4,PIP5K1C,IRS1,FGFR4,PLCB3,IRS2,NR3C2,DNAJB5,HSPB6
Glioblastoma Multiforme Signaling	2.82	0.137	-2.294	TP53,PIK3C2B,RAF1,WNT9A,FGFR1,WNT2B,RHOT2,NOTUM,FGFR2,RHOJ,FZD1,TCF3,KLB,FGFR3,SHC1,PLCB4,IGF1,IRS1,FGFR4,PLCB3,IRS2,FZD5,FZD7
p53 Signaling	2.79	0.155	1.387	TP53,PIK3C2B,SNAI2,GADD45B,TP63,FGFR1,CSNK1D,FGFR2,KLB,TP53BP2,SERPINE2,FGFR3,IRS1,PPP1R13B,FGFR4,ADGRB1,IRS2
eNOS Signaling	2.72	0.135	-3.71	PIK3C2B,HSPA14,FGFR1,FLT4,VEGFC,FGFR2,NOS3,KLB,HSPA2,HSPA8,FGFR3,AQP3,ADCY9,LPAR6,AQP9,IRS1,FGFR4,PRKAG2,CAV1,VEGFD,IRS2,CHRNA2,ADCY8
PEDF Signaling	2.71	0.161	-3.357	TP53,RAF1,PIK3C2B,FGFR1,FGFR2,TCF7L1,KLB,PNPLA2,FGFR3,HNF1B,FGFR4,IRS1,IRS2,CFLAR,TCF7
Phagosome Formation	2.68	0.144		PIK3C2B,MSR1,FGFR1,RHOT2,NOTUM,ITGA5,FGFR2,RHOJ,INPPL1,KLB,FGFR3,ITGA3,PLCB4,SCARA3,IRS1,FGFR4,FCER1G,PLCB3,IRS2
Leptin Signaling in Obesity	2.66	0.165	-2.828	FGFR3,ADCY9,PIK3C2B,PLCB4,FGFR4,IRS1,FGFR1,PRKAG2,NOTUM,PLCB3,FGFR2,IRS2,ADCY8,KLB
Role of JAK1 and JAK3 in γc Cytokine Signaling	2.6	0.169		IL7R,FGFR3,SHC1,PIK3C2B,FGFR4,IRS1,FGFR1,IL21R,FGFR2,IRS2,STAT5B,KLB,IL7
Signaling by Rho Family GTPases	2.59	0.12	-2.502	RAF1,ARHGEF7,RACK1,RHOT2,ARPC5,LIMK2,KLB,LIMK1,FGFR3,ITGA3,PPP1R12B,FGFR4,BAIAP2,ARHGEF2,IRS2,PIK3C2B,PAK4,MYLPF,FGFR1,ITGA5,FGFR2,RHOJ,GNG3,PKN1,CDH1,PAK3,PIP5K1C,IRS1,PARD3,ARHGEF9
CCR3 Signaling in Eosinophils	2.56	0.141	-2.496	PIK3C2B,RAF1,PAK4,MPRIP,FGFR1,RACK1,FGFR2,LIMK2,GNG3,KLB,LIMK1,FGFR3,PLCB4,PPP1R12B,PAK3,IRS1,FGFR4,PLCB3,IRS2
NAD biosynthesis II (from tryptophan)	2.56	0.333	0.447	KMO,TDO2,NADSYN1,NMNAT2,KYNU
CNTF Signaling	2.55	0.174	-3.464	FGFR3,RAF1,PIK3C2B,FGFR1,IRS1,FGFR4,CNTFR,TYK2,FGFR2,IRS2,RPS6KA4,KLB
Thrombin Signaling	2.54	0.125	-2.837	PIK3C2B,RAF1,MPRIP,MYLPF,FGFR1,RHOT2,RACK1,NOTUM,FGFR2,RHOJ,GNG3,KLB,FGFR3,ADCY9,SHC1,PLCB4,PPP1R12B,IRS1,FGFR4,PLCB3,IRS2,ARHGEF2,ADCY8,ARHGEF9,GATA4,CAMK2G
Melanoma Signaling	2.51	0.18	-2.53	FGFR3,TP53,RAF1,PIK3C2B,CDH1,FGFR1,IRS1,FGFR4,FGFR2,IRS2,KLB
VEGF Signaling	2.47	0.148	-3.742	RAF1,PIK3C2B,FGFR1,FLT4,VEGFC,FGFR2,NOS3,EIF2S1,KLB,EIF2S2,FGFR3,SHC1,IRS1,FGFR4,VEGFD,IRS2
IL-9 Signaling	2.46	0.2	-3	FGFR3,PIK3C2B,FGFR1,IRS1,FGFR4,FGFR2,IRS2,STAT5B,KLB
Germ Cell-Sertoli Cell Junction Signaling	2.46	0.128		PIK3C2B,MAP3K14,PAK4,TNFRSF1A,FGFR1,RHOT2,FGFR2,RHOJ,LIMK2,KLB,LIMK1,FGFR3,EPN2,ITGA3,CDH1,TUBB6,PAK3,IRS1,FGFR4,TGFB3,IRS2,TUBB4A,JUP
Thrombopoietin Signaling	2.45	0.169	-3.464	FGFR3,RAF1,PIK3C2B,SHC1,THPO,FGFR1,IRS1,FGFR4,FGFR2,IRS2,STAT5B,KLB
Tec Kinase Signaling	2.45	0.13	-2.982	TNFRSF21,PIK3C2B,PAK4,FGFR1,TYK2,RACK1,RHOT2,ITGA5,TNFSF10,FGFR2,BMX,RHOJ,GNG3,KLB,FGFR3,ITGA3,PAK3,IRS1,FGFR4,FCER1G,IRS2,STAT5B
GDP-glucose Biosynthesis	2.45	0.4	-2	PGM2L1,PGM1,PGM5,PGM2
Regulation of Actin-based Motility by Rho	2.42	0.156	0.535	PAK4,MPRIP,MYLPF,RHOT2,ARPC5,ITGA5,RHOJ,LIMK1,ITGA3,PPP1R12B,PAK3,PIP5K1C,BAIAP2,PFN2
Pancreatic Adenocarcinoma Signaling	2.38	0.142	-3.5	TP53,PIK3C2B,RAF1,FGFR1,TYK2,VEGFC,FGFR2,KLB,FGFR3,HMOX1,FGFR4,IRS1,TGFA,TGFB3,VEGFD,IRS2,RALGDS
IL-7 Signaling Pathway	2.38	0.154	-2.673	IL7R,FGFR3,SHC1,PIK3C2B,FGFR4,IRS1,HGF,FGFR1,FGFR2,IRS2,STAT5B,KLB,IL7,MCL1
Bladder Cancer Signaling	2.38	0.154	-2.236	TP53,RAF1,MMP28,MMP14,VEGFC,FGF1,FGFR3,CDH1,MMP8,FGF23,VEGFD,FGF11,MMP11,MMP19
Role of Tissue Factor in Cancer	2.38	0.138		TP53,PIK3C2B,FGFR1,VEGFC,FGFR2,LIMK2,KLB,EIF4E,ITGB3,LIMK1,FGFR3,ITGA3,IRS1,FGFR4,IRS2,FGB,RPS6KA4,STAT5B
GDNF Family Ligand-Receptor Interactions	2.36	0.159	-3.051	FGFR3,SHC1,PIK3C2B,RAF1,FGFR4,IRS1,GFRA1,FGFR1,FGFR2,IRS2,NCK1,RET,KLB
ERK/MAPK Signaling	2.35	0.123	-3.674	RAF1,PPP2CA,KLB,EIF4E,KSR1,FGFR3,LAMTOR3,SHC1,ITGA3,ETS2,FGFR4,MKNK1,IRS2,MYCN,PIK3C2B,PAK4,FGFR1,PPP2R5D,FGFR2,ITGA5,MKNK2,PAK3,IRS1,PRKAG2,RPS6KA4
UVA-Induced MAPK Signaling	2.35	0.144	-2.887	TP53,PIK3C2B,FGFR1,NOTUM,FGFR2,PARP8,KLB,FGFR3,PLCB4,FGFR4,IRS1,PLCB3,CYCS,IRS2,RPS6KA4,SMPD3
Reelin Signaling in Neurons	2.33	0.152		PIK3C2B,FGFR1,ITGA5,FGFR2,VLDLR,KLB,ITGB3,FGFR3,ITGA3,FGFR4,IRS1,ARHGEF2,IRS2,ARHGEF9
Neurotrophin/TRK Signaling	2.31	0.157	-3.464	FGFR3,SHC1,PIK3C2B,RAF1,FGFR4,NGFR,IRS1,FGFR1,FGFR2,SORCS1,IRS2,KLB,MAP2K5
FLT3 Signaling in Hematopoietic Progenitor Cells	2.29	0.151	-3.207	RAF1,PIK3C2B,FGFR1,FGFR2,KLB,EIF4E,FGFR3,SHC1,FLT3LG,IRS1,FGFR4,IRS2,RPS6KA4,STAT5B
STAT3 Pathway	2.28	0.146	-3.357	FGFR3,RAF1,IGF1,PIM1,NGFR,FGFR4,HGF,FGFR1,TYK2,FLT4,TGFA,FGFR2,IL22RA1,IL27RA,BMP6
Glucose and Glucose-1-phosphate Degradation	2.28	0.364	-2	PGM2L1,PGM1,PGM5,PGM2
Role of NFAT in Cardiac Hypertrophy	2.27	0.119	-3.128	RAF1,PIK3C2B,LIF,HDAC2,FGFR1,RACK1,NOTUM,FGFR2,GNG3,KLB,FGFR3,RCAN1,ADCY9,SHC1,PLCB4,IGF1,IRS1,FGFR4,TGFB3,PRKAG2,PLCB3,RCAN3,IRS2,ADCY8,GATA4,CAMK2G
Angiopoietin Signaling	2.27	0.155	-0.447	FGFR3,PIK3C2B,PAK4,PAK3,FGFR1,IRS1,FGFR4,FGFR2,IRS2,NCK1,NOS3,STAT5B,KLB
VEGF Family Ligand-Receptor Interactions	2.25	0.149	-3.742	RAF1,PIK3C2B,FGFR1,FLT4,VEGFC,FGFR2,NOS3,KLB,FGFR3,SHC1,IRS1,FGFR4,VEGFD,IRS2
ErbB2-ErbB3 Signaling	2.25	0.16	-3.464	FGFR3,RAF1,PIK3C2B,SHC1,FGFR1,IRS1,FGFR4,TYK2,FGFR2,IRS2,STAT5B,KLB
Myc Mediated Apoptosis Signaling	2.25	0.16		FGFR3,TP53,PIK3C2B,SHC1,IGF1,FGFR1,IRS1,FGFR4,FGFR2,IRS2,CYCS,KLB
Apelin Pancreas Signaling Pathway	2.24	0.175	-3.162	FGFR3,PIK3C2B,APLNR,FGFR1,IRS1,FGFR4,PRKAG2,FGFR2,IRS2,KLB
Apelin Endothelial Signaling Pathway	2.24	0.137	-3	PIK3C2B,RAF1,APLNR,FGFR1,FGFR2,NOS3,KLB,FGFR3,ADCY9,PLCB4,FGFR4,IRS1,PRKAG2,PLCB3,IRS2,ADCY8,KLF2
IL-6 Signaling	2.24	0.134	-2.668	PIK3C2B,MAP3K14,RAF1,TNFRSF1A,IL1RL1,FGFR1,FGFR2,KLB,IL1R2,FGFR3,SHC1,IRS1,NGFR,FGFR4,CRP,CD14,IRS2,MCL1
Integrin Signaling	2.24	0.119	-2.558	RAF1,MPRIP,ARHGEF7,RHOT2,ARPC5,NCK1,KLB,ITGB3,FGFR3,TSPAN3,SHC1,ITGA3,PPP1R12B,FGFR4,CAV1,PFN2,IRS2,PIK3C2B,PAK4,FGFR1,ITGA5,FGFR2,RHOJ,GIT1,PAK3,IRS1
14-3-3-mediated Signaling	2.18	0.132	-3.207	PIK3C2B,RAF1,TNFRSF1A,STK11,STRADA,FGFR1,EDC3,NOTUM,FGFR2,KLB,FGFR3,PLCB4,TUBB6,IRS1,FGFR4,PLCB3,IRS2,TUBB4A
FXR/RXR Activation	2.17	0.135		ABCG8,MLXIPL,SDC1,C3,PKLR,NR1H4,AHSG,C9,FETUB,VLDLR,C4A/C4B,SLC27A5,SCARB1,SREBF1,RARA,FGFR4,RXRA
G-Protein Coupled Receptor Signaling	2.16	0.112		ADRA2B,RAF1,GRM2,RGS18,GRK2,PTGER3,PDE4A,KLB,FGFR3,LAMTOR3,SHC1,FGFR4,TDP2,PDE4D,IRS2,ADCY8,PIK3C2B,APLNR,PTGIR,NPY1R,FGFR1,FGFR2,S1PR3,ADCY9,PLCB4,RAP1GAP,IRS1,PRKAG2,PLCB3,PTGER2,CAMK2G
Macropinocytosis Signaling	2.14	0.149	-3.317	FGFR3,PIK3C2B,ABI1,HGF,FGFR4,IRS1,FGFR1,CD14,FGFR2,ITGA5,IRS2,KLB,ITGB3
Telomerase Signaling	2.13	0.137	-2.324	TP53,RAF1,PIK3C2B,HDAC2,PPP2CA,PPP2R5D,FGFR1,DKC1,FGFR2,KLB,FGFR3,SHC1,ETS2,IRS1,FGFR4,IRS2
Oleate Biosynthesis II (Animals)	2.13	0.333	0	UFSP2,FADS2,CYB5A,FADS1
ErbB4 Signaling	2.11	0.154	-3.162	FGFR3,RAF1,PIK3C2B,SHC1,FGFR1,IRS1,FGFR4,FGFR2,NCSTN,IRS2,PSEN2,KLB
P2Y Purigenic Receptor Signaling Pathway	2.11	0.13	-2.84	PIK3C2B,RAF1,FGFR1,RACK1,NOTUM,FGFR2,GNG3,KLB,ITGB3,FGFR3,ADCY9,PLCB4,IRS1,FGFR4,PRKAG2,PLCB3,IRS2,ADCY8
Wnt/β-catenin Signaling	2.1	0.124	-0.471	SOX4,TP53,PPP2CA,PPARD,WNT9A,PPP2R5D,WNT2B,CSNK1D,KREMEN1,FZD1,TCF7L1,TCF3,RARG,CDH1,RARA,TGFB3,SOX8,FZD5,DVL3,SFRP1,FZD7
Ephrin A Signaling	2.08	0.167		FGFR3,PIK3C2B,FGFR1,NGFR,IRS1,FGFR4,FGFR2,IRS2,KLB,LIMK1
Clathrin-mediated Endocytosis Signaling	2.06	0.118		PIK3C2B,STON2,EPHB2,FGFR1,ARPC5,VEGFC,ITGA5,FGFR2,AP2A2,KLB,ITGB3,FGF1,FGFR3,HSPA8,CD2AP,LDLR,IGF1,PIP5K1C,IRS1,FGFR4,FGF23,VEGFD,IRS2,FGF11
FGF Signaling	2.05	0.146	-3.606	RAF1,PIK3C2B,FGFR1,FGFR2,KLB,FGF1,FGFR3,HGF,IRS1,FGFR4,FGF23,FGF11,IRS2
IL-2 Signaling	2.05	0.157	-3.317	FGFR3,RAF1,PIK3C2B,SHC1,FGFR1,IRS1,FGFR4,FGFR2,IRS2,STAT5B,KLB
Endometrial Cancer Signaling	2.05	0.157	-2.53	FGFR3,TP53,RAF1,PIK3C2B,CDH1,FGFR1,IRS1,FGFR4,FGFR2,IRS2,KLB
Semaphorin Signaling in Neurons	2.03	0.173		SEMA3A,PAK4,PAK3,RHOT2,PLXNB1,LIMK2,RHOJ,DPYSL5,LIMK1
Gαi Signaling	2.02	0.133	-1.155	ADRA2B,RAF1,GRM2,APLNR,PTGER3,NPY1R,RACK1,GNG3,S1PR3,SHC1,ADCY9,RAP1GAP,CAV1,PRKAG2,ADCY8,RALGDS
LXR/RXR Activation	1.99	0.132	0	ABCG8,MLXIPL,C3,MSR1,IL1RL1,TNFRSF1A,NR1H4,AHSG,C9,IL1R2,C4A/C4B,LDLR,SREBF1,NGFR,CD14,RXRA
Nitric Oxide Signaling in the Cardiovascular System	1.95	0.134	-3.873	PIK3C2B,FGFR1,FLT4,VEGFC,FGFR2,NOS3,KLB,ATP2A1,FGFR3,FGFR4,IRS1,CAV1,PRKAG2,VEGFD,IRS2
Apelin Cardiomyocyte Signaling Pathway	1.95	0.134	-2.324	PIK3C2B,APLNR,FGFR1,MYLPF,NOTUM,FGFR2,NOS3,KLB,ATP2A1,FGFR3,PLCB4,IRS1,FGFR4,PLCB3,IRS2
Melanocyte Development and Pigmentation Signaling	1.94	0.137	-3.207	RAF1,PIK3C2B,FGFR1,FGFR2,KLB,FGFR3,SHC1,ADCY9,IRS1,FGFR4,PRKAG2,IRS2,RPS6KA4,ADCY8
IL-15 Signaling	1.94	0.146		FGFR3,RAF1,PIK3C2B,SHC1,FGFR1,IRS1,FGFR4,TYK2,FGFR2,IRS2,STAT5B,KLB
NF-κB Activation by Viruses	1.9	0.14	-3.606	FGFR3,PIK3C2B,MAP3K14,RAF1,ITGA3,FGFR4,IRS1,FGFR1,FGFR2,ITGA5,IRS2,KLB,ITGB3
Non-Small Cell Lung Cancer Signaling	1.9	0.145	-2.714	FGFR3,TP53,RAF1,PIK3C2B,FGFR1,IRS1,FGFR4,TGFA,FGFR2,IRS2,RXRA,KLB
Superpathway of Methionine Degradation	1.89	0.189	1.134	PRMT3,DLD,MAT2A,CDO1,MUT,AHCYL2,MRM2
Neuropathic Pain Signaling In Dorsal Horn Neurons	1.88	0.132	-2.84	PIK3C2B,GRM2,FGFR1,NOTUM,FGFR2,KLB,FGFR3,PLCB4,FGFR4,IRS1,PRKAG2,PLCB3,IRS2,KCNQ3,CAMK2G
ErbB Signaling	1.87	0.135	-2.673	FGFR3,SHC1,PIK3C2B,RAF1,PAK4,PAK3,FGFR4,IRS1,FGFR1,TGFA,FGFR2,IRS2,NCK1,KLB
Osteoarthritis Pathway	1.87	0.113	-2.524	SIK3,S1PR2,PPARD,TNFRSF1A,IL1RL1,FGFR1,PTCH1,VEGFC,ITGA5,ANXA2,TCF7L1,SDC4,FZD1,TCF3,FGFR3,S1PR3,IL1R2,ITGA3,GLI3,PRKAG2,IHH,VEGFD,FZD5,FZD7
Growth Hormone Signaling	1.86	0.143	-3.317	FGFR3,PIK3C2B,IGF1,FGFR1,IRS1,FGFR4,IGFBP3,FGFR2,IRS2,RPS6KA4,STAT5B,KLB
FAK Signaling	1.84	0.133		RAF1,PIK3C2B,PAK4,FGFR1,ARHGEF7,ITGA5,FGFR2,KLB,FGFR3,ITGA3,PAK3,FGFR4,IRS1,IRS2
CXCR4 Signaling	1.83	0.118	-1.414	PIK3C2B,RAF1,PAK4,MYLPF,FGFR1,RACK1,RHOT2,FGFR2,RHOJ,GNG3,KLB,FGFR3,ADCY9,PLCB4,PAK3,IRS1,FGFR4,PLCB3,IRS2,ADCY8
Tryptophan Degradation to 2-amino-3-carboxymuconate Semialdehyde	1.83	0.375		KMO,TDO2,KYNU
p70S6K Signaling	1.82	0.124	-3.153	PIK3C2B,RAF1,PPP2CA,EEF2,PPP2R5D,FGFR1,NOTUM,FGFR2,CD79A,KLB,FGFR3,SHC1,PLCB4,IRS1,FGFR4,PLCB3,IRS2
Notch Signaling	1.82	0.184	-1.342	FURIN,DTX3,DTX4,NCSTN,PSEN2,LFNG,DLL4
Renin-Angiotensin Signaling	1.8	0.126	-3.051	FGFR3,ADCY9,SHC1,PIK3C2B,RAF1,PAK4,PAK3,FGFR4,IRS1,FGFR1,PRKAG2,FGFR2,IRS2,PTGER2,ADCY8,KLB
UVB-Induced MAPK Signaling	1.8	0.152	-2.53	FGFR3,TP53,PIK3C2B,FGFR1,IRS1,FGFR4,FGFR2,IRS2,KLB,EIF4E
PDGF Signaling	1.79	0.135	-3.606	RAF1,PIK3C2B,FGFR1,TYK2,FGFR2,INPPL1,KLB,FGFR3,SHC1,IRS1,FGFR4,CAV1,IRS2
Glioma Invasiveness Signaling	1.79	0.145	-2.111	FGFR3,PIK3C2B,FGFR1,IRS1,FGFR4,RHOT2,FGFR2,IRS2,RHOJ,KLB,ITGB3
Cardiac Hypertrophy Signaling	1.79	0.109	-2.041	ADRA2B,PIK3C2B,MAP3K14,RAF1,MYLPF,FGFR1,RACK1,RHOT2,NOTUM,FGFR2,RHOJ,GNG3,KLB,EIF4E,FGFR3,ADCY9,PLCB4,IGF1,IRS1,FGFR4,PRKAG2,TGFB3,PLCB3,IRS2,ADCY8,GATA4
Gαq Signaling	1.78	0.119	-1.698	PIK3C2B,RAF1,RGS18,GRK2,FGFR1,RACK1,RHOT2,FGFR2,RHOJ,GNG3,KLB,GYS2,FGFR3,HMOX1,PLCB4,IRS1,FGFR4,PLCB3,IRS2
Natural Killer Cell Signaling	1.77	0.125		RAF1,PIK3C2B,PAK4,FGFR1,FGFR2,INPPL1,NCK1,KLB,FGFR3,SHC1,PAK3,IRS1,FGFR4,LAT,FCER1G,IRS2
Type II Diabetes Mellitus Signaling	1.76	0.12	-1.5	PIK3C2B,MAP3K14,PKLR,TNFRSF1A,FGFR1,PKM,FGFR2,KLB,FGFR3,SLC27A5,IRS1,FGFR4,NGFR,PRKAG2,IRS2,ADIPOR2,SMPD3,PDX1
Lymphotoxin β Receptor Signaling	1.75	0.149	-2.53	FGFR3,MAP3K14,PIK3C2B,FGFR1,IRS1,FGFR4,FGFR2,IRS2,CYCS,KLB
mTOR Signaling	1.75	0.112	-0.943	PIK3C2B,ULK1,PPP2CA,PPP2R5D,STK11,FGFR1,RHOT2,VEGFC,EIF3J,FGFR2,RHOJ,EIF4A2,KLB,EIF4E,FGFR3,HMOX1,IRS1,FGFR4,EIF4A1,PRKAG2,VEGFD,IRS2,RPS6KA4
Erythropoietin Signaling	1.75	0.138		FGFR3,RAF1,PIK3C2B,SHC1,EPOR,FGFR1,IRS1,FGFR4,FGFR2,IRS2,STAT5B,KLB
Paxillin Signaling	1.72	0.126	-2.673	PIK3C2B,PAK4,FGFR1,ARHGEF7,ITGA5,FGFR2,NCK1,KLB,ITGB3,FGFR3,ITGA3,PAK3,FGFR4,IRS1,IRS2
EGF Signaling	1.71	0.147	-3.162	FGFR3,RAF1,PIK3C2B,SHC1,FGFR1,IRS1,FGFR4,FGFR2,IRS2,KLB
Amyotrophic Lateral Sclerosis Signaling	1.7	0.128	-3.051	PRPH,TP53,PIK3C2B,FGFR1,VEGFC,FGFR2,KLB,FGFR3,IGF1,IRS1,FGFR4,VEGFD,CYCS,IRS2
ILK Signaling	1.69	0.112	-2.558	PIK3C2B,FLNB,SNAI2,MYH9,PPP2CA,TNFRSF1A,PPP2R5D,FGFR1,RHOT2,VEGFC,FGFR2,RHOJ,KLB,ITGB3,FGFR3,CDH1,IRS1,FGFR4,VEGFD,IRS2,RPS6KA4,TESK1
CTLA4 Signaling in Cytotoxic T Lymphocytes	1.69	0.131		PIK3C2B,PPP2CA,PPP2R5D,FGFR1,FGFR2,KLB,AP2A2,FGFR3,FGFR4,IRS1,LAT,FCER1G,IRS2
Prolactin Signaling	1.68	0.135	-3.464	FGFR3,RAF1,PIK3C2B,SHC1,FGFR1,IRS1,FGFR4,FGFR2,IRS2,TCF7,STAT5B,KLB
JAK/Stat Signaling	1.68	0.135	-3.464	FGFR3,RAF1,PIK3C2B,SHC1,FGFR1,IRS1,FGFR4,TYK2,FGFR2,IRS2,STAT5B,KLB
NF-κB Signaling	1.67	0.112	-3.578	PIK3C2B,MAP3K14,RAF1,BMP4,HDAC2,TNFRSF1A,FGFR1,FLT4,FGFR2,KLB,IL1R2,FGFR3,CARD11,BCL10,IRS1,NGFR,FGFR4,TGFA,FCER1G,TDP2,IRS2
CD40 Signaling	1.67	0.139	-3.162	FGFR3,MAP3K14,PIK3C2B,FGFR1,IRS1,FGFR4,PTGS1,FGFR2,IRS2,KLB,MAP2K5
Leukocyte Extravasation Signaling	1.66	0.11	-3.273	PIK3C2B,MMP28,MMP14,FGFR1,CTNNA3,ITGA5,FGFR2,BMX,CLDN6,KLB,ITGB3,FGFR3,F11R,ITGA3,RAP1GAP,JAM3,IRS1,MMP8,FGFR4,PECAM1,IRS2,MMP11,MMP19
Adrenomedullin signaling pathway	1.65	0.111	-3.411	PIK3C2B,RAF1,C3,FGFR1,NOTUM,FGFR2,NOS3,KLB,GPR182,FGFR3,SHC1,ADCY9,PLCB4,IRS1,FGFR4,PRKAG2,PLCB3,IRS2,KCNQ3,RXRA,ADCY8,MAP2K5
Gap Junction Signaling	1.65	0.111		PIK3C2B,RAF1,DBN1,FGFR1,NOTUM,CSNK1D,FGFR2,GJA5,KLB,FGFR3,ADCY9,PLCB4,TUBB6,IRS1,FGFR4,PRKAG2,CAV1,PLCB3,IRS2,TUBB4A,ADCY8,MAP2K5
IL-8 Signaling	1.61	0.109	-2.982	PIK3C2B,RAF1,FGFR1,RACK1,FLT4,RHOT2,VEGFC,FGFR2,RHOJ,LIMK2,GNG3,KLB,LIMK1,ITGB3,FGFR3,HMOX1,CDH1,IRS1,FGFR4,VEGFD,IRS2,LASP1
NGF Signaling	1.58	0.121	-3.873	TP53,RAF1,MAP3K14,PIK3C2B,FGFR1,FGFR2,KLB,FGFR3,SHC1,FGFR4,IRS1,NGFR,IRS2,RPS6KA4,SMPD3
γ-linolenate Biosynthesis II (Animals)	1.57	0.235	-1	SLC27A5,FADS2,CYB5A,FADS1
Branched-chain α-keto acid Dehydrogenase Complex	1.57	0.5		DLD,DBT
MSP-RON Signaling Pathway	1.56	0.139		FGFR3,KLKB1,PIK3C2B,FGFR1,IRS1,FGFR4,FGFR2,IRS2,MST1R,KLB
Circadian Rhythm Signaling	1.54	0.176		PER3,NR1D1,BHLHE41,CSNK1D,ADCYAP1,PER2
Role of JAK2 in Hormone-like Cytokine Signaling	1.54	0.176		SHC1,EPOR,IRS1,TYK2,IRS2,STAT5B
Hepatic Cholestasis	1.53	0.113		ABCG8,MAP4K2,MAP3K14,LIF,NR1H4,TNFRSF1A,IL1RL1,IL1R2,ADCY9,SREBF1,RARA,FGFR4,NGFR,TGFB3,PRKAG2,CD14,RXRA,ADCY8
IL-4 Signaling	1.51	0.128		FGFR3,PIK3C2B,SHC1,FGFR1,IRS1,FGFR4,TYK2,FGFR2,IRS2,NR3C2,INPPL1,KLB
Virus Entry via Endocytic Pathways	1.5	0.121		FGFR3,PIK3C2B,FLNB,ITGA3,IRS1,FGFR4,FGFR1,CAV1,FGFR2,ITGA5,IRS2,AP2A2,KLB,ITGB3
Endothelin-1 Signaling	1.49	0.108	-2.837	PIK3C2B,RAF1,FGFR1,PTGS1,NOTUM,FGFR2,NOS3,KLB,PLBD1,FGFR3,HMOX1,SHC1,ADCY9,PLCB4,IRS1,FGFR4,EDNRA,PLCB3,IRS2,PTGER2,ADCY8
Protein Kinase A Signaling	1.49	0.0955	-0.557	FLNB,RAF1,DUSP8,PTPN23,PTPN14,RACK1,PDE4A,NOTUM,CDC23,NOS3,PHKA2,CDKN3,DUSP5,HHAT,GLI3,NGFR,DUSP11,TDP2,PDE4D,ADCY8,MYLPF,PTCH1,PYGL,PYGB,TCF7L1,GNG3,TCF3,GYS2,ADCY9,PLCB4,PYGM,PRKAG2,KDELR3,PTPRS,TGFB3,PLCB3,IHH,CAMK2G
Pyridoxal 5'-phosphate Salvage Pathway	1.48	0.141	-0.333	PAK3,PIM1,CDK7,CSNK1D,GRK6,GRK5,LIMK2,PKN1,LIMK1
Small Cell Lung Cancer Signaling	1.46	0.129	-3	FGFR3,TP53,PIK3C2B,FGFR1,IRS1,FGFR4,FGFR2,IRS2,CYCS,RXRA,KLB
Dermatan Sulfate Biosynthesis (Late Stages)	1.45	0.156	-1.89	CHST2,HS6ST1,SULT1C4,SULT1C2,HS3ST2,HS3ST6,CHST12
Salvage Pathways of Pyrimidine Ribonucleotides	1.45	0.125	0	UPRT,UPP2,PAK3,PIM1,CDK7,CSNK1D,GRK6,GRK5,LIMK2,PCK1,PKN1,LIMK1
Purine Nucleotides De Novo Biosynthesis II	1.43	0.273		GMPS,IMPDH2,PAICS
Hepatic Fibrosis / Hepatic Stellate Cell Activation	1.42	0.107		MYH9,TNFRSF1A,IL1RL1,FGFR1,FLT4,VEGFC,FGFR2,FGF1,IL1R2,IGF1,HGF,NGFR,TGFA,TGFB3,IL10RA,IGFBP3,EDNRA,CD14,VEGFD,COL27A1
HGF Signaling	1.41	0.118	-3.606	RAF1,MAP3K14,PIK3C2B,FGFR1,ITGA5,FGFR2,KLB,FGFR3,ITGA3,ETS2,FGFR4,HGF,IRS1,IRS2
Acute Phase Response Signaling	1.4	0.108	-1	MAP3K14,RAF1,ITIH3,C3,TNFRSF1A,AHSG,C9,TCF3,C4A/C4B,C1R,KLKB1,SHC1,HMOX1,ITIH2,C4BPA,NGFR,CRP,FGB,HRG
Thyroid Cancer Signaling	1.4	0.152		TP53,SHC1,CDH1,TCF7L1,TCF3,RET,RXRA
Glioma Signaling	1.39	0.117	-3.051	FGFR3,TP53,SHC1,PIK3C2B,RAF1,IGF1,IRS1,FGFR4,FGFR1,TGFA,FGFR2,IRS2,KLB,CAMK2G
SPINK1 General Cancer Pathway	1.38	0.13	-3.162	FGFR3,RAF1,PIK3C2B,FGFR1,IRS1,FGFR4,TYK2,FGFR2,IRS2,KLB
Superpathway of Inositol Phosphate Compounds	1.38	0.102	-2.449	PIK3C2B,DUSP8,PTPN23,INPP5E,PPP2R5D,FGFR1,NUDT12,FGFR2,INPPL1,INPP5A,KLB,UBLCP1,FGFR3,PLCB4,DUSP5,PIP5K1C,IRS1,PPP1R13B,FGFR4,DUSP11,IP6K1,PLCB3,IRS2,PALD1
Complement System	1.38	0.162	-1.342	C4A/C4B,C1R,C3,C4BPA,C9,MASP1
2-oxobutanoate Degradation I	1.37	0.4		DLD,MUT
IGF-1 Signaling	1.36	0.118	-2.887	FGFR3,SHC1,PIK3C2B,RAF1,IGF1,FGFR4,IRS1,FGFR1,IGFBP3,PRKAG2,FGFR2,IRS2,KLB
Ephrin Receptor Signaling	1.36	0.107	-2.496	MAP3K14,RAF1,PAK4,EPHB4,EPHB2,ARPC5,RACK1,VEGFC,ITGA5,LIMK2,NCK1,GNG3,FGF1,LIMK1,SHC1,ITGA3,PAK3,ABI1,VEGFD
SAPK/JNK Signaling	1.36	0.118	-1.941	FGFR3,TP53,MAP4K2,SHC1,PIK3C2B,DUSP8,FGFR4,IRS1,FGFR1,FCER1G,FGFR2,IRS2,KLB
IL-17A Signaling in Airway Cells	1.35	0.128	-2.53	FGFR3,PIK3C2B,FGFR1,IRS1,FGFR4,TYK2,FGFR2,IRS2,IL17RA,KLB
IL-3 Signaling	1.34	0.124	-3.317	FGFR3,RAF1,PIK3C2B,SHC1,FGFR1,IRS1,FGFR4,FGFR2,IRS2,STAT5B,KLB
Relaxin Signaling	1.34	0.109	-2.887	PIK3C2B,FGFR1,RACK1,PDE4A,FGFR2,GNG3,NOS3,KLB,FGFR3,ADCY9,FGFR4,IRS1,PRKAG2,TDP2,IRS2,PDE4D,ADCY8
Granulocyte Adhesion and Diapedesis	1.34	0.106		SDC1,MMP28,TNFRSF1A,IL1RL1,MMP14,ITGA5,SDC3,SDC4,CLDN6,ITGB3,IL1R2,ITGA3,JAM3,NGFR,MMP8,PECAM1,MMP11,CX3CL1,MMP19
Role of NFAT in Regulation of the Immune Response	1.33	0.105	-2.668	PIK3C2B,RAF1,FGFR1,RACK1,CSNK1D,FGFR2,CD79A,GNG3,KLB,FGFR3,RCAN1,PLCB4,IRS1,FGFR4,LAT,FCER1G,RCAN3,PLCB3,IRS2,GATA4
Inhibition of Matrix Metalloproteases	1.33	0.158	1.342	SDC1,MMP28,MMP8,MMP14,MMP11,MMP19
Th1 Pathway	1.32	0.112	-3.606	PIK3C2B,FGFR1,HAVCR2,TYK2,FGFR2,NCSTN,PSEN2,KLB,FGFR3,FGFR4,IRS1,IL10RA,IRS2,IL27RA,DLL4
Chondroitin Sulfate Biosynthesis (Late Stages)	1.32	0.146	-1.89	CHST2,HS6ST1,SULT1C4,SULT1C2,HS3ST2,HS3ST6,CHST12
α-Adrenergic Signaling	1.31	0.122	-1.342	RAF1,ADCY9,PYGM,RACK1,PRKAG2,PYGB,PYGL,GNG3,ADCY8,PHKA2,GYS2
RhoA Signaling	1.31	0.114	0	LPAR6,PPP1R12B,MPRIP,IGF1,PIP5K1C,MYLPF,RTKN,BAIAP2,ARPC5,PFN2,LIMK2,SEMA3F,PKN1,LIMK1
Chronic Myeloid Leukemia Signaling	1.31	0.116		FGFR3,TP53,RAF1,PIK3C2B,HDAC2,FGFR1,IRS1,FGFR4,TGFB3,FGFR2,IRS2,STAT5B,KLB
Protein Ubiquitination Pathway	1.31	0.0985		FZR1,PSMD7,HSPA14,CUL1,DNAJC12,UBE2V2,UBE2Z,CDC23,DNAJA1,SMURF1,UCHL1,UBE2B,PSMC6,USP16,UCHL5,SUGT1,HSPB6,DNAJB12,USP15,UBE2R2,PSMD6,HSPA2,HSPA12A,HSPA8,UBE2J1,DNAJB5
Role of IL-17A in Arthritis	1.3	0.13		FGFR3,PIK3C2B,FGFR1,IRS1,FGFR4,FGFR2,IRS2,IL17RA,KLB

## Sheet: ME Purple
Table S3
Canonical pathways enriched in module purple
Ingenuity Canonical Pathways	-log(p-value)	Ratio	z-score	Molecules
Tec Kinase Signaling	17	0.107	-2.84	STAT5A,FYN,PRKCQ,PTK2B,PIK3R5,RHOH,GNAI2,LCK,RHOG,GNA15,WAS,HCK,LYN,VAV1,PIK3CD,JAK3,FASLG,ITK
CD28 Signaling in T Helper Cells	16	0.121	-2.309	FYN,PTPN6,PRKCQ,CAMK4,CD3E,NFKBIE,PIK3R5,CD3D,LCK,WAS,SYK,ZAP70,HLA-DOB,PIK3CD,VAV1,ITK
T Cell Receptor Signaling	15.5	0.13		FYN,PTPN7,PRKCQ,CAMK4,CD3E,PIK3R5,CD8A,CD8B,CD3D,LCK,RASGRP1,ZAP70,PIK3CD,VAV1,ITK
Th1 and Th2 Activation Pathway	15	0.0924		STAT5A,CCR5,IL2RG,ICAM1,PRKCQ,CD3E,PIK3R5,CD8A,CD3D,SPI1,IRF1,ITGB2,TGFB1,HLA-DOB,VAV1,PIK3CD,JAK3
Leukocyte Extravasation Signaling	14	0.081	-2	RAC2,ICAM1,PRKCQ,PTK2B,ARHGAP4,PIK3R5,ITGAL,RHOH,GNAI2,ITGB2,NCF1,ARHGAP9,WAS,RASGRP1,VAV1,PIK3CD,ITK
Th2 Pathway	13.8	0.101	-0.577	STAT5A,IL2RG,CCR5,ICAM1,PRKCQ,CD3E,PIK3R5,CD3D,SPI1,ITGB2,TGFB1,HLA-DOB,PIK3CD,VAV1,JAK3
CTLA4 Signaling in Cytotoxic T Lymphocytes	13.6	0.131		FYN,LCK,PTPN6,CD3E,SYK,PPM1J,ZAP70,PIK3R5,PIK3CD,CD8A,CD8B,CD3D,PTPN22
Role of NFAT in Regulation of the Immune Response	13.5	0.0838	-2.84	FYN,PRKCQ,CAMK4,CD3E,NFKBIE,PIK3R5,CD3D,GNAI2,LCK,GNA15,SYK,ZAP70,LYN,HLA-DOB,PIK3CD,ITK
iCOS-iCOSL Signaling in T Helper Cells	12.4	0.107	-2.53	IL2RG,LCK,PRKCQ,CAMK4,CD3E,NFKBIE,ZAP70,PIK3R5,HLA-DOB,VAV1,PIK3CD,CD3D,ITK
Th1 Pathway	11.8	0.097	-1	CCR5,ICAM1,PRKCQ,CD3E,PIK3R5,CD8A,CD3D,IRF1,ITGB2,HLA-DOB,VAV1,PIK3CD,JAK3
Fcγ Receptor-mediated Phagocytosis in Macrophages and Monocytes	11.1	0.12	-3.317	FYN,RAC2,NCF1,PRKCQ,PTK2B,WAS,SYK,HCK,LYN,VAV1,FYB1
Primary Immunodeficiency Signaling	10.8	0.18		LCK,IL2RG,CD3E,ZAP70,CIITA,CD8A,JAK3,CD3D,TAP1
Production of Nitric Oxide and Reactive Oxygen Species in Macrophages	9.79	0.067	-1.508	NCF1,PTPN6,RHOG,PRKCQ,PPM1J,NFKBIE,PIK3R5,PIK3CD,IRF8,JAK3,SPI1,RHOH,IRF1
PKCθ Signaling in T Lymphocytes	9.6	0.0745	-2.887	FYN,RAC2,LCK,PRKCQ,CD3E,NFKBIE,ZAP70,PIK3R5,HLA-DOB,PIK3CD,VAV1,CD3D
B Cell Receptor Signaling	8.67	0.0619	-2.309	RAC2,PTPN6,PRKCQ,CAMK4,PTK2B,POU2F2,SYK,NFKBIE,PIK3R5,LYN,PIK3CD,VAV1
Phospholipase C Signaling	8.59	0.0535	-3.317	FYN,LCK,PRKCQ,CAMK4,RHOG,CD3E,SYK,ZAP70,LYN,ARHGEF3,RHOH,CD3D,ITK
Reelin Signaling in Neurons	8.37	0.0978		FYN,ITGB2,LCK,HCK,PIK3R5,LYN,PIK3CD,ARHGEF3,ITGAL
Natural Killer Cell Signaling	8.28	0.0781		FYN,RAC2,LCK,PTPN6,PRKCQ,SYK,ZAP70,PIK3R5,PIK3CD,VAV1
Calcium-induced T Lymphocyte Apoptosis	8.24	0.121	-2.828	LCK,CAMK4,PRKCQ,CD3E,ZAP70,ATP2A3,HLA-DOB,CD3D
IL-2 Signaling	8.03	0.114	-1.414	STAT5A,LCK,IL2RG,PTK2B,SYK,PIK3R5,PIK3CD,JAK3
Molecular Mechanisms of Cancer	7.85	0.0383		GNAI2,RAC2,FYN,RHOG,PRKCQ,GNA15,TGFB1,RASGRP1,NFKBIE,PIK3R5,PIK3CD,ARHGEF3,JAK3,RHOH,FASLG
Role of JAK1 and JAK3 in γc Cytokine Signaling	7.7	0.104		STAT5A,IL2RG,PTK2B,FES,SYK,PIK3R5,PIK3CD,JAK3
IL-15 Signaling	7.48	0.0976		STAT5A,LCK,IL2RG,SYK,PIK3R5,PIK3CD,JAK3,FASLG
Regulation of IL-2 Expression in Activated and Anergic T Lymphocytes	7.32	0.093		FYN,CAMK4,CD3E,TGFB1,NFKBIE,ZAP70,VAV1,CD3D
CCR5 Signaling in Macrophages	7.16	0.0889	-2.236	GNAI2,CCR5,PRKCQ,CAMK4,PTK2B,CD3E,CD3D,FASLG
NF-κB Activation by Viruses	7.05	0.086	-1.134	ITGB2,CCR5,LCK,PRKCQ,NFKBIE,PIK3R5,PIK3CD,ITGAL
Role of Tissue Factor in Cancer	7.05	0.0692		FYN,STAT5A,LCK,PTK2B,GNA15,HCK,PIK3R5,LYN,PIK3CD
3-phosphoinositide Biosynthesis	6.42	0.0498	-2.53	FYN,LCK,PTPN6,PTPN7,PTPRO,PPP1R16B,PIK3R5,PIK3CD,VAV1,PTPN22
IL-8 Signaling	6.42	0.0498	-1.897	GNAI2,ITGB2,RAC2,RHOG,PRKCQ,ICAM1,PTK2B,PIK3R5,PIK3CD,RHOH
Virus Entry via Endocytic Pathways	6.31	0.069		ITGB2,FYN,RAC2,PRKCQ,PIK3R5,PIK3CD,ITGAL,ITGB7
Gαq Signaling	6.28	0.0562	-1.414	RHOG,PRKCQ,CAMK4,PTK2B,GNA15,NFKBIE,PIK3R5,PIK3CD,RHOH
Integrin Signaling	6.08	0.0457	-1.897	FYN,ITGB2,RAC2,RHOG,WAS,PIK3R5,PIK3CD,RHOH,ITGAL,ITGB7
Fc Epsilon RI Signaling	6.06	0.064	-2.121	RAC2,FYN,PRKCQ,SYK,PIK3R5,LYN,PIK3CD,VAV1
G-Protein Coupled Receptor Signaling	6.02	0.0396		GNAI2,FYN,CAMK4,PTK2B,GNA15,NFKBIE,RASGRP1,HTR7,PIK3R5,PIK3CD,PDE4B
fMLP Signaling in Neutrophils	5.98	0.0625	-1.414	GNAI2,NCF1,PRKCQ,CAMK4,WAS,NFKBIE,PIK3R5,PIK3CD
IL-7 Signaling Pathway	5.9	0.0769	-1.134	STAT5A,FYN,IL2RG,PIK3R5,LYN,PIK3CD,JAK3
GP6 Signaling Pathway	5.83	0.0597	-2.121	FYN,PRKCQ,RHOG,CAMK4,SYK,PIK3R5,LYN,PIK3CD
Superpathway of Inositol Phosphate Compounds	5.79	0.0424	-2.53	FYN,LCK,PTPN6,PTPN7,PTPRO,PPP1R16B,PIK3R5,PIK3CD,VAV1,PTPN22
p70S6K Signaling	5.76	0.0584	-1.414	GNAI2,IL2RG,PRKCQ,PPM1J,SYK,PIK3R5,LYN,PIK3CD
Thrombin Signaling	5.33	0.0433	-2.121	GNAI2,RHOG,PRKCQ,CAMK4,GNA15,PIK3R5,PIK3CD,ARHGEF3,RHOH
Type I Diabetes Mellitus Signaling	5.32	0.0631	-2.236	PRF1,CD3E,NFKBIE,HLA-DOB,CD3D,FASLG,IRF1
Protein Kinase A Signaling	5.3	0.0302	0	GNAI2,PTPN6,PTPN7,PRKCQ,CAMK4,PTK2B,TGFB1,PTPRO,NFKBIE,PDE4B,EBI3,PTPN22
IL-9 Signaling	5.14	0.111	-0.447	STAT5A,IL2RG,PIK3R5,PIK3CD,JAK3
Glucocorticoid Receptor Signaling	5.13	0.032		STAT5A,ICAM1,CD3E,TGFB1,POU2F2,NFKBIE,PIK3R5,PIK3CD,JAK3,CCL11,CD3D
CXCR4 Signaling	5.08	0.0473	-1.89	GNAI2,PRKCQ,RHOG,GNA15,PIK3R5,LYN,PIK3CD,RHOH
RhoGDI Signaling	4.97	0.0457	1.633	GNAI2,RHOG,ARHGAP9,GNA15,ARHGAP4,ARHGEF3,RHOH,ARHGDIB
Tumoricidal Function of Hepatic Natural Killer Cells	4.92	0.167		PRF1,ICAM1,ITGAL,FASLG
Erythropoietin Signaling	4.85	0.069		STAT5A,PTPN6,PRKCQ,NFKBIE,PIK3R5,PIK3CD
Semaphorin Signaling in Neurons	4.83	0.0962		FYN,RHOG,FES,RHOH,SEMA7A
Phagosome Formation	4.83	0.053		ITGB2,RHOG,PRKCQ,SYK,PIK3R5,PIK3CD,RHOH
Prolactin Signaling	4.8	0.0674	-1.633	FYN,STAT5A,PRKCQ,PIK3R5,PIK3CD,IRF1
PI3K Signaling in B Lymphocytes	4.76	0.0519	-2.646	FYN,CAMK4,SYK,NFKBIE,LYN,PIK3CD,VAV1
Signaling by Rho Family GTPases	4.71	0.0361	-1.89	GNAI2,RHOG,PTK2B,GNA15,WAS,PIK3R5,PIK3CD,ARHGEF3,RHOH
IL-4 Signaling	4.66	0.0638		PTPN6,IL2RG,PIK3R5,HLA-DOB,PIK3CD,JAK3
Dendritic Cell Maturation	4.63	0.041	-1.89	CD1D,ICAM1,NFKBIE,PIK3R5,HLA-DOB,PIK3CD,CD83,IRF8
IL-12 Signaling and Production in Macrophages	4.54	0.0479		PRKCQ,TGFB1,PIK3R5,PIK3CD,IRF8,SPI1,IRF1
Cytotoxic T Lymphocyte-mediated Apoptosis of Target Cells	4.41	0.125	-2	PRF1,CD3E,CD3D,FASLG
Apelin Cardiomyocyte Signaling Pathway	4.23	0.0536	-0.816	GNAI2,PRKCQ,TGFB1,PIK3R5,ATP2A3,PIK3CD
Caveolar-mediated Endocytosis Signaling	4.17	0.0704		FYN,ITGB2,CD48,ITGAL,ITGB7
Paxillin Signaling	4.08	0.0504		ITGB2,PTK2B,PIK3R5,PIK3CD,ITGAL,ITGB7
Systemic Lupus Erythematosus Signaling	4.07	0.0342		LCK,PTPN6,CAMK4,CD3E,PIK3R5,LYN,PIK3CD,CD3D
Axonal Guidance Signaling	4.05	0.0243		GNAI2,FYN,RAC2,PRKCQ,FES,GNA15,WAS,PIK3R5,PIK3CD,SEMA4A,SEMA7A
Cardiac Hypertrophy Signaling	4.02	0.0336	-0.707	GNAI2,RHOG,CAMK4,GNA15,TGFB1,PIK3R5,PIK3CD,RHOH
Sphingosine-1-phosphate Signaling	4.01	0.0488	-1.633	GNAI2,RHOG,PTK2B,PIK3R5,PIK3CD,RHOH
Chemokine Signaling	4	0.0649	-2.236	GNAI2,CCR5,CAMK4,PTK2B,CCL11
Opioid Signaling Pathway	3.99	0.0333	-2.828	GNAI2,FYN,RAC2,LCK,CAMK4,PRKCQ,HCK,LYN
Apelin Endothelial Signaling Pathway	3.99	0.0484	-1.633	GNAI2,PRKCQ,CAMK4,ICAM1,PIK3R5,PIK3CD
IL-17A Signaling in Airway Cells	3.97	0.0641	0.447	NFKBIE,PIK3R5,PIK3CD,JAK3,CCL11
Role of PI3K/AKT Signaling in the Pathogenesis of Influenza	3.95	0.0633	-0.447	GNAI2,CCR5,NFKBIE,PIK3R5,PIK3CD
CD40 Signaling	3.95	0.0633	0.447	ICAM1,NFKBIE,PIK3R5,PIK3CD,JAK3
Growth Hormone Signaling	3.82	0.0595	-0.447	STAT5A,PTPN6,PRKCQ,PIK3R5,PIK3CD
iNOS Signaling	3.82	0.0889		CAMK4,NFKBIE,JAK3,IRF1
CCR3 Signaling in Eosinophils	3.78	0.0444	-1	GNAI2,PRKCQ,CAMK4,PIK3R5,PIK3CD,CCL11
Macropinocytosis Signaling	3.75	0.0575		ITGB2,PRKCQ,PIK3R5,PIK3CD,ITGB7
ILK Signaling	3.72	0.0355	-0.378	ITGB2,RHOG,PPM1J,PIK3R5,PIK3CD,RHOH,ITGB7
HMGB1 Signaling	3.71	0.0432	-1.633	RHOG,ICAM1,TGFB1,PIK3R5,PIK3CD,RHOH
IL-3 Signaling	3.7	0.0562	-0.447	STAT5A,PTPN6,PRKCQ,PIK3R5,PIK3CD
JAK/Stat Signaling	3.7	0.0562	0.447	STAT5A,PTPN6,PIK3R5,PIK3CD,JAK3
Crosstalk between Dendritic Cells and Natural Killer Cells	3.7	0.0562		PRF1,IL2RG,CD83,ITGAL,FASLG
Hematopoiesis from Pluripotent Stem Cells	3.67	0.0816		CD3E,CD8A,CD8B,CD3D
mTOR Signaling	3.61	0.034	-0.816	RHOG,PRKCQ,PPM1J,PIK3R5,PIK3CD,PRR5L,RHOH
HER-2 Signaling in Breast Cancer	3.59	0.0532		ITGB2,PRKCQ,PIK3R5,PIK3CD,ITGB7
Breast Cancer Regulation by Stathmin1	3.57	0.0335		GNAI2,PRKCQ,CAMK4,PPM1J,PIK3R5,PIK3CD,ARHGEF3
TR/RXR Activation	3.53	0.0515		UCP2,CAMK4,PIK3R5,PIK3CD,PFKP
Relaxin Signaling	3.44	0.0385		GNAI2,GNA15,NFKBIE,PIK3R5,PIK3CD,PDE4B
RANK Signaling in Osteoclasts	3.43	0.049	-1	CAMK4,PTK2B,NFKBIE,PIK3R5,PIK3CD
Nur77 Signaling in T Lymphocytes	3.36	0.0678		CAMK4,CD3E,HLA-DOB,CD3D
Ephrin A Signaling	3.33	0.0667		FYN,PIK3R5,PIK3CD,VAV1
Cdc42 Signaling	3.3	0.0361	-2.236	CD3E,WAS,HLA-DOB,VAV1,CD3D,ITK
Neuroinflammation Signaling Pathway	3.25	0.0259	-1.414	ICAM1,TGFB1,SYK,PIK3R5,HLA-DOB,PIK3CD,JAK3,FASLG
Nitric Oxide Signaling in the Cardiovascular System	3.24	0.0446	-0.447	PRKCQ,CAMK4,PIK3R5,ATP2A3,PIK3CD
IL-15 Production	3.21	0.107		PTK2B,JAK3,IRF1
Germ Cell-Sertoli Cell Junction Signaling	3.13	0.0335		RAC2,RHOG,TGFB1,PIK3R5,PIK3CD,RHOH
Granulocyte Adhesion and Diapedesis	3.13	0.0335		GNAI2,ITGB2,ICAM1,CCL3L1,CCL11,ITGAL
Thrombopoietin Signaling	3.06	0.0563	-1	STAT5A,PRKCQ,PIK3R5,PIK3CD
Ephrin B Signaling	3.03	0.0556	-1	GNAI2,RAC2,GNA15,VAV1
NF-κB Signaling	3.03	0.0321	-0.816	LCK,PRKCQ,NFKBIE,ZAP70,PIK3R5,PIK3CD
MSP-RON Signaling Pathway	3.03	0.0556		ITGB2,PIK3R5,PIK3CD,CCR2
Renin-Angiotensin Signaling	3	0.0394	-1.342	PTPN6,PRKCQ,PTK2B,PIK3R5,PIK3CD
Atherosclerosis Signaling	3	0.0394		ITGB2,ICAM1,TGFB1,CCR2,CCL11
Agranulocyte Adhesion and Diapedesis	2.98	0.0314		GNAI2,ITGB2,ICAM1,CCL3L1,CCL11,ITGB7
TREM1 Signaling	2.97	0.0533	-2	STAT5A,ICAM1,CIITA,CD83
ErbB2-ErbB3 Signaling	2.97	0.0533	0	STAT5A,PIK3R5,PIK3CD,JAK3
Glioma Invasiveness Signaling	2.95	0.0526	-1	RHOG,PIK3R5,PIK3CD,RHOH
GM-CSF Signaling	2.88	0.0506	-1	PIK3R5,HCK,LYN,PIK3CD
Antigen Presentation Pathway	2.85	0.0811		CIITA,HLA-DOB,TAP1
Role of Pattern Recognition Receptors in Recognition of Bacteria and Viruses	2.85	0.0365		PRKCQ,TGFB1,SYK,PIK3R5,PIK3CD
FcγRIIB Signaling in B Lymphocytes	2.84	0.0494	-1	SYK,PIK3R5,LYN,PIK3CD
ERK/MAPK Signaling	2.84	0.0294	-0.816	FYN,RAC2,PTK2B,PPM1J,PIK3R5,PIK3CD
Gα12/13 Signaling	2.81	0.0357	-1	PTK2B,NFKBIE,PIK3R5,PIK3CD,VAV1
Angiopoietin Signaling	2.79	0.0476		STAT5A,NFKBIE,PIK3R5,PIK3CD
CREB Signaling in Neurons	2.76	0.0284	-1.342	GNAI2,PRKCQ,CAMK4,GNA15,PIK3R5,PIK3CD
D-myo-inositol (1,4,5,6)-Tetrakisphosphate Biosynthesis	2.75	0.0347	-2.236	PTPN6,PTPN7,PTPRO,PPP1R16B,PTPN22
D-myo-inositol (3,4,5,6)-tetrakisphosphate Biosynthesis	2.75	0.0347	-2.236	PTPN6,PTPN7,PTPRO,PPP1R16B,PTPN22
Role of NFAT in Cardiac Hypertrophy	2.69	0.0275	-0.816	GNAI2,PRKCQ,CAMK4,TGFB1,PIK3R5,PIK3CD
Regulation of Actin-based Motility by Rho	2.68	0.0444	-2	RAC2,RHOG,WAS,RHOH
OX40 Signaling Pathway	2.68	0.0444		CD3E,NFKBIE,HLA-DOB,CD3D
LPS-stimulated MAPK Signaling	2.62	0.043	-1	PRKCQ,NFKBIE,PIK3R5,PIK3CD
PEDF Signaling	2.62	0.043		NFKBIE,PIK3R5,PIK3CD,FASLG
3-phosphoinositide Degradation	2.58	0.0316	-2.236	PTPN6,PTPN7,PTPRO,PPP1R16B,PTPN22
Sumoylation Pathway	2.57	0.0417	1	RHOG,RHOH,FASLG,ARHGDIB
Role of Osteoblasts, Osteoclasts and Chondrocytes in Rheumatoid Arthritis	2.55	0.0258		CAMK4,PTK2B,TGFB1,NFKBIE,PIK3R5,PIK3CD
Acute Myeloid Leukemia Signaling	2.54	0.0408		STAT5A,PIK3R5,PIK3CD,SPI1
D-myo-inositol-5-phosphate Metabolism	2.53	0.0309	-2.236	PTPN6,PTPN7,PTPRO,PPP1R16B,PTPN22
Dopamine-DARPP32 Feedback in cAMP Signaling	2.53	0.0309	-1	GNAI2,PRKCQ,CAMK4,PPM1J,ATP2A3
Graft-versus-Host Disease Signaling	2.52	0.0625		PRF1,HLA-DOB,FASLG
Autoimmune Thyroid Disease Signaling	2.5	0.0612		PRF1,HLA-DOB,FASLG
GNRH Signaling	2.49	0.0303	-1	GNAI2,PRKCQ,CAMK4,PTK2B,GNA15
Role of Macrophages, Fibroblasts and Endothelial Cells in Rheumatoid Arthritis	2.49	0.0218		CAMK4,PRKCQ,ICAM1,TGFB1,NFKBIE,PIK3R5,PIK3CD
FAK Signaling	2.43	0.0381		FYN,WAS,PIK3R5,PIK3CD
Cholecystokinin/Gastrin-mediated Signaling	2.4	0.0374	-2	RHOG,PRKCQ,PTK2B,RHOH
Colorectal Cancer Metastasis Signaling	2.39	0.0239	-0.447	RHOG,TGFB1,PIK3R5,PIK3CD,JAK3,RHOH
Synaptic Long Term Depression	2.39	0.0286	-0.447	GNAI2,PRKCQ,GNA15,PPM1J,LYN
VEGF Signaling	2.39	0.037	0	PTPN6,PTK2B,PIK3R5,PIK3CD
Ephrin Receptor Signaling	2.36	0.0281	-1.342	GNAI2,FYN,RAC2,GNA15,WAS
SAPK/JNK Signaling	2.36	0.0364	-1	RAC2,LCK,PIK3R5,PIK3CD
Chronic Myeloid Leukemia Signaling	2.33	0.0357		STAT5A,TGFB1,PIK3R5,PIK3CD
Neuropathic Pain Signaling In Dorsal Horn Neurons	2.31	0.0351	-1	PRKCQ,CAMK4,PIK3R5,PIK3CD
Telomerase Signaling	2.27	0.0342	0	IL2RG,PPM1J,PIK3R5,PIK3CD
Glioma Signaling	2.23	0.0333	-1	PRKCQ,CAMK4,PIK3R5,PIK3CD
Pancreatic Adenocarcinoma Signaling	2.23	0.0333		TGFB1,PIK3R5,PIK3CD,JAK3
Actin Nucleation by ARP-WASP Complex	2.21	0.0484		RHOG,WAS,RHOH
Endothelin-1 Signaling	2.19	0.0256	-0.447	GNAI2,PRKCQ,GNA15,PIK3R5,PIK3CD
PTEN Signaling	2.18	0.0323	0	RAC2,PIK3R5,PIK3CD,FASLG
Endocannabinoid Developing Neuron Pathway	2.15	0.0317	-1	GNAI2,RAC2,PIK3R5,PIK3CD
Adrenomedullin signaling pathway	2.15	0.0251	-0.447	CAMK4,PTK2B,GNA15,PIK3R5,PIK3CD
Sperm Motility	2.14	0.0315	-2	CAMK4,PRKCQ,PTK2B,PDE4B
UVB-Induced MAPK Signaling	2.14	0.0455		PRKCQ,PIK3R5,PIK3CD
PI3K/AKT Signaling	2.12	0.031	0	PPM1J,NFKBIE,PIK3CD,JAK3
Androgen Signaling	2.08	0.0303		GNAI2,CAMK4,PRKCQ,GNA15
Role of IL-17A in Arthritis	2.08	0.0435		NFKBIE,PIK3R5,PIK3CD
Corticotropin Releasing Hormone Signaling	2.06	0.0299		GNAI2,PRKCQ,CAMK4,FASLG
Melatonin Signaling	2.03	0.0417		GNAI2,PRKCQ,CAMK4
P2Y Purigenic Receptor Signaling Pathway	2.02	0.029	0	GNAI2,PRKCQ,PIK3R5,PIK3CD
T Helper Cell Differentiation	2.02	0.0411		IL2RG,TGFB1,HLA-DOB
Agrin Interactions at Neuromuscular Junction	1.98	0.04		ITGB2,RAC2,ITGAL
Myc Mediated Apoptosis Signaling	1.98	0.04		PIK3R5,PIK3CD,FASLG
Lipid Antigen Presentation by CD1	1.98	0.0769		CD1D,CD3E
SPINK1 General Cancer Pathway	1.95	0.039		PIK3R5,PIK3CD,JAK3
ErbB4 Signaling	1.94	0.0385		PRKCQ,PIK3R5,PIK3CD
Antiproliferative Role of Somatostatin Receptor 2	1.91	0.0375		PTPN6,PIK3R5,PIK3CD
Type II Diabetes Mellitus Signaling	1.9	0.0267	-1	PRKCQ,NFKBIE,PIK3R5,PIK3CD
Actin Cytoskeleton Signaling	1.89	0.0216	-1.342	RAC2,WAS,PIK3R5,PIK3CD,VAV1
Small Cell Lung Cancer Signaling	1.84	0.0353		NFKBIE,PIK3R5,PIK3CD
Allograft Rejection Signaling	1.84	0.0353		PRF1,HLA-DOB,FASLG
Estrogen-Dependent Breast Cancer Signaling	1.82	0.0349		STAT5A,PIK3R5,PIK3CD
Renal Cell Carcinoma Signaling	1.81	0.0345		TGFB1,PIK3R5,PIK3CD
FGF Signaling	1.79	0.0337		PTPN6,PIK3R5,PIK3CD
α-Adrenergic Signaling	1.77	0.0333		GNAI2,PRKCQ,CAMK4
Altered T Cell and B Cell Signaling in Rheumatoid Arthritis	1.77	0.0333		TGFB1,HLA-DOB,FASLG
IL-1 Signaling	1.77	0.0333		GNAI2,GNA15,NFKBIE
IL-17 Signaling	1.76	0.033		PIK3R5,PIK3CD,CCL11
Inhibition of Angiogenesis by TSP1	1.75	0.0588		FYN,TGFB1
Role of JAK2 in Hormone-like Cytokine Signaling	1.75	0.0588		STAT5A,PTPN6
Glioblastoma Multiforme Signaling	1.73	0.0238	-1	RHOG,PIK3R5,PIK3CD,RHOH
FLT3 Signaling in Hematopoietic Progenitor Cells	1.73	0.0323		STAT5A,PIK3R5,PIK3CD
Death Receptor Signaling	1.73	0.0323		NFKBIE,FASLG,ARHGDIB
VEGF Family Ligand-Receptor Interactions	1.72	0.0319		PRKCQ,PIK3R5,PIK3CD
eNOS Signaling	1.71	0.0234	-1	PRKCQ,CAMK4,PIK3R5,PIK3CD
Interferon Signaling	1.71	0.0556		TAP1,IRF1
Communication between Innate and Adaptive Immune Cells	1.7	0.0312		CD83,CD8A,CD8B
Apoptosis Signaling	1.7	0.0312		PRKCQ,NFKBIE,FASLG
PDGF Signaling	1.7	0.0312		PIK3R5,PIK3CD,JAK3
Ceramide Signaling	1.66	0.0303		PPM1J,PIK3R5,PIK3CD
Melanocyte Development and Pigmentation Signaling	1.63	0.0294		PTPN6,PIK3R5,PIK3CD
Oncostatin M Signaling	1.62	0.05		STAT5A,JAK3
Prostate Cancer Signaling	1.62	0.0291		NFKBIE,PIK3R5,PIK3CD
STAT3 Pathway	1.62	0.0291		PTPN6,IL2RG,TGFB1
ErbB Signaling	1.61	0.0288		PRKCQ,PIK3R5,PIK3CD
Role of PKR in Interferon Induction and Antiviral Response	1.6	0.0488		NFKBIE,IRF1
Hepatic Fibrosis / Hepatic Stellate Cell Activation	1.58	0.0214		CCR5,ICAM1,TGFB1,FASLG
PAK Signaling	1.58	0.028		PTK2B,PIK3R5,PIK3CD
GPCR-Mediated Nutrient Sensing in Enteroendocrine Cells	1.58	0.028		GNAI2,PRKCQ,GNA15
RAR Activation	1.57	0.0213		STAT5A,PRKCQ,TGFB1,PIK3CD
Role of p14/p19ARF in Tumor Suppression	1.56	0.0465		PIK3R5,PIK3CD
p53 Signaling	1.55	0.0273		PIK3R5,PIK3CD,DRAM1
Regulation of the Epithelial-Mesenchymal Transition Pathway	1.54	0.0207		TGFB1,PIK3R5,PIK3CD,JAK3
Mouse Embryonic Stem Cell Pluripotency	1.52	0.0268		PIK3R5,PIK3CD,JAK3
G Beta Gamma Signaling	1.5	0.0263		GNAI2,PRKCQ,GNA15
Gap Junction Signaling	1.49	0.0201		GNAI2,PRKCQ,PIK3R5,PIK3CD
nNOS Signaling in Neurons	1.49	0.0426		PRKCQ,CAMK4
Xenobiotic Metabolism Signaling	1.48	0.0169		PRKCQ,CAMK4,PPM1J,PIK3R5,PIK3CD
Clathrin-mediated Endocytosis Signaling	1.46	0.0196		ITGB2,PIK3R5,PIK3CD,ITGB7
HGF Signaling	1.46	0.0252		PRKCQ,PIK3R5,PIK3CD
Rac Signaling	1.42	0.0244		PTK2B,PIK3R5,PIK3CD
RhoA Signaling	1.42	0.0244		PTK2B,ARHGAP9,ARHGAP4
Synaptic Long Term Potentiation	1.41	0.0242		PRKCQ,CAMK4,GNA15
NGF Signaling	1.41	0.0242		RHOG,PIK3R5,PIK3CD
Docosahexaenoic Acid (DHA) Signaling	1.41	0.0385		PIK3R5,PIK3CD
AMPK Signaling	1.39	0.0186	0	PPM1J,PIK3R5,PIK3CD,PFKP
Role of OG in Mammalian Embryonic Stem Cell Pluripotency	1.38	0.0234		PIK3R5,PIK3CD,JAK3
Apelin Pancreas Signaling Pathway	1.34	0.0351		PIK3R5,PIK3CD
cAMP-mediated signaling	1.33	0.0178	-2	GNAI2,CAMK4,HTR7,PDE4B
IL-6 Signaling	1.33	0.0224		NFKBIE,PIK3R5,PIK3CD
14-3-3-mediated Signaling	1.31	0.0221		PRKCQ,PIK3R5,PIK3CD
Cardiac β-adrenergic Signaling	1.31	0.0219		PPM1J,ATP2A3,PDE4B

## Sheet: ME Yellow
Table S3
Canonical pathways enriched in module yellow
Ingenuity Canonical Pathways	-log(p-value)	Ratio	z-score	Molecules
Unfolded protein response	3.61	0.107		ERO1B,DNAJC3,CEBPZ,DNAJA2,HSPA5,DNAJB9
Aldosterone Signaling in Epithelial Cells	3.46	0.0595		DNAJC21,MAPK3,HSPA13,DNAJC3,HSP90AA1,DNAJC2,DNAJC1,HSPD1,HSPA5,DNAJB9
Regulation of Cellular Mechanics by Calpain Protease	2.5	0.0794	-2	CAPN5,SRC,PXN,CAPN1,MAPK3
Protein Ubiquitination Pathway	2.49	0.0417		DNAJC21,USP8,HSPA13,DNAJC3,HSP90AA1,PSMD14,DNAJC2,DNAJC1,HSPD1,HSPA5,DNAJB9
Huntington's Disease Signaling	2.21	0.0403		HDAC6,CAPN5,CAPN1,MAPK3,VAMP3,GNB2,GOSR1,DNM1L,HSPA5,GPAA1
Ephrin Receptor Signaling	2.13	0.0449	-2.449	SRC,NGEF,PXN,EPHA1,MAPK3,GNB2,VEGFB,GRINA
Cleavage and Polyadenylation of Pre-mRNA	1.83	0.167		CSTF3,WDR33
Thiamin Salvage III	1.8	1		TPK1
FAK Signaling	1.6	0.0476		CAPN5,SRC,PXN,CAPN1,MAPK3
Caveolar-mediated Endocytosis Signaling	1.59	0.0563		SRC,RAB5A,FLOT2,COPB2
RAN Signaling	1.54	0.118		KPNA4,CSE1L
Amyotrophic Lateral Sclerosis Signaling	1.54	0.0459	-1.342	CAPN5,RAB5A,CAPN1,VEGFB,GRINA
All-trans-decaprenyl Diphosphate Biosynthesis	1.5	0.5		PDSS1
L-DOPA Degradation	1.5	0.5		COMT
nNOS Signaling in Neurons	1.42	0.0638		CAPN5,CAPN1,GRINA
NRF2-mediated Oxidative Stress Response	1.4	0.035		DNAJC21,MAPK3,DNAJC3,DNAJA2,DNAJC1,SQSTM1,DNAJB9
Endoplasmic Reticulum Stress Pathway	1.37	0.0952		DNAJC3,HSPA5
Clathrin-mediated Endocytosis Signaling	1.36	0.0343		SRC,RAB5A,AP3M1,ARRB1,PICALM,VEGFB,DNM1L
HIF1α Signaling	1.36	0.041		SLC2A2,MAPK3,MMP15,HSP90AA1,VEGFB
Amyloid Processing	1.33	0.0588		CAPN5,CAPN1,MAPK3
Oxidized GTP and dGTP Detoxification	1.33	0.333		DDX6

## Sheet: ME GreenYellow
Table S3
Canonical pathways enriched in module greenyellow
Ingenuity Canonical Pathways	-log(p-value)	Ratio	z-score	Molecules
Cell Cycle Control of Chromosomal Replication	5.13	0.0714		MCM3,MCM2,MCM4,ORC1
Mitotic Roles of Polo-Like Kinase	4.85	0.0606	-2	ANAPC4,CDC20,CCNB3,CCNB2
ATM Signaling	4.17	0.0408	0	RAD51,CCNB3,CCNB2,CHEK1
Cell Cycle: G2/M DNA Damage Checkpoint Regulation	3.75	0.0612		CCNB3,CCNB2,CHEK1
Role of BRCA1 in DNA Damage Response	3.15	0.0385		RAD51,BARD1,CHEK1
DNA damage-induced 14-3-3σ Signaling	3.14	0.111		CCNB3,CCNB2
Hereditary Breast Cancer Signaling	2.37	0.0204		RAD51,BARD1,CHEK1
Pyridoxal 5'-phosphate Salvage Pathway	2.05	0.0312		NEK2,TTK
dTMP De Novo Biosynthesis	1.95	0.2		TYMS
Cyclins and Cell Cycle Regulation	1.85	0.0247		CCNB3,CCNB2
Salvage Pathways of Pyrimidine Ribonucleotides	1.71	0.0208		NEK2,TTK
DNA Double-Strand Break Repair by Homologous Recombination	1.51	0.0714		RAD51
RAN Signaling	1.43	0.0588		RCC1
Pyrimidine Deoxyribonucleotides De Novo Biosynthesis I	1.3	0.0435		TYMS
