# Supplementary material for: Transcriptome Responses to Dexamethasone Depending on Dose and Glucocorticoid Receptor Sensitivity in the Liver
Source: Front Genet. 2019 Jun 12;10:559. doi: 10.3389/fgene.2019.00559 (PMC6582245; doi:10.3389/fgene.2019.00559)
Supplement: Supplementary file 5 [file Table_4.XLSX]

## Sheet: MC_Function_overview
Table S4
Overview of molecular and cellular functions enriched in DD and LS gene sets
Category	DEG_Set	B-H p-value	Molecules
Gene Expression	DD	1,73E-05-1,36E-01	PTCD2,MED13,NR6A1,PIK3R1,TLE1,GCLC,POLRMT,ARNT,ITGB3,ELF3,ZNF395,CCND3,RBM4B,SMARCB1,ETF1,ADA,DNAJA3,PCID2,CBFB,HES6,HNF4A,ZBTB16,SSBP3,ZFHX3,STAT5A,DAPK1,CD3EAP,MED1,EIF5B,NUFIP1,MYRF,TBX2,FGFR2,RORC,KLF13,MDFIC,IRF1,TAF4B,POLR3H,PLCG2,NR3C2,THRB,ENC1,KDM1B,BDP1,FYN,FOXA1,CEBPZ,FZD1,SGMS1,SLC31A2,NAA15,KLF9,CCL2,NGFR,BATF3,RARB,CD38,ABT1,NFIC,ATP1B1,TBX3,EPB41L4B,DAB2IP,CREB3L3,RGS16,PAXBP1,CCL1…
Gene Expression	LS	9,71E-06-6,16E-02	RAF1,GLI2,FOXK2,EIF4A2,DDB2,EIF2A,APCS,ABLIM3,ZNF746,JARID2,RUVBL2,PPM1A,KAT2A,ETS1,TYMS,EXOSC9,YAP1,KLHL25,HSF1,IRF5,VLDLR,NDN,RBM4,CSF2RB,DAXX,PEX2,MRPL17,PRKACA,GTF2H1,FOXF1,HRG,PPP5C,ECM1,CD34,ECSIT,KLF15,MESP2,EIF2B4,EIF4EBP2,TNFAIP1,ZNF205,CDK4,PSEN2,CD47,AR,GADD45A,CDH3,ZNF140,CDC5L,ZNF274,TRAF1,PRKDC,MECOM,N4BP2L2,KHDRBS1,TXNIP,ITGA2,ADCY6,DIP2A,SMYD2,VIM,TOB1,SALL1,HIP1,HNF1B,IGHMBP2,MRP…
RNA Post-Transcriptional Modification	DD	1,92E-03-5,62E-02	PTCD2,MBNL2,CSTF1,RRP9,PRPF19,METTL3,PLRG1,DDX47,GEMIN6,DKC1,NUFIP1,INTS5,TUT1,RBFOX2,DDX27,WDR12,USP39,PES1,RCL1,SF3A3,AHNAK,EXOSC3,DBR1,NOLC1,DIS3,DDX41
RNA Post-Transcriptional Modification	LS	1,42E-03-3,07E-02	BARD1,DDX20,SART1,INTS9,AKAP17A,WTAP,INTS3,INTS7,BOP1,RNPS1,CLP1,CLK3,PQBP1,CMTR2,SNRPD3,SNU13,NOL8,CDC5L,PTBP3,SF3A2,BCAS2,HNRNPF,SAP18,RRP1B,DDX54,KHDRBS1,RBM5,NSRP1,WDR55,ALKBH5,AGO2,XAB2,SLU7,RBM4,PHRF1,RBM10,IGHMBP2,ADAT1,CTDP1,RBM42,WDR83,PRKACA,SRSF4,SRSF5,BUD13,GEMIN7,IK
Cellular Development	DD	8,59E-03-1,43E-01	DBN1,PIK3R1,SOS2,SLC46A2,ITGB3,CACYBP,JMJD6,ELF3,CCND3,MTUS1,SMARCB1,ADA,RNF128,DNAJA3,PCID2,CBFB,TRAF5,HNF4A,ZBTB16,TNFRSF21,EFNA2,STAT5A,METTL3,MED1,TBX2,FGFR2,RORC,IRF1,TAF4B,CDH2,CCND2,PLCG2,ARHGEF6,NR3C2,THRB,BYSL,ALOX5,FYN,CA2,FOXA1,SLC1A5,GPC4,AVPR1A,SMURF1,KLF9,PTPRJ,CCL2,NGFR,BATF3,RARB,CD38,IL27RA,FKBP5,NFIC,TBX3,PTGS1,CCL11,CCDC6,WDR12,GPAM,ZNF516,CHFR,IHH,ARL2BP,TRAF3,CAMLG,NOC3L,SMAD…
Cellular Development	LS	2,29E-02-8,9E-02	RAF1,L3MBTL3,SAV1,ABCB10,GLI2,TYRO3,MAF,ESRRA,POLM,CHAF1A,ZBTB7B,APCS,PIK3CG,JARID2,TDP2,ADORA2B,VAPB,AHR,MCL1,ETS1,NAB1,YAP1,HSF1,TFAP4,GRK5,IRF5,TFPI2,CSF2RB,PATZ1,GAB1,ITPKC,MEIS1,SFRP1,FOXF1,PTGER2,CFLAR,TCF7,PDGFD,BCL2A1,GMPR2,PTPRA,EPHA2,HOXA1,ADM,FN1,GADD45B,NTN4,TWIST1,CDK4,BMPR2,TRIO,PSEN2,CHEK1,WTAP,EFNB2,CD47,AR,ADRB1,GADD45A,TNFRSF1B,CTNNB1,ORC1,ALOX15,PRKDC,RGS2,PTGIR,C5AR1,N4BP2L2,M…
RNA Damage and Repair*	DD	1,15E-02-3,75E-02	SUPV3L1,WDR74,METTL3,DXO,ERN1,AGO3,RBFOX2,ZC3H12D,DIS3,METTL16
Cellular Growth and Proliferation	DD	1,29E-02-1,43E-01	PIK3R1,SOS2,SLC46A2,ITGB3,CACYBP,JMJD6,ELF3,CCND3,MTUS1,SMARCB1,ADA,DNAJA3,RNF128,PCID2,CBFB,TRAF5,HNF4A,ZBTB16,TNFRSF21,STAT5A,METTL3,MED1,DDX47,FGFR2,RORC,IRF1,RBM28,TAF4B,CCND2,PLCG2,ARHGEF6,ALOX5,THRB,FYN,SLC1A5,FOXA1,AVPR1A,KLF9,PTPRJ,CCL2,NGFR,BATF3,RARB,CD38,IL27RA,FKBP5,NOL6,TBX3,DDX56,PTGS1,CCL11,CCDC6,WDR12,GPAM,CHFR,IHH,ARL2BP,TRAF3,CAMLG,SMAD3,HAVCR2,ETV1,IL31RA,RARG,TSC22D3,RORA,TLR1…
Cellular Growth and Proliferation	LS	2,29E-02-8,9E-02	RAF1,L3MBTL3,GLI2,ABCB10,SAV1,TYRO3,MAF,POLM,CHAF1A,ZBTB7B,APCS,PIK3CG,JARID2,TDP2,ADORA2B,AHR,MCL1,ETS1,NAB1,YAP1,HSF1,TFAP4,GRK5,IRF5,TFPI2,CSF2RB,PATZ1,ITPKC,MEIS1,CFLAR,SFRP1,FOXF1,PTGER2,TCF7,BCL2A1,PDGFD,GMPR2,PTPRA,EPHA2,HOXA1,ADM,MAP2K6,GADD45B,FN1,NTN4,CDK4,TWIST1,BMPR2,PSEN2,CHEK1,WTAP,EFNB2,CD47,AR,GADD45A,CTNNB1,TNFRSF1B,ORC1,PRKDC,ALOX15,PTGIR,N4BP2L2,CUL7,ITGA2,TOB1,SLIT2,S1PR1,CD44…
Cellular Function and Maintenance	DD	1,33E-02-1,43E-01	PIK3R1,SOS2,SLC46A2,DSE,ARNT,ITGB3,TRIM32,JMJD6,ELF3,ADA,RNF128,DNAJA3,CBFB,TRAF5,HNF4A,ZBTB16,TNFRSF21,STAT5A,DAPK1,METTL3,MED1,FERMT2,ACBD5,MON1A,RORC,IRF1,S1PR3,ORAI3,PLCG2,ARHGEF6,NR3C2,CPS1,CA2,FYN,FOXA1,AVPR1A,SLC31A2,PTPRJ,CCL2,CCL3L1,NGFR,BATF3,CD38,IL27RA,ATP1B1,PPIF,PTGS1,RGS16,CCL11,PES1,CLCN2,ATP1A2,IHH,TRAF3,HAVCR2,SMAD3,BAG3,CX3CR1,IL31RA,TSC22D3,RORA,SLC30A5,TLR1,TEK,PDK4,DLL1,ATF3…
Cellular Function and Maintenance	LS	7,85E-06-8,9E-02	RAF1,GLI2,MYH9,AP2B1,NPHP4,CCNB2,KCNN2,SLC8B1,BOP1,GPD2,APCS,ABLIM3,KANK3,MAP1A,ARHGAP12,RUVBL2,ADORA2B,OMA1,SSH2,SPG11,ETS1,APPL2,HSF1,ANXA2,VLDLR,IRF5,DES,RBM4,SHROOM4,MARCKS,CSF2RB,PEX2,IFT122,PRKACA,BAIAP2L1,HRG,CFLAR,NPHP3,BCL2A1,HACE1,GADD45B,CHCHD10,TNFAIP1,GAK,RAB35,CDK4,HSPB8,MSRB1,TTK,GPSM1,ANPEP,AQP3,SHTN1,CD47,AR,ARFGAP1,PROS1,AMOT,CDC5L,PRKDC,MECOM,TUBGCP6,DISC1,TXNIP,CUL7,ADCY6,VIM,…
Cellular Movement	DD	1,41E-02-1,51E-01	DBN1,PIK3R1,ITGB3,DSE,ARNT,TRIM32,JMJD6,ELF3,TMEM102,MTUS1,SMARCB1,ADA,CBFB,HNF4A,ZBTB16,EFNA2,STAT5A,CALCRL,MED1,FERMT2,TBX2,MYRF,FGFR2,FGD1,RORC,GBA2,S1PR3,CDH2,PLCG2,ARHGEF6,NR3C2,ALOX5,THRB,NDST1,CAMK2G,IQSEC1,FYN,CA2,FLNB,FOXA1,ACKR2,GNA11,SEMA6A,SMURF1,NAA15,CCL2,PTPRJ,CCL3L1,NGFR,ABHD2,CD38,LDLRAP1,IL27RA,NFIC,PPIF,TBX3,RGS16,CDC42EP4,CCL11,RABGEF1,EPPK1,CHFR,FKBP4,P2RY12,MYO1E,PER1,TRAF3,…
Cellular Movement	LS	2,75E-03-8,54E-02	RAF1,GLI2,MYH9,NPHP4,CCNB2,SKAP2,SRPX2,APCS,FBLN1,SSH2,GUCY1B1,ETS1,YAP1,APPL2,ROBO4,ANGPTL2,ANXA2,IRF5,VLDLR,PTP4A1,TFPI2,NDN,MARCKS,CSF2RB,IL17RB,ST3GAL1,PRKACA,CXCR6,ITGA1,HRG,FOXF1,PTPRA,ECM1,CD34,HACE1,MESP2,KCNE3,CDK4,GALNT2,ANPEP,GPSM1,AQP3,CD47,AR,CDH3,ASPH,AMOT,KHDRBS1,CUL7,ITGA2,TOB1,VIM,ARHGEF5,PTH1R,FAM110C,SEMA3C,LDHA,FHOD1,QPCT,FCER1A,HDAC10,TMEFF2,DRG2,OLR1,PYY,CTNNBIP1,TGFBR2,STK4…
Lipid Metabolism	DD	1,44E-02-1,49E-01	MED13,ABCG8,SLC25A17,TRAF3,PIGU,PRPF19,PIK3R1,SMAD3,RGCC,BAG3,ETV1,TSC22D3,ITGB3,IL1R2,USP7,LRAT,SOAT2,RORA,ADA,ERLIN2,HNF4A,ZBTB16,TEK,PDK4,STAT5A,MFSD2A,ACSL3,ATF3,PKP2,MED1,ALDH8A1,RGS4,ACOT12,ORMDL3,GBA2,IL33,S1PR3,IL18,DUSP1,PLCG2,SLC37A4,PDK2,FITM2,THRB,PTAFR,ALOX5,LGR4,PPAT,AGTR1,CNBP,CAMK2G,CREBL2,ABCG5,APOA4,FOXA1,GNA11,CD83,AVPR1A,SGMS1,ANGPTL4,CCL2,NGFR,NR1I3,RARB,FOXO3,CD38,NAMPT,LDLR…
Lipid Metabolism	LS	4,74E-03-8,54E-02	ACAT2,PLA2R1,ESRRA,GTF2IRD1,GPD2,PIK3CG,SPTLC2,ADORA2B,AFAP1,OMA1,AHR,CERS6,PIK3C2B,LPCAT3,TSPYL5,CIDEC,GRK5,VLDLR,PEX2,AQP9,PIP5K1C,FADS2,NEIL1,ITGA1,ADM,MAP2K6,SLC4A4,FN1,KCNE3,CDK4,PSEN2,AQP3,AR,ADRB1,PHB,DAGLB,CTNNB1,AMFR,ALOX15,PDZK1,SLC25A13,PTGIR,TXNIP,AHSG,IGHMBP2,SLC2A8,DHCR24,S100A9,PTH1R,CD44,LRP1,ARF1,GDF9,NR2F2,PIP4K2B,SPRED2,OLR1,SLC27A4,ELOVL5,MTTP,SLC5A10,TGFBR2,IKBKB,NR0B2,SCARB1…
Molecular Transport	DD	1,44E-02-1,49E-01	ABCG8,TRAF3,PIK3R1,SMAD3,BAG3,RGCC,TSC22D3,ITGB3,USP7,SOAT2,LRAT,RORA,ADA,HNF4A,ZBTB16,TEK,PDK4,MFSD2A,ATF3,ALDH8A1,RGS4,GBA2,IL33,IL18,DUSP1,SLC7A2,SLC37A4,FITM2,PDK2,ALOX5,THRB,LGR4,ARG1,ABCG5,APOA4,FOXA1,GNA11,AVPR1A,SGMS1,ANGPTL4,CCL2,NGFR,NR1I3,FOXO3,CD38,NAMPT,LDLRAP1,IFRD1,ADRB2,SRC,NPY1R,DAB2IP,CREB3L3,PTGS1,CERK,IL1R1,CCL11,RABGEF1,GPAM,P2RY13,FKBP4,NSUN2,SNCAIP
Molecular Transport	LS	7,91E-04-8,54E-02	ACAT2,MYH9,ABCB10,SLC8B1,GPD2,APCS,KIF13A,ADORA2B,OMA1,GUCY1B1,CERS6,LPCAT3,TIMM44,TSPYL5,HSF1,CIDEC,ANXA2,VLDLR,HMOX2,ATP8A2,CSF2RB,PEX2,MICU1,FADS2,PRKACA,NEIL1,ITGA1,KLF15,KCNE3,CDK4,PSEN2,ARL4D,SLC22A7,AQP3,CD47,AR,ARFGAP1,RANGAP1,C16orf62,SLC12A6,SLC9A6,KHDRBS1,TXNIP,STRADA,SLC35A2,ADCY6,SLC25A1,HNF1B,IGHMBP2,PEX5,STX7,PTH1R,DENND3,LRRC32,ADRA2B,HYAL2,SCAMP2,ZFP36L1,FCER1A,PYY,OLR1,SLC5A10,T…
Small Molecule Biochemistry	DD	1,44E-02-1,49E-01	ABCG8,MED13,PIK3R1,DDC,GCLC,ITGB3,LRAT,TMEM102,PKDCC,ADA,HNF4A,ZBTB16,STAT5A,MED1,MON1A,FGFR2,ACOT12,RORC,GBA2,GART,S1PR3,PLCG2,NR3C2,ALOX5,THRB,CPS1,CAMK2G,FYN,CA2,ABCG5,APOA4,FOXA1,GNA11,AVPR1A,SGMS1,SLC31A2,CCL2,NGFR,RARB,CD38,LDLRAP1,ATP1B1,PITPNC1,DAB2IP,CREB3L3,PTGS1,CDO1,CERK,CCL11,ASPA,RABGEF1,ADSS,GPAM,ATP1A2,FKBP4,LRP4,TRAF3,SLC25A17,PIGU,PRPF19,SMAD3,RGCC,BAG3,ETV1,TSC22D3,IL1R2,USP7,S…
Small Molecule Biochemistry	LS	4,74E-03-8,54E-02	ACAT2,PLA2R1,RRM2B,ESRRA,GTF2IRD1,ABCC6,ITGA3,LGMN,GPD2,SPTLC2,PIK3CG,AFAP1,ADORA2B,OMA1,VAPB,GUCY1B1,AHR,CERS6,CTNS,TYMS,PIK3C2B,LPCAT3,TDO2,GUCY1A1,TSPYL5,CD200R1,SURF1,CIDEC,AASS,GRK5,VLDLR,AQP9,PEX2,PIP5K1C,PDE1B,PRKACA,FADS2,NEIL1,ITGA1,PTGER2,NPHP3,TMEM199,EPHA2,SLC4A4,ADM,MAP2K6,FN1,CHCHD10,KCNE3,PKD2,CDK4,PSEN2,CCL14,COASY,TTK,AQP3,CD47,AR,ADRB1,PHB,DAGLB,MAP1LC3B,CTNNB1,AMFR,ALOX15,PDZK1…
Cell Death and Survival	DD	1,49E-02-1,42E-01	PLRG1,PIK3R1,CALCOCO2,GCLC,SLC46A2,ARNT,ITGB3,CACYBP,JMJD6,CCND3,RBM4B,MTUS1,NEK6,SMARCB1,ADA,DNAJA3,CBFB,PCID2,HNF4A,ZBTB16,TNFRSF21,STAT5A,DAPK1,CALCRL,MED1,DDX47,TBX2,MYRF,FGFR2,KLF13,RORC,GBA2,IRF1,RAE1,S1PR3,TAF4B,CDH2,NUGGC,CCND2,PLCG2,STIP1,PSMD12,ARHGEF6,EBNA1BP2,ALOX5,THRB,CAMK2G,TOMM40,FYN,FOXA1,HSPBP1,SEMA6A,SGMS1,NAA15,CCL2,NGFR,RARB,BATF3,CD38,IL27RA,NFIC,PPIF,TBX3,DAB2IP,PTGS1,CCL11…
Cell Death and Survival	LS	1,65E-06-8,51E-02	RAF1,MYH9,GLI2,SAV1,RRM2B,NPHP4,DDB2,EIF2A,HAPLN1,APCS,PQBP1,RUVBL2,ADORA2B,KAT2A,GUCY1B1,FBL,CERS6,ETS1,YAP1,HSF1,CIDEC,ANXA2,CRELD1,IRF5,DES,TFPI2,HMOX2,NDN,CSF2RB,DAXX,IFT122,APH1A,ST3GAL1,PRKACA,ITGA1,CFLAR,HRG,BCL2A1,PTPRA,PPP5C,GADD45B,TNFAIP1,HSPB8,CDK4,PSEN2,TTK,ANPEP,GPSM1,AQP3,CASP6,CD47,AR,GADD45A,CDH3,PROS1,ZFAND5,SNRPD3,GSPT2,AMOT,TRAF1,ZNF274,PRKDC,KHDRBS1,RBM5,MECOM,TXNIP,ADCY6,DIP…
Cellular Assembly and Organization	DD	2,7E-02-1,36E-01	STAT5A,SRC,RND1,RTKN,SMAD3,USP36,MMP14,FERMT2,SENP2,PHLDB2,DSE,PES1,USP7,PTPRJ,DUSP1,TLR6,RRN3,CHFR,ADA,FITM2,KDR,NOLC1,TEK,WNT5A
Cellular Assembly and Organization	LS	5,21E-04-7,51E-02	RAF1,COL14A1,MYH9,GLI2,NPHP4,EIF2A,BOP1,SRPX2,NUP93,APCS,ABLIM3,KANK3,MAP1A,ARHGAP12,OMA1,SSH2,CENPW,SPG11,ETS1,CDCA8,ANXA2,VLDLR,DES,SHROOM4,DAXX,MARCKS,IFT122,PEX2,PRKACA,BAIAP2L1,ATG101,FOXF1,HRG,NPHP3,CD34,PTPRA,HACE1,CHCHD10,TNFAIP1,RAB35,GAK,CDK4,MSRB1,TTK,CD47,SHTN1,AR,CDH3,NECTIN4,AMOT,PRKDC,TUBGCP6,DISC1,CUL7,VIM,HIP1,GJC1,ARHGEF5,PEX5,TMEM107,PTH1R,PLEKHA1,FHOD1,MUL1,MBP,NTMT1,TMEFF2,DR…
Cell-To-Cell Signaling and Interaction	DD	2,96E-02-1,36E-01	TRAF3,HAVCR2,PIK3R1,SMAD3,CX3CR1,TSC22D3,DSE,ITGB3,JMJD6,RORA,TLR1,ADA,HNF4A,TEK,PDK4,TNFRSF21,STAT5A,MFSD2A,CALCRL,DLL1,ATF3,SAMSN1,FERMT2,PHC1,RORC,IRF1,IL33,IRF6,ORAI3,IL18,DUSP1,PLCG2,SLC7A2,PDK2,PTAFR,LGR4,TOMM40,FYN,RAB4A,RND1,HSDL1,SLC1A5,MMP14,CD83,AVPR1A,PDGFC,NFATC1,PHLDB2,SMURF1,ICAM2,AHNAK,CCL2,PTPRJ,EFNB1,FOXO3,CD38,TNFSF15,NAMPT,IL27RA,STAT5B,PRNP,SRC,TP63,NLRP3,NPY1R,HSPH1,RTKN,HPS…
Cell-To-Cell Signaling and Interaction	LS	2,78E-02-7,68E-02	RAF1,GLI2,MYH9,TYRO3,ADGRL1,CKB,ITGA3,SRPX2,APCS,PIK3CG,ADORA2B,APPL2,CD200R1,DES,CSF2RB,GAB1,PIP5K1C,ITGA1,FOXF1,PTGER2,PTPRA,CD34,FN1,RAB35,ANPEP,PKP4,CD47,AR,CDH3,PROS1,NECTIN4,EEF2K,CTNNB1,ALOX15,PTGIR,C5AR1,AHSG,ITGA2,VIM,SLIT2,GJC1,S100A9,PELI1,CD44,S1PR1,PLAU,CTNND1,WASL,FCER1A,DRG2,OLR1,NID1,TNIP1,SCARB1,ITGA11,CISH,ADNP,LAMA1,NEO1,CNTNAP1,DAG1,DSP,GPR39,EPHA7,EHD1,CD302,UNC13B,TYK2,PGAP3…
Protein Synthesis	DD	3,19E-02-1,36E-01	ILF3,TRAF3,SMAD3,PIK3R1,METAP1,BAG3,OGFOD1,NPEPPS,NGLY1,CCT8,RFFL,TRIM32,USP7,RBM4B,ETF1,CCT5,RNF128,NOLC1,CLN6,NLN,PRKRA,PRR16,DAPK1,PJA1,USP36,DKC1,EIF5B,KLHL3,IL18,STIP1,EIF4A3,IGFBP3,CCT3,RCE1,NPLOC4,ALOX5,PTAFR,ENC1,UTP18,CNBP,PPAT,RNPEP,KRR1,CREBL2,FYN,MMP14,MMP15,FBXL4,EIF2S1,SMURF1,NAA15,FOXO3,NR1I3,TRIP12,TCP1,GTPBP4,NCL,PRNP,SRC,TP63,ATP1B1,COG3,DAB2IP,PLAUR,SENP2,UBE3A,DHX33,RASSF2,CHF…
Protein Synthesis	LS	3,65E-03-8,36E-02	MYH9,SAV1,TYRO3,NCSTN,EIF4A2,SWSAP1,STAU1,EIF2A,RAD23A,ABCC6,MYCBP2,EIF1,LGMN,EIF4EBP3,APCS,GPD2,SLC5A1,ZBTB20,OMA1,BAG5,KAT2A,TARBP2,AHR,CASP10,TYMS,CERS6,DNAJB12,PCSK5,KLHL25,ATG4B,CIDEC,THOP1,IRF5,RBM4,PEX2,APH1A,MRPL17,FXR1,NEIL1,BAIAP2L1,ITGA1,SAMD4A,UFD1,HACE1,ADM,KLF15,EIF2B4,EIF4EBP2,KCNE3,CDK4,HSPB8,PSEN2,PITRM1,ANPEP,EIF2B2,SPPL2B,CASP6,TRADD,AR,ADRB1,PHB,GPLD1,ASPH,EEF2K,TNFRSF1B,HGS,A…
Post-Translational Modification	DD	5,19E-02-1,5E-01	LRP4,ILF3,PRPF19,PIK3R1,FNIP2,GCLC,ITGB3,TRIM32,TMEM102,CCND3,CDON,NEK6,PKDCC,RNF128,CBFB,SMAD1,TEK,PDK4,EFNA2,PRKRA,STAT5A,DAPK1,PJA1,TRAF3IP1,SAMSN1,MED1,GRK3,EPHA1,MAP3K13,FGFR2,KLHL3,RORC,FAM20A,SASH1,IL18,CCND2,DUSP1,IGFBP3,PDK2,NEURL3,LTN1,ENC1,CAMK2G,FYN,TMEM129,ERN1,HSPBP1,SPRTN,FZD1,EIF2S1,PDGFC,ETV6,SMURF1,UBOX5,CCL2,PTPRJ,MARCH8,RAD17,COQ8A,STK24,GTPBP4,PRNP,ADRB2,SRC,DAB2IP,ACVR1,PLAU…
Post-Translational Modification**	LS	1,09E-02-7,74E-02	ADRA2B,RAF1,NR2F2,FCER1A,CDK9,PPP4C,IKBKB,CISH,PPM1A,ADORA2B,DAG1,SSH2,TARBP2,GPR39,PTPRE,SMG6,ACP2,CTTNBP2NL,TFAP4,GNG3,VLDLR,DAXX,MTMR4,RAPGEF2,CTDP1,GAB1,DUSP19,PRKACA,ITGA1,PPP5C,MAP2K6,GADD45B,MYLK,TTK,PLPP1,PHKA2,CDC25B,KAT2B,GADD45A,HGF,FGD4,PPM1F,PDP1,ALPL,MAP4K2,PTPRK,C5AR1,CXCR4,MAP3K1,MAPK9,WARS,PICK1,PPM1B,SBF1,MS4A2,EDNRA,PIK3CB,BTRC,SDHAF2,LRP1,P2RX7,MUL1
Protein Degradation	DD	5,76E-02-1,11E-01	CREBL2,FYN,TRAF3,PIK3R1,SMAD3,MMP14,MMP15,BAG3,NPEPPS,FBXL4,NGLY1,CCT8,SMURF1,RFFL,TRIM32,NAA15,USP7,FOXO3,TRIP12,CCT5,RNF128,TCP1,GTPBP4,CLN6,SRC,NLN,PRKRA,PJA1,ATP1B1,USP36,COG3,DAB2IP,KLHL3,PLAUR,SENP2,UBE3A,RASSF2,CHFR,CCT3,RCE1,NPLOC4,ALOX5,WNT5A,RNPEP,HIP1R
Protein Degradation	LS	8,02E-02-8,02E-02	MYH9,SAV1,CCT2,NCSTN,SWSAP1,OLR1,RAD23A,MYCBP2,IKBKB,GGA1,STK4,LGMN,APCS,FGFR4,DAG1,BAG5,KAT2A,AHR,PMPCA,CASP10,CDC37,DNAJB12,PCSK5,KLHL25,ATG4B,PSMC4,BACE1,THOP1,GSN,PREP,CBLB,TADA2A,CASP2,APH1A,UBE2E1,UFD1,GOLGA7,PSMB3,HACE1,PSEN2,PITRM1,ANPEP,SPPL2B,CASP6,PHB,TNIP2,GPLD1,HPS4,ASPH,HGS,AMFR,AGT,ALOX15,SDC1,DISC1,MAP3K1,RNF126,LRSAM1,MANBA,HIP1,STK3,KCTD10,FOXO1,TRIM44,DERL1,PIK3CB,DVL3,BTRC,PLA…
DNA Replication, Recombination, and Repair	DD	5,76E-02-1,36E-01	PES1,USP36,RRN3,CHFR,ADA
DNA Replication, Recombination, and Repair	LS	3,07E-02-3,07E-02	HABP2,APCS,CENPA,DFFB
Cell Cycle	DD	7,2E-02-1,48E-01	PIK3R1,HAVCR2,SMAD3,RGCC,RARG,TSC22D3,ITGB3,ARNT,CCND3,MTUS1,SMARCB1,CBFB,ZBTB16,SMAD1,STAT5A,ATF3,MED1,TBX2,HIF3A,KLF13,NOCT,IRF1,IL33,IL18,CCND2,PRMT6,IGFBP3,GNL3,NR3C2,THRB,PTAFR,CAMK2G,FYN,FOXA1,NFATC1,ETV6,KLF9,FOXO3,RARB,CD38,TNFSF15,NAMPT,NCL,PRNP,ADRB2,SRC,TP63,NFIC,TBX3,ACVR1,RPS6KA5,IL1R1,UBE3A,HIVEP2,CDC14B,KDR,TXLNG
Cell Cycle**	LS	3,22E-04-6,16E-02	RAF1,EPS8,ARPC5,DDB2,ESRRA,PPP4C,POLM,CHAF1A,AFAP1L2,RAD23A,BOP1,LGMN,PIK3CG,JARID2,TDP2,ADORA2B,CEP250,HAUS2,AHR,CENPW,ETS1,TYMS,YAP1,HSF1,CENPB,PTCH1,YWHAZ,ANGPTL2,TFAP4,GRK5,IRF5,RAD51D,MASTL,MARCKS,MAX,PATZ1,GAB1,PRKACA,GDPD5,GTF2H1,KRT18,PTGER2,BCL2A1,SAC3D1,PPP5C,MAP2K6,SSSCA1,ANAPC2,FN1,GADD45B,FBXL7,PKD2,CDK4,BMPR2,PSEN2,CHEK1,WTAP,CASP6,TRADD,KAT2B,AR,GADD45A,PROS1,RHOU,AMER1,CTNNB1,TNFR…
Nucleic Acid Metabolism	DD	7,2E-02-7,2E-02	APOA4,GART
Nucleic Acid Metabolism	LS	5,21E-02-8,35E-02	DPYD,PDE3A,RRM2B,CDA,PYY,SLC27A4,ITGA3,COMT,PIK3CG,ADNP,NDUFS6,ADORA2B,AHR,GUCY1B1,CTNS,TYMS,GUCY1A1,CD200R1,SURF1,BACE1,GPAT4,PPA1,CASP2,PDE1B,PTGER2,EXTL2,NPHP3,EPHA2,ZNRD1,ADM,FN1,CHCHD10,PKD2,ADORA3,COASY,HMOX1,CD47,ADRB1,HGF,GNMT,MAP1LC3B,OGDH,BHMT2,PTGER4,MFN2,AGT,SLC25A13,PTGIR,C5AR1,TXNIP,MAT1A,ADCY3,ADCY6,CEBPB,MTHFD1,ATP2B2,PARP1,P2RY2,HNF1B,CMAS,PTH1R,PAPSS1,MAT2A,GLDC,ATP2B4,LRP1,SAMH…
Amino Acid Metabolism	DD	7,45E-02-1,36E-01	LRP4,FYN,DDC,GCLC,PDGFC,ITGB3,TMEM102,PKDCC,STAT5B,HNF4A,TEK,PRNP,STAT5A,SRC,MTHFR,EPHA1,FGFR2,CDO1,SLC7A8,GART,ASPA,ADSS,TEC,SLC7A2,SLC7A7,KDR,CPS1,PPAT,ARG1
Amino Acid Metabolism**	LS	4,54E-02-7,74E-02	TDO2,MAT1A,AASS,MAPK9,MYLK,TTK,CDK9,MTHFD1,PHKA2,IKBKB,UROC1,PRKACA,GNMT,MAT2A,BHMT2
Cell Signaling	DD	7,45E-02-1,29E-01	FYN,PER1,PIGU,FOXA1,CLUAP1,TLE1,ITGA10,CX3CR1,IL31RA,KIAA0586,ITGB3,TRIM32,KLF9,CCL2,RORA,CDON,NGFR,PPM1L,STAT5B,SMAD1,TEK,ADRB2,SRC,STAT5A,ADAMTS1,CD3EAP,MAP3K13,FERMT2,DAB2IP,FGFR2,IL1R1,UBE3A,IRF1,DHX33,TEC,CDH2,IL18,RASSF2,TLR6,IGFBP3,IHH,KDR,TNFRSF19,NDST1,DUSP16,WNT5A
Cell Signaling**	LS	7,37E-03-6,16E-02	RAF1,NCSTN,ITGA3,PIK3CG,SNIP1,ADORA2B,PPM1A,AHR,TARBP2,CASP10,HSF1,ZC3HAV1,TFAP4,VLDLR,DAXX,GAB1,DUSP19,APH1A,ITGA1,PTGER2,SAC3D1,AIDA,MAP2K6,ADM,GADD45B,FN1,PKD2,PSEN2,CD47,AR,ADRB1,KAT2B,GADD45A,FGD4,PPM1F,CTNNB1,HGS,ZNF274,PTGIR,C5AR1,MECOM,ADCY6,HIP1,HNF1B,S100A9,PELI1,PTH1R,MS4A2,TRIM38,BTRC,ZFP36L2,LRP1,MUL1,ADRA2B,MBP,ZFP36L1,NR2F2,FCER1A,IKBKB,TNIP1,LURAP1,LAMTOR1,FGFR4,CISH,DAG1,GPR39,FG…
Carbohydrate Metabolism	DD	9,63E-02-1,22E-01	PIGU,PIK3R1,SMAD3,NANP,AVPR1A,PXYLP1,DSE,CCND3,RORA,NGFR,ADRB2,STAT5A,APLNR,PIK3C2A,GRK3,CREB3L3,RORC,PIGA,S1PR3,GPAM,IL18,PLCG2,SLC37A4,IGFBP3,GALR1,DKK1,FITM2,PTAFR,NDST1,AGTR1
Carbohydrate Metabolism**	LS	4,74E-03-8,42E-02	RAF1,GNPTAB,GYS1,GPD2,SLC5A1,PIK3CG,ZBTB20,ADORA2B,OMA1,NDOR1,PIK3C2B,LPCAT3,CIDEC,AQP9,PIP5K1C,ST6GAL2,ITGA1,SFRP1,EXTL2,ADM,RAB35,CDK4,PSEN2,EXT2,ADRB1,GPLD1,CHST3,CTNNB1,ALOX15,SLC25A13,TXNIP,SLC35A2,ATP2B2,HNF1B,SLC2A8,ZFPM2,PTH1R,S1PR1,CD44,PLAU,HAGH,HYAL2,ARF1,PIP4K2B,PIGQ,PYY,CHST15,ELOVL5,SLC27A4,SACM1L,TGFBR2,SLC5A10,SH3YL1,IKBKB,NR0B2,SCARB1,SIRT6,FGFR4,ABCB11,GPR39,CPT1A,ICA1,FGFR1,ENO…
Cell Morphology	DD	1,04E-01-1,36E-01	SRC,NCDN,ATF3,ADAMTS1,PIK3R1,FERMT2,SEMA6A,PLAUR,ITGB3,NOTCH4,ARFIP2,CCL2,PTPRJ,EFNB1,CHFR,LIMA1,ADA,KDR,TEK,ANKRD27
Cell Morphology**	LS	2,11E-02-7,89E-02	RAF1,MYH9,ITGA3,SRPX2,PIK3CG,JARID2,OMA1,AHR,CASP10,ETS1,CERS6,YAP1,HSF1,SURF1,IRF5,CSF2RB,GAB1,APH1A,RCBTB1,ITGA1,KRT18,EPHA2,ECM1,KLF15,ADM,MAP2K6,FN1,NTN4,HSPB8,BMPR2,EFNB2,AQP3,CD47,AR,ADRB1,PHB,CTNNB1,AMOT,HGS,SLC12A6,ALOX15,RGS2,C5AR1,ITGA2,ADCY6,TOB1,VIM,ATP2B2,MCF2L,PTH1R,CENPA,S1PR1,CD44,PLAU,LRP1,NFATC3,CDK9,OLR1,IL7R,TGFBR2,STK4,IKBKB,SIRT6,RAB3D,LAMA1,DAG1,EHD1,FGFR1,UNC13B,THRA,GPAT4…
Cellular Compromise	DD	1,11E-01-1,11E-01	SRC,USP7,SENP2,AGTR1
Cellular Compromise	LS	3,07E-02-5,28E-02	GAS2,STK4,C5AR1,HABP2,APCS,CENPA,DFFB,SPTAN1,EPHA2,P2RX7,AGT
*significantly enriched only in DD
**significantly enriched only in LS

## Sheet: MC_Function_categories
Table S4
Overview of molecular and cellular functions with different activation (z-scores) in DD and LS gene sets
Diseases and Bio Functions1	DEG Set	z-score	-log10 p-value
Concentration of lipid	DD	-0.524731	3.29967
Concentration of lipid	LS	2.43915	4.20653
Concentration of phospholipid	DD	0	0
Concentration of phospholipid	LS	2.66003	2.56464
Homeostasis of blood cells	DD	-2.24394	2.62795
Homeostasis of blood cells	LS	0.379412	3.46629
Homeostasis of leukocytes	DD	-2.08905	2.51888
Homeostasis of leukocytes	LS	0.379412	3.24687
Invasion of cells	DD	-2.45092	3.53635
Invasion of cells	LS	-1.68894	3.76497
Lymphocyte homeostasis	DD	-2.08905	2.44043
Lymphocyte homeostasis	LS	0.139356	2.88225
Proliferation of blood cells	DD	-2.8445	2.63836
Proliferation of blood cells	LS	0	0
Protein kinase cascade	DD	-3.23655	2.40436
Protein kinase cascade	LS	-0.509933	3.29957
Quantity of carbohydrate	DD	0	0
Quantity of carbohydrate	LS	3.80569	2.56247
Response of lymphatic system cells	DD	-2.23223	3.67316
Response of lymphatic system cells	LS	0	0
Response of mononuclear leukocytes	DD	-2.88242	3.0213
Response of mononuclear leukocytes	LS	0	0
Sprouting	DD	-2.37685	2.60544
Sprouting	LS	-1.37383	2.56695
Stimulation of lymphatic system cells	DD	-2.34438	2.15039
Stimulation of lymphatic system cells	LS	0	0
Ubiquitination of protein	DD	2.51661	2.84457
Ubiquitination of protein	LS	0	0
1only significant categories with a z-score> abs(2) in at least one of the sets are listed

## Sheet: Tox_Function_categories
Table S4
Overview of tox functions with different activation (z-scores) in DD and LS gene sets
Tox Functions1	DEG Set	z-score	-log10 p-value
Benign neoplasm of liver	DD	0	0
Benign neoplasm of liver	LS	-2.17095	1.95801
Liver cancer	DD	-0.522233	0.71699
Liver cancer	LS	-2.80046	2.58893
Liver metastasis	DD	N/A	2.00499
Liver metastasis	LS	-2	1.95968
Liver tumor	DD	0	0
Liver tumor	LS	-2.30562	2.75664
1only significant categories with a z-score> abs(2) in at least one of the sets are listed

## Sheet: Canonical Pathways
Table S4
Overview of canonical pathways and activation scores enriched in DD and LS gene sets
Ingenuity Canonical Pathways	DEG Set	-log(B-H p-value)	Ratio	z-score	Molecules
G-Protein Coupled Receptor Signaling	DD	1.3	0.0791		FYN,SRC,APLNR,PIK3C2A,NPY1R,PIK3R1,CREB3L3,SOS2,GNA11,RGS16,RGS4,FGFR2,RAPGEF4,AVPR1A,S1PR3,P2RY13,DUSP1,HTR7,P2RY12,AGTR1,CAMK2G,ADRB2
G-Protein Coupled Receptor Signaling	LS	1.32	0.104		ADRA2B,RAF1,RGS18,PDE7A,PDE3A,ADORA3,PIK3R4,IKBKB,ADRB1,FGFR4,PIK3CG,TDP2,ADORA2B,PTGER4,PIK3C2B,RGS2,NRAS,PTGIR,FGFR1,ADCY3,ADCY6,PRKAR2B,GAB1,PTH1R,PDE1B,PRKACA,S1PR1,PIK3CB,PTGER2
Purine Nucleotides De Novo Biosynthesis II	DD	1.3	0.364	2	ADSS,PAICS,PPAT,GART
Role of Macrophages, Fibroblasts and Endothelial Cells in Rheumatoid Arthritis	DD	1.3	0.075		SRC,TRAF3,PIK3C2A,PIK3R1,CREB3L3,WNT2B,FGFR2,CEBPZ,FZD1,IL1R1,PDGFC,NFATC1,IL33,IL1R2,IL18,CCL2,NGFR,PLCG2,TLR6,TLR1,DKK1,TRAF5,CAMK2G,WNT5A
Role of Macrophages, Fibroblasts and Endothelial Cells in Rheumatoid Arthritis	LS	1.13	0.0969		MAP2K6,IL6ST,RAF1,FN1,NFATC3,PIK3R4,WNT2,IRAK1,ROR2,IKBKB,TRADD,PIK3CG,FGFR4,TNFRSF1B,CTNNB1,TRAF1,PIK3C2B,LRP5,NRAS,C5AR1,FGFR1,MAPK9,CEBPB,FZD8,CALM1 (includes others),GAB1,FZD6,PIK3CB,SFRP1,PDGFD,LRP1
Role of Osteoblasts, Osteoclasts and Chondrocytes in Rheumatoid Arthritis	DD	1.3	0.0815		SRC,PIK3C2A,MMP14,PIK3R1,WNT2B,FGFR2,FZD1,IL1R1,NFATC1,SMURF1,ITGB3,IL33,IL1R2,IL18,NGFR,DKK1,TRAF5,SMAD1,WNT5A
Role of Osteoblasts, Osteoclasts and Chondrocytes in Rheumatoid Arthritis	LS	1.58	0.12		MAP2K6,NFATC3,BMPR2,PIK3R4,WNT2,IKBKB,TRADD,ITGA3,FGFR4,PIK3CG,TNFRSF1B,CTNNB1,ALPL,PIK3C2B,LRP5,FGFR1,ITGA2,MAPK9,GSN,BMP10,FZD8,CALM1 (includes others),GAB1,FOXO1,FZD6,PIK3CB,SFRP1,LRP1
PPAR Signaling	DD	1.3	0.109	2.111	IL33,IL1R2,STAT5A,IL18,MED1,NGFR,SOS2,NRIP1,IL1R1,STAT5B,PDGFC
PPAR Signaling	LS	0.215	0.0693	0.378	IKBKB,RAF1,NRAS,NR0B2,NCOA1,TNFRSF1B,PDGFD
LPS/IL-1 Mediated Inhibition of RXR Function	DD	1.3	0.0814	1.134	ABCG8,ACSL3,ABCG5,SULT1C4,ALDH8A1,ALAS1,IL1R1,PAPSS2,IL33,IL1R2,CHST1,IL18,UST,NGFR,NR1I3,SULT1C3,NDST1,FMO4
LPS/IL-1 Mediated Inhibition of RXR Function	LS	1.11	0.104	0.632	ECSIT,ALDH1B1,ALDH4A1,CPT1A,SLC27A2,MAP3K1,SLC35A2,MAPK9,FMO5,CHST15,SLC27A4,IRAK1,NR0B2,SCARB1,ALDH1A3,SMOX,CHST3,NCOA1,ABCB11,FMO1,CHST13,TNFRSF1B,SULT1B1
RAR Activation	DD	1.3	0.0851		SRC,STAT5A,MED1,PIK3R1,SMAD3,RARG,LRAT,GTF2H4,DUSP1,RARB,SMARCB1,IGFBP3,NRIP1,STAT5B,ZBTB16,SMAD1
RAR Activation	LS	1.58	0.128		PRMT2,MAP3K1,ADCY3,NR2F2,ADCY6,MAPK9,SMARCD1,SMARCD3,PRMT1,PARP1,SDR9C7,CSF2RB,TNIP1,KAT2B,PRKAR2B,ALDH1A3,SMARCA2,RDH14,PIK3CG,PRKACA,NCOA1,GTF2H1,PIK3CB,RBP5
Ephrin A Signaling	DD	1.3	0.133		EFNA2,FYN,NGEF,PIK3C2A,PIK3R1,NGFR,EPHA1,FGFR2
Ephrin A Signaling	LS	1.14	0.15		EPHA7,PIK3C2B,GAB1,PIK3CG,FGFR4,FGFR1,PIK3CB,PIK3R4,EPHA2
Glucocorticoid Receptor Signaling	DD	1.3	0.0698		STAT5A,PIK3C2A,GTF2F2,MED1,SMAD3,PIK3R1,SOS2,FGFR2,CCL11,TSC22D3,NFATC1,TAF4B,IL1R2,CCL2,DUSP1,GTF2H4,FOXO3,SMARCB1,FKBP4,NR3C2,NRIP1,STAT5B,FKBP5,ADRB2
Glucocorticoid Receptor Signaling	LS	0.935	0.0901		RAF1,NFATC3,GTF2E2,PIK3R4,NR3C1,TGFBR2,IKBKB,KAT2B,AR,FGFR4,PIK3CG,AGT,PIK3C2B,NRAS,FGFR1,MAP3K1,HSPA9,MAPK9,SMARCD1,CEBPB,SMARCD3,GAB1,SMARCA2,PRKACA,NCOA1,GTF2H1,PIK3CB,KRT18,PLAU,ELK1,ESR1
TREM1 Signaling	DD	1.3	0.12	-2.333	STAT5A,IL18,NLRP3,CCL2,PLCG2,TLR6,TLR1,CD83,STAT5B
TREM1 Signaling	LS	0	0.0133		IRAK1
IL-7 Signaling Pathway	DD	1.3	0.11	-1	STAT5A,FYN,PIK3C2A,CCND3,PIK3R1,FOXO3,SOS2,FGFR2,STAT5B,NFATC1
IL-7 Signaling Pathway	LS	0.967	0.121	-1.265	IL7R,PIK3C2B,FOXO1,GAB1,PIK3CG,HGF,FGFR4,FGFR1,PIK3CB,PIK3R4,MCL1
VEGF Signaling	DD	1.3	0.102	-1.414	SRC,PIK3C2A,PLCG2,PIK3R1,FOXO3,SOS2,FGFR2,KDR,EIF2S1,PDGFC,ARNT
VEGF Signaling	LS	1.44	0.139	-2.333	RAF1,PIK3C2B,EIF2B4,NRAS,FGFR1,EIF2B3,PIK3R4,EIF2B2,EIF2S2,EIF1,FOXO1,GAB1,FGFR4,PIK3CG,PIK3CB
Colorectal Cancer Metastasis Signaling	DD	1.01	0.0717	-2.324	SRC,PIK3C2A,MMP14,GRK3,SMAD3,PIK3R1,MMP15,GNG2,SOS2,WNT2B,FGFR2,FZD1,PDGFC,MLH1,TLR6,TLR1,MSH6,WNT5A
Colorectal Cancer Metastasis Signaling	LS	1.34	0.108	-1.633	IL6ST,PIK3R4,WNT2,TGFBR2,FGFR4,PIK3CG,RHOU,CTNNB1,PTGER4,PIK3C2B,LRP5,NRAS,FGFR1,ADCY3,TYK2,ADCY6,MAPK9,GNG3,FZD8,RHOV,PRKAR2B,GAB1,PRKACA,FZD6,PIK3CB,PTGER2,LRP1
Th1 and Th2 Activation Pathway	DD	0.953	0.0761		IL33,STAT5A,DLL1,IL18,NOTCH4,PIK3C2A,HAVCR2,PIK3R1,ACVR1,FGFR2,IL27RA,STAT5B,NFATC1,IRF1
Th1 and Th2 Activation Pathway	LS	1.56	0.125		MAP2K6,PIK3C2B,BHLHE41,CHD4,CXCR4,NFATC3,FGFR1,MAF,TYK2,NCSTN,BMPR2,PSEN2,PIK3R4,TGFBR2,IL17RB,GAB1,FGFR4,APH1A,PIK3CG,S1PR1,CXCR6,PIK3CB,DLL4
NF-κB Signaling	DD	0.936	0.0749	-1.604	TRAF3,PIK3C2A,PIK3R1,FGFR2,IL1R1,IL33,IL1R2,IL18,PLCG2,NGFR,TLR6,TLR1,TRAF5,KDR
NF-κB Signaling	LS	1.39	0.118	-1.964	MAP2K6,RAF1,PIK3C2B,NRAS,FGFR1,MAP3K1,BMPR2,PIK3R4,IRAK1,TGFBR2,IKBKB,TRADD,TNIP1,GAB1,FGFR4,PIK3CG,PELI1,PRKACA,TDP2,PIK3CB,BTRC,TNFRSF1B
Regulation of eIF4 and p70S6K Signaling	DD	0.815	0.0736	-0.378	PIK3C2A,PPP2R3A,EIF4A3,PIK3R1,EIF4A1,AGO3,PPM1L,SOS2,EIF3J,FGFR2,EIF2S1,PPP2R5A
Regulation of eIF4 and p70S6K Signaling	LS	1.58	0.135	-2.714	RAF1,PIK3C2B,EIF2B4,NRAS,EIF4EBP2,FGFR1,ITGA2,AGO2,EIF2B3,EIF4A2,PIK3R4,EIF2B2,EIF2A,EIF2S2,ITGA3,EIF1,EIF4EBP3,GAB1,EIF3D,FGFR4,PIK3CG,PIK3CB
Ovarian Cancer Signaling	DD	0.769	0.0738	-0.447	SRC,PIK3C2A,PIK3R1,PTGS1,WNT2B,MSH6,FGFR2,FZD1,PDGFC,MLH1,WNT5A
Ovarian Cancer Signaling	LS	1.46	0.128	-2.496	RAF1,PIK3C2B,NRAS,FGFR1,CDK4,PIK3R4,WNT2,RAD51,FZD8,PRKAR2B,GAB1,FGFR4,PIK3CG,PRKACA,FZD6,CD44,EDNRA,PIK3CB,CTNNB1
Osteoarthritis Pathway	DD	0.743	0.066	-0.277	SMAD3,CREB3L3,IL1R1,FZD1,PDGFC,S1PR3,IL1R2,ELF3,FOXO3,IHH,NAMPT,WISP1,DKK1,SMAD1
Osteoarthritis Pathway	LS	1.68	0.132	-1.528	FN1,GLI2,BMPR2,OCRL,TGFBR2,CASP6,ITGA3,GDF2,S100A8,TNFRSF1B,CTNNB1,ALPL,CASP10,FGFR1,ITGA2,PTCH1,ANXA2,CEBPB,FZD8,S100A9,CASP2,PTH1R,FZD6,MEF2C,GLI1,CASP7,LRP1,P2RX7
IL-9 Signaling	DD	0.726	0.111	-0.447	STAT5A,PIK3C2A,PIK3R1,FGFR2,STAT5B
IL-9 Signaling	LS	1.53	0.2	-1.414	PIK3C2B,GAB1,PIK3CG,FGFR4,FGFR1,IL9R,CISH,PIK3CB,PIK3R4
Superpathway of Inositol Phosphate Compounds	DD	0.726	0.0636	-0.775	SRC,FYN,PIK3C2A,PIK3R1,IPPK,PPTC7,FGFR2,PXYLP1,PPP2R5A,PTPRJ,PPP2R3A,PPP1R16B,DUSP1,PLCG2,DUSP16
Superpathway of Inositol Phosphate Compounds	LS	1.58	0.119	-1.89	PPP1R12C,PPIP5K1,PIP4K2B,STYX,PPP4C,PIK3R4,OCRL,SACM1L,CDC25B,CA3,FGFR4,PIK3CG,SGPP2,IP6K2,ALPL,PMPCA,PIK3C2B,FGFR1,FIG4,PLPP6,MTMR4,GAB1,SYNJ1,PIP5K1C,ITPKC,PPM1H,PIK3CB,PPP5C
3-phosphoinositide Biosynthesis	DD	0.705	0.0647	-0.832	SRC,FYN,PIK3C2A,PIK3R1,PPTC7,FGFR2,PXYLP1,PPP2R5A,PTPRJ,PPP2R3A,PPP1R16B,DUSP1,DUSP16
3-phosphoinositide Biosynthesis	LS	1.58	0.124	-2.6	PPP1R12C,PPIP5K1,PIP4K2B,STYX,PPP4C,PIK3R4,OCRL,SACM1L,CDC25B,CA3,FGFR4,PIK3CG,SGPP2,ALPL,PIK3C2B,FGFR1,FIG4,PLPP6,MTMR4,GAB1,SYNJ1,PIP5K1C,PPM1H,PIK3CB,PPP5C
Gαq Signaling	DD	0.705	0.0688	0.905	PIK3C2A,PLCG2,PIK3R1,GNG2,GNA11,RGS16,RGS4,FGFR2,AVPR1A,NFATC1,AGTR1
Gαq Signaling	LS	1.46	0.125	-2.524	RAF1,PIK3C2B,RGS2,RGS18,NFATC3,FGFR1,GNG3,PIK3R4,CALM1 (includes others),IKBKB,HMOX1,RHOV,GYS1,GAB1,FGFR4,PIK3CG,GPLD1,RHOU,PIK3CB,ELK1
Endometrial Cancer Signaling	DD	0.624	0.0857	-0.447	PIK3C2A,PIK3R1,FOXO3,SOS2,FGFR2,MLH1
Endometrial Cancer Signaling	LS	1.38	0.157	-2.111	PIK3C2B,RAF1,NRAS,GAB1,PIK3CG,FGFR4,FGFR1,PIK3CB,ELK1,PIK3R4,CTNNB1
p53 Signaling	DD	0.608	0.0727	-0.816	CCND2,TP63,PIK3C2A,MED1,PIK3R1,COQ8A,FGFR2,GNL3
p53 Signaling	LS	1.58	0.155	1.387	PRKDC,PIK3C2B,GADD45B,FGFR1,RRM2B,CDK4,PIK3R4,CHEK1,CASP6,KAT2B,GADD45A,GAB1,FGFR4,PIK3CG,PIK3CB,PIDD1,CTNNB1
Regulation of the Epithelial-Mesenchymal Transition Pathway	DD	0.608	0.0622		NOTCH4,CDH2,PIK3C2A,PIK3R1,SMAD3,SOS2,WNT2B,FGFR2,FGF11,FZD1,SMURF1,WNT5A
Regulation of the Epithelial-Mesenchymal Transition Pathway	LS	1.58	0.124		MAP2K6,ETS1,RAF1,PIK3C2B,NRAS,FGFR1,TYK2,TWIST1,NCSTN,PSEN2,PIK3R4,WNT2,TGFBR2,FZD8,GAB1,HGF,FGFR4,APH1A,PIK3CG,FZD6,DVL3,PIK3CB,PDGFD,CTNNB1
AMPK Signaling	DD	0.608	0.0605	-1.508	SRC,PIK3C2A,PIK3R1,CREB3L3,FGFR2,PPP2R5A,PPP2R3A,FOXO3,PPM1L,SMARCB1,HNF4A,PPAT,ADRB2
AMPK Signaling	LS	1.34	0.112	-2.065	ADRA2B,PIK3C2B,CPT1A,FGFR1,STRADA,RAB39A,SMARCD1,PIK3R4,SMARCD3,GYS1,KAT2B,PRKAR2B,ADRB1,FOXO1,GAB1,SMARCA2,TBC1D1,PPM1B,FGFR4,PIK3CG,PRKACA,PIK3CB,PPM1A,EEF2K
Reelin Signaling in Neurons	DD	0.6	0.0761		FYN,SRC,PIK3C2A,PIK3R1,ARHGEF6,FGFR2,ITGB3
Reelin Signaling in Neurons	LS	1.58	0.163		PIK3C2B,ARHGEF12,FGFR1,ITGA2,MAPK9,VLDLR,PIK3R4,ARHGEF5,ITGA3,GAB1,FGFR4,PIK3CG,ITGA1,PIK3CB,ARHGEF3
Adipogenesis pathway	DD	0.592	0.0677		GTF2H4,SMAD3,FGFR2,SENP2,FZD1,STAT5B,SMAD1,NOCT,WNT5A
Adipogenesis pathway	LS	1.75	0.158		SAP18,DGKD,TXNIP,SAP30L,FGFR1,NR2F2,SAP130,PPIP5K1,HDAC10,BMPR2,SAP30,CEBPB,FZD8,KAT2B,FOXO1,FGFR4,FZD6,GTF2H1,TCF7,CTNNB1,KAT2A
IL-6 Signaling	DD	0.592	0.0672	-0.333	IL33,IL1R2,IL18,PIK3C2A,PIK3R1,NGFR,SOS2,FGFR2,IL1R1
IL-6 Signaling	LS	1.36	0.127	-0.243	MAP2K6,IL6ST,RAF1,PIK3C2B,NRAS,FGFR1,MAPK9,CEBPB,PIK3R4,IKBKB,GAB1,FGFR4,PIK3CG,PIK3CB,TNFRSF1B,ELK1,MCL1
ErbB2-ErbB3 Signaling	DD	0.589	0.08	-0.816	STAT5A,PIK3C2A,PIK3R1,SOS2,FGFR2,STAT5B
ErbB2-ErbB3 Signaling	LS	1.47	0.16	-2.309	PIK3C2B,RAF1,NRAS,FOXO1,GAB1,PIK3CG,FGFR4,FGFR1,TYK2,PIK3CB,ELK1,PIK3R4
Adrenomedullin signaling pathway	DD	0.584	0.0603	-1.155	GPR182,IL33,CALCRL,IL18,PIK3C2A,PLCG2,PIK3R1,GNA11,SOS2,FGFR2,SHE,ARNT
Adrenomedullin signaling pathway	LS	1.53	0.121	-1.46	MAP2K6,ADM,RAF1,PIK3C2B,NRAS,GUCY1A1,FGFR1,ADCY3,ADCY6,MAPK9,MYLK,CEBPB,KCNN2,PIK3R4,CALM1 (includes others),PRKAR2B,MAX,GAB1,FGFR4,PIK3CG,PRKACA,PIK3CB,ELK1,GUCY1B1
PDGF Signaling	DD	0.581	0.0729	-1.134	SRC,PIK3C2A,PLCG2,PIK3R1,SOS2,FGFR2,PDGFC
PDGF Signaling	LS	1.58	0.156	-2.84	RAF1,PIK3C2B,NRAS,FGFR1,MAP3K1,TYK2,PIK3R4,OCRL,SYNJ1,GAB1,FGFR4,PIK3CG,PIK3CB,PDGFD,ELK1
Iron homeostasis signaling pathway	DD	0.581	0.0657		STAT5A,FXN,SMAD3,HIF3A,CREB3L3,SLC40A1,STAT5B,SMAD1,ARNT
Iron homeostasis signaling pathway	LS	1.32	0.124		ABCB10,ATP6V1C1,NUBP1,TYK2,HSPA9,BMPR2,NARFL,BMP10,ATP6V0A1,HMOX2,ATP6V1E1,HMOX1,ATP6V1F,BTRC,FAM96B,ACO1,LRP1
GM-CSF Signaling	DD	0.547	0.0759	-0.816	PIK3C2A,PIK3R1,SOS2,FGFR2,STAT5B,CAMK2G
GM-CSF Signaling	LS	1.58	0.177	-1.069	ETS1,RAF1,PIK3C2B,NRAS,FGFR1,PIK3R4,CSF2RB,GAB1,FGFR4,PIK3CG,CISH,PIK3CB,ELK1,BCL2A1
Role of p14/p19ARF in Tumor Suppression	DD	0.529	0.093	-1	PIK3C2A,PIK3R1,FGFR2,POLR3D
Role of p14/p19ARF in Tumor Suppression	LS	1.36	0.186	1.414	PIK3C2B,GAB1,PIK3CG,FGFR4,FGFR1,TTF1,PIK3CB,PIK3R4
RANK Signaling in Osteoclasts	DD	0.52	0.0686	-1.134	SRC,PIK3C2A,MAP3K13,PIK3R1,FGFR2,TRAF5,NFATC1
RANK Signaling in Osteoclasts	LS	1.53	0.147	-1.807	MAP2K6,RAF1,PIK3C2B,FGFR1,MAP3K1,MAPK9,PIK3R4,GSN,CALM1 (includes others),IKBKB,GAB1,FGFR4,PIK3CG,PIK3CB,ELK1
Axonal Guidance Signaling	DD	0.52	0.0487		EFNA2,FYN,NGEF,RND1,PIK3C2A,ADAMTS1,EPHA1,PIK3R1,GNG2,WNT2B,SOS2,GNA11,SEMA6A,FGFR2,FZD1,PDGFC,NFATC1,NGFR,PLCG2,EFNB1,ARHGEF6,WNT5A
Axonal Guidance Signaling	LS	1.68	0.108		RAF1,TUBA1B,GLI2,NFATC3,WASL,ARPC5,PIK3R4,ITGA3,SEMA6D,ADAM28,FGFR4,PIK3CG,ABLIM3,CHMP1A,FARP2,EPHA7,PIK3C2B,FGFR1,PTCH1,HHIP,DPYSL5,GNG3,BMP10,GAB1,PRKACA,FZD6,PDGFD,EPHA2,NTN4,PITRM1,ABLIM1,SEMA6C,SEMA4C,WNT2,EFNB2,TUBA8,PLXNB1,PLXNA1,NRAS,ARHGEF12,CXCR4,ITGA2,SLIT2,FZD8,PRKAR2B,SEMA4G,PIK3CB,SEMA3C,GLI1
Renin-Angiotensin Signaling	DD	0.52	0.063	-0.707	CCL2,PIK3C2A,PLCG2,PIK3R1,SOS2,FGFR2,SHE,AGTR1
Renin-Angiotensin Signaling	LS	1.58	0.142	-2.324	RAF1,PIK3C2B,NRAS,FGFR1,MAP3K1,ADCY3,ADCY6,MAPK9,PIK3R4,PRKAR2B,GAB1,FGFR4,PIK3CG,PRKACA,PIK3CB,PTGER2,ELK1,AGT
Th2 Pathway	DD	0.519	0.0604	0	IL33,STAT5A,NOTCH4,DLL1,PIK3C2A,PIK3R1,ACVR1,FGFR2,STAT5B
Th2 Pathway	LS	1.58	0.134	-1.147	PIK3C2B,BHLHE41,CHD4,CXCR4,FGFR1,MAF,TYK2,BMPR2,NCSTN,PSEN2,PIK3R4,TGFBR2,IL17RB,GAB1,FGFR4,APH1A,PIK3CG,S1PR1,CXCR6,PIK3CB
Role of NANOG in Mammalian Embryonic Stem Cell Pluripotency	DD	0.513	0.0625	0	PIK3C2A,PIK3R1,SOS2,WNT2B,FGFR2,FZD1,SMAD1,WNT5A
Role of NANOG in Mammalian Embryonic Stem Cell Pluripotency	LS	1.58	0.141	-2.309	IL6ST,RAF1,PIK3C2B,NRAS,FGFR1,TYK2,BMPR2,PIK3R4,WNT2,BMP10,FZD8,GAB1,FGFR4,PIK3CG,FZD6,PIK3CB,CTNNB1,GATA4
PAK Signaling	DD	0.513	0.0654	-1.134	PIK3C2A,PAK1IP1,PIK3R1,ARHGEF6,SOS2,FGFR2,PDGFC
PAK Signaling	LS	1.45	0.14	-2.84	RAF1,PIK3C2B,NRAS,FGFR1,ITGA2,WASL,MAPK9,MYLK,PIK3R4,ITGA3,GAB1,FGFR4,PIK3CG,PIK3CB,PDGFD
SAPK/JNK Signaling	DD	0.482	0.0636	-1.134	PIK3C2A,MAP3K13,PIK3R1,GNG2,SOS2,FGFR2,NFATC1
SAPK/JNK Signaling	LS	1.58	0.155	-0.728	MAP4K2,PIK3C2B,NRAS,NFATC3,FGFR1,MAP3K1,MAPK9,PIK3R4,MAP4K3,TRADD,DAXX,GADD45A,GAB1,FGFR4,PIK3CG,PIK3CB,ELK1
IL-4 Signaling	DD	0.45	0.0632		PIK3C2A,PIK3R1,SOS2,FGFR2,NR3C2,NFATC1
IL-4 Signaling	LS	1.47	0.147		PIK3C2B,NRAS,IL13RA1,NFATC3,FGFR1,TYK2,PIK3R4,OCRL,NR3C1,SYNJ1,GAB1,FGFR4,PIK3CG,PIK3CB
HGF Signaling	DD	0.45	0.0588	-0.816	ELF3,PIK3C2A,PLCG2,MAP3K13,PIK3R1,SOS2,FGFR2
HGF Signaling	LS	1.43	0.134	-2.84	ETS1,RAF1,PIK3C2B,NRAS,FGFR1,ITGA2,MAP3K1,MAPK9,PIK3R4,ITGA3,GAB1,HGF,FGFR4,PIK3CG,PIK3CB,ELK1
Glioma Invasiveness Signaling	DD	0.45	0.0658	-0.447	PIK3C2A,PIK3R1,PLAUR,FGFR2,ITGB3
Glioma Invasiveness Signaling	LS	1.46	0.158	-2.309	PIK3C2B,RHOV,NRAS,GAB1,PIK3CG,FGFR4,FGFR1,RHOU,CD44,PIK3CB,PLAU,PIK3R4
ErbB4 Signaling	DD	0.445	0.0641	-0.447	PIK3C2A,PLCG2,PIK3R1,SOS2,FGFR2
ErbB4 Signaling	LS	1.58	0.167	-2.333	RAF1,PIK3C2B,NRAS,YAP1,FGFR1,NCSTN,PSEN2,PIK3R4,GAB1,FGFR4,APH1A,PIK3CG,PIK3CB
Sirtuin Signaling Pathway	DD	0.431	0.0481	0.707	TOMM40,TIMM8A,RRP9,SLC25A4,POLR1B,PPIF,POLR1E,POLR1C,RARB,FOXO3,NAMPT,CPS1,ATG16L1,POLR3D
Sirtuin Signaling Pathway	LS	1.31	0.103	0.816	TUBA1B,TIMM13,GADD45B,TIMM10,ESRRA,NDUFB10,GADD45A,TUBA8,SIRT6,GABARAPL1,ACSS2,ZBTB14,NDUFS6,MAP1LC3B,KAT2A,PRKDC,CPT1A,TIMM44,GLS,ATG4B,HSF1,SMARCA5,NBN,PARP1,FOXO1,CYC1,TIMM22,TP53BP1,ATG101,LDHA
Antiproliferative Role of Somatostatin Receptor 2	DD	0.427	0.0625	-0.447	SRC,PIK3C2A,PIK3R1,GNG2,FGFR2
Antiproliferative Role of Somatostatin Receptor 2	LS	1.38	0.15	-1.667	PIK3C2B,NRAS,GAB1,GUCY1A1,PIK3CG,FGFR4,FGFR1,PIK3CB,GNG3,ELK1,PIK3R4,GUCY1B1
IGF-1 Signaling	DD	0.388	0.0541	0	PIK3C2A,PIK3R1,FOXO3,SOS2,IGFBP3,FGFR2
IGF-1 Signaling	LS	1.53	0.144	-2.309	IGFBP4,RAF1,PIK3C2B,NRAS,FGFR1,YWHAZ,PIK3R4,YWHAQ,PRKAR2B,FOXO1,GAB1,FGFR4,PIK3CG,PRKACA,PIK3CB,ELK1
Mouse Embryonic Stem Cell Pluripotency	DD	0.388	0.0536	-0.816	PIK3C2A,PIK3R1,SOS2,FGFR2,FZD1,SMAD1
Mouse Embryonic Stem Cell Pluripotency	LS	1.53	0.143	-2	IL6ST,RAF1,PIK3C2B,NRAS,FGFR1,TYK2,BMPR2,PIK3R4,FZD8,GAB1,FGFR4,PIK3CG,FZD6,DVL3,PIK3CB,CTNNB1
Molecular Mechanisms of Cancer	DD	0.373	0.0434		SRC,FYN,PIK3C2A,SMAD3,PIK3R1,SOS2,GNA11,WNT2B,FGFR2,FZD1,CCND2,CCND3,ARHGEF6,IHH,SMAD1,CAMK2G,WNT5A
Molecular Mechanisms of Cancer	LS	3.99	0.135		RAF1,NCSTN,PIK3R4,CDK9,TGFBR2,ITGA3,FGFR4,PIK3CG,CASP10,PIK3C2B,FGFR1,PTCH1,TYK2,BMP10,CDK15,DAXX,MAX,GAB1,APH1A,PRKACA,FZD6,CFLAR,MAP2K6,CDK4,BMPR2,PSEN2,WNT2,CHEK1,CDC25B,CASP6,RHOU,ARHGEF3,CTNNB1,PRKDC,LRP5,NRAS,ARHGEF12,ADCY3,ITGA2,ADCY6,MAPK9,NBN,FZD8,ARHGEF5,RHOV,PRKAR2B,FOXO1,PIK3CB,ELK1,GLI1,LRP1,CASP7,CTNND1
CNTF Signaling	DD	0.365	0.0571	0	PIK3C2A,PIK3R1,FGFR2,RPS6KA5
CNTF Signaling	LS	1.38	0.157	-2.111	IL6ST,PIK3C2B,RAF1,NRAS,GAB1,PIK3CG,FGFR4,FGFR1,TYK2,PIK3CB,PIK3R4
B Cell Receptor Signaling	DD	0.357	0.0464	-1.667	PIK3C2A,PLCG2,MAP3K13,PIK3R1,CREB3L3,SOS2,FGFR2,NFATC1,CAMK2G
B Cell Receptor Signaling	LS	1.32	0.113	-1.279	MAP2K6,ETS1,RAF1,PIK3C2B,NRAS,NFATC3,FGFR1,MAP3K1,MAPK9,PIK3R4,OCRL,CALM1 (includes others),IKBKB,SYNJ1,FOXO1,GAB1,FGFR4,PIK3CG,PIK3CB,MEF2C,BCL2A1,ELK1
Sphingosine-1-phosphate Signaling	DD	0.329	0.0488	-0.816	S1PR3,PIK3C2A,PLCG2,PIK3R1,FGFR2,PDGFC
Sphingosine-1-phosphate Signaling	LS	1.53	0.138	-1.213	PIK3C2B,FGFR1,ADCY3,ADCY6,PIK3R4,CASP6,RHOV,GAB1,CASP2,PIK3CG,FGFR4,S1PR1,RHOU,PIK3CB,PDGFD,CASP7,CASP10
NRF2-mediated Oxidative Stress Response	DD	0.329	0.0452		PIK3C2A,STIP1,PIK3R1,DNAJA3,GCLC,FGFR2,FKBP5,ENC1,DNAJC11
NRF2-mediated Oxidative Stress Response	LS	1.39	0.116	0.302	MAP2K6,RAF1,PIK3C2B,NRAS,DNAJB12,FGFR1,MAP3K1,MAF,SLC35A2,HSPB8,MAPK9,MAFK,PIK3R4,HMOX1,SCARB1,GAB1,FGFR4,PIK3CG,DNAJA2,PIK3CB,FMO1,DNAJB6,UBE2E3
Docosahexaenoic Acid (DHA) Signaling	DD	0.329	0.0577		PIK3C2A,PIK3R1,FGFR2
Docosahexaenoic Acid (DHA) Signaling	LS	1.57	0.192		ALOX15,PIK3C2B,FOXO1,GAB1,PIK3CG,FGFR4,FGFR1,PIK3CB,PIK3R4,BCL2A1
Acute Phase Response Signaling	DD	0.328	0.0455	-1.134	IL33,IL18,PIK3R1,NGFR,SOS2,IL1R1,SAA4,NOLC1
Acute Phase Response Signaling	LS	1.85	0.148	1.414	MAP2K6,ECSIT,IL6ST,RAF1,FN1,NR3C1,SERPIND1,IRAK1,IKBKB,TRADD,HMOX1,ITIH2,APCS,PIK3CG,TNFRSF1B,AGT,NRAS,MAP3K1,AHSG,MAPK9,CEBPB,HMOX2,PIK3CB,HRG,RBP5,ELK1
PI3K/AKT Signaling	DD	0.3	0.0462	-1.342	PPP2R3A,PIK3R1,FOXO3,PPM1L,SOS2,PPP2R5A
PI3K/AKT Signaling	LS	1.56	0.138	-0.258	RAF1,CDC37,NRAS,ITGA2,TYK2,YWHAZ,OCRL,YWHAQ,IKBKB,ITGA3,GYS1,SYNJ1,FOXO1,GAB1,PIK3CG,PIK3CB,CTNNB1,MCL1
Phagosome Formation	DD	0.296	0.0458		PIK3C2A,PLCG2,PIK3R1,TLR6,TLR1,FGFR2
Phagosome Formation	LS	1.54	0.137		PIK3C2B,FN1,C5AR1,MSR1,FGFR1,PLA2R1,ITGA2,FCER1A,PIK3R4,MARCKS,RHOV,ITGA3,SCARA3,GAB1,FGFR4,PIK3CG,RHOU,PIK3CB
Leptin Signaling in Obesity	DD	0.265	0.0471		PIK3C2A,PLCG2,PIK3R1,FGFR2
Leptin Signaling in Obesity	LS	1.47	0.153	-1.667	PIK3C2B,FGFR1,PDE3A,ADCY3,ADCY6,PIK3R4,PRKAR2B,FOXO1,GAB1,PIK3CG,FGFR4,PRKACA,PIK3CB
Melanoma Signaling	DD	0.254	0.0492		PIK3C2A,PIK3R1,FGFR2
Melanoma Signaling	LS	1.36	0.164	-1.897	PIK3C2B,RAF1,NRAS,GAB1,PIK3CG,FGFR4,FGFR1,CDK4,PIK3CB,PIK3R4
Endothelin-1 Signaling	DD	0.245	0.041	-0.707	SRC,PIK3C2A,PLCG2,PIK3R1,PTGS1,GNA11,FGFR2,SHE
Endothelin-1 Signaling	LS	1.45	0.118	-2.711	RAF1,PIK3C2B,NRAS,GUCY1A1,FGFR1,PLA2R1,ADCY3,ADCY6,MAPK9,PIK3R4,CASP6,HMOX1,GAB1,CASP2,FGFR4,PIK3CG,GPLD1,EDNRA,PIK3CB,PTGER2,CASP7,GUCY1B1,CASP10
NF-κB Activation by Viruses	DD	0.225	0.043	0	PIK3C2A,PIK3R1,FGFR2,ITGB3
NF-κB Activation by Viruses	LS	1.52	0.151	-2.138	RAF1,PIK3C2B,NRAS,FGFR1,MAP3K1,ITGA2,PIK3R4,IKBKB,ITGA3,GAB1,FGFR4,PIK3CG,PIK3CB,ITGA1
Hereditary Breast Cancer Signaling	DD	0.225	0.0408		PIK3C2A,PIK3R1,SMARCB1,MSH6,FGFR2,MLH1
Hereditary Breast Cancer Signaling	LS	1.58	0.143		PIK3C2B,NRAS,GADD45B,FGFR1,BARD1,CDK4,HDAC10,SMARCD1,DDB2,RFC5,PIK3R4,SMARCD3,CHEK1,NBN,RAD51,GADD45A,GAB1,SMARCA2,FGFR4,PIK3CG,PIK3CB
Insulin Receptor Signaling	DD	0.225	0.0408	-0.816	FYN,PIK3C2A,PIK3R1,FOXO3,SOS2,FGFR2
Insulin Receptor Signaling	LS	1.33	0.122	0	RAF1,PIK3C2B,EIF2B4,NRAS,FGFR1,EIF2B3,PIK3R4,EIF2B2,OCRL,PRKAR2B,GYS1,SYNJ1,FOXO1,GAB1,FGFR4,PIK3CG,PRKACA,PIK3CB
Pancreatic Adenocarcinoma Signaling	DD	0.225	0.0417	0	PIK3C2A,PIK3R1,SMAD3,FGFR2,PDGFC
Pancreatic Adenocarcinoma Signaling	LS	1.4	0.133	-2.138	RAF1,PIK3C2B,FGFR1,TYK2,CDK4,MAPK9,PIK3R4,RAD51,TGFBR2,HMOX1,GAB1,FGFR4,PIK3CG,GPLD1,PIK3CB,ELK1
Cardiac Hypertrophy Signaling	DD	0.191	0.0378	-0.333	ADSS,PIK3C2A,PLCG2,MAP3K13,PIK3R1,GNG2,GNA11,FGFR2,ADRB2
Cardiac Hypertrophy Signaling	LS	1.58	0.122	-3.024	MAP2K6,ADRA2B,RAF1,EIF2B4,PIK3R4,EIF2B2,TGFBR2,ADRB1,FGFR4,PIK3CG,RHOU,PIK3C2B,NRAS,FGFR1,ADCY3,MAP3K1,ADCY6,EIF2B3,MAPK9,GNG3,CALM1 (includes others),RHOV,PRKAR2B,GAB1,PRKACA,PIK3CB,MEF2C,ELK1,GATA4
Role of NFAT in Cardiac Hypertrophy	DD	0.177	0.0367	-1.134	SRC,PIK3C2A,PLCG2,PIK3R1,GNG2,SOS2,FGFR2,CAMK2G
Role of NFAT in Cardiac Hypertrophy	LS	1.32	0.11	-2.132	MAP2K6,IL6ST,RAF1,PIK3C2B,NRAS,FGFR1,MAP3K1,ADCY3,ADCY6,MAPK9,HDAC10,GNG3,PIK3R4,TGFBR2,CALM1 (includes others),PRKAR2B,GAB1,FGFR4,PIK3CG,PRKACA,RCAN3,PIK3CB,MEF2C,GATA4
Signaling by Rho Family GTPases	DD	0.175	0.0361	0.378	CDH2,ARFIP2,PIK3C2A,PIK3R1,GNG2,ARHGEF6,GNA11,FGFR2,CDC42EP4
Signaling by Rho Family GTPases	LS	1.36	0.108	-2.746	RAF1,PPP1R12C,ARPC5,WASL,PIP4K2B,MYLK,PIK3R4,ITGA3,CDH3,FGFR4,PIK3CG,RHOU,ARHGEF3,PIK3C2B,ARHGEF12,FGFR1,ITGA2,VIM,MAPK9,GNG3,DES,ARHGEF5,RHOV,GAB1,PIP5K1C,PIK3CB,ELK1
14-3-3-mediated Signaling	DD	0.175	0.0368	0	SRC,PIK3C2A,PLCG2,PIK3R1,FGFR2
14-3-3-mediated Signaling	LS	1.58	0.14	-2.183	TUBA1B,RAF1,PIK3C2B,NRAS,YAP1,FGFR1,STRADA,YWHAZ,MAPK9,VIM,PIK3R4,YWHAQ,FOXO1,TUBA8,GAB1,FGFR4,PIK3CG,PIK3CB,ELK1
LPS-stimulated MAPK Signaling	DD	0	0.0323		PIK3C2A,PIK3R1,FGFR2
LPS-stimulated MAPK Signaling	LS	1.33	0.14	-1.387	MAP2K6,PIK3C2B,IKBKB,RAF1,NRAS,GAB1,FGFR4,PIK3CG,FGFR1,MAPK9,PIK3CB,ELK1,PIK3R4
Relaxin Signaling	DD	0	0.0321	0	PIK3C2A,PIK3R1,GNG2,GNA11,FGFR2
Relaxin Signaling	LS	1.36	0.122	-1.604	PIK3C2B,PDE7A,GUCY1A1,PDE3A,FGFR1,ADCY3,ADCY6,GNG3,PIK3R4,PRKAR2B,GAB1,FGFR4,PIK3CG,PDE1B,PRKACA,TDP2,PIK3CB,ELK1,GUCY1B1
Germ Cell-Sertoli Cell Junction Signaling	DD	0	0.0335		SRC,CDH2,PIK3C2A,MAP3K13,PIK3R1,FGFR2
Germ Cell-Sertoli Cell Junction Signaling	LS	1.58	0.128		MAP2K6,TUBA1B,PIK3C2B,NRAS,FGFR1,MAP3K1,ITGA2,WASL,MAPK9,GSN,PIK3R4,TGFBR2,RHOV,ITGA3,TUBA8,GAB1,FGFR4,PIK3CG,RHOU,PIK3CB,CTNNB1,RAB8B,CTNND1
Rac Signaling	DD	0	0.0325	1	ARFIP2,PIK3C2A,PIK3R1,FGFR2
Rac Signaling	LS	1.58	0.146	-2.357	RAF1,PIK3C2B,NRAS,FGFR1,MAP3K1,ARPC5,ITGA2,PIP4K2B,PIK3R4,MCF2L,ITGA3,GAB1,PIP5K1C,FGFR4,PIK3CG,CD44,PIK3CB,ELK1
PEDF Signaling	DD	0	0.0323		PIK3C2A,PIK3R1,FGFR2
PEDF Signaling	LS	1.68	0.172	-2.5	RAF1,PIK3C2B,ARHGAP22,NRAS,FGFR1,PIK3R4,HNF1B,IKBKB,GAB1,FGFR4,PIK3CG,PIK3CB,CFLAR,TCF7,ELK1,CASP7
Cell Cycle: G2/M DNA Damage Checkpoint Regulation	DD	0	0.0204		TRIP12
Cell Cycle: G2/M DNA Damage Checkpoint Regulation	LS	1.44	0.184	-0.378	CDC25B,YWHAQ,PRKDC,KAT2B,GADD45A,YWHAZ,CCNB2,BTRC,CHEK1
Death Receptor Signaling	DD	0	0.0323		TNFRSF21,PARP8,TNFSF15
Death Receptor Signaling	LS	1.52	0.151	-1.069	GAS2,ZC3HAV1,PARP1,IKBKB,TRADD,CASP6,DAXX,CASP2,DFFB,SPTAN1,CFLAR,TNFRSF1B,CASP7,CASP10
Apoptosis Signaling	DD	0	0.0208		CAPN5,PLCG2
Apoptosis Signaling	LS	1.46	0.146	-1.069	GAS2,CASP6,IKBKB,RAF1,NRAS,CASP2,DFFB,SPTAN1,BCL2A1,TNFRSF1B,CASP7,PARP1,MCL1,CASP10

## Sheet: Upstream Regulators
Table S4
Overview of upstream regulators predicted in DD and LS gene sets
DEG_Set	Upstream Regulator	Expr Log Ratio	Molecule Type	Predicted Activation State	Activation z-score	-log10 p-value of overlap	Target molecules in dataset
DD	1,2-dithiol-3-thione		chemical reagent	Activated	2.507	2.49621	ALAS1,APBA3,APOA4,CCT3,EIF2S1,ETV6,FKBP5,GCLC,GNA11,M6PR,NOCT,NR1I3,PSMD12,PSMD5,RRS1,STIP1
DD	ADRB		group	Activated	2.538	1.60033	ANGPTL4,ARG1,ATF3,CAVIN2,HGH1,LBH,NCL,SLC40A1,TEK,TRAF3
DD	carbon tetrachloride		chemical toxicant	Inhibited	-2.351	1.42597	ATF3,CD38,CPS1,DUSP1,FOXA1,GCLC,KDR,PDGFC,PRNP,PTAFR,S1PR3,SMAD1,SMAD3
DD	CD40		transmembrane receptor	Inhibited	-2.491	1.63639	AGTR1,CCL2,CCND2,CCND3,CD38,CD83,DUSP1,ERN1,IL18,IRF1,KLF9,TRAF5,ZBTB16
DD	dexamethasone		chemical drug	Activated	2.119	1.79317	ADRB2,ANGPTL4,APOA4,ATP1B1,BLZF1,BTG1,CCL2,CD83,CPS1,CX3CR1,DUSP1,DUSP16,ENC1,ETV5,FKBP5,FLNB,FOXO3,GBA2,HSPH1,IGFBP3,IHH,IL1R1,IL1R2,IL33,ILF3,IRF1,ITGA10,ITGB3,KDR,KLF13,KLF9,MLXIP,NDUFAF7,NR1I3,NRIP1,NUP50,PDK2,PDK4,PER1,PIK3R1,PTAFR,PTGS1,RAPGEF4,RARB,RGCC,RORA,SAA4,SLC40A1,SULT1C3,TNFRSF19,TSC22D3,WNT5A,ZBTB16,ZNRF1
DD	EGFR		kinase	Activated	2.383	1.52288	ARG1,BTG1,BZW2,CCL2,CCT5,CD3EAP,IGFBP3,IL33,IRF1,MMP14,MXI1,NCL,NSUN2,PTGS1,QTRT2,RCL1,TRMT2A,UBE2S,YPEL5
LS	EGFR		kinase		1.469	1.36653	AGO2,CD47,CEBPB,CTNNB1,CXCR4,DAG1,EFNB2,ELK1,EPHA2,EXOSC5,FOSL2,GADD45A,HSPE1,IGFBP4,MBP,MCL1,MTHFD1,NUDC,PIP4K2B,PLAU,PTGER2,PTGER4,SERBP1,SFRP1,TIMM10,TTF1,TWIST1,TXNIP,VIM,WASL
LS	EIF4G1		translation regulator	Inhibited	-2.236	2.20551	CHEK1,GADD45A,RAD51,RFC5,TP53BP1
LS	FDFT1		enzyme	Inhibited	-2	1.5817	CIDEB,LRP1,MTTP,SCARB1
DD	FGFR1		kinase	Inhibited	-2.449	1.41341	CCND2,EIF5B,MMP14,PLAUR,PRKRA,PTGS1
DD	fluocinolone acetonide		chemical drug	Activated	2.236	1.92082	ANGPTL4,FKBP5,ITGA10,RGCC,ZBTB16
DD	fluticasone propionate		chemical drug	Activated	3.592	2.59007	ALOX5,ANGPTL4,CCL2,CD83,FKBP5,IL1R2,KLF9,MDFIC,NAMPT,PAPSS2,PDK4,PTGS1,TSC22D3,ZCCHC6
LS	folic acid		chemical - endogenous mammalian	Inhibited	-2.433	1.41229	FZD6,NUMB,PECAM1,PTH1R,SFRP1,TYMS
LS	FOXM1		transcription regulator	Inhibited	-3.235	2.97881	AR,CCNB2,CDC20,CDC25B,CDCA8,CENPA,CTNNB1,ESR1,FOXF1,IKBKB,PECAM1,SFRP1,TGFBR2,TWIST1,VIM
LS	FXR ligand-FXR-Retinoic acid-RXRα		complex	Inhibited	-2.358	2.34294	ABCB11,FETUB,NR0B2,SCARB1,SDC1,VLDLR
DD	IL1A		cytokine	Inhibited	-2.153	1.35164	ADAMTS1,CA2,CCL11,CCL2,CD83,IL1R2,ITGB3,MCAM,MMP14,WNT5A
DD	IL1B		cytokine	Inhibited	-2.066	1.90658	ABCD3,ADRB2,AGTR1,ANGPTL4,AVPR1A,CCL11,CCL2,CCNJ,CD83,DUSP1,ELF3,FKBP5,GCLC,HNF4A,IGFBP3,IL18,IL1R2,IL33,IRF1,ITGB3,KDR,MMP14,NAMPT,NOCT,NR1I3,PTGS1,RARB,RORC,RRS1,SLC25A4,SLC37A4,SRGN,TSC22D3
DD	isotretinoin		biologic drug	Inhibited	-2.8	3.32057	AGTR1,CCL2,CD38,ELF3,IGFBP3,IL27RA,IRF1,RARB,RARG
DD	JAK		group	Inhibited	-2	2.22695	CDH2,HES6,IL33,STAT5A
DD	KRAS		enzyme	Activated	2.138	3.15243	AEN,AIMP2,ARG1,ATF3,ATP1B1,BZW2,CCT5,CD3EAP,CDH2,DBN1,DUSP1,ETV1,ETV5,IL33,ITGB3,LBH,MCAM,NCL,NETO2,NSUN2,PHLDB2,PTGS1,QTRT2,RCL1,STAT5A,TCP1,TRMT2A,UBE2S,ZFAND2A
DD	lipopolysaccharide		chemical drug	Inhibited	-2.112	3.50724	ABCF2,ABCG5,ABCG8,ACVR1,ADRB2,AGTR1,ALOX5,ANGPTL4,APLNR,APOA4,ARG1,ARNT,ATF3,ATP1A2,AVPR1A,BAG3,BLZF1,BTG1,CCL11,CCL2,CCND2,CCND3,CD38,CD83,CDH2,CLDN1,CREB3L3,DUSP1,ELF3,ERN1,ETV5,ETV6,FOXA1,FYN,GPC4,HIVEP2,HNF4A,ICAM2,IGFBP3,IL18,IL1R1,IL1R2,IL33,IRF1,KDR,M6PR,MED1,MMP14,NAMPT,NFATC1,NFIX,NLRP3,NNMT,NOCT,NR1I3,PAPSS2,PDK4,PHLDB2,PIK3R1,PLAUR,PPP1R16B,PTAFR,PTGS1,RGS16,RNF19A,S1PR3,SAMSN1,SLC1A5,…
LS	lipopolysaccharide		chemical drug		1.376	2.34872	ABCB11,ABCC5,ABCC6,ACADM,ACO1,ADM,ADORA2B,ADORA3,AGT,AHR,ALOX15,ANGPTL2,APCS,AQP3,ARHGEF3,BCL2A1,C5AR1,CASP7,CCNB2,CD44,CDK4,CEBPB,CFLAR,CHST3,CISH,CLIC4,CTNNB1,CXCR4,CYP7B1,DAG1,DAXX,DHCR24,DLL4,ELK1,ENO1,ERO1A,FN1,FOXA2,FOXO1,GAB1,GADD45A,GADD45B,GJA5,GLCCI1,GLS,GPSM1,GSN,GSPT2,GUCY1A1,GUCY1B1,HGF,HMOX1,HPGD,IGFBP4,IL13RA1,IL6ST,IL7R,IRAK1,IRF5,ITGA3,ITIH2,KLF10,LDB2,LDHA,LRP1,MAF,MAP1LC3B,MAPK…
LS	MESP1		transcription regulator	Inhibited	-2	1.76195	GATA4,MEF2C,PRICKLE1,TWIST1
DD	methylprednisolone		chemical drug	Activated	3.475	5.8962	ADGRL2,ALAS1,ARG1,ARL4A,ASPA,ATP1B1,BTG1,CD38,CDH2,CPS1,DPYS,DUSP1,FARSA,FKBP4,FOXA1,GCLC,GNL3,GPR182,HSPH1,IL1R1,IRF1,KLF9,LGR4,MDFIC,NAA15,NAT8,NCL,NGEF,NOLC1,PTER,RAPGEF4,RGCC,SLC37A4,SLC40A1,SLC7A2,SULT1C3,THRB,VARS,WDR74
LS	methylprednisolone		chemical drug	Activated	2.653	2.57675	ADCY6,ANGPTL2,ANPEP,ATRN,B4GALT6,CBLB,CD44,COMT,CYC1,DMD,DNPH1,ELOVL5,FN1,FOXA2,GADD45A,GRHPR,HAGH,HMOX1,HNMT,HYAL2,IL6ST,INPP4A,KLF15,MAP1LC3B,MAP3K1,MAPK9,MAX,NAP1L1,NR0B2,NR3C1,PC,PLAU,PRKACA,PRMT1,RAF1,RGS2,RUVBL1,SDC1,SERPINA6,SLC22A7,SLC2A2,SLC4A4,SULT1B1,TDO2,TYRO3,VIM,ZFP36L1
LS	MTM1		phosphatase	Inhibited	-2.207	2.20551	ATG4B,GABARAPL1,GTF2H1,MAP1LC3B,ZFAND5
LS	MYC		transcription regulator	Activated	2.396	1.58503	ADM,ARHGAP22,BCL2A1,BOP1,CASP10,CCNB2,CD44,CDC20,CDCA7,CDK4,CFLAR,CHEK1,CIDEC,CLEC3B,COL14A1,CPT1A,CTNNB1,DNPH1,ECM1,EIF2B4,EIF2S2,EIF3D,ENO1,FADS2,FBL,FGFR1,FN1,GADD45A,GLG1,GLS,HAPLN1,HMOX2,HSPA9,HSPE1,ITGA3,KAT2A,LDHA,LGMN,MBP,MCL1,MYCT1,PHB,PLAU,PRMT1,PRPH,RAD51,RRP1B,RUVBL2,SCAMP5,SCARB1,SFRP1,SLC2A2,TGFBR2,TOB1,TXNIP,TYMS,VIM,VLDLR,ZFP36L1
DD	NFE2L2		transcription regulator	Activated	2.179	1.36351	ALAS1,APBA3,APOA4,CCT3,EIF2S1,ETV6,FKBP5,FOXO3,GCLC,GNA11,M6PR,NOCT,NR1I3,PSMD12,PSMD5,RRS1,SLC1A4,STIP1
LS	NPPC		other	Inhibited	-2	2.23807	CHST3,GUCY1A1,GUCY1B1,HAPLN1
LS	PTCH1	-0.458	transmembrane receptor	Activated	2.213	1.68613	DLL4,FOXF1,GADD45A,GLI1,PTCH1
DD	TNF		cytokine	Inhibited	-3.784	1.47886	ADRB2,AGTR1,ANGPTL4,ARG1,AVPR1A,CA2,CCL11,CCL2,CCND2,CCND3,CD38,CD83,CDH2,CDO1,CX3CR1,DKK1,DPYS,DUSP1,ELF3,ETV6,FRMD4A,FYN,GPAM,IGFBP3,IL18,IL1R1,IL1R2,IL33,IRF1,ITGB3,KDR,MCAM,MFSD2A,MMP14,NFATC1,NGFR,NLRP3,NR1I3,NRIP1,PLAUR,PPIF,PRNP,RND1,S1PR3,SLC7A8,SMAD3,SMURF1,TEK,TNFSF15,TRAF3,TSC22D3,WISP1,WNT5A
LS	TNF		cytokine		0.743	2.47886	ABCB11,ACADM,ADM,ADORA2B,ADRB1,AGT,ANPEP,APCS,AQP9,ATP2B4,BCL2A1,BCL2L13,BHLHE41,C5AR1,CASP10,CASP2,CASP6,CD44,CDH3,CDK4,CEBPB,CERS6,CFLAR,CIDEC,CISH,CSF2RB,CXCR4,CYP7B1,CYTIP,DMD,ESR1,ETS1,FGFR1,FN1,FOXF1,FOXO1,GADD45A,GADD45B,GLS,HAPLN1,HGF,HMOX1,HPGD,IGFBP4,IL17RB,IL17RD,IL7R,KLF10,KRT18,LDHA,LXN,MAEA,MAP2K6,MAT2A,MBP,MCL1,MECOM,MSR1,MST1R,MTTP,MYH9,MYLK,NCOA1,NR3C1,OLFML2A,OLFML2B,OLR1,P4HB,P…
DD	TP53		transcription regulator	Activated	2.063	1.77469	ADA,AEN,AGTR1,ATF3,BLZF1,CCL2,CCND3,COQ8A,DDX18,DDX56,DKK1,DUSP1,EIF4A1,FERMT2,FKBP4,FKBP5,FOXO3,FXN,HSPH1,IGFBP3,IL27RA,IL31RA,LIMA1,MLH1,MSH6,NAMPT,NAP1L4,NOLC1,NPEPPS,PAICS,PIK3R1,PLAUR,PRNP,PSMD12,PTGS1,RAD17,RASSF2,RGS16,SLC19A2,STIP1,TLR1,TLR6,TP53I11,TP63,TSC22D3
LS	TP53		transcription regulator		-0.269	2.46471	ADORA2B,AGO2,ALDH1B1,ATG4B,BCL2A1,BHLHE41,BOP1,CASP2,CASP6,CD44,CDC25B,CDH3,CDK4,CEBPB,CERS6,CFLAR,CHEK1,CKB,CLIC4,COL14A1,COMT,CTNNB1,DDB2,DFFB,DHCR24,DNAJA2,EPHA2,ESR1,FBL,FGFR1,FMO1,FN1,FOXA2,GADD45A,GADD45B,GSN,GTF2H1,HMOX1,HSF1,IGFBP4,INPP4A,IRF5,KRT18,MAP2K6,MCL1,MYH9,NAP1L1,NFATC2IP,NFE2,NPHP4,NR0B2,NR2C1,PARVA,PECAM1,PIDD1,PLAU,PPP5C,PSRC1,PTCH1,PTP4A1,PTPRA,RRM2B,RRP1B,RUVBL2,SFRP1,SLC25…
DD	triamcinolone acetonide		chemical drug	Activated	2.538	2.48678	ANGPTL4,COL13A1,FKBP5,IGFBP3,ITGA10,NMD3,RGCC,SEMA6A,TSC22D3,ZBTB16
LS	VCAN		other	Inhibited	-2.673	1.46092	ADM,ATRN,CD34,CEBPB,DAG1,FN1,GUCY1B1,IGFBP4,ITGA3,MEF2C,OLFML2B,PCSK5,RGS2,TMEM204
DD	Vegf		group	Inhibited	-2.145	1.86646	APLNR,ATF3,CA2,CLDN1,IGFBP3,IHH,IL18,KDR,LRAT,MMP14,PKDCC
LS	HNF4A		transcription regulator		-1.023	8.87943	A1CF,AASS,ABCB10,ABCB11,ABCC6,ACO1,ACP2,ACSS2,ADAT1,ADH6,AGT,AHSG,ANPEP,APCS,APH1A,AQP3,AQP9,ARFGAP1,ARL6,ARPC5,ATP6V1F,BACE1,BARD1,BAZ1A,BTRC,C11orf52,CASP2,CCDC82,CCL14,CDC5L,CDCA7L,CEBPB,CHERP,CIDEC,CIR1,CLDN2,CMC2,COASY,COMMD5,COPS7A,CPT1A,CTNNB1,CYP7B1,DAG1,DERL1,DGKD,DIP2A,DNAJA2,DNPH1,DUSP19,DZANK1,EIF4EBP2,EMG1,EPHA2,ERO1A,EXOSC5,FAM160A2,FBXL7,FBXO31,FETUB,FIG4,FMO1,FOSL2,FOXA2,FOXO1,G3B…
DD	CLOCK		transcription regulator			5.81531	ADPGK,ANGPTL4,FKBP5,HES6,HSPH1,IHH,JMJD6,KLF13,KRR1,NOCT,PER1,PIGA,PPIF,PTAFR,RIOX2,RSL1D1,SLC30A5,TNFRSF21
DD	HNF4A	1.326	transcription regulator		0.069	5.31785	AAR2,ABCF3,ABCG8,ABT1,ACVR1,ADRB2,ADSS,ALDH8A1,APOA4,ARFIP2,ARG1,BLZF1,BTG1,C4orf19,CCDC59,CCT8,CD3EAP,CFAP20,CHD1L,CLCN6,CLDN1,CNBP,COQ8A,CPED1,CREBL2,DCTN5,DDX18,DDX27,DDX28,DDX41,DDX47,DDX49,DIS3,DNAJA3,DNAJC28,DPH5,DUSP16,ELF3,ENC1,EPB41L4B,EPPK1,FTSJ1,FZD1,GDAP2,GNL3,GRWD1,GTF2H4,GTPBP3,HNF4A,HSPH1,HUNK,IRF6,KCNQ5,KDELC1,KRR1,MLH1,MOCS3,MRM3,MRPL44,MRPS12,NAMPT,NAT8,NLN,NOC3L,NOLC1,NR1I3,NUF…
LS	camptothecin		chemical drug			5.25337	ANXA2,AR,ARFGAP1,BCL2A1,CFLAR,CHEK1,CTNND1,FOXO1,GADD45A,GPLD1,GRK5,IL13RA1,IL9R,INPP4A,MARK2,MCL1,MEF2C,MPZL1,NR3C1,P2RY2,PECAM1,PIK3C2B,PIK3CG,PIP4K2B,PRKDC,PTGER2,PTGER4,PTP4A1,RAPGEF5,RRM2B,S100A12,SDC1,SNTB2,SPG7,STK17B,STK3,TBC1D1,TNFRSF1B,TP53BP1,TPM4,TRAF1,TYK2
DD	WNT1		cytokine		0.311	4.21325	CCND2,CCND3,DLL1,EFNB1,EIF5B,HNF4A,LBH,NOTCH4,PRKRA,RARB,RARG,STAT5A,TLE1,WISP1
LS	HGF	-0.344	growth factor		0.115	4.05159	CASP10,CASP2,CD44,CDK4,CFLAR,CTNNB1,CXCR4,DES,EFNB2,ERRFI1,ETS1,FN1,FOXA2,HGF,HMOX1,IGHMBP2,KRT18,LGMN,MAT2A,NR0B2,PHB,PLAU,PRKDC,S100A9,VIM
LS	actinomycin D		chemical drug		0.031	3.93181	BCL2A1,CASP10,CASP7,CFLAR,CTNNB1,ETS1,FGFR1,FN1,GADD45A,HMOX1,HOMER1,IL7R,MAT1A,MCL1,MTTP,PDE3A,PLAU,PSRC1,RAD51,RRM2B,THRA,TNFRSF1B,TRAF1
LS	tanespimycin		chemical drug		0.881	3.73518	AHR,AR,CDK4,CFLAR,HSPA9,KRT18,NRAS,PLAU,PTCH1,RAF1
DD	ERBB2		kinase		-0.641	3.66555	AHNAK,AIMP2,ALAS1,CAVIN2,CCL11,CCND2,CCND3,CDH2,CPS1,DLL1,ELF3,ETV1,ETV5,ETV6,GPAM,IGFBP3,IRF6,ITGB3,KDR,MAN1A1,MMP14,MXI1,NDST1,NNMT,PDK4,PPP2R5A,PTGS1,RARB,RARG,RASA3,SRC,TAX1BP3
DD	RORC	-0.643	ligand-dependent nuclear receptor			3.56384	ABCG5,APOA4,ATP1B1,DDC,IL1R1,NAT8,NNMT,NOCT,NR1I3,RORA,RORC,SLC41A2,SLC7A2,SULT1C3,ZBTB16
LS	HINT1		enzyme			3.56067	ELOVL5,FADS1,FADS2
LS	SUFU		transcription regulator			3.56067	GLI1,HHIP,PTCH1
DD	TGFB1		growth factor		-0.049	3.50864	ACSL3,ACVR1,AHNAK,ALOX5,APLNR,ARG1,ARL4A,BTG1,CALCOCO2,CAMK2G,CBFB,CCL11,CCL2,CCT5,CD83,CDC42EP4,CDH2,DAPK1,DDX21,DKC1,DUSP1,EIF4A3,FERMT2,FGFR2,FOXO3,FYN,GCLC,HNF4A,ICAM2,IFRD1,IGFBP3,IL18,IL1R1,IRF1,ITGB3,KDR,KLF9,MLXIP,MMP14,MSH6,MXI1,NDST1,NFATC1,NLRP3,NNMT,NOC3L,PDGFC,PDK2,PLAUR,PPP2R5A,PTAFR,PTGS1,RBFOX2,RGCC,RORA,RORC,S1PR3,SMAD3,SMURF1,SRC,STAT5B,TAX1BP3,TBX2,TBX3,TSC22D3,UBE3A,UST,WISP1,…
DD	Cg		complex		-0.52	3.37366	ADAMTS1,APLNR,ARNT,BTG1,CCDC86,CCL2,CCND2,CCND3,CDH2,DUSP1,FYN,FZD1,IGFBP3,IL1R2,IL33,ITGB3,KCNQ5,MCAM,NR3C2,NRIP1,PLAUR,PTGS1,PUS3,RASSF2,RGS4,RORA
DD	IL3		cytokine		-0.784	3.14267	ADA,ARG1,ARHGAP29,CBFB,CCL11,CCL2,CCND2,CCND3,CCT5,CD83,CEBPZ,HNF4A,IL33,ITGB3,KLF13,KLF9,NCL,NFATC1,NIFK,ORMDL3
LS	FOXO1	0.859	transcription regulator		0.426	3.06098	AQP9,ATP6V0A1,BCL2A1,BCL2L13,CASP2,CASP6,CCNB2,CFLAR,ELOVL5,FN1,FOXO1,GABARAPL1,GADD45A,GADD45B,GPD2,GRHPR,HMOX1,IKZF5,IL7R,IRF5,ITGA3,LEMD3,LPIN2,MRPL55,MRPS18A,MRPS7,NDN,PRCP,S1PR1,SCARB1,SCD,SEMA6D,SLC2A2,SPC25,SPTLC2,TDO2,TIMM44,TRADD,TRAF1,TXNIP
LS	EP300		transcription regulator		-0.049	3.04287	ACADM,AGT,AKAP12,AQP11,AR,ARHGEF3,CFLAR,CKB,COMT,CORO2B,CPT1A,CXCR4,DGKE,FN1,FOSL2,FOXO1,GLCCI1,GRAMD2B,HMOX1,HVCN1,IL7R,KIF1B,LDHA,MAF,MCF2L,MEF2C,NR3C1,PLEKHA1,PLEKHF1,RAD51,RCSD1,RNF39,SDC1,TGFBR2,TNFAIP1,TRAF1,TUBA8,TXNIP,ZFP36L2
DD	Am 580		chemical toxicant		-0.492	3.04239	DUSP1,IRF1,LRAT,RARB,RARG
DD	OSM		cytokine		0.096	2.8962	ACKR2,ACSL3,ADAMTS1,ADGRG6,ARG1,ARL4A,CCL11,CCL2,CCND2,CDC42EP4,CDH2,DAPK1,DDX27,DEGS1,EPHA1,GART,IL18,IL1R2,IRF1,KRR1,NAMPT,NMT2,NR1I3,PTPN21,RAB4A,RAD17,RARG,RBFOX2,RORA,SLC7A8,WNT5A
LS	prostaglandin E2		chemical - endogenous mammalian		1.594	2.86328	ADORA2B,ALOX15,ANXA2,AQP3,C5AR1,CASP2,CASP6,CASP7,CEBPB,CXCR4,ESRRA,ETS1,FN1,FOSL2,FOXO1,HMOX1,IGFBP4,MCL1,PIK3CG,PLAU,PTGER2,PTGER4,RGS2,S100A8,SLC5A1,TWIST1,VIM
LS	FAS		transmembrane receptor			2.84466	ANXA2,ARFGAP1,CD44,CFLAR,CTNND1,FOXO1,GPLD1,GRK5,IL13RA1,IL9R,INPP4A,MARK2,MEF2C,MPZL1,NR3C1,P2RY2,PECAM1,PIK3C2B,PIK3CG,PIP4K2B,PLAU,PRKDC,PTGER2,PTGER4,PTP4A1,RAPGEF5,S100A12,SDC1,SNTB2,SPG7,STK17B,STK3,TBC1D1,TNFRSF1B,TP53BP1,TPM4,TYK2
LS	Akt		group		0.498	2.82681	ADM,AMOT,AQP3,AR,BCL2A1,CDK4,CEBPB,CFLAR,CPT1A,CTNNB1,CXCR4,FN1,GLI2,HMOX1,HPGD,IL7R,MCL1,NR0B2,PTGER2,PTGER4,RAD51,RASD1,SEMA6D,TRADD,WTAP
LS	FSH		complex		-0.945	2.81816	ACP2,ADM,AHR,AKAP12,ALPL,AQP3,AR,ARHGEF5,CFLAR,CTNNB1,CTNND1,CXCR4,ELL2,ESR1,FGFR1,FOSL2,FOXK2,FOXO1,GATA4,GDF9,GRK5,IGFBP4,ITGA3,KLF10,KRT18,LRRC32,MAP1LC3B,MCL1,NEO1,PHKA2,PLPP1,PTGER2,PTP4A1,PTPRE,RANGAP1,SCARB1,SMARCD1,TFPI2,TGFBR2,TOB1,TYRO3
LS	paclitaxel		chemical drug		-1.38	2.78516	ABCB10,ADORA2B,ATG4B,BHLHE41,CASP10,CD44,CDA,CDC20,CELSR2,CTDP1,ENPP4,EPHA2,GADD45B,IKBKB,INPP4A,ITGA3,ITPKC,KCTD2,KDSR,MCL1,PLAU,S100A9,STC1,TFPI2,TGFBR2,TMEM158,TOP3B,TRAF1
LS	MGAT3		enzyme		-1	2.76447	DAG1,ITGA2,ITGA3,MTTP
LS	GnRH analog		biologic drug		-0.507	2.73518	ATP6V1E1,ATRN,BCL2A1,CTNS,CYC1,DAXX,DCAF7,EIF2B2,ESR1,EXT2,FN1,GAB1,HYAL2,IK,KDSR,MICU1,MYO9B,NBN,PRCC,PRCP,PSEN2,PSMA6,PSMB3,RPA2,SFRP1,SKAP2,SNRPD3,SPG7,SRRT,TAF1C,THRA,TNS2,TYK2,UBAC1,UBE2M,ZCCHC14
LS	bortezomib		chemical drug		0.32	2.72125	ALPL,BCL2A1,CASP7,CFLAR,CSF2RB,CXCR4,CXCR6,DMD,DNAJB6,FOXO1,GADD45A,GADD45B,GLI1,IL6ST,MCL1,PTCH1,RAF1,SDC1
LS	GLI3		transcription regulator		-1.15	2.70774	ELK1,FOXA2,FOXO1,GLI1,GLI2,HHIP,HOXA4,PTCH1,SALL1,SFRP1
LS	SPINT1		other		1.172	2.69897	CLDN2,CTNNB1,FZD6,IGFBP4,ROR2
DD	GC-GCR dimer		complex		1.131	2.68194	ADRB2,DUSP1,IL1R2,TSC22D3
DD	ONECUT1		transcription regulator			2.68194	ACVR1,AGBL2,AGTR1,CCT8,EIF4A1,HNF4A,HSPH1,IRF6,NDUFAF4,NEK6,NOLC1,PPP2R5A,RPS6KA5,SEMA6A,TBX2,TTI2,USPL1,UTP3,WDR12,YPEL5
LS	ID2		transcription regulator		0.302	2.67985	CD44,CDC25B,CDK4,CEBPB,CTNNB1,CXCR4,CXCR6,FOXO1,GADD45B,IL17RB,IL7R,IL9R,IRF5,ITGA1,MAF,MAP2K6,MAP4K3,PIK3C2B,PIK3IP1,SDC1,TRAF1
DD	prednisolone		chemical drug		-0.361	2.67985	AMBRA1,ARG1,ATG16L1,BAG3,BTG1,BYSL,DAPK1,DUSP1,EVA1A,FKBP5,KLF9,NMT2,NR1I3,PRNP,SRGN,TSC22D3,ZBTB16
DD	U0126		chemical - kinase inhibitor		1.408	2.67572	ANGPTL4,APLNR,CCL11,CCL2,CCND2,CCND3,DUSP1,ETV1,ETV5,FGFR2,FKBP5,GCLC,GRK3,IHH,IL1R2,KDR,METTL3,NFATC1,NR3C2,PLAUR,PPP2R3A,PTPRJ,SMAD3,TSC22D3,WISP1
DD	ID2		transcription regulator		-0.333	2.66354	CCND2,CD83,DUSP1,FOXO3,IRF6,ITGB3,NFATC1,NGFR,PIK3R1,RAPGEF4,RORA,TRAF3,TRAF5,ZBTB16
LS	BRCA1		transcription regulator		-0.305	2.65758	ALDH1A3,AR,CDH3,CTNNB1,DDB2,ESR1,GADD45A,GADD45B,GTF2H1,HMOX1,NR3C1,RRM2B,RUVBL2,STC1,VIM
DD	PLCG1		enzyme			2.65365	CCL2,CCND3,KDR
DD	VEGFA		growth factor		-0.709	2.64975	ADAMTS1,CBFB,CCL2,CD83,DLL1,GART,HAVCR2,KDR,MMP15,NFATC1,PTGS1,TEK,TLR1
LS	MEN1		transcription regulator		-0.152	2.64589	CCNB2,CDK4,CTNNB1,GLI1,MEIS1,TGFBR2
DD	PRKAG3		other			2.61439	ACVR1,ALAS1,ANGPTL4,ATP1B1,DDIT4L,HIVEP2,NAMPT,NRIP1,POLK,RGCC,RNF128,RORC,SLC40A1,SLC7A2
LS	3,5-L-diiodothyronine		chemical - endogenous mammalian			2.60555	CPT1A,GPD2,SCD
LS	FKBP8		other			2.60555	GLI1,PTCH1,SDC1
DD	maslinic acid		chemical - endogenous non-mammalian			2.59007	CAMK2G,CCND2,CDO1,FOXO3,MSH6,NCL,PIK3R1,PLAUR,WNT5A
DD	pirfenidone		chemical drug		1.964	2.5784	CCL2,CX3CR1,NR3C2,SMAD3
DD	TAF4B	1.361	transcription regulator			2.5784	CCND2,IRF1,TAF4B,ZBTB16
DD	ID3		transcription regulator		0	2.49621	CCND2,CD83,DUSP1,FOXO3,IRF6,ITGB3,NFATC1,PIK3R1,RAPGEF4,RORA,TRAF3,TRAF5,ZBTB16
LS	ETV4		transcription regulator		0.842	2.49485	CTNNB1,CXCR4,FN1,HPGD,TGFBR2,TWIST1,VIM
DD	FGFR4		kinase			2.48149	CDH2,KDR,MMP14,NRIP1
DD	KDR	-1.006	kinase		1	2.48149	CD38,HAVCR2,KDR,MMP14
DD	FSH		complex		1.15	2.46597	ADAMTS1,CAMK2G,CCND2,CDC42EP4,CDH2,CREBL2,DAPK1,DUSP1,ENC1,FKBP5,GCLC,IGFBP3,JMJD6,MYRF,PRNP,PTPN21,RAB4A,RAD17,RASSF2,RGS16,RGS4,STIP1,STK24,TP53I11,USPL1
LS	MIR17HG		other		0.447	2.46471	ALPL,BMPR2,ECSIT,GLG1,HNF1B,HOXA5,IL6ST,LRP1,MAP3K1,NCSTN,PKD1,PKD2,PTPRK,RGMA,SKI,TAX1BP1
DD	progesterone		chemical - endogenous mammalian		-0.703	2.451	ADAMTS1,ADRB2,ARL4A,ATP1A2,ATP1B1,CA2,CCL2,CCND3,CDH2,DKK1,ENC1,FGFR2,FKBP4,FKBP5,GPAM,HUNK,IGFBP3,IHH,KDR,KLF9,LMO7,NR3C2,PIK3R1,PPP2R5A,PRNP,PTGS1,SLC1A5,STAT5B,TBX2,ZFHX3
DD	CDK2AP1		other			2.44977	CCND2,FZD1,SENP2,WISP1,WNT2B,WNT5A
LS	IGF1		growth factor		-1.903	2.44009	ACSS2,ADM,ADORA2B,ANPEP,CDK4,CEBPB,CFLAR,CISH,CTNNB1,DAXX,DMD,EFNB2,ERRFI1,FGFR1,FN1,FOXO1,GADD45A,GPD2,HAPLN1,HGF,HMOX1,IGFBP4,ITGA3,KAT2A,LDHA,MBP,MCL1,NFE2,PDE3A,PLAU,PTGER4,PYY,SCD,SLC12A6,SPRED2,TMEFF2,TTF2,TWIST1,WTAP,ZFP36L1,ZFP36L2
LS	MAPK7		kinase		0.152	2.43771	BCL2A1,MCL1,MEF2C,PDE3A,PTGER2,VIM
DD	CDH3		other			2.42829	CDH2,TEK
DD	FRK		kinase			2.42829	FYN,SRC
DD	glutathione diethyl ester		chemical reagent			2.42829	GCLC,PLAUR
LS	STAT5A		transcription regulator		1.532	2.42829	AR,BCL2A1,CASP2,CASP6,CEBPB,CFLAR,CHEK1,CISH,ESR1,FOSL2,GADD45A,IL6ST,IL7R,KLF10,MAF,MCL1,TGFBR2,TRAF1,WARS
DD	tretinoin tocoferil		chemical reagent			2.42829	GCLC,RARB
DD	IL2		cytokine		-1.523	2.40894	CCL11,CCL2,CCL3L1,CCND2,CCND3,CD38,CD83,CX3CR1,DENND2D,FGFR2,FYN,HAVCR2,IL1R1,IL1R2,IL27RA,IRF1,KLF13,PTPRJ,RGS16,RNF128,RORC,STAT5B
DD	tretinoin		chemical - endogenous mammalian		-1.522	2.40012	ACKR2,ADA,AGTR1,ANGPTL4,APLNR,ARHGAP29,CBFB,CCL2,CCND2,CCND3,CCT5,CD38,CEBPZ,CLDN1,DUSP1,EFNB1,EIF4A1,EIF5B,ELF3,HNF4A,HSPBP1,IGFBP3,IL1R1,IRF1,KDR,KLF13,KLF9,LRAT,MMP14,NCL,NFATC1,NRIP1,PKP2,PRNP,PTAFR,PTGS1,RAE1,RARB,RARG,RORC,SMAD3,TBX2,TLE1,TNFRSF19
DD	aldosterone		chemical - endogenous mammalian		0.249	2.39254	ADAMTS1,CCL2,FKBP5,KDR,NR3C2,PER1,PLAUR,PTGS1,RIPOR2,TSC22D3,ZBTB16
DD	FOXO4		transcription regulator			2.39254	CCND2,FLNB,FYN,IL1R1,LRAT,NAMPT,PTGS1,S1PR3
LS	glycerol		chemical - endogenous mammalian		1	2.39147	AGT,HMOX1,NR3C1,SCARB1
DD	KLF3		transcription regulator		-1.279	2.37779	ADPGK,AHNAK,CARHSP1,CBFB,CCT3,DEGS1,DRG1,FMNL3,FRY,HPS1,IFNLR1,MAK16,NEURL3,NSUN2,RPS6KA5,SMAD3,TDRD7,TEK,TNFRSF21,TRIM32,UBL3,USP7
LS	APBB2		other			2.37366	LRP1,TYMS
LS	Bvr		group			2.37366	HMOX1,HMOX2
LS	chloral hydrate		chemical drug			2.37366	GLI1,PTCH1
LS	EDF1		transcription regulator			2.37366	MEF2C,NR0B2
LS	EVC		other			2.37366	GLI1,PTCH1
LS	FERMT2		other			2.37366	FN1,GLI1
LS	guggulu extract		chemical - endogenous non-mammalian			2.37366	ABCB11,NR0B2
LS	miR-330-5p (and other miRNAs w/seed CUCUGGG)		mature microrna			2.37366	CD47,ETS1
LS	PDZK1IP1		other			2.37366	PDZK1,SCARB1
LS	PLPP3		phosphatase			2.37366	CTNND1,FN1
LS	PRKCSH		enzyme			2.37366	PKD1,PKD2
LS	SEC63		transporter			2.37366	PKD1,PKD2
LS	PTEN		phosphatase		0.748	2.34582	ADM,AR,ASPH,BEX1,CA3,CASP7,CDC20,CDK9,CEBPB,CTNNB1,CXCR4,CYB561,EFNB2,ETS1,FGFR4,FOXO1,GCAT,GJA5,GYS1,KAT2A,MAFK,MAT2A,MZF1,PARP1,PGM1,PLOD1,PTPRK,PYGL,RAD51,RANGAP1,SBF1,SCD,SDC1,SLC25A1,SMOX,TGFBR2,TNFAIP1,TRADD
LS	SRF		transcription regulator		-0.899	2.33913	AKAP12,CENPB,CTNNB1,CXCR4,DES,DMD,ELK1,EXTL2,GATA4,GSN,HEATR5B,ITGA1,KDSR,MCL1,MEIS1,MYLK,NCOA7,RAF1,SERPIND1,SKI,TCF7
LS	IFT57		other			2.32514	CASP10,FOXA2,PTCH1
LS	SFRP4		transmembrane receptor			2.32514	CTNNB1,DVL3,FN1
DD	cyanocobalamin		chemical - endogenous mammalian			2.30627	DKK1,FZD1,PER1,PRNP
DD	CYB5R4		enzyme		0.132	2.30627	ACSL3,ATF3,EIF2S1,GCLC
LS	TGFA		growth factor		1.587	2.30016	CEBPB,CTNNB1,ERRFI1,ESR1,FOSL2,HGF,IGFBP4,PECAM1,PYY,VIM
LS	BRD2		kinase			2.28651	CD47,DYNLT1,GNG3,HMOX1,IL7R,NFE2,P4HB,PPA1,TARS
DD	EBI3		cytokine		0.479	2.28651	CCND2,CCND3,IRF1,NFATC1,RORC
LS	ESRRA	0.531	ligand-dependent nuclear receptor		0.388	2.27654	ACADM,B4GALT6,CKB,ENO1,ESRRA,LDHA,NR0B2,PDP1,PPM1B,THRA,TIMM22
LS	APOA4		transporter		1.949	2.23807	FOXA2,FOXO1,MTTP,SCARB1
DD	ADM2		other		1.96	2.22695	ARG1,DDC,IGFBP3,MTUS1
DD	Lh		complex		1.89	2.21681	ADAMTS1,CAMK2G,CCND2,CDC42EP4,CREBL2,DAPK1,DUSP1,FKBP5,JMJD6,PER1,PTPN21,RAB4A,RGS16,RGS4,STIP1,STK24,TP53I11
LS	TMSB4		group		-1.446	2.20551	IRAK1,ITGA1,ITGA2,ITGA3,MBP
DD	GW9662		chemical reagent		0.239	2.19246	ANGPTL4,CCL2,CD83,GPAM,KDR,RORA,RORC
DD	mono-(2-ethylhexyl)phthalate		chemical toxicant		1.912	2.19246	CCND2,EIF3J,MED1,NFATC1,PPTC7,RIOK1,WDR43
LS	maslinic acid		chemical - endogenous non-mammalian		1	2.18243	BTRC,CD44,CD47,CDK4,CEBPB,ETS1,IL6ST,IRAK1,ITGA3,MAP2K6,PRKACA,PRKAR2B
LS	GATA6		transcription regulator		-1.424	2.17587	ACO1,ALOX15,ATP6V0A1,ATP6V1C1,BMPR2,CDCA8,DCBLD2,ECSIT,FOXA2,GATA4,HNF1B,LAMA1,MEF2C,MYH9,MYLK,SEMA3C,WNT2
LS	SNAI2		transcription regulator		0.46	2.17393	AR,CXCR4,DSP,FN1,HPGD,ITGA3,KRT18,MEF2C,VIM
DD	MTTP		transporter		-1.969	2.17134	ABCG5,ABCG8,APOA4,EIF2S1,ERN1
LS	let-7		microrna		-0.538	2.16749	AGO2,ALDH1B1,AR,BOP1,CD44,FBL,ITGA1,NAP1L1,NRAS,RRP1B,SCD,SLC25A13,TARBP2,VIM
DD	CYP8B1		enzyme			2.13847	ABCG5,ABCG8
DD	miR-219a-5p (and other miRNAs w/seed GAUUGUC)		mature microrna			2.13847	ALOX5,PLCG2
DD	procysteine		chemical drug			2.13847	CCL2,IL18
LS	pirinixic acid		chemical toxicant		-0.115	2.13787	ACADM,ACAT2,AHSG,ANXA2,APCS,AQP3,AQP9,CASP2,CDK4,CHEK1,CIDEC,CPT1A,CYP7B1,ELOVL5,FADS1,FADS2,GADD45A,GADD45B,GLCE,GPD2,GRHPR,HGF,HMOX1,HNF1B,HSPE1,KLF10,LPIN2,MARK2,MCL1,MTTP,NAP1L1,NBN,NR2C1,PCSK5,PGM1,PSMB3,PSMD4,SCD,SLC27A2,THRA,UBQLN2
LS	ESR1	-0.578	ligand-dependent nuclear receptor		-1.113	2.13077	ABCB11,AQP9,AR,BMPR2,CKB,COMT,CYP7B1,ENO1,ESR1,ESRRA,GUCY1A1,GUCY1B1,IRF5,NCOA1,NR0B2,PPP5C,PPP6R2,PSEN2,SCARB1,TDO2,TNIP1,TXNIP
LS	trichostatin A		chemical drug		-0.978	2.12378	AGT,ALPL,AR,BCL2A1,BRMS1,CD34,CISH,CLEC3B,CXCR4,DAG1,DNMT3B,ESR1,FBLN1,FGFR4,FOSL2,GADD45A,GSN,ITGA1,MAT2A,MZF1,NR0B2,PHB,PLAU,PPP1R12C,RASSF3,RBM5,SCAMP2,SDC1,TGFBR2,TRIM38,TYMS,VIM,WTAP
LS	Hif1		complex			2.11976	ADM,BHLHE41,CXCR4,ENO1,FN1,HMOX1,PPP5C,S100A8,TWIST1
DD	WNT7A		cytokine			2.10679	CDH2,PLAUR,WNT5A
LS	IHH		enzyme		0	2.10403	ALPL,CTNNB1,PECAM1,PTCH1,PTH1R
LS	SFRP1	-0.557	transmembrane receptor		1.446	2.10403	CTNNB1,FN1,NUMB,SFRP1,VIM
LS	ACLY		enzyme			2.10347	ACSS2,SCD,SDC1
LS	ARHGDIA		other			2.10347	AR,ESR1,NR3C1
LS	ITGA3	-0.804	other			2.10347	FN1,ITGA2,PLAU
LS	PGK1		kinase			2.10347	CTNNB1,CXCR4,VIM
LS	1-chloro-2-(2,2,2-trichloro-1-(4-chlorophenyl)ethyl)benzene		chemical toxicant		-0.927	2.10127	AHR,CYP7B1,GADD45A,GADD45B
LS	CSNK2A1		kinase		0.152	2.10127	AHR,FN1,ITGA3,VIM
DD	NKX3-1		transcription regulator			2.07263	CA2,CX3CR1,FOXO3,IGFBP3,PIK3R1,SMAD1
DD	deoxycholate		chemical - endogenous mammalian		1.069	2.065	ABCG5,ABCG8,PLAUR,RARB,TP63
DD	FLI1		transcription regulator			2.065	CCND3,RARB,SRC,SRGN,TEK
DD	PTEN		phosphatase		0.052	2.06449	ARG1,ATF3,BTG1,CA2,CCND3,CX3CR1,DEGS1,DUSP1,FOXO3,IFRD1,KDR,MMP14,NFATC1,NOP2,PIK3R1,PPP2R5A,PTGS1,SMAD1,SRC,STAT5A,STAT5B,TSC22D3,ZBTB16
DD	RARA		ligand-dependent nuclear receptor		-0.811	2.06399	CD38,CREBL2,DUSP1,IL1R1,IRF1,IRF6,RARB,RARG,RORC,TP63
LS	medroxyprogesterone acetate		chemical drug		0.802	2.05899	ABCB10,CCNB2,CD44,CXCR4,DNMT3B,ETS1,FN1,FOXO1,MPZL2,MYLK,PLAU,SPC25,TFPI2,TWIST1
LS	Bvht		other		-0.905	2.05012	ALDH1A3,DLL4,ETS1,FOXF1,GATA4,GUCY1B1,MEF2C,NFE2,SMARCD3,TWIST1,VIM
LS	n-3 fatty acids		chemical drug		1.3	2.04866	FADS1,FADS2,GNMT,HMOX1,MAT1A,SCD,SDC1,SLC2A2
DD	WNT3A		cytokine		-0.788	2.03668	ATP1B1,CCND2,DKK1,EFNB1,ETV5,FZD1,LBH,NEK6,NGFR,PXYLP1,SGMS1,SLC7A2,WISP1,WNT5A
DD	ETV5	-1.415	transcription regulator			2.03105	CDH2,CLDN1,ETV5,ICAM2,MMP14,PKP2
DD	Hdac		group		0.469	2.01412	ADAMTS1,AGTR1,DLL1,FOXA1,IGFBP3,LRP4,MMP14,NOTCH4,TBX3,TP63
DD	F2		peptidase		0.224	2.011	ANGPTL4,CCL2,CCND2,CKAP4,DUSP1,EIF4A1,KDR,PLAUR,SLC16A5,SRGN,TEK,TOMM40,UBE2S
LS	S-adenosylmethionine		chemical - endogenous mammalian		0.861	2.011	BACE1,HMOX1,MAF,MAT1A,MAT2A,PHB
LS	NR6A1		ligand-dependent nuclear receptor		1.067	2.00966	FOXA2,GDF9,GLS,GPD2,VIM
LS	FANCC		other			2.00524	AQP9,CYP7B1,FGFR1,FZD6,HNF1B,HOMER1,NR3C1,NUAK1,SFRP1,SKAP2
LS	rosiglitazone		chemical drug		1.763	2.00087	ACADM,ACSS2,AHSG,AQP3,CIDEC,CPT1A,CTNNB1,EDNRA,ETS1,FN1,GYG1,HMOX1,HPGD,HSPA9,IL7R,LRP1,MAT2A,MFN2,MSR1,MUT,OLR1,PC,PEA15,PECAM1,PHYH,S100A8,S100A9,SAMHD1,SCARB1,SCD,SEMA3C,SKI,SLC27A2,SLC27A4,SLC2A2,VLDLR
DD	forskolin		chemical toxicant		0.529	1.9914	ADAMTS1,AGTR1,ATF3,ATP1B1,CCL11,CCL2,CCND2,CCND3,CDH2,CERK,CREBL2,DAPK1,DUSP1,FKBP5,IGFBP3,JMJD6,NPY1R,PDK4,PER1,PTGS1,PTPN21,RAB4A,RARB,RGS4,SMAD3,STK24,TP53I11
LS	MED13		transcription regulator		1.342	1.98716	CIDEC,ENO1,GPD2,GYS1,PRKAR2B,PYGL,SCD
LS	TSC2		other			1.97881	BEX1,CTNNB1,GSN,MCL1
LS	Esrra		transcription regulator		0.451	1.96257	ACADM,ACO1,AGT,CPT1A,CYC1,ENO1,ENO2,GYS1,HGF,PGAP3,PGM1,PPA1,PYGL
LS	GLI1	-0.845	transcription regulator		-0.506	1.96257	FOXA2,GATA4,GLI1,GLI2,HHIP,HOXA5,NR2F2,PTCH1,PTH1R,S100A9,SALL1,SFRP1,VIM
DD	PI3K (complex)		complex		-1.473	1.95861	ADRB2,ATF3,CCL2,CCND3,CDH2,DKK1,DUSP1,FRY,GCLC,IL33,KDR,MMP14,NCL,NFATC1,RASA3
LS	fenofibrate		chemical drug		0.904	1.95468	ACADM,AR,CEBPB,CHEK1,CPT1A,FADS2,GADD45A,GLCE,GYG1,HMOX1,HNF1B,IL6ST,LPCAT3,MARK2,MTTP,NBN,NR3C1,PDZK1,SCARB1,SCD,SLC27A2,SLC27A4,SLC2A2,THRA,TXNIP,VLDLR
DD	TREM1		transmembrane receptor		0.277	1.95078	ACSL3,ADRB2,ATF3,ATP1B1,FERMT2,HECW2,IRF1,RGS16,S1PR3,SNUPN,TNFSF15,WNT5A,YRDC
LS	PKD1	0.333	ion channel		0.951	1.94692	ASPH,BHMT2,CTNNB1,FGFR1,FOXO1,GLI2,GLS,GRAMD1A,IL17RB,ITIH2,KRT18,MCUB,P2RX7,PICALM,PRODH2,QPCT,SEMA4C,SFXN3,SLC2A2,SLC5A10
DD	Notch		group		0.891	1.9431	CCND3,DUSP1,NFATC1,SMAD1,SMAD3,SMURF1,WISP1
LS	ETS2		transcription regulator		0.555	1.9393	CD34,HMOX1,HPGD,KRT18,MGAT5,MSR1,PLAU,RAF1
LS	NRAS	-0.271	enzyme			1.9393	CD34,ELK1,ETS1,FN1,ITGA2,MCL1
DD	10-(6'-ubiquinonyl)decyltriphenylphosphonium		chemical drug			1.92812	IL18,KDR
DD	3M-002		chemical reagent			1.92812	CD83,TNFSF15
DD	KCNN4		ion channel			1.92812	CCL11,TSC22D3
DD	Z-VEID-FMK		chemical reagent			1.92812	CCND2,CCND3
LS	atrazine		chemical toxicant			1.92082	AR,GATA4,NR3C1
LS	DNAJB6	0.219	transcription regulator			1.92082	CTNNB1,KRT18,VIM
LS	PROKR1		g-protein coupled receptor			1.92082	CTNNB1,TWIST1,VIM
LS	CASP8AP2		transcription regulator			1.91721	CFLAR,MCL1
LS	Hist1h1e		other			1.91721	GLI1,GLI2
LS	MAP3K10		kinase			1.91721	GLI1,GLI2
LS	PTCHD4		other			1.91721	GLI1,PTCH1
LS	RRP1B	0.529	transcription regulator			1.91721	CASP7,RRP1B
LS	RXFP2		g-protein coupled receptor			1.91721	AR,CTNNB1
LS	Stat5b dimer		complex			1.91721	BCL2A1,CISH
LS	TOX		other			1.91721	FOXO1,ZBTB7B
LS	cycloheximide		chemical reagent		-0.276	1.91364	ADRB1,AHR,AR,CD44,CEBPB,CFLAR,CTNNB1,CXCR4,GADD45A,GADD45B,HMOX1,HSF1,IGFBP4,IL7R,LDHA,MCL1,PLAU,PRKAR2B,RGS2,S100A8,SCARB1,SCD,TGFBR2,THRA,TNIP1,TOB1,TRAF1
DD	epicatechin gallate		chemical drug			1.91009	ARG1,MLH1,RARB
DD	IL2RB		transmembrane receptor			1.91009	CCL2,CCND3,HAVCR2
DD	mir-155		microrna		0.447	1.90658	AGTR1,CCL2,CLDN1,FOXO3,MLH1,MSH6,RORA,TRIM32
DD	S100A9		other		0	1.90658	ADAMTS1,ATF3,CCL11,CSTF1,DDC,EPB41L4B,ETV5,IL33,NGFR,PDGFC,PER1,TRAF3IP1
DD	RORA	2.243	ligand-dependent nuclear receptor			1.8962	ABCG5,APOA4,ATP1B1,DDC,IL18,NAT8,NNMT,NOCT,NR1I3,RORA,RORC,SLC41A2,SULT1C3
LS	TGFBR2	-0.445	kinase		0.784	1.8962	ADORA2B,AR,CTNNB1,EXT2,FN1,GADD45B,GLI1,HGF,HPGD,KRT18,LBR,PTCH1,PTH1R,RFC5,TGFBR2,TXNIP
DD	alvocidib		chemical drug		-1.067	1.88941	AEN,CCL2,CCND3,RHOBTB2
LS	docosahexaenoic acid		chemical drug		0.854	1.88941	BCL2A1,CD44,CPT1A,CXCR4,FADS1,FADS2,FOXO1,HMOX1,HPGD,MFN2,SCD,SDC1,TGFBR2,TNFRSF1B
DD	MTA1		transcription regulator		-0.199	1.88941	CCND2,HUNK,PIK3R1,WISP1
LS	ciglitazone		chemical drug		-0.378	1.86646	AGT,AQP3,CFLAR,FN1,HGF,OLR1,PARP1
LS	beta-estradiol		chemical - endogenous mammalian		1.978	1.86328	ABCB10,ACADM,ADRB1,AGT,ALOX15,ANPEP,AR,ATP6V1F,BAZ1A,BCL2A1,CALM1 (includes others),CCT2,CEBPB,CKB,COMT,CPT1A,CTNNB1,CTNND1,CXCR4,DFFB,DNMT3B,DNPH1,DSP,EIF3D,EMG1,ENO1,ESR1,ESRRA,ETS1,FMO1,FOSL2,FOXO1,GAB1,GADD45A,GATA4,GMFB,GUCY1A1,GUCY1B1,HGF,HMOX1,HSPB8,IGFBP4,ITGA1,ITGA2,KCNN2,KLF10,KRT18,LDHA,MBP,MTMR4,MTTP,MYLK,NR0B2,OGDH,ORC1,P4HB,PARP1,PLA2R1,PLAU,PREP,PROS1,PTGER2,PTP4A1,RGS1,RGS18,SAP30…
LS	SATB1		transcription regulator		-1.343	1.86012	ADCY3,CLEC2B,DSTYK,GADD45B,HVCN1,IL7R,LPIN2,PIK3IP1,RGS1,S1PR1,SLC27A2,VIM,WARS
LS	VEGFA		growth factor		-1.404	1.85078	ANPEP,BCL2A1,CD34,CLIC4,CTNNB1,CXCR4,EFNB2,ETS1,FGFR1,FN1,HMOX1,MCL1,MYLK,PARP1,PECAM1,PIK3CG,PLAU
DD	RNA polymerase II		complex			1.84771	ARG1,CD83,DKK1,DUSP1,HNF4A,IGFBP3,RARB,RORC
DD	epinephrine		chemical - endogenous mammalian		0.096	1.83863	GRK3,IL33,NPY1R,NR1I3,PER1,PTGS1
LS	NKX3-1		transcription regulator			1.83565	AR,CA3,CASP7,CTNNB1,ETS1,PTPRK,SDC1,TWIST1
DD	vitamin A		chemical - endogenous mammalian		-1.954	1.83268	LRAT,RARB,RARG,SLC40A1
DD	PP2/AG1879 tyrosine kinase inhibitor		chemical - kinase inhibitor		0.555	1.82974	CD38,DUSP1,PER1,PTPRJ,SRC
DD	ADCY		group			1.82681	CDH2,NFATC1,PER1
LS	CNR1		g-protein coupled receptor		-0.359	1.82681	ALPL,CCNB2,EPS8,ERRFI1,FOXA2,HAGH,LAMA1,NDN,PECAM1,PLAU,RGMA,SCARB1,SLC25A26
DD	ZBTB16	3.089	transcription regulator		-1.463	1.82681	CD83,IRF6,ITGB3,PIK3R1,RARG,RORA,RORC,TLR6,TSC22D3,ZBTB16
DD	FOXO3	0.729	transcription regulator		1.969	1.82391	CCND2,FGFR2,FLNB,FOXO3,FYN,IL1R1,LRAT,NAMPT,PRNP,PTGS1,S1PR3
DD	Salmonella enterica serotype abortus equi lipopolysaccharide		chemical toxicant		0	1.80967	ADRB2,ATP1B1,FERMT2,HECW2,IL18,IRF1,NLRP3,NOCT,SYNPO2,TNFSF15,WNT5A,YRDC
LS	RUNX3		transcription regulator		1.994	1.79588	ABCC5,ASPH,CFLAR,CHST3,GLI2,GRK5,IL6ST,NUAK1,PARVA,RHOBTB1,SCARA3,SLIT2,TBC1D12,VIM
LS	2,3,4,7,8-pentachlorodibenzofuran		chemical toxicant		0.788	1.78516	CA3,CD44,COMT,FOXO1,GADD45A,GRHPR,NR0B2,PRKAR2B
DD	androgen		chemical drug		0.447	1.78252	CA2,CX3CR1,FGFR2,FOXO3,IHH,NR6A1,PIK3R1,SMAD1,SMAD3,WNT5A
LS	RHO		g-protein coupled receptor		0.478	1.78252	ACADM,CASP7,CD44,CEBPB,EIF2A,FBLN1,MEF2C,NID1,PRPH
DD	THPO		cytokine		-0.713	1.77728	CCND2,CCND3,ITGB3,KDR
DD	fenofibrate		chemical drug		1.393	1.77469	ABCD3,ACSL3,ANGPTL4,CCL2,CDH2,CREB3L3,GPAM,MAN1A1,MLH1,PAICS,PDK4,PTAFR,PTPN21,RBFOX2,RORA,THRB
LS	EIF4E		translation regulator		1.976	1.77211	ANAPC2,ANAPC4,CDK4,CHMP1A,DAXX,DPYD,GPS1,HMOX1,HMOX2,IGFBP4,KAT2B,NRAS,PHB,SERTAD1,TP53BP1
DD	BTK		kinase			1.76955	CCND2,CCND3,CD38,IL18,IRF1,ITGB3,NCL,NFATC1
LS	CTNND1	-0.211	other			1.767	CDH3,CTNNB1,VIM
LS	GPR37		g-protein coupled receptor			1.767	AR,GLI2,PTCH1
LS	PIK3R2		kinase			1.767	CASP6,FOXO1,PLAU
LS	poloxamer		chemical reagent			1.767	ACADM,CPT1A,DMD
DD	tunicamycin		chemical - endogenous non-mammalian		0.251	1.76447	ATF3,CCND3,EIF2S1,ERN1,FITM2,IFRD1,IHH,PIGA,PRNP,RRS1,SMARCB1
DD	CV 3988		chemical reagent			1.76195	CCL2,ITGB3
LS	DNMT3A		enzyme		-1.387	1.76195	ATP2B4,CASP6,CXCR4,EDNRA,ERO1A,GUCY1A1,NFATC3,P2RX7,PIK3C2B,PRKAR2B,S1PR1,SLIT2,TWIST1
LS	ETV1		transcription regulator			1.76195	CXCR4,TGFBR2,TWIST1,VIM
DD	Hrg		other			1.76195	ARG1,CCL2
DD	miR-203a-3p (and other miRNAs w/seed UGAAAUG)		mature microrna			1.76195	SRC,TP63
DD	miR-223-3p (miRNAs w/seed GUCAGUU)		mature microrna			1.76195	FOXO3,NLRP3
DD	OCLN		other			1.76195	CLDN1,MMP14
LS	OXT		other			1.76195	ESR1,GATA4,MEF2C,RGS2
LS	PCYT2		enzyme		-1	1.76195	CIDEC,MTTP,SCD,SLC27A4
LS	pregna-4,17-diene-3,16-dione		chemical - endogenous non-mammalian		-1.951	1.76195	ABCB11,BCL2A1,CFLAR,MCL1
DD	PRTN3		peptidase			1.76195	CCL2,IL18
DD	SEMA3A		other			1.76195	KDR,MCAM
DD	SOX3		transcription regulator			1.76195	DLL1,ZBTB16
DD	TFF2		other			1.76195	CCND2,CCND3
LS	dextran sulfate		chemical drug		0.813	1.75945	ADORA2B,AGT,AHR,CDC20,CDCA8,CENPH,CHAF1A,CTNNB1,EFNB2,FGFR1,HGF,HMOX1,MSR1,MYLK,NCAPD2,PARP1,PECAM1,RAD51,S100A8,S100A9,S1PR1,SPC25,TGFBR2,TNFRSF1B
LS	MLXIPL		transcription regulator		0.246	1.75945	CPT1A,PYGL,SCD,SLC2A2,TXNIP
LS	STAT5B		transcription regulator		-0.181	1.75696	AR,CASP2,CASP6,CFLAR,CHEK1,CISH,ESR1,FBLN1,FOSL2,GADD45A,MAF,MCL1,RASD1,SCD,TRAF1,WARS
DD	acyclic retinoid		chemical drug			1.74715	KDR,RARB,TEK
DD	CD9		other			1.74715	WISP1,WNT2B,WNT5A
LS	INS		other		-1.368	1.73518	ACADM,ADM,AQP9,ASPH,CIDEC,CPT1A,ERRFI1,FOXO1,GPAT4,IGFBP4,PPM1B,SCD,SLC2A2,VLDLR
LS	U0126		chemical - kinase inhibitor		-0.818	1.70997	ADORA2B,AQP3,ATG4B,CD44,CELSR2,CFLAR,CTDP1,CTNNB1,DES,ENPP4,EPHA2,ERRFI1,ETS1,FN1,GADD45B,GDF9,HAPLN1,HMOX1,IL17RB,INPP4A,ITGA3,ITPKC,KCTD2,KDSR,MCL1,PECAM1,PLAU,S100A9,STC1,TFPI2,TGFBR2,TMEM158,TOP3B,TRAF1,VIM
DD	S100A8		other		0	1.70115	ADAMTS1,ATF3,CCL11,CSTF1,DDC,EPB41L4B,ETV5,IL33,NGFR,PDGFC,PER1,TRAF3IP1
LS	ID3		transcription regulator		1.134	1.6925	CD44,CDC25B,CEBPB,CXCR4,CXCR6,FOXO1,GADD45B,IL17RB,IL7R,IL9R,IRF5,MAF,MAP2K6,MAP4K3,PIK3C2B,PIK3IP1,TRAF1
LS	mir-29		microrna		0.748	1.69037	AR,BACE1,CTNND1,FN1,GLDC,MCL1,OLR1,SCARB1
LS	bufalin		chemical reagent		0	1.68613	CBLB,CDK4,GJA5,MCL1,TYMS
DD	LEPR		transmembrane receptor		0.239	1.68613	ABCG5,ABCG8,ANGPTL4,APOA4,BTG1,GPAM,IGFBP3,IL1R2,MMP14,RPL7L1,TSC22D3
LS	ONECUT1		transcription regulator			1.68403	AASS,ABCB11,APCS,ATG101,CASP2,CIR1,CLCN4,CLDN2,COPS7A,DDB2,EMG1,EXOSC5,FOXA2,G3BP2,HABP2,HNF1B,ITIH1,MEIS1,NR0B2,ORC1,RMND1,SAMHD1,SCD,SLC25A13,SLC2A2,TDO2,TRUB2
LS	CREBBP		transcription regulator			1.67985	AGT,AKAP12,AQP11,AR,ARHGEF3,CD44,CKB,CORO2B,CXCR4,DGKE,FOSL2,GLCCI1,GLI1,GRAMD2B,HVCN1,IL7R,KIF1B,MAF,MCF2L,MEF2C,NR3C1,PLEKHA1,PLEKHF1,RCSD1,RNF39,SDC1,TNFAIP1,TRAF1,TUBA8,ZFP36L2
LS	ERBB2		kinase		1.13	1.67778	ADORA3,ALOX15,ANGPTL2,ANXA2,APLP2,ARHGEF5,CD34,CD47,CDH3,CEBPB,CHCHD10,CHEK1,CIDEC,CLEC3B,CMAS,CYB561,DAG1,DERL1,DNAJB6,ELL2,FN1,FRRS1,GLS,GPD2,GYG1,HSPB8,IGFBP4,IL6ST,ITGA2,LXN,MCL1,MGAT5,NID1,NPNT,PGM1,PHYH,PQLC1,SFRP1,UCK1,VIM,ZFP36L2
DD	ATP		chemical - endogenous mammalian		-0.478	1.67366	ARG1,CD83,CLDN1,DUSP1,FOXO3,IL33,NFATC1
DD	BHLHE40		transcription regulator			1.67366	MLH1,PER1,TP63
DD	PPP1R13L		transcription regulator			1.67366	CCND2,CLDN1,TP63
DD	MBD3		enzyme			1.67162	CCND2,FZD1,SENP2,WISP1,WNT2B,WNT5A
DD	indomethacin		chemical drug		0.718	1.66959	ABCD3,ADAMTS1,ALOX5,CCL2,CLDN1,DDC,ELF3,GTPBP4,LIMA1,MMP14,PLAUR,TEK,TNFRSF21
DD	tacrolimus		chemical drug		0.44	1.66555	ABCD3,CCL2,DAB2IP,DAPK1,ENC1,ETV1,IL33,NFATC1,PRNP,PTPRJ,STAT5A,TLE1
LS	methylmercury		chemical toxicant		-1	1.65561	ANPEP,ARHGAP18,CD47,DHCR24,HMOX1,IL13RA1,PTH1R,TXNIP,YWHAQ
LS	IL6		cytokine		0.91	1.65365	ABCB11,ABCC5,ADORA2B,AGT,ANPEP,APCS,C5AR1,CD44,CEBPB,CFLAR,CISH,CLDN2,CYTIP,FN1,GADD45A,GADD45B,GLI1,HGF,HMOX1,HPGD,IGFBP4,IK,IL6ST,IL7R,KRT18,MAF,MCL1,MSR1,MTTP,NR3C1,PECAM1,PHB,PLAU,PRPH,PTGER4,S100A9,SLC2A2,SMOX,TNFRSF1B,TWIST1,TYK2,VIM,VLDLR
DD	ERK		group		-0.332	1.64975	ADGRG6,CCL2,DUSP1,FOXO3,GPRC5C,MCAM,MMP14,PDGFC,PDK4,RGS4,RRS1
LS	ERK		group		-0.73	1.64397	AGT,CDK4,CFLAR,CTNNB1,EPHA2,FN1,FOSL2,GDF9,HMOX1,HOMER1,KRT18,MCL1,MYLK,OSBPL10,PLAU,SIRT6,ZFP36L1
DD	IFNB1		cytokine		-0.897	1.64397	CCL2,CD38,CD83,CDH2,DLL1,GPC4,IL18,IRF1,ITGB3,NFIX,NNMT,NOCT,PDK4,PHLDB2,PKP2
LS	10-hydroxy-cis-12-octadecenoic acid		chemical reagent			1.63451	MYLK,TNFRSF1B
LS	acolbifene		chemical drug			1.63451	ESR1,MTTP
LS	APBB1		transcription regulator			1.63451	TYMS,VLDLR
LS	duvoglustat		chemical drug			1.63451	SLC2A2,SLC5A1
LS	FOXH1		transcription regulator			1.63451	ALDH1A3,FOXA2
LS	GAS1		other			1.63451	GLI1,PTCH1
LS	HIST1H1E		other			1.63451	GLI1,GLI2
LS	KRIT1		other			1.63451	DLL4,EFNB2
LS	MCM7		enzyme			1.63451	CHEK1,MCM4
LS	MRAS		enzyme			1.63451	CTNNB1,VIM
LS	MYOC		other			1.63451	FN1,MBP
LS	PCYT1A		enzyme			1.63451	MAT1A,SCD
LS	RAD51C		enzyme			1.63451	ESR1,KRT18
LS	SUMO2		enzyme			1.63451	ABCB11,NR0B2
LS	(5-(4-N-methyl-N(2-pyridyl)amino)ethoxy)benzyl thiazolidine-2,4-dione		chemical reagent			1.63264	CIDEC,PC,SCD
LS	CDK8		kinase			1.63264	CD44,CTNNBIP1,CXCR4
LS	GH1		growth factor		0.466	1.63264	CEBPB,CTNNB1,CXCR4,FN1,GADD45A,GTF2H1,HOXA1,ITGA1,NRAS,RAD23A,SKI,VIM
LS	LOXL2		enzyme			1.63264	FN1,PECAM1,VIM
LS	riluzole		chemical drug			1.63264	HOMER1,HSF1,PLAU
DD	CSF1		cytokine		0.012	1.63078	ARG1,CCL2,CCND2,CCND3,DUSP1,IL18,ITGB3,NFATC1,PTPRJ,SLC1A5,TLR1,TLR6
DD	ANXA1		enzyme		1	1.62709	CCL2,FARSA,RORC,TSC22D3
DD	HDL		complex		1.165	1.62709	AGTR1,ATF3,CCL2,CX3CR1
DD	HSD11B1		enzyme			1.62709	ANGPTL4,CCL2,GPAM,PDK4
DD	hydroxyurea		chemical drug		-1	1.62709	CCL2,CCND2,CCND3,MCAM
DD	CSK		kinase			1.62525	FYN,SRC
DD	urotensin II		biologic drug			1.62525	ALOX5,SMAD3
LS	AGTR1		g-protein coupled receptor		-1.131	1.6216	AGT,FN1,HGF,HMOX1,OLR1,TXNIP
DD	CD28		transmembrane receptor		-0.812	1.6216	BTG1,CCND2,CCND3,FYN,HAVCR2,IL27RA,IRF1,NFATC1,ORAI3,PTPRJ,RNF128,RORA,RORC
DD	NR3C2	-1.801	ligand-dependent nuclear receptor		0.816	1.61979	ADAMTS1,FKBP4,FKBP5,KDR,PPAT,RAPGEF4,TSC22D3
LS	arachidonic acid		chemical - endogenous mammalian		1.818	1.61618	AQP3,FADS1,FADS2,PECAM1,PLAU,RGS2,SCD,TNFRSF1B,VIM
LS	NPR1		enzyme		1.342	1.61618	AGT,FN1,GUCY1A1,GUCY1B1,NFATC3
LS	PIAS1		transcription regulator			1.61618	ABCB11,GADD45A,MCL1,NR0B2,SCD
DD	CLDN6		other			1.60555	CLDN1,CLDN14,TGM3
DD	dichloroacetic acid		chemical drug			1.60555	ARG1,FOXO3,PDK4
DD	FMO3		enzyme			1.60555	ABCG5,ABCG8,PDK4
DD	TIMP1		cytokine			1.60555	IGFBP3,IL33,PLAUR
LS	Lh		complex		1.89	1.60206	ACP2,AKAP12,ALPL,ARHGEF5,CFLAR,CTNNB1,CTNND1,CXCR4,GRK5,ITGA3,KRT18,MAP1LC3B,MCL1,PHB,PHKA2,PLPP1,PRKACA,PTP4A1,PTPRE,RANGAP1,SLIT2,SMARCD1,TFPI2,TYRO3
LS	linoleic acid		chemical - endogenous mammalian		0.113	1.60206	ACADM,CD47,CPT1A,MTTP,OLR1,PECAM1,SCD,TWIST1
DD	bexarotene		chemical drug		0.493	1.59688	ADRB2,CCL2,DKK1,DUSP1,PIK3R1,PLAUR,RARB,TSC22D3
LS	EOMES		transcription regulator		0.707	1.57675	ADM,CXCR4,FOXA2,FREM1,FZD8,ITGA2,MXRA5,RGS2,TFPI2
LS	berberine		chemical drug		1.034	1.57025	CDK4,CFLAR,CPT1A,DAXX,FN1,GLS,HMOX1,MCL1,MTTP,PTGER2,SCARB1,VIM
LS	RETNLB		other		-1.897	1.56703	FGFR1,FN1,FZD6,IL13RA1,KLF15,LAMA1,MYCT1,NDN,SFRP1,STK17B
LS	HDL-cholesterol		complex		0	1.56543	APCS,CEBPB,EIF2S2,FOSL2,SLC2A2,VLDLR
DD	P38 MAPK		group		-1.611	1.56543	ATF3,CCL11,CCL2,CCND2,CD83,DDC,DUSP1,GCLC,ITGB3,KLF13,NFATC1,NGFR,PLAUR,RGS4,SMAD3,WNT5A
LS	eicosapentenoic acid		chemical drug		-0.707	1.55909	CD44,FADS1,FADS2,HMOX1,MFN2,PSMB3,TGFBR2,TNFRSF1B
DD	LIPE		enzyme			1.55129	ATF3,CA2,CDO1,FKBP5,MED1,NRIP1,PDK4,PER1,RARB
LS	TWIST2		transcription regulator		0.391	1.55129	CD44,CTNNB1,FN1,TWIST1,VIM
DD	mevalonic acid		chemical - endogenous mammalian			1.54363	CCL2,RORC,SMAD3
LS	ANXA7		ion channel		1.667	1.5391	ADORA3,HGF,IGHMBP2,ITGA2,NR3C1,RAD23A,SLA,SLC2A2,TNFRSF1B
LS	GCG		other		1.706	1.5391	ACADM,CEBPB,CPT1A,FOSL2,FOXA2,IGFBP4,NR3C1,PDZK1,SCARB1
LS	gemfibrozil		chemical drug		-1.546	1.5391	CHEK1,CPT1A,GADD45A,MBP,NAP1L1,NBN,NR2C1,PCSK5,SCD
LS	SFTPA1		transporter		0.632	1.53165	AMOT,ANPEP,ECM1,FZD8,GUCY1A1,RASD1,SLC22A3,ST3GAL1,TCEA3,TWIST1
DD	STAT4		transcription regulator		-0.229	1.52871	ADSS,AHNAK,CAPN5,CCL2,ETV5,HES6,IRF1,KLF9,PER1,PKP2,RGCC,RGS16,RNF128,RORA
LS	benzene		chemical toxicant		-1.414	1.51856	ANPEP,ARHGAP18,CD47,DHCR24,IL13RA1,PTH1R,TXNIP,YWHAQ
DD	gentamicin		chemical drug		-1.175	1.51856	ACSL3,ATF3,CCL2,CDO1,DDC,GNL3,HIVEP2,HNF4A,IFRD1,IGFBP3,IRF1,NAA15,NCL,NEURL3,RGCC
LS	ACE		peptidase			1.5157	AGT,LDHA,PREP
LS	mir-9		microrna			1.5157	CTNNB1,CXCR4,ETS1
LS	MYZAP		other			1.5157	DES,DSP,MKL1
LS	PI-103		chemical - kinase inhibitor			1.5157	CFLAR,CIDEC,MCL1
LS	THRAP3		transcription regulator			1.5157	APLP2,NR3C1,TXNIP
LS	miR-133a-3p (and other miRNAs w/seed UUGGUCC)		mature microrna		-0.323	1.51286	CDCA8,KLF15,LPGAT1,MCL1,STK3,TPM4
DD	HOXB4		transcription regulator			1.51004	ITGB3,RARB
LS	INSIG1		other		1.589	1.51004	ACSS2,CXCR4,DHCR24,FADS1,FADS2,LPCAT3,OLR1,S100A8,S100A9,SCARB1,SCD,SLC2A2
DD	MFGE8		other			1.51004	CCND3,CDH2
DD	Retinoic acid-RAR-RXR		complex			1.51004	DUSP1,IGFBP3
DD	tauroursodeoxycholic acid		chemical - endogenous mammalian			1.51004	ABCG5,ABCG8
DD	let-7		microrna		-0.695	1.50724	CDH2,DDX18,DDX56,EIF4A1,ITGB3,NOLC1,PAICS,PLAUR
LS	EDN3		other		1	1.50169	CTNNB1,CTNND1,ITGA2,LAMA1
LS	FOXC1		transcription regulator			1.50169	CXCR4,EFNB2,FOXO1,MESP2
LS	TGFB1		growth factor		-0.192	1.49894	ADM,ADORA2B,AHR,ALOX15,ANPEP,ANXA2,C5AR1,CALM1 (includes others),CCT2,CD34,CD44,CDK4,CEBPB,CELSR2,CHD4,CHST3,CIDEC,CTNNB1,CTNND1,CXCR4,CYC1,DDB2,DES,DSP,DTX4,ECM1,EPHA2,EXT2,FETUB,FGFR1,FN1,FOSL2,FZD8,GADD45A,GADD45B,GDPD5,GLCE,GLI1,GLI2,GYG1,HABP2,HGF,HMOX1,HMOX2,HNMT,HPGD,IGFBP4,IL17RB,ITGA1,ITGA3,JADE2,KLF10,KLF15,KRT18,LBR,LDHA,LEMD3,MAP3K1,MEF2C,MGAT5,MKL1,MS4A2,MSR1,MST1R,MYH9,MYLK,MYO10,NA…
DD	SNAI1		transcription regulator			1.49349	CCL2,CCND2,CCND3,CLDN1,DKK1,TP63
LS	MAP2K4		kinase		-0.447	1.48812	CD44,ERRFI1,GADD45A,MAPK9,PLAU
LS	CSF3		cytokine		1.101	1.47886	CD34,CD44,CDK4,CISH,CXCR4,DES,ETS1,GADD45A,GADD45B,GATA4,HGF,HMOX1,IK,MCL1,RGS1,TNFRSF1B
LS	Pkc(s)		group		1.353	1.47886	ACO1,AHR,AQP3,CTNNB1,CXCR4,DES,DMD,FN1,HMOX1,MAFK,MSR1,P4HB,RGS2,S100A8,SCARB1,STC1
LS	trichloroethylene		chemical toxicant		-1.414	1.47886	ANPEP,ARHGAP18,CD47,DHCR24,IL13RA1,PTH1R,TXNIP,YWHAQ
DD	STAT6		transcription regulator		-0.356	1.47237	ARG1,CCL11,CCND2,CD38,IL31RA,IL33,IRF1,MMP14,NFATC1,PDGFC,PDK4,PRNP,SAMSN1,TMEM131
LS	OSM		cytokine		-1.372	1.4698	AHR,ANXA2,AQP9,ARHGEF12,ATP2B4,BMP10,CDA,CDH3,CLEC2B,DHCR24,ECM1,FETUB,FMO5,GAB1,GRHPR,HGF,HMOX1,IL13RA1,IL6ST,IRAK1,KLF10,MARCKS,MPZL2,MYCBP2,NRAS,NUAK1,OGDH,OLFML2A,PLAU,PREP,PTP4A1,PYGL,RAD23A,S100A12,S100A8,S100A9,SBF1,STK4,TDO2,TDP2,TYRO3,UBQLN2
DD	Pam3-Cys-Ser-Lys4		chemical reagent		-0.896	1.46852	CCL2,CD83,CLDN1,IL18,NLRP3,SLC40A1,TNFSF15
LS	NR0B2	-0.891	ligand-dependent nuclear receptor		0	1.46725	ABCB11,ACADM,CPT1A,CYP7B1,MTTP,NR0B2,P4HB,SCARB1,SCD
LS	SRC		kinase		-1.026	1.46725	CTNNB1,CTNND1,FN1,KRT18,PLAU,RETSAT,TFPI2,TWIST1,VIM
LS	NR3C2		ligand-dependent nuclear receptor		1.117	1.46597	AGT,DES,FN1,GUCY1A1,HMOX2,HSPA9,MSRB1,RGS2,SEMA3C,VLDLR
LS	GABPA		transcription regulator			1.46092	CYP7B1,HMOX1,IL7R,LBR,PRKDC,ROBO4
DD	NCOA3		transcription regulator			1.45842	FGFR2,IGFBP3,IRF1,KDR,RARB
DD	ANGPT1		growth factor			1.45469	CCL2,DUSP1,IL1R1,TEK
DD	SETD2		enzyme			1.45469	CDH2,FOXO3,PDGFC,WNT5A
DD	E, coli B5 lipopolysaccharide		chemical - endogenous non-mammalian		-0.617	1.45223	ADAMTS1,ADRB2,CCL11,CCL2,CD83,CHFR,CLDN14,CX3CR1,DUSP1,GCLC,IL18,IL1R1,IL1R2,IRF1,TLR6
DD	TP73		transcription regulator		1.479	1.44977	ADA,AEN,ATF3,BLZF1,CAMLG,CCL2,CCND3,CD83,FOXO3,IGFBP3,LBH,MMP14,RAD17,RIPOR3,TRIM32,UBL3
DD	1,1-bis(3'-indolyl)-1-(4-trifluoromethyl-phenyl)methane		chemical reagent			1.44733	ATF3
DD	10-hydroxydecanoic acid		chemical - endogenous non-mammalian			1.44733	IRF1
DD	1-butanol		chemical - endogenous non-mammalian			1.44733	CCND3
DD	2,3,3',4,4',5'-hexachloro-1,1'-biphenyl		chemical toxicant			1.44733	THRB
DD	2-amino-2-norbornanecarboxylic acid		chemical toxicant			1.44733	CCND3
DD	4-[(4'-chloro-2'-fluoro)phenylamino]-6,7-dimethoxyquinazoline		chemical - kinase inhibitor			1.44733	KDR
DD	ABL2		kinase			1.44733	TEK
DD	all-trans-4-Oxo-retinoic acid		chemical - endogenous mammalian			1.44733	CD38
DD	androstanol		chemical - endogenous non-mammalian			1.44733	NR1I3
DD	androstenol		chemical reagent			1.44733	NR1I3
DD	Ap2 alpha		group			1.44733	ITGA10
DD	ARHGAP35		transcription regulator			1.44733	KDR
DD	BB 3103		chemical toxicant			1.44733	PRNP
DD	CCL14		cytokine			1.44733	ACKR2
DD	CEACAM16		other			1.44733	TECTB
DD	CHRNA5		transmembrane receptor			1.44733	TP63
DD	CXXC5		other			1.44733	KDR
DD	cyclosporin H		chemical reagent			1.44733	AVPR1A
DD	deltaV1-1		chemical reagent			1.44733	CCL2
DD	D-glucosaminylphosphatidylinositol		chemical - endogenous mammalian			1.44733	PRNP
DD	ELSPBP1		other			1.44733	ADSS
DD	ETV2		transcription regulator			1.44733	TEK
DD	FBXO3		enzyme			1.44733	NLRP3
DD	fingolimod phosphate		chemical - endogenous mammalian			1.44733	ERN1
DD	FKBP10		enzyme			1.44733	PRNP
DD	FLII		other			1.44733	CLDN1
DD	fosfomycin		chemical drug			1.44733	PTAFR
DD	FZD2		g-protein coupled receptor			1.44733	WNT5A
DD	glucosamine-2-O-methyl inositol octadecyl phosphate		chemical reagent			1.44733	PRNP
DD	Has		group			1.44733	WISP1
DD	heat killed Listeria Monocytogenes		chemical reagent			1.44733	TNFSF15
DD	HNF1α dimer		complex			1.44733	HNF4A
DD	iCRT14		chemical reagent			1.44733	WISP1
DD	iCRT3		chemical reagent			1.44733	WISP1
DD	iCRT5		chemical reagent			1.44733	WISP1
DD	KCNK2		ion channel			1.44733	CCL2
DD	KCNQ2		ion channel			1.44733	KCNQ5
DD	KRT1		other			1.44733	IL18
DD	LRRC17		other			1.44733	NFATC1
DD	MAF1		other			1.44733	NNMT
DD	MAGEA11		other			1.44733	FKBP5
DD	marimastat		chemical drug			1.44733	MMP14
DD	mir-197		microrna			1.44733	IL18
DD	miR-19b-3p (and other miRNAs w/seed GUGCAAA)		mature microrna			1.44733	ALOX5
DD	miR-574-3p (miRNAs w/seed ACGCUCA)		mature microrna			1.44733	TP63
DD	molsidomine		chemical drug			1.44733	FXN
DD	MYOF		other			1.44733	KDR
DD	myo-inositol		chemical - endogenous mammalian			1.44733	RARB
DD	N(1)-guanyl-1,7-diaminoheptane		chemical reagent			1.44733	CD83
DD	nimustine		chemical drug			1.44733	FXN
DD	NLRP9		other			1.44733	IL18
DD	N-methyl-4-Ile-cyclosporin		biologic drug			1.44733	AVPR1A
DD	NNZ 2566		biologic drug			1.44733	ATF3
DD	PDCL3		other			1.44733	KDR
DD	pectin		chemical drug			1.44733	SMAD3
DD	phytosphingosine		chemical - endogenous non-mammalian			1.44733	CLDN1
DD	PIKFYVE		kinase			1.44733	ATF3
DD	PSMA2		peptidase			1.44733	CCND2
DD	PSMC4		peptidase			1.44733	CCND2
DD	PSMD6		enzyme			1.44733	CCND2
DD	RBM24		other			1.44733	TP63
DD	repaglinide		chemical drug			1.44733	CCL2
DD	RYR3		ion channel			1.44733	ATF3
DD	SEMA6A	-0.617	transmembrane receptor			1.44733	KDR
DD	SLC2A12		transporter			1.44733	SLC1A5
DD	stanozolol		chemical drug			1.44733	NGFR
DD	stearidonic acid		chemical - endogenous mammalian			1.44733	PTGS1
DD	STXBP4		other			1.44733	TP63
DD	TAS1R2		g-protein coupled receptor			1.44733	RARB
DD	tat-psi-delta-RACK		chemical reagent			1.44733	CCL2
DD	TFAP2E		transcription regulator			1.44733	ITGA10
DD	TIMELESS		other			1.44733	PER1
DD	TMEM178A		other			1.44733	NFATC1
DD	TMEM184A		other			1.44733	DUSP1
DD	VRK2		kinase			1.44733	TCP1
DD	WDR1		other			1.44733	IL18
DD	WRB		other			1.44733	CAMLG
DD	SRC	-0.418	kinase		-1.067	1.4389	CA2,CCL2,CCND2,DUSP1,PLAUR,SRC
LS	3-beta,17-beta-androstanediol		chemical - endogenous mammalian			1.4318	AR,ESR1
LS	8-epi-prostaglandin F2alpha		chemical - endogenous non-mammalian			1.4318	OLR1,PTH1R
LS	CACNA1C		ion channel			1.4318	ANXA2,ENO1
LS	CSF		group			1.4318	BCL2A1,MCL1
LS	Ctnna		group			1.4318	CXCR4,FOXA2
LS	etomidate		chemical drug			1.4318	CISH,NR3C1
LS	FKBP1A		enzyme			1.4318	BMP10,SDC1
LS	Go6983		chemical - kinase inhibitor			1.4318	SCARB1,TRAF1
LS	hesperidin		chemical drug			1.4318	HMOX1,NR3C1
LS	manumycin A		chemical reagent			1.4318	ANPEP,FN1
LS	opioid		chemical drug			1.4318	HMOX1,PLAU
LS	SLIT2	-0.477	other			1.4318	BTRC,CTNNB1
LS	carbohydrate		chemical - endogenous mammalian		-0.447	1.42946	CPT1A,PYGL,SCD,SLC2A2,SLC5A1
DD	CHUK		kinase			1.42713	CCL11,CCL2,ITGB3,SRC,TP63
LS	ENG		transmembrane receptor			1.42713	FN1,ITGA1,PECAM1,PLAU
LS	HMGA2		enzyme			1.42713	BCL2A1,CXCR4,KLF15,TWIST1
DD	R5020		chemical reagent		1	1.41567	FKBP5,IL1R1,NR3C2,PDK4
LS	troglitazone		chemical drug		1.071	1.41454	ACADM,AGT,CDK4,CFLAR,CTNNB1,ETS1,FADS2,FN1,HGF,HMOX1,MSR1,NR2F2,PC,PIK3CB,SCARB1,SCD,SLC2A2
DD	11-dehydrocorticosterone		chemical - endogenous mammalian			1.41117	GPAM,PDK4
LS	BTRC	-0.297	enzyme			1.41117	BCL2A1,CTNNB1,TRAF1
DD	chloropromazine		chemical drug			1.41117	CD83,IL18
DD	gamma-tocotrienol		chemical drug			1.41117	IL18,NLRP3
LS	lonafarnib		chemical drug			1.41117	BCL2A1,CFLAR,TRAF1
LS	NRG4		growth factor			1.41117	CIDEC,ELOVL5,SCD
DD	RALA		enzyme			1.41117	CDH2,PLAUR
DD	SDCBP		enzyme			1.41117	CLDN1,SRC
LS	SIN3B		transcription regulator			1.41117	CDK4,LDHA,TYMS
DD	U46619		chemical reagent			1.41117	CCL2,MMP14
LS	CD247		transmembrane receptor		0.707	1.4023	EIF2S2,MYCBP2,NFE2,QPCT,RPP30,SLC25A1,ZNF133,ZNF140
LS	silibinin		chemical drug		1.067	1.4023	CDK4,CTNNB1,FN1,KRT18,MCL1,PECAM1,PLAU,VIM
DD	FOXA2		transcription regulator		1.172	1.40121	ALAS1,ALOX5,CCL11,DDC,FOXA1,HES6,HNF4A,IL33,UST,WNT5A
LS	celecoxib		chemical drug		0	1.39794	AR,BCL2A1,CFLAR,CHEK1,DES,GADD45A,HMOX1,MCL1,RAF1,TGFBR2,TNFRSF1B,TRAF1
DD	HDAC3		transcription regulator			1.39686	ALOX5,CDH2,GPAM,NFATC1,TBX2
LS	HNF1A		transcription regulator		-0.654	1.39577	A1CF,ACAT2,ADH6,AGT,AHSG,ANPEP,APCS,AQP3,AQP9,CASC4,CD302,CLDN2,CLIC5,CMC2,EIF4EBP2,FOXA2,GPR137B,GPR39,GRHPR,GRTP1,HABP2,HHLA2,HNF1B,HNMT,ITM2B,KIF13A,MTHFD1,MTTP,NR0B2,PDHX,RBP5,SLC2A2,SLC5A1,TARS,VLDLR,ZBTB20
DD	wortmannin		chemical - kinase inhibitor		0.594	1.37986	AGTR1,CCL2,CCND2,CCND3,GCLC,IRF1,M6PR,MMP14,SAMSN1
DD	mir-24		microrna			1.37572	ARNT,CCND3,CDH2
LS	choline		chemical - endogenous mammalian		-1.038	1.37366	ADORA3,ERRFI1,HMOX1,MTTP,SLC44A1
LS	phorbol myristate acetate		chemical drug		0.723	1.37161	ACO1,ADCY3,AGT,BCL2A1,C5AR1,CD44,CDK4,CIDEC,CTNNB1,DES,DGKD,EIF4EBP2,ELK1,EPHA2,ESR1,FOSL2,GRK5,HAPLN1,HNRNPF,IP6K2,LYRM2,MAPK9,MCL1,MSR1,MST1R,NCOA7,OLR1,P2RY2,PEA15,PECAM1,PLAU,PRKACA,PRKAR2B,RGS1,RGS2,S100A8,S100A9,SDC1,SKAP2,SKI,SLC2A2,ST3GAL1,STC1,TNFRSF1B,TRAF1,TSFM,TYMS,VIM,VLDLR
LS	Hdac		group		-1.941	1.36552	AHR,CXCR4,DNMT3B,EDNRA,GLI2,HNF1B,HPGD,NPNT,RRM2B,SEMA3C,SFRP1,SMARCD3,TGFBR2
LS	MBD3		enzyme			1.36552	BTRC,CD44,CTNNB1,KREMEN1,LRP5,PRICKLE1,RHOU,SFRP1
LS	sodium arsenite		chemical drug		1.067	1.36552	GADD45A,GADD45B,HMOX1,MAT2A,OLR1,RAF1
DD	actinomycin D		chemical drug		-0.176	1.35164	AVPR1A,CCL11,CCL2,CD38,CDH2,DUSP1,IL1R2,PLAUR,RGS4,THRB
DD	Jnk		group		-1.751	1.35164	BTG1,CCL11,CCL2,CD83,CDH2,DUSP1,HNF4A,MMP14,PLAUR,RARG
DD	4-hydroxytamoxifen		chemical drug		0.152	1.34199	FOXA1,RHOBTB2,RIOX2,THRB
LS	IKBKB	0.371	kinase		-0.747	1.34008	CBLB,CD44,CXCR4,DGKA,ETS1,GRK5,HGF,IKBKB,KRT18,MBP,PLAU,TGFBR2,TWIST1
DD	CSHL1		growth factor		0.555	1.33819	CCND3,HNF4A,IRF1,PIK3R1,STAT5B
LS	MSTN		growth factor		0	1.33819	ATG4B,DES,FN1,KLF10,MAP1LC3B,MEF2C,VIM
DD	CSF2		cytokine		-0.469	1.33724	ADA,ALOX5,ARG1,CCL2,CD83,GRK3,HSPH1,IFNLR1,IL1R1,ILF3,ITGB3,MFSD2A,MLH1,MMP14,NDST1,NFATC1,NLRP3,PPIF,PRNP,TLR1,TNFSF15
DD	LEP		growth factor		-0.739	1.33724	ABCD3,ABCG5,ABCG8,ACSL3,ANGPTL4,APOA4,CCL2,CPS1,FGFR2,FOXO3,GCLC,GPAM,IGFBP3,IL1R1,IL1R2,MMP14,NAMPT,NPY1R,RORC,WNT5A
LS	CEBPA		transcription regulator		0.545	1.3363	ADH6,AGT,ANPEP,BCL2A1,CDC37,CDK4,CEBPB,CPT1A,CXCR4,EFNB2,EPHA7,FOXA2,GADD45A,GLI1,HGF,HNF1B,IGFBP4,OLR1,PTPRE,RGS2,S100A8,S100A9,SCD,THRA,VLDLR
LS	CCND1		transcription regulator		-0.853	1.33161	CD44,CDCA8,CTNNBIP1,EPHA2,GATA4,PSRC1,ROR2,TGFBR2,TYMS
LS	forskolin		chemical toxicant		1.257	1.32698	ADORA3,AKAP12,ALPL,ARHGEF5,CDK4,CEBPB,CTNND1,CXCR4,ESR1,FCER1A,FN1,FOSL2,FOXO1,GLI1,GRK5,HAPLN1,HHIP,HMOX1,ITGA3,KRT18,MAP1LC3B,MAT2A,MFN2,MKL1,PHKA2,PLAU,PLPP1,PPM1F,PRKACA,PRKAR2B,PTH1R,PTPRE,RANGAP1,RGS2,S100A8,SCARB1,SMARCD1,TFPI2,TTF2,TXNIP
DD	BATF		transcription regulator			1.32606	IL1R1,RORA,RORC
DD	FAM3B		cytokine			1.32606	IGFBP3,MED1,WISP1
DD	HSD17B4		enzyme			1.32606	ABCD3,IHH,PDK4
DD	2-hydroxy-1-naphthylaldehyde isonicotinoyl hydrazone		chemical reagent			1.32514	CCND2,CCND3
DD	CBS/CBSL		enzyme			1.32514	CCL2,CDO1
DD	COPS8		other			1.32514	CCND2,CCND3
DD	IKZF1		transcription regulator		1.633	1.32514	CCND2,CCND3,MMP14,NFIX,NGFR,PRNP,RAPGEF4,SASH1
DD	mir-19		microrna			1.32514	ALOX5,TP63
DD	mir-221		microrna			1.32514	KDR,STAT5A
DD	oligomycin		chemical - endogenous non-mammalian			1.32514	CCND2,KDR
DD	PER2		transcription regulator			1.32514	ALAS1,PER1
DD	retinol acetate		chemical drug			1.32514	RARB,RARG
DD	TLE1	0.687	transcription regulator			1.32514	ATF3,DUSP1
DD	TRAF4		other			1.32514	CCL11,TP63
LS	anisomycin		chemical - endogenous non-mammalian			1.31966	ADRB1,AHR,MCL1,SDC1,SKI
LS	PON1		phosphatase			1.31876	HMOX1,MSR1,SCARB1
LS	PPP1R1B		phosphatase			1.31876	CD44,CFLAR,CTNNB1
LS	TO-901317		chemical reagent		-1.977	1.31605	ADM,APCS,CASP7,CDK4,COMT,CPT1A,CYP7B1,ELOVL5,ENO1,FADS1,FADS2,FMO1,FMO5,IGFBP4,ITIH1,MRPS7,NR0B2,SCARB1,SCD,SLC27A2,THRA
DD	IL4		cytokine		1.185	1.31158	ALAS1,ALOX5,ARG1,CA2,CBFB,CCL11,CCL2,CCND2,CCND3,CCT3,CD38,CD3EAP,CD83,EBNA1BP2,EIF2S1,IFNLR1,IL18,IL1R1,IL1R2,IL27RA,IL31RA,IL33,IRF1,MED1,METAP1,NCL,NFATC1,NOC2L,NOCT,PRNP,SAMSN1,SLC7A2,TMEM131,TRAF3
LS	HOXA10		transcription regulator		0.671	1.31069	ADM,ALPL,CA3,CHERP,FN1,KLF10,KRT18,MAX,MYLK,P4HB,PBX3,PROS1,PTGER4,S100A12,SCD,STK17B,TDO2
DD	EGR2		transcription regulator		-0.707	1.3098	ACVR1,CLCN2,EIF5B,IL1R2,KDR,NCL,SMAD1,STAT5A,ZBTB16
DD	TGFBR2		kinase		1.72	1.3098	ACSL3,ANGPTL4,CCND3,CCT5,CDH2,IHH,KDR,MMP14,UBE3A
LS	gentamicin		chemical drug		0.547	1.30803	ACADM,ALPL,APCS,CEBPB,DMD,DNAJA2,EIF2B2,EIF2B4,EIF3D,EXOC3,FMO1,GADD45A,HMOX1,L3HYPDH,MAF,NUDC,PC,PTH1R,PTP4A1,RUVBL1,SLC2A2,TARS,ZFP36L1
DD	CTCF		transcription regulator			1.30627	IL1R1,MMP14,RORC,ZBTB16
DD	TLR7/8		group		0	1.30627	CA2,CCL2,PLAUR,RRP7A
LS	MAPK1		kinase		-0.336	1.30364	ANPEP,CISH,CTNNB1,ENDOD1,FN1,HMOX1,MBP,MCL1,ORC1,PROS1,PTGER2,PTPRK,RCAN3,SIRT6,TNFRSF1B,VIM
