# Supplementary material for: Transcriptome Responses to Dexamethasone Depending on Dose and Glucocorticoid Receptor Sensitivity in the Liver
Source: Front Genet. 2019 Jun 12;10:559. doi: 10.3389/fgene.2019.00559 (PMC6582245; doi:10.3389/fgene.2019.00559)
Supplement: Supplementary file 6 [file Table_5.XLSX]

## Sheet: DD
Table S5
Transcription factor binding sites over-represented in the DD gene set
TF Name	TF ID	Class	Family	Tax Group	IC	GC Content	Target seq hits	Target seq non-hits	Background seq hits	Background seq non-hits	Target TFBS hits	Target TFBS nucleotide rate	Background TFBS hits	Background TFBS nucleotide rate	Z-score	Fisher score	KS score
Pax4	MA0068.1	Helix-Turn-Helix	Homeo	vertebrates	11.004	0.441	17	850	8	859	17	0.000294	8	0.000138	17.397	2.945	6.806
CEBPA	MA0102.2	Zipper-Type	Leucine Zipper	vertebrates	8.712	0.358	790	77	778	89	2578	0.0134	2337	0.0121	15.044	1.689	0.746
Egr1	MA0162.1	Zinc-coordinating	BetaBetaAlpha-zinc finger	vertebrates	14.456	0.739	462	405	423	444	824	0.00523	704	0.00447	15.028	3.383	0.503
Nkx2-5	MA0063.1	Helix-Turn-Helix	Homeo	vertebrates	8.27	0.218	861	6	863	4	10223	0.0413	9738	0.0393	13.265	0.188	2.524
RXRA::VDR	MA0074.1	Zinc-coordinating	Hormone-nuclear Receptor	vertebrates	20.451	0.527	48	819	33	834	52	0.00045	33	0.000285	12.789	2.895	0.303
Tcfcp2l1	MA0145.1	Other	CP2	vertebrates	11.65	0.609	628	239	615	252	1373	0.0111	1254	0.0101	12.634	1.342	0.11
NFKB1	MA0105.1	Ig-fold	Rel	vertebrates	15.627	0.758	326	541	291	576	437	0.00277	367	0.00233	12.125	3.123	1.111
ELK1	MA0028.1	Winged Helix-Turn-Helix	Ets	vertebrates	8.812	0.568	846	21	835	32	3808	0.022	3594	0.0207	11.404	2.511	1.943
TLX1::NFIC	MA0119.1	Helix-Turn-Helix::Other	Homeo::Nuclear Factor I-CCAAT-binding	vertebrates	19.665	0.598	28	839	17	850	29	0.000234	17	0.000137	10.858	2.733	0.105
SP1	MA0079.2	Zinc-coordinating	BetaBetaAlpha-zinc finger	vertebrates	11.129	0.82	800	67	787	80	4352	0.0251	4143	0.0239	10.39	1.894	1.66
Pou5f1	MA0142.1	Helix-Turn-Helix	Homeo	vertebrates	14.808	0.308	145	722	120	747	166	0.00144	135	0.00117	10.328	2.909	0.538
E2F1	MA0024.1	Winged Helix-Turn-Helix	E2F	vertebrates	13.838	0.625	552	315	508	359	978	0.00451	872	0.00402	10.167	4.071	3.623
STAT1	MA0137.2	Ig-fold	Stat	vertebrates	13.119	0.452	343	524	302	565	432	0.00374	383	0.00331	9.707	3.754	0.384
Prrx2	MA0075.1	Helix-Turn-Helix	Homeo	vertebrates	9.063	0.027	846	21	846	21	5893	0.017	5593	0.0161	9.04	0.576	3.653
SPIB	MA0081.1	Winged Helix-Turn-Helix	Ets	vertebrates	9.06	0.466	867	0	867	0	10701	0.0432	10367	0.0419	8.865	0	0.874
ESR2	MA0258.1	Zinc-coordinating	Hormone-nuclear Receptor	vertebrates	13.618	0.546	119	748	104	763	134	0.00139	114	0.00118	7.941	1.848	1.475
IRF2	MA0051.1	Winged Helix-Turn-Helix	IRF	vertebrates	21.134	0.412	37	830	28	839	38	0.000394	29	0.000301	7.07	1.858	0.051
Foxa2	MA0047.2	Winged Helix-Turn-Helix	Forkhead	vertebrates	13.268	0.315	750	117	739	128	2230	0.0154	2141	0.0148	6.71	1.405	0.148
Klf4	MA0039.2	Zinc-coordinating	BetaBetaAlpha-zinc finger	vertebrates	12.618	0.771	845	22	842	25	5109	0.0295	4963	0.0286	6.647	0.957	2.705
CTCF	MA0139.1	Zinc-coordinating	BetaBetaAlpha-zinc finger	vertebrates	17.205	0.645	90	777	80	787	101	0.00111	87	0.000953	6.533	1.454	0.101
HOXA5	MA0158.1	Helix-Turn-Helix	Homeo	vertebrates	8.759	0.315	867	0	866	1	9991	0.0461	9778	0.0451	6.233	0.693	4.564
MZF1_5-13	MA0057.1	Zinc-coordinating	BetaBetaAlpha-zinc finger	vertebrates	9.4	0.588	858	9	850	17	4379	0.0253	4263	0.0246	5.686	2.492	2.087
ARID3A	MA0151.1	Helix-Turn-Helix	Arid	vertebrates	9.896	0.062	855	12	848	19	8046	0.0278	7845	0.0271	5.633	1.978	6.789
Zfx	MA0146.1	Zinc-coordinating	BetaBetaAlpha-zinc finger	vertebrates	13.077	0.749	563	304	524	343	1333	0.0108	1280	0.0103	5.568	3.521	2.485
Nobox	MA0125.1	Helix-Turn-Helix	Homeo	vertebrates	9.573	0.26	827	40	809	58	3387	0.0156	3276	0.0151	5.524	3.262	0.254
Tal1::Gata1	MA0140.1	Zipper-Type	Helix-Loop-Helix	vertebrates	11.297	0.451	374	493	355	512	512	0.00531	484	0.00502	5.408	1.658	1.246
Sox2	MA0143.1	Other Alpha-Helix	High Mobility Group	vertebrates	12.951	0.361	126	741	109	758	136	0.00118	121	0.00105	5.272	2.034	0.332
SRY	MA0084.1	Other Alpha-Helix	High Mobility Group	vertebrates	9.193	0.238	838	29	840	27	5225	0.0271	5108	0.0265	4.975	0.419	1.491
RXR::RAR_DR5	MA0159.1	Zinc-coordinating	Hormone-nuclear Receptor	vertebrates	16.004	0.535	86	781	77	790	92	0.000902	82	0.000804	4.542	1.366	0.199
REST	MA0138.2	Zinc-coordinating	BetaBetaAlpha-zinc finger	vertebrates	23.134	0.596	2	865	1	866	2	2.42e-05	1	1.21e-05	4.473	0.693	0.405
Nr2e3	MA0164.1	Zinc-coordinating	Hormone-nuclear Receptor	vertebrates	12.028	0.373	364	503	346	521	493	0.00199	457	0.00184	4.451	1.594	0.677
MZF1_1-4	MA0056.1	Zinc-coordinating	BetaBetaAlpha-zinc finger	vertebrates	8.586	0.725	867	0	867	0	12312	0.0426	12127	0.042	4.202	0	5.816
Sox17	MA0078.1	Other Alpha-Helix	High Mobility Group	vertebrates	10.502	0.384	845	22	837	30	3570	0.0185	3490	0.0181	4.097	1.819	2.016
HLF	MA0043.1	Zipper-Type	Leucine Zipper	vertebrates	11.147	0.394	422	445	412	455	612	0.00424	585	0.00405	3.869	1.101	1.01
Pdx1	MA0132.1	Helix-Turn-Helix	Homeo	vertebrates	9.04	0.194	848	19	843	24	6301	0.0218	6179	0.0214	3.84	1.314	8.328
MEF2A	MA0052.1	Other Alpha-Helix	MADS	vertebrates	15.709	0.179	399	468	412	455	655	0.00378	625	0.0036	3.795	0.288	0.201
FOXO3	MA0157.1	Winged Helix-Turn-Helix	Forkhead	vertebrates	11.734	0.298	833	34	829	38	3625	0.0167	3546	0.0164	3.78	1.024	3.009
GABPA	MA0062.2	Winged Helix-Turn-Helix	Ets	vertebrates	13.335	0.647	618	249	587	280	1174	0.00745	1139	0.00723	3.448	2.833	4.408
znf143	MA0088.1	Zinc-coordinating	BetaBetaAlpha-zinc finger	vertebrates	17.541	0.53	43	824	40	827	48	0.000554	43	0.000496	3.394	0.889	0.036
Ar	MA0007.1	Zinc-coordinating	Hormone-nuclear Receptor	vertebrates	15.703	0.498	35	832	31	836	35	0.000444	31	0.000393	3.351	1.04	1.058
Pax5	MA0014.1	Helix-Turn-Helix	Homeo	vertebrates	12.432	0.575	64	803	62	805	71	0.000819	65	0.00075	3.316	0.77	0.446
HIF1A::ARNT	MA0259.1	Zipper-Type	Helix-Loop-Helix	vertebrates	9.74	0.657	788	79	782	85	2781	0.0128	2723	0.0126	3.16	1.076	0.525
Stat3	MA0144.1	Ig-fold	Stat	vertebrates	13.601	0.505	563	304	556	311	948	0.00547	918	0.00529	3.134	0.963	0.532
EWSR1-FLI1	MA0149.1	Winged Helix-Turn-Helix	Ets	vertebrates	32.871	0.554	26	841	21	846	35	0.000363	31	0.000322	3.027	1.283	0.809
SOX9	MA0077.1	Other Alpha-Helix	High Mobility Group	vertebrates	9.079	0.358	767	100	766	101	2094	0.0109	2057	0.0107	2.457	0.693	3.018
Foxq1	MA0040.1	Winged Helix-Turn-Helix	Forkhead	vertebrates	14.07	0.202	581	286	567	300	1148	0.00728	1124	0.00713	2.378	1.368	1.95
Sox5	MA0087.1	Other Alpha-Helix	High Mobility Group	vertebrates	10.831	0.199	800	67	801	66	3304	0.0133	3257	0.0131	2.19	0.559	1.539
Gfi	MA0038.1	Zinc-coordinating	BetaBetaAlpha-zinc finger	vertebrates	9.47	0.391	828	39	810	57	3029	0.0175	2992	0.0173	2.155	3.3	0.251
FEV	MA0156.1	Winged Helix-Turn-Helix	Ets	vertebrates	12.121	0.442	851	16	854	13	3696	0.0171	3652	0.0168	2.074	0.258	1.531
NR1H2::RXRA	MA0115.1	Zinc-coordinating	Hormone-nuclear Receptor	vertebrates	27.878	0.445	5	862	4	863	5	4.9e-05	4	3.92e-05	2.001	0.693	0.574
Ddit3::Cebpa	MA0019.1	Zipper-Type	Leucine Zipper	vertebrates	11.652	0.483	347	520	338	529	455	0.00315	443	0.00307	1.971	1.058	0.072
RELA	MA0107.1	Ig-fold	Rel	vertebrates	14.757	0.567	571	296	545	322	981	0.00566	962	0.00555	1.937	2.254	1.297
HNF1A	MA0046.1	Helix-Turn-Helix	Homeo	vertebrates	15.548	0.259	139	728	137	730	157	0.00127	151	0.00122	1.817	0.747	1.613
IRF1	MA0050.1	Winged Helix-Turn-Helix	IRF	vertebrates	16.008	0.383	436	431	437	430	639	0.00442	626	0.00433	1.798	0.619	0.028
NKX3-1	MA0124.1	Helix-Turn-Helix	Homeo	vertebrates	11.127	0.179	811	56	803	64	3999	0.0161	3959	0.016	1.693	1.371	1.473
RREB1	MA0073.1	Zinc-coordinating	BetaBetaAlpha-zinc finger	vertebrates	22.278	0.623	136	731	127	740	154	0.00178	150	0.00173	1.453	1.217	1.02
TAL1::TCF3	MA0091.1	Zipper-Type	Helix-Loop-Helix	vertebrates	14.07	0.453	368	499	375	492	512	0.00354	503	0.00348	1.386	0.429	2.593
FOXI1	MA0042.1	Winged Helix-Turn-Helix	Forkhead	vertebrates	13.183	0.263	766	101	785	82	2768	0.0192	2748	0.019	1.332	0.061	0.465
Foxd3	MA0041.1	Winged Helix-Turn-Helix	Forkhead	vertebrates	12.945	0.223	797	70	790	77	3471	0.024	3449	0.0239	1.311	1.196	2.283
PLAG1	MA0163.1	Zinc-coordinating	BetaBetaAlpha-zinc finger	vertebrates	19.352	0.798	119	748	118	749	137	0.00111	133	0.00107	1.287	0.693	2.284
SPI1	MA0080.2	Winged Helix-Turn-Helix	Ets	vertebrates	9.64	0.435	864	3	865	2	5388	0.0218	5357	0.0216	1.13	0.207	0.066
Myb	MA0100.1	Helix-Turn-Helix	Myb	vertebrates	9.883	0.591	849	18	837	30	3208	0.0148	3187	0.0147	1.057	2.933	1.765
SRF	MA0083.1	Other Alpha-Helix	MADS	vertebrates	17.965	0.466	43	824	42	825	47	0.000325	45	0.000311	1.011	0.693	0.582
CREB1	MA0018.2	Zipper-Type	Leucine Zipper	vertebrates	10.139	0.523	728	139	710	157	1858	0.00857	1843	0.0085	0.988	1.974	0.564
MIZF	MA0131.1	Zinc-coordinating	BetaBetaAlpha-zinc finger	vertebrates	13.197	0.61	321	546	308	559	458	0.00264	452	0.00261	0.886	1.293	1.471
Arnt	MA0004.1	Zipper-Type	Helix-Loop-Helix	vertebrates	10.992	0.642	569	298	554	313	1027	0.00355	1016	0.00352	0.84	1.424	0.906
Lhx3	MA0135.1	Helix-Turn-Helix	Homeo	vertebrates	16.354	0.131	349	518	353	514	504	0.00378	499	0.00374	0.802	0.516	1.285
NFATC2	MA0152.1	Ig-fold	Rel	vertebrates	9.859	0.346	855	12	852	15	4760	0.0192	4742	0.0191	0.696	1.051	1.452
NF-kappaB	MA0061.1	Ig-fold	Rel	vertebrates	13.345	0.621	668	199	658	209	1291	0.00745	1284	0.0074	0.616	1.187	1.389
FOXD1	MA0031.1	Winged Helix-Turn-Helix	Forkhead	vertebrates	11.926	0.275	828	39	829	38	3727	0.0172	3719	0.0172	0.371	0.524	0.787
NR3C1	MA0113.1	Zinc-coordinating	Hormone-nuclear Receptor	vertebrates	14.749	0.432	142	725	148	719	159	0.00165	158	0.00164	0.328	0.395	0.626
Nkx3-2	MA0122.1	Helix-Turn-Helix	Homeo	vertebrates	8.542	0.463	863	4	864	3	5538	0.0287	5531	0.0287	0.284	0.256	0.123
RORA_2	MA0072.1	Zinc-coordinating	Hormone-nuclear Receptor	vertebrates	17.425	0.369	247	620	240	627	289	0.00233	288	0.00233	0.213	0.983	0.051
HNF1B	MA0153.1	Helix-Turn-Helix	Homeo	vertebrates	16.821	0.222	255	612	256	611	316	0.00219	315	0.00218	0.187	0.613	0.22
INSM1	MA0155.1	Zinc-coordinating	BetaBetaAlpha-zinc finger	vertebrates	14.862	0.667	490	377	489	378	823	0.0057	823	0.0057	-0.005	0.693	0.072
NFIL3	MA0025.1	Zipper-Type	Leucine Zipper	vertebrates	14.139	0.265	490	377	492	375	819	0.0052	820	0.0052	-0.121	0.584	1.221
FOXF2	MA0030.1	Winged Helix-Turn-Helix	Forkhead	vertebrates	14.824	0.334	314	553	333	534	420	0.00339	421	0.0034	-0.189	0.175	0.344
Spz1	MA0111.1	Other	Other	vertebrates	11.907	0.538	524	343	530	337	800	0.00507	802	0.00509	-0.24	0.455	0.903
PBX1	MA0070.1	Helix-Turn-Helix	Homeo	vertebrates	14.641	0.31	212	655	204	663	241	0.00167	244	0.00169	-0.675	1.059	0.807
Arnt::Ahr	MA0006.1	Zipper-Type	Helix-Loop-Helix	vertebrates	9.532	0.715	842	25	839	28	3722	0.0129	3744	0.013	-0.89	0.941	2.612
MYC::MAX	MA0059.1	Zipper-Type	Helix-Loop-Helix	vertebrates	14.237	0.602	186	681	198	669	220	0.0014	227	0.00144	-1.552	0.256	0.119
Pax6	MA0069.1	Helix-Turn-Helix	Homeo	vertebrates	13.798	0.432	62	805	64	803	62	0.000501	66	0.000533	-1.859	0.496	1.912
Mycn	MA0104.2	Zipper-Type	Helix-Loop-Helix	vertebrates	11.104	0.699	524	343	501	366	919	0.0053	937	0.0054	-1.87	1.957	4.575
Evi1	MA0029.1	Zinc-coordinating	BetaBetaAlpha-zinc finger	vertebrates	17.909	0.28	158	709	156	711	169	0.00136	176	0.00142	-1.986	0.744	4.996
AP1	MA0099.2	Zipper-Type	Leucine Zipper	vertebrates	9.193	0.405	866	1	863	4	6506	0.0263	6566	0.0265	-1.988	1.676	0.273
ELF5	MA0136.1	Winged Helix-Turn-Helix	Ets	vertebrates	8.693	0.429	865	2	866	1	6756	0.0351	6813	0.0354	-2.111	0.133	1.632
NHLH1	MA0048.1	Zipper-Type	Helix-Loop-Helix	vertebrates	14.132	0.674	204	663	216	651	274	0.0019	285	0.00197	-2.268	0.265	2.244
REL	MA0101.1	Ig-fold	Rel	vertebrates	10.515	0.559	782	85	780	87	2146	0.0124	2181	0.0126	-2.388	0.759	0.428
ELK4	MA0076.1	Winged Helix-Turn-Helix	Ets	vertebrates	14.123	0.583	499	368	496	371	810	0.0042	835	0.00433	-2.607	0.774	1.455
RORA_1	MA0071.1	Zinc-coordinating	Hormone-nuclear Receptor	vertebrates	13.19	0.424	655	212	667	200	1244	0.00717	1287	0.00742	-3.809	0.263	0.335
Myc	MA0147.1	Zipper-Type	Helix-Loop-Helix	vertebrates	11.157	0.686	523	344	517	350	899	0.00518	936	0.0054	-3.84	0.908	3.522
HNF4A	MA0114.1	Zinc-coordinating	Hormone-nuclear Receptor	vertebrates	9.617	0.522	395	472	379	488	517	0.00388	544	0.00408	-4.188	1.451	0.69
T	MA0009.1	Beta-Hairpin-Ribbon	T	vertebrates	17.863	0.452	155	712	174	693	181	0.00115	199	0.00126	-4.245	0.117	1.59
ESR1	MA0112.2	Zinc-coordinating	Hormone-nuclear Receptor	vertebrates	13.563	0.594	7	860	9	858	7	8.07e-05	10	0.000115	-4.278	0.256	1.368
NFE2L2	MA0150.1	Zipper-Type	Leucine Zipper	vertebrates	14.394	0.486	295	572	295	572	381	0.00242	407	0.00258	-4.287	0.654	2.063
TP53	MA0106.1	Zinc-coordinating	Loop-Sheet-Helix	vertebrates	26.239	0.603	0	867	1	866	0	0	1	1.15e-05	-4.584	0	NA
TEAD1	MA0090.1	Helix-Turn-Helix	Homeo	vertebrates	15.678	0.507	284	583	297	570	356	0.00246	382	0.00264	-4.622	0.272	0.868
NR2F1	MA0017.1	Zinc-coordinating	Hormone-nuclear Receptor	vertebrates	15.924	0.478	241	626	257	610	286	0.00231	308	0.00249	-4.704	0.203	0.285
Hand1::Tcfe2a	MA0092.1	Zipper-Type	Helix-Loop-Helix	vertebrates	10.144	0.507	782	85	791	76	2392	0.0138	2466	0.0142	-4.749	0.228	1.856
NFYA	MA0060.1	Other Alpha-Helix	NFY CCAAT-binding	vertebrates	12.925	0.523	250	617	273	594	339	0.00313	366	0.00338	-5.661	0.11	0.153
PPARG::RXRA	MA0065.2	Zinc-coordinating	Hormone-nuclear Receptor	vertebrates	11.663	0.547	381	486	372	495	509	0.0044	543	0.0047	-5.67	1.052	0.108
YY1	MA0095.1	Zinc-coordinating	BetaBetaAlpha-zinc finger	vertebrates	8.101	0.51	867	0	864	3	8458	0.0293	8693	0.0301	-6.271	2.081	1.792
FOXA1	MA0148.1	Winged Helix-Turn-Helix	Forkhead	vertebrates	12.533	0.332	806	61	815	52	3041	0.0193	3154	0.02	-6.744	0.181	0.716
MAX	MA0058.1	Zipper-Type	Helix-Loop-Helix	vertebrates	12.685	0.571	584	283	599	268	983	0.00567	1052	0.00607	-6.753	0.229	0.682
EBF1	MA0154.1	Zipper-Type	Helix-Loop-Helix	vertebrates	11.564	0.648	785	82	794	73	2286	0.0132	2391	0.0138	-6.841	0.223	0.019
TBP	MA0108.2	Beta-sheet	TATA-binding	vertebrates	10.086	0.377	696	171	700	167	1706	0.0148	1780	0.0154	-6.849	0.48	1.69
USF1	MA0093.1	Zipper-Type	Helix-Loop-Helix	vertebrates	11.29	0.643	644	223	661	206	1276	0.00515	1376	0.00555	-7.157	0.172	1.523
ZEB1	MA0103.1	Zinc-coordinating	BetaBetaAlpha-zinc finger	vertebrates	8.305	0.557	867	0	866	1	10148	0.0351	10455	0.0362	-7.493	0.693	0.179
NR4A2	MA0160.1	Zinc-coordinating	Hormone-nuclear Receptor	vertebrates	10.165	0.491	849	18	854	13	3666	0.0169	3830	0.0177	-7.565	0.149	2.293
Esrrb	MA0141.1	Zinc-coordinating	Hormone-nuclear Receptor	vertebrates	12.806	0.524	718	149	738	129	1632	0.0113	1728	0.012	-8.052	0.088	0.437
Zfp423	MA0116.1	Zinc-coordinating	BetaBetaAlpha-zinc finger	vertebrates	17.925	0.679	445	422	462	405	679	0.00587	738	0.00638	-8.443	0.215	0.25
Gata1	MA0035.2	Zinc-coordinating	GATA	vertebrates	10.878	0.373	843	24	851	16	3740	0.0237	3901	0.0247	-8.66	0.077	3.953
PPARG	MA0066.1	Zinc-coordinating	Hormone-nuclear Receptor	vertebrates	20.365	0.523	0	867	4	863	0	0	4	4.61e-05	-9	0	NA
ZNF354C	MA0130.1	Zinc-coordinating	BetaBetaAlpha-zinc finger	vertebrates	8.958	0.615	867	0	867	0	13300	0.046	13739	0.0475	-9.402	0	2.051
Myf	MA0055.1	Zipper-Type	Helix-Loop-Helix	vertebrates	15.914	0.609	475	392	504	363	854	0.00591	962	0.00666	-12.107	0.076	0.22
RUNX1	MA0002.2	Ig-fold	Runt	vertebrates	10.401	0.502	833	34	846	21	4200	0.0266	4486	0.0285	-14.37	0.027	7.855

## Sheet: LS
Table S5
Transcription factor binding sites over-represented in the LS gene set
TF Name	TF ID	Class	Family	Tax Group	IC	GC Content	Target seq hits	Target seq non-hits	Background seq hits	Background seq non-hits	Target TFBS hits	Target TFBS nucleotide rate	Background TFBS hits	Background TFBS nucleotide rate	Z-score	Fisher score	KS score		OBS_DD	TF Name	TF ID	Class	Family	Tax Group	IC	GC Content	Target seq hits	Target seq non-hits	Background seq hits	Background seq non-hits	Target TFBS hits	Target TFBS nucleotide rate	Background TFBS hits	Background TFBS nucleotide rate	Z-score	Fisher score	KS score
Zfx	MA0146.1	Zinc-coordinating	BetaBetaAlpha-zinc finger	vertebrates	13.077	0.749	1065	515	1000	580	2759	0.0122	2506	0.0111	19.013	4.785	3.132		24	Zfx	MA0146.1	Zinc-coordinating	BetaBetaAlpha-zinc finger	vertebrates	13.077	0.749	563	304	524	343	1333	0.0108	1280	0.0103	5.568	3.521	2.485
ESR1	MA0112.2	Zinc-coordinating	Hormone-nuclear Receptor	vertebrates	13.563	0.594	27	1553	13	1567	27	0.000171	13	8.23e-05	17.335	3.983	0.013		94	ESR1	MA0112.2	Zinc-coordinating	Hormone-nuclear Receptor	vertebrates	13.563	0.594	7	860	9	858	7	8.07e-05	10	0.000115	-4.278	0.256	1.368
E2F1	MA0024.1	Winged Helix-Turn-Helix	E2F	vertebrates	13.838	0.625	1011	569	921	659	1885	0.00477	1646	0.00417	16.692	7.454	6.101		12	E2F1	MA0024.1	Winged Helix-Turn-Helix	E2F	vertebrates	13.838	0.625	552	315	508	359	978	0.00451	872	0.00402	10.167	4.071	3.623
RREB1	MA0073.1	Zinc-coordinating	BetaBetaAlpha-zinc finger	vertebrates	22.278	0.623	265	1315	257	1323	362	0.00229	298	0.00189	16.589	0.998	1.866		56	RREB1	MA0073.1	Zinc-coordinating	BetaBetaAlpha-zinc finger	vertebrates	22.278	0.623	136	731	127	740	154	0.00178	150	0.00173	1.453	1.217	1.02
HOXA5	MA0158.1	Helix-Turn-Helix	Homeo	vertebrates	8.759	0.315	1578	2	1570	10	17462	0.0442	16812	0.0426	14.489	3.958	8.564		21	HOXA5	MA0158.1	Helix-Turn-Helix	Homeo	vertebrates	8.759	0.315	867	0	866	1	9991	0.0461	9778	0.0451	6.233	0.693	4.564
Nobox	MA0125.1	Helix-Turn-Helix	Homeo	vertebrates	9.573	0.26	1454	126	1458	122	5775	0.0146	5427	0.0137	13.451	0.463	12.086		25	Nobox	MA0125.1	Helix-Turn-Helix	Homeo	vertebrates	9.573	0.26	827	40	809	58	3387	0.0156	3276	0.0151	5.524	3.262	0.254
Nkx2-5	MA0063.1	Helix-Turn-Helix	Homeo	vertebrates	8.27	0.218	1565	15	1569	11	17376	0.0385	16751	0.0371	13.019	0.177	12.383		4	Nkx2-5	MA0063.1	Helix-Turn-Helix	Homeo	vertebrates	8.27	0.218	861	6	863	4	10223	0.0413	9738	0.0393	13.265	0.188	2.524
Sox2	MA0143.1	Other Alpha-Helix	High Mobility Group	vertebrates	12.951	0.361	218	1362	172	1408	235	0.00112	189	0.000897	12.955	4.902	1.338		27	Sox2	MA0143.1	Other Alpha-Helix	High Mobility Group	vertebrates	12.951	0.361	126	741	109	758	136	0.00118	121	0.00105	5.272	2.034	0.332
Arnt::Ahr	MA0006.1	Zipper-Type	Helix-Loop-Helix	vertebrates	9.532	0.715	1547	33	1527	53	7310	0.0139	6875	0.0131	12.933	3.985	4.005		80	Arnt::Ahr	MA0006.1	Zipper-Type	Helix-Loop-Helix	vertebrates	9.532	0.715	842	25	839	28	3722	0.0129	3744	0.013	-0.89	0.941	2.612
NFYA	MA0060.1	Other Alpha-Helix	NFY CCAAT-binding	vertebrates	12.925	0.523	487	1093	448	1132	644	0.00326	568	0.00288	12.769	2.669	2.599		100	NFYA	MA0060.1	Other Alpha-Helix	NFY CCAAT-binding	vertebrates	12.925	0.523	250	617	273	594	339	0.00313	366	0.00338	-5.661	0.11	0.153
SRY	MA0084.1	Other Alpha-Helix	High Mobility Group	vertebrates	9.193	0.238	1534	46	1506	74	9090	0.0259	8704	0.0248	12.567	5.143	3.578		28	SRY	MA0084.1	Other Alpha-Helix	High Mobility Group	vertebrates	9.193	0.238	838	29	840	27	5225	0.0271	5108	0.0265	4.975	0.419	1.491
HNF1A	MA0046.1	Helix-Turn-Helix	Homeo	vertebrates	15.548	0.259	281	1299	234	1346	312	0.00138	261	0.00116	11.81	4.318	1.188		53	HNF1A	MA0046.1	Helix-Turn-Helix	Homeo	vertebrates	15.548	0.259	139	728	137	730	157	0.00127	151	0.00122	1.817	0.747	1.613
Ar	MA0007.1	Zinc-coordinating	Hormone-nuclear Receptor	vertebrates	15.703	0.498	63	1517	46	1534	64	0.000446	47	0.000327	11.617	2.826	0.062		40	Ar	MA0007.1	Zinc-coordinating	Hormone-nuclear Receptor	vertebrates	15.703	0.498	35	832	31	836	35	0.000444	31	0.000393	3.351	1.04	1.058
Pdx1	MA0132.1	Helix-Turn-Helix	Homeo	vertebrates	9.04	0.194	1527	53	1522	58	10739	0.0204	10309	0.0196	10.475	1.051	12.413		35	Pdx1	MA0132.1	Helix-Turn-Helix	Homeo	vertebrates	9.04	0.194	848	19	843	24	6301	0.0218	6179	0.0214	3.84	1.314	8.328
Nr2e3	MA0164.1	Zinc-coordinating	Hormone-nuclear Receptor	vertebrates	12.028	0.373	650	930	592	988	865	0.00192	757	0.00168	10.387	3.967	0.428		31	Nr2e3	MA0164.1	Zinc-coordinating	Hormone-nuclear Receptor	vertebrates	12.028	0.373	364	503	346	521	493	0.00199	457	0.00184	4.451	1.594	0.677
Prrx2	MA0075.1	Helix-Turn-Helix	Homeo	vertebrates	9.063	0.027	1524	56	1511	69	9955	0.0158	9510	0.015	10.279	1.99	11.535		14	Prrx2	MA0075.1	Helix-Turn-Helix	Homeo	vertebrates	9.063	0.027	846	21	846	21	5893	0.017	5593	0.0161	9.04	0.576	3.653
SP1	MA0079.2	Zinc-coordinating	BetaBetaAlpha-zinc finger	vertebrates	11.129	0.82	1479	101	1454	126	8578	0.0271	8302	0.0263	9.706	3.015	16.852		10	SP1	MA0079.2	Zinc-coordinating	BetaBetaAlpha-zinc finger	vertebrates	11.129	0.82	800	67	787	80	4352	0.0251	4143	0.0239	10.39	1.894	1.66
ELK1	MA0028.1	Winged Helix-Turn-Helix	Ets	vertebrates	8.812	0.568	1545	35	1526	54	7135	0.0226	6890	0.0218	9.435	3.643	3.805		8	ELK1	MA0028.1	Winged Helix-Turn-Helix	Ets	vertebrates	8.812	0.568	846	21	835	32	3808	0.022	3594	0.0207	11.404	2.511	1.943
PBX1	MA0070.1	Helix-Turn-Helix	Homeo	vertebrates	14.641	0.31	383	1197	341	1239	464	0.00176	410	0.00156	9.238	3.187	1.217		79	PBX1	MA0070.1	Helix-Turn-Helix	Homeo	vertebrates	14.641	0.31	212	655	204	663	241	0.00167	244	0.00169	-0.675	1.059	0.807
HIF1A::ARNT	MA0259.1	Zipper-Type	Helix-Loop-Helix	vertebrates	9.74	0.657	1446	134	1424	156	5327	0.0135	5109	0.0129	8.68	2.325	2.033		42	HIF1A::ARNT	MA0259.1	Zipper-Type	Helix-Loop-Helix	vertebrates	9.74	0.657	788	79	782	85	2781	0.0128	2723	0.0126	3.16	1.076	0.525
SOX9	MA0077.1	Other Alpha-Helix	High Mobility Group	vertebrates	9.079	0.358	1385	195	1353	227	3723	0.0106	3555	0.0101	8.493	2.948	0.287		45	SOX9	MA0077.1	Other Alpha-Helix	High Mobility Group	vertebrates	9.079	0.358	767	100	766	101	2094	0.0109	2057	0.0107	2.457	0.693	3.018
GABPA	MA0062.2	Winged Helix-Turn-Helix	Ets	vertebrates	13.335	0.647	1138	442	1105	475	2221	0.00773	2106	0.00733	8.339	2.255	2.289		38	GABPA	MA0062.2	Winged Helix-Turn-Helix	Ets	vertebrates	13.335	0.647	618	249	587	280	1174	0.00745	1139	0.00723	3.448	2.833	4.408
Tal1::Gata1	MA0140.1	Zipper-Type	Helix-Loop-Helix	vertebrates	11.297	0.451	656	924	625	955	881	0.00502	827	0.00471	7.981	1.977	0.715		26	Tal1::Gata1	MA0140.1	Zipper-Type	Helix-Loop-Helix	vertebrates	11.297	0.451	374	493	355	512	512	0.00531	484	0.00502	5.408	1.658	1.246
Egr1	MA0162.1	Zinc-coordinating	BetaBetaAlpha-zinc finger	vertebrates	14.456	0.739	853	727	812	768	1513	0.00527	1424	0.00496	7.838	2.563	2.566		3	Egr1	MA0162.1	Zinc-coordinating	BetaBetaAlpha-zinc finger	vertebrates	14.456	0.739	462	405	423	444	824	0.00523	704	0.00447	15.028	3.383	0.503
NR3C1	MA0113.1	Zinc-coordinating	Hormone-nuclear Receptor	vertebrates	14.749	0.432	256	1324	233	1347	280	0.00159	251	0.00143	7.764	1.969	0.131		71	NR3C1	MA0113.1	Zinc-coordinating	Hormone-nuclear Receptor	vertebrates	14.749	0.432	142	725	148	719	159	0.00165	158	0.00164	0.328	0.395	0.626
NKX3-1	MA0124.1	Helix-Turn-Helix	Homeo	vertebrates	11.127	0.179	1454	126	1446	134	6748	0.0149	6516	0.0144	7.657	1.123	2.179		55	NKX3-1	MA0124.1	Helix-Turn-Helix	Homeo	vertebrates	11.127	0.179	811	56	803	64	3999	0.0161	3959	0.016	1.693	1.371	1.473
NHLH1	MA0048.1	Zipper-Type	Helix-Loop-Helix	vertebrates	14.132	0.674	432	1148	407	1173	610	0.00232	562	0.00213	7.015	1.791	0.451		87	NHLH1	MA0048.1	Zipper-Type	Helix-Loop-Helix	vertebrates	14.132	0.674	204	663	216	651	274	0.0019	285	0.00197	-2.268	0.265	2.244
Klf4	MA0039.2	Zinc-coordinating	BetaBetaAlpha-zinc finger	vertebrates	12.618	0.771	1535	45	1529	51	9890	0.0313	9685	0.0306	6.689	1.196	12.493		19	Klf4	MA0039.2	Zinc-coordinating	BetaBetaAlpha-zinc finger	vertebrates	12.618	0.771	845	22	842	25	5109	0.0295	4963	0.0286	6.647	0.957	2.705
NFKB1	MA0105.1	Ig-fold	Rel	vertebrates	15.627	0.758	616	964	591	989	828	0.00288	773	0.00269	6.564	1.662	2.356		7	NFKB1	MA0105.1	Ig-fold	Rel	vertebrates	15.627	0.758	326	541	291	576	437	0.00277	367	0.00233	12.125	3.123	1.111
Ddit3::Cebpa	MA0019.1	Zipper-Type	Leucine Zipper	vertebrates	11.652	0.483	648	932	594	986	838	0.00318	785	0.00298	6.558	3.62	0.321		51	Ddit3::Cebpa	MA0019.1	Zipper-Type	Leucine Zipper	vertebrates	11.652	0.483	347	520	338	529	455	0.00315	443	0.00307	1.971	1.058	0.072
Foxa2	MA0047.2	Winged Helix-Turn-Helix	Forkhead	vertebrates	13.268	0.315	1361	219	1315	265	3767	0.0143	3661	0.0139	6.109	4.337	3.089		18	Foxa2	MA0047.2	Winged Helix-Turn-Helix	Forkhead	vertebrates	13.268	0.315	750	117	739	128	2230	0.0154	2141	0.0148	6.71	1.405	0.148
Pax6	MA0069.1	Helix-Turn-Helix	Homeo	vertebrates	13.798	0.432	106	1474	90	1490	112	0.000496	96	0.000425	6.098	2.008	1.247		82	Pax6	MA0069.1	Helix-Turn-Helix	Homeo	vertebrates	13.798	0.432	62	805	64	803	62	0.000501	66	0.000533	-1.859	0.496	1.912
CTCF	MA0139.1	Zinc-coordinating	BetaBetaAlpha-zinc finger	vertebrates	17.205	0.645	174	1406	152	1428	185	0.00111	167	0.001	6.066	2.21	1.692		20	CTCF	MA0139.1	Zinc-coordinating	BetaBetaAlpha-zinc finger	vertebrates	17.205	0.645	90	777	80	787	101	0.00111	87	0.000953	6.533	1.454	0.101
Mycn	MA0104.2	Zipper-Type	Helix-Loop-Helix	vertebrates	11.104	0.699	958	622	953	627	1805	0.00571	1727	0.00547	5.948	0.816	3.319		83	Mycn	MA0104.2	Zipper-Type	Helix-Loop-Helix	vertebrates	11.104	0.699	524	343	501	366	919	0.0053	937	0.0054	-1.87	1.957	4.575
Sox5	MA0087.1	Other Alpha-Helix	High Mobility Group	vertebrates	10.831	0.199	1453	127	1441	139	5900	0.0131	5732	0.0127	5.906	1.425	9.544		47	Sox5	MA0087.1	Other Alpha-Helix	High Mobility Group	vertebrates	10.831	0.199	800	67	801	66	3304	0.0133	3257	0.0131	2.19	0.559	1.539
CEBPA	MA0102.2	Zipper-Type	Leucine Zipper	vertebrates	8.712	0.358	1409	171	1386	194	4341	0.0124	4218	0.012	5.713	2.204	2.037		2	CEBPA	MA0102.2	Zipper-Type	Leucine Zipper	vertebrates	8.712	0.358	790	77	778	89	2578	0.0134	2337	0.0121	15.044	1.689	0.746
Myc	MA0147.1	Zipper-Type	Helix-Loop-Helix	vertebrates	11.157	0.686	973	607	967	613	1789	0.00566	1715	0.00543	5.662	0.85	1.137		91	Myc	MA0147.1	Zipper-Type	Helix-Loop-Helix	vertebrates	11.157	0.686	523	344	517	350	899	0.00518	936	0.0054	-3.84	0.908	3.522
HNF4A	MA0114.1	Zinc-coordinating	Hormone-nuclear Receptor	vertebrates	9.617	0.522	727	853	720	860	1025	0.00422	977	0.00402	5.544	0.879	1.508		92	HNF4A	MA0114.1	Zinc-coordinating	Hormone-nuclear Receptor	vertebrates	9.617	0.522	395	472	379	488	517	0.00388	544	0.00408	-4.188	1.451	0.69
HNF1B	MA0153.1	Helix-Turn-Helix	Homeo	vertebrates	16.821	0.222	447	1133	424	1156	550	0.00209	514	0.00195	5.5	1.658	0.043		74	HNF1B	MA0153.1	Helix-Turn-Helix	Homeo	vertebrates	16.821	0.222	255	612	256	611	316	0.00219	315	0.00218	0.187	0.613	0.22
Myb	MA0100.1	Helix-Turn-Helix	Myb	vertebrates	9.883	0.591	1545	35	1543	37	6184	0.0157	6040	0.0153	5.279	0.793	0.382		62	Myb	MA0100.1	Helix-Turn-Helix	Myb	vertebrates	9.883	0.591	849	18	837	30	3208	0.0148	3187	0.0147	1.057	2.933	1.765
FOXI1	MA0042.1	Winged Helix-Turn-Helix	Forkhead	vertebrates	13.183	0.263	1397	183	1385	195	4812	0.0183	4712	0.0179	5.09	1.297	3.436		58	FOXI1	MA0042.1	Winged Helix-Turn-Helix	Forkhead	vertebrates	13.183	0.263	766	101	785	82	2768	0.0192	2748	0.019	1.332	0.061	0.465
NF-kappaB	MA0061.1	Ig-fold	Rel	vertebrates	13.345	0.621	1226	354	1201	379	2444	0.00773	2368	0.00749	4.954	1.859	0.073		69	NF-kappaB	MA0061.1	Ig-fold	Rel	vertebrates	13.345	0.621	668	199	658	209	1291	0.00745	1284	0.0074	0.616	1.187	1.389
FEV	MA0156.1	Winged Helix-Turn-Helix	Ets	vertebrates	12.121	0.442	1550	30	1549	31	6722	0.017	6590	0.0167	4.636	0.693	2.391		49	FEV	MA0156.1	Winged Helix-Turn-Helix	Ets	vertebrates	12.121	0.442	851	16	854	13	3696	0.0171	3652	0.0168	2.074	0.258	1.531
FOXD1	MA0031.1	Winged Helix-Turn-Helix	Forkhead	vertebrates	11.926	0.275	1482	98	1483	97	6290	0.0159	6163	0.0156	4.609	0.582	0.069		70	FOXD1	MA0031.1	Winged Helix-Turn-Helix	Forkhead	vertebrates	11.926	0.275	828	39	829	38	3727	0.0172	3719	0.0172	0.371	0.524	0.787
ELK4	MA0076.1	Winged Helix-Turn-Helix	Ets	vertebrates	14.123	0.583	907	673	891	689	1494	0.00426	1438	0.0041	4.435	1.221	7.56		89	ELK4	MA0076.1	Winged Helix-Turn-Helix	Ets	vertebrates	14.123	0.583	499	368	496	371	810	0.0042	835	0.00433	-2.607	0.774	1.455
FOXA1	MA0148.1	Winged Helix-Turn-Helix	Forkhead	vertebrates	12.533	0.332	1467	113	1432	148	5385	0.0187	5289	0.0184	4.417	4.274	1.25		103	FOXA1	MA0148.1	Winged Helix-Turn-Helix	Forkhead	vertebrates	12.533	0.332	806	61	815	52	3041	0.0193	3154	0.02	-6.744	0.181	0.716
NR1H2::RXRA	MA0115.1	Zinc-coordinating	Hormone-nuclear Receptor	vertebrates	27.878	0.445	11	1569	8	1572	11	5.92e-05	8	4.3e-05	4.33	1.129	0.187		50	NR1H2::RXRA	MA0115.1	Zinc-coordinating	Hormone-nuclear Receptor	vertebrates	27.878	0.445	5	862	4	863	5	4.9e-05	4	3.92e-05	2.001	0.693	0.574
Pou5f1	MA0142.1	Helix-Turn-Helix	Homeo	vertebrates	14.808	0.308	226	1354	207	1373	256	0.00122	239	0.00113	4.253	1.738	0.033		11	Pou5f1	MA0142.1	Helix-Turn-Helix	Homeo	vertebrates	14.808	0.308	145	722	120	747	166	0.00144	135	0.00117	10.328	2.909	0.538
FOXO3	MA0157.1	Winged Helix-Turn-Helix	Forkhead	vertebrates	11.734	0.298	1499	81	1498	82	6200	0.0157	6093	0.0154	3.905	0.693	0.217		37	FOXO3	MA0157.1	Winged Helix-Turn-Helix	Forkhead	vertebrates	11.734	0.298	833	34	829	38	3625	0.0167	3546	0.0164	3.78	1.024	3.009
Lhx3	MA0135.1	Helix-Turn-Helix	Homeo	vertebrates	16.354	0.131	598	982	577	1003	823	0.00339	793	0.00326	3.842	1.466	2.909		67	Lhx3	MA0135.1	Helix-Turn-Helix	Homeo	vertebrates	16.354	0.131	349	518	353	514	504	0.00378	499	0.00374	0.802	0.516	1.285
Arnt	MA0004.1	Zipper-Type	Helix-Loop-Helix	vertebrates	10.992	0.642	1034	546	1005	575	1977	0.00375	1909	0.00362	3.814	1.904	1.482		66	Arnt	MA0004.1	Zipper-Type	Helix-Loop-Helix	vertebrates	10.992	0.642	569	298	554	313	1027	0.00355	1016	0.00352	0.84	1.424	0.906
MIZF	MA0131.1	Zinc-coordinating	BetaBetaAlpha-zinc finger	vertebrates	13.197	0.61	595	985	595	985	853	0.0027	821	0.0026	3.531	0.664	1.103		65	MIZF	MA0131.1	Zinc-coordinating	BetaBetaAlpha-zinc finger	vertebrates	13.197	0.61	321	546	308	559	458	0.00264	452	0.00261	0.886	1.293	1.471
REL	MA0101.1	Ig-fold	Rel	vertebrates	10.515	0.559	1442	138	1434	146	3968	0.0126	3916	0.0124	2.642	1.104	0.108		88	REL	MA0101.1	Ig-fold	Rel	vertebrates	10.515	0.559	782	85	780	87	2146	0.0124	2181	0.0126	-2.388	0.759	0.428
PLAG1	MA0163.1	Zinc-coordinating	BetaBetaAlpha-zinc finger	vertebrates	19.352	0.798	231	1349	220	1360	269	0.00119	258	0.00114	2.556	1.186	0.941		60	PLAG1	MA0163.1	Zinc-coordinating	BetaBetaAlpha-zinc finger	vertebrates	19.352	0.798	119	748	118	749	137	0.00111	133	0.00107	1.287	0.693	2.284
IRF1	MA0050.1	Winged Helix-Turn-Helix	IRF	vertebrates	16.008	0.383	763	817	734	846	1070	0.00406	1051	0.00399	2.03	1.837	0.082		54	IRF1	MA0050.1	Winged Helix-Turn-Helix	IRF	vertebrates	16.008	0.383	436	431	437	430	639	0.00442	626	0.00433	1.798	0.619	0.028
RORA_1	MA0071.1	Zinc-coordinating	Hormone-nuclear Receptor	vertebrates	13.19	0.424	1203	377	1176	404	2245	0.0071	2215	0.00701	2.019	1.953	0.157		90	RORA_1	MA0071.1	Zinc-coordinating	Hormone-nuclear Receptor	vertebrates	13.19	0.424	655	212	667	200	1244	0.00717	1287	0.00742	-3.809	0.263	0.335
NR2F1	MA0017.1	Zinc-coordinating	Hormone-nuclear Receptor	vertebrates	15.924	0.478	423	1157	422	1158	506	0.00224	494	0.00219	2.016	0.693	1.893		98	NR2F1	MA0017.1	Zinc-coordinating	Hormone-nuclear Receptor	vertebrates	15.924	0.478	241	626	257	610	286	0.00231	308	0.00249	-4.704	0.203	0.285
ARID3A	MA0151.1	Helix-Turn-Helix	Arid	vertebrates	9.896	0.062	1539	41	1524	56	13355	0.0254	13264	0.0252	1.958	2.601	14.002		23	ARID3A	MA0151.1	Helix-Turn-Helix	Arid	vertebrates	9.896	0.062	855	12	848	19	8046	0.0278	7845	0.0271	5.633	1.978	6.789
HLF	MA0043.1	Zipper-Type	Leucine Zipper	vertebrates	11.147	0.394	701	879	692	888	986	0.00374	970	0.00368	1.778	0.949	5.484		34	HLF	MA0043.1	Zipper-Type	Leucine Zipper	vertebrates	11.147	0.394	422	445	412	455	612	0.00424	585	0.00405	3.869	1.101	1.01
RXR::RAR_DR5	MA0159.1	Zinc-coordinating	Hormone-nuclear Receptor	vertebrates	16.004	0.535	149	1431	139	1441	158	0.00085	153	0.000823	1.658	1.241	1.249		29	RXR::RAR_DR5	MA0159.1	Zinc-coordinating	Hormone-nuclear Receptor	vertebrates	16.004	0.535	86	781	77	790	92	0.000902	82	0.000804	4.542	1.366	0.199
Foxq1	MA0040.1	Winged Helix-Turn-Helix	Forkhead	vertebrates	14.07	0.202	962	618	964	616	1865	0.00649	1845	0.00642	1.546	0.61	6.501		46	Foxq1	MA0040.1	Winged Helix-Turn-Helix	Forkhead	vertebrates	14.07	0.202	581	286	567	300	1148	0.00728	1124	0.00713	2.378	1.368	1.95
NFE2L2	MA0150.1	Zipper-Type	Leucine Zipper	vertebrates	14.394	0.486	524	1056	525	1055	682	0.00237	672	0.00234	1.275	0.635	0.213		95	NFE2L2	MA0150.1	Zipper-Type	Leucine Zipper	vertebrates	14.394	0.486	295	572	295	572	381	0.00242	407	0.00258	-4.287	0.654	2.063
Esrrb	MA0141.1	Zinc-coordinating	Hormone-nuclear Receptor	vertebrates	12.806	0.524	1343	237	1331	249	3100	0.0118	3082	0.0117	1.127	1.225	0.501		110	Esrrb	MA0141.1	Zinc-coordinating	Hormone-nuclear Receptor	vertebrates	12.806	0.524	718	149	738	129	1632	0.0113	1728	0.012	-8.052	0.088	0.437
ESR2	MA0258.1	Zinc-coordinating	Hormone-nuclear Receptor	vertebrates	13.618	0.546	209	1371	206	1374	223	0.00127	220	0.00125	0.851	0.781	1.696		16	ESR2	MA0258.1	Zinc-coordinating	Hormone-nuclear Receptor	vertebrates	13.618	0.546	119	748	104	763	134	0.00139	114	0.00118	7.941	1.848	1.475
TBP	MA0108.2	Beta-sheet	TATA-binding	vertebrates	10.086	0.377	1241	339	1232	348	3063	0.0145	3054	0.0145	0.633	1.008	2.294		106	TBP	MA0108.2	Beta-sheet	TATA-binding	vertebrates	10.086	0.377	696	171	700	167	1706	0.0148	1780	0.0154	-6.849	0.48	1.69
RUNX1	MA0002.2	Ig-fold	Runt	vertebrates	10.401	0.502	1542	38	1553	27	7952	0.0277	7936	0.0276	0.602	0.068	0.4		116	RUNX1	MA0002.2	Ig-fold	Runt	vertebrates	10.401	0.502	833	34	846	21	4200	0.0266	4486	0.0285	-14.37	0.027	7.855
Gfi	MA0038.1	Zinc-coordinating	BetaBetaAlpha-zinc finger	vertebrates	9.47	0.391	1488	92	1505	75	5507	0.0174	5494	0.0174	0.557	0.079	1.594		48	Gfi	MA0038.1	Zinc-coordinating	BetaBetaAlpha-zinc finger	vertebrates	9.47	0.391	828	39	810	57	3029	0.0175	2992	0.0173	2.155	3.3	0.251
ZEB1	MA0103.1	Zinc-coordinating	BetaBetaAlpha-zinc finger	vertebrates	8.305	0.557	1580	0	1580	0	19056	0.0362	19039	0.0362	0.306	0	0.199		108	ZEB1	MA0103.1	Zinc-coordinating	BetaBetaAlpha-zinc finger	vertebrates	8.305	0.557	867	0	866	1	10148	0.0351	10455	0.0362	-7.493	0.693	0.179
T	MA0009.1	Beta-Hairpin-Ribbon	T	vertebrates	17.863	0.452	292	1288	290	1290	318	0.00111	317	0.0011	0.178	0.73	0.075		93	T	MA0009.1	Beta-Hairpin-Ribbon	T	vertebrates	17.863	0.452	155	712	174	693	181	0.00115	199	0.00126	-4.245	0.117	1.59
RORA_2	MA0072.1	Zinc-coordinating	Hormone-nuclear Receptor	vertebrates	17.425	0.369	407	1173	411	1169	482	0.00214	483	0.00214	-0.177	0.544	0.611		73	RORA_2	MA0072.1	Zinc-coordinating	Hormone-nuclear Receptor	vertebrates	17.425	0.369	247	620	240	627	289	0.00233	288	0.00233	0.213	0.983	0.051
CREB1	MA0018.2	Zipper-Type	Leucine Zipper	vertebrates	10.139	0.523	1310	270	1330	250	3300	0.00835	3305	0.00837	-0.25	0.171	1.649		64	CREB1	MA0018.2	Zipper-Type	Leucine Zipper	vertebrates	10.139	0.523	728	139	710	157	1858	0.00857	1843	0.0085	0.988	1.974	0.564
Myf	MA0055.1	Zipper-Type	Helix-Loop-Helix	vertebrates	15.914	0.609	957	623	917	663	1876	0.00712	1880	0.00714	-0.324	2.539	1.669		115	Myf	MA0055.1	Zipper-Type	Helix-Loop-Helix	vertebrates	15.914	0.609	475	392	504	363	854	0.00591	962	0.00666	-12.107	0.076	0.22
NR4A2	MA0160.1	Zinc-coordinating	Hormone-nuclear Receptor	vertebrates	10.165	0.491	1559	21	1560	20	6901	0.0175	6911	0.0175	-0.345	0.473	0.272		109	NR4A2	MA0160.1	Zinc-coordinating	Hormone-nuclear Receptor	vertebrates	10.165	0.491	849	18	854	13	3666	0.0169	3830	0.0177	-7.565	0.149	2.293
Evi1	MA0029.1	Zinc-coordinating	BetaBetaAlpha-zinc finger	vertebrates	17.909	0.28	249	1331	253	1327	284	0.00126	286	0.00127	-0.451	0.517	2.432		84	Evi1	MA0029.1	Zinc-coordinating	BetaBetaAlpha-zinc finger	vertebrates	17.909	0.28	158	709	156	711	169	0.00136	176	0.00142	-1.986	0.744	4.996
Foxd3	MA0041.1	Winged Helix-Turn-Helix	Forkhead	vertebrates	12.945	0.223	1416	164	1424	156	5963	0.0226	5974	0.0227	-0.501	0.354	6.041		59	Foxd3	MA0041.1	Winged Helix-Turn-Helix	Forkhead	vertebrates	12.945	0.223	797	70	790	77	3471	0.024	3449	0.0239	1.311	1.196	2.283
ELF5	MA0136.1	Winged Helix-Turn-Helix	Ets	vertebrates	8.693	0.429	1578	2	1578	2	12314	0.0351	12336	0.0351	-0.606	0.375	0.137		86	ELF5	MA0136.1	Winged Helix-Turn-Helix	Ets	vertebrates	8.693	0.429	865	2	866	1	6756	0.0351	6813	0.0354	-2.111	0.133	1.632
Nkx3-2	MA0122.1	Helix-Turn-Helix	Homeo	vertebrates	8.542	0.463	1575	5	1573	7	9951	0.0283	9974	0.0284	-0.703	0.949	1.595		72	Nkx3-2	MA0122.1	Helix-Turn-Helix	Homeo	vertebrates	8.542	0.463	863	4	864	3	5538	0.0287	5531	0.0287	0.284	0.256	0.123
Spz1	MA0111.1	Other	Other	vertebrates	11.907	0.538	908	672	905	675	1388	0.00483	1396	0.00486	-0.716	0.752	0.668		78	Spz1	MA0111.1	Other	Other	vertebrates	11.907	0.538	524	343	530	337	800	0.00507	802	0.00509	-0.24	0.455	0.903
USF1	MA0093.1	Zipper-Type	Helix-Loop-Helix	vertebrates	11.29	0.643	1210	370	1236	344	2491	0.00552	2512	0.00556	-1.115	0.134	0.607		107	USF1	MA0093.1	Zipper-Type	Helix-Loop-Helix	vertebrates	11.29	0.643	644	223	661	206	1276	0.00515	1376	0.00555	-7.157	0.172	1.523
NFIL3	MA0025.1	Zipper-Type	Leucine Zipper	vertebrates	14.139	0.265	852	728	825	755	1393	0.00485	1407	0.0049	-1.245	1.731	8.996		76	NFIL3	MA0025.1	Zipper-Type	Leucine Zipper	vertebrates	14.139	0.265	490	377	492	375	819	0.0052	820	0.0052	-0.121	0.584	1.221
MYC::MAX	MA0059.1	Zipper-Type	Helix-Loop-Helix	vertebrates	14.237	0.602	370	1210	378	1202	424	0.00148	436	0.00152	-1.915	0.436	0.265		81	MYC::MAX	MA0059.1	Zipper-Type	Helix-Loop-Helix	vertebrates	14.237	0.602	186	681	198	669	220	0.0014	227	0.00144	-1.552	0.256	0.119
RELA	MA0107.1	Ig-fold	Rel	vertebrates	14.757	0.567	1010	570	1040	540	1831	0.00579	1858	0.00588	-1.99	0.132	0.963		52	RELA	MA0107.1	Ig-fold	Rel	vertebrates	14.757	0.567	571	296	545	322	981	0.00566	962	0.00555	1.937	2.254	1.297
SPI1	MA0080.2	Winged Helix-Turn-Helix	Ets	vertebrates	9.64	0.435	1575	5	1574	6	9634	0.0213	9709	0.0215	-2.038	0.693	0.807		61	SPI1	MA0080.2	Winged Helix-Turn-Helix	Ets	vertebrates	9.64	0.435	864	3	865	2	5388	0.0218	5357	0.0216	1.13	0.207	0.066
Sox17	MA0078.1	Other Alpha-Helix	High Mobility Group	vertebrates	10.502	0.384	1525	55	1526	54	6105	0.0174	6172	0.0176	-2.583	0.55	0.16		33	Sox17	MA0078.1	Other Alpha-Helix	High Mobility Group	vertebrates	10.502	0.384	845	22	837	30	3570	0.0185	3490	0.0181	4.097	1.819	2.016
Pax5	MA0014.1	Helix-Turn-Helix	Homeo	vertebrates	12.432	0.575	125	1455	136	1444	135	0.000854	142	0.000899	-2.638	0.247	1.031		41	Pax5	MA0014.1	Helix-Turn-Helix	Homeo	vertebrates	12.432	0.575	64	803	62	805	71	0.000819	65	0.00075	3.316	0.77	0.446
AP1	MA0099.2	Zipper-Type	Leucine Zipper	vertebrates	9.193	0.405	1579	1	1576	4	11717	0.026	11824	0.0262	-2.64	1.675	0.718		85	AP1	MA0099.2	Zipper-Type	Leucine Zipper	vertebrates	9.193	0.405	866	1	863	4	6506	0.0263	6566	0.0265	-1.988	1.676	0.273
NFATC2	MA0152.1	Ig-fold	Rel	vertebrates	9.859	0.346	1563	17	1554	26	8327	0.0184	8422	0.0187	-2.767	2.212	0.991		68	NFATC2	MA0152.1	Ig-fold	Rel	vertebrates	9.859	0.346	855	12	852	15	4760	0.0192	4742	0.0191	0.696	1.051	1.452
EBF1	MA0154.1	Zipper-Type	Helix-Loop-Helix	vertebrates	11.564	0.648	1436	144	1438	142	4365	0.0138	4430	0.014	-3.113	0.556	0.74		105	EBF1	MA0154.1	Zipper-Type	Helix-Loop-Helix	vertebrates	11.564	0.648	785	82	794	73	2286	0.0132	2391	0.0138	-6.841	0.223	0.019
Gata1	MA0035.2	Zinc-coordinating	GATA	vertebrates	10.878	0.373	1530	50	1525	55	6774	0.0236	6854	0.0239	-3.246	1.062	3.916		112	Gata1	MA0035.2	Zinc-coordinating	GATA	vertebrates	10.878	0.373	843	24	851	16	3740	0.0237	3901	0.0247	-8.66	0.077	3.953
FOXF2	MA0030.1	Winged Helix-Turn-Helix	Forkhead	vertebrates	14.824	0.334	537	1043	535	1045	666	0.00295	690	0.00306	-3.429	0.724	2.422		77	FOXF2	MA0030.1	Winged Helix-Turn-Helix	Forkhead	vertebrates	14.824	0.334	314	553	333	534	420	0.00339	421	0.0034	-0.189	0.175	0.344
SRF	MA0083.1	Other Alpha-Helix	MADS	vertebrates	17.965	0.466	69	1511	78	1502	70	0.000266	79	0.0003	-3.524	0.222	6.706		63	SRF	MA0083.1	Other Alpha-Helix	MADS	vertebrates	17.965	0.466	43	824	42	825	47	0.000325	45	0.000311	1.011	0.693	0.582
EWSR1-FLI1	MA0149.1	Winged Helix-Turn-Helix	Ets	vertebrates	32.871	0.554	37	1543	39	1541	45	0.000256	51	0.000291	-3.582	0.452	0.744		44	EWSR1-FLI1	MA0149.1	Winged Helix-Turn-Helix	Ets	vertebrates	32.871	0.554	26	841	21	846	35	0.000363	31	0.000322	3.027	1.283	0.809
Stat3	MA0144.1	Ig-fold	Stat	vertebrates	13.601	0.505	1022	558	1036	544	1704	0.00539	1752	0.00554	-3.64	0.339	0.438		43	Stat3	MA0144.1	Ig-fold	Stat	vertebrates	13.601	0.505	563	304	556	311	948	0.00547	918	0.00529	3.134	0.963	0.532
RXRA::VDR	MA0074.1	Zinc-coordinating	Hormone-nuclear Receptor	vertebrates	20.451	0.527	74	1506	84	1496	76	0.000361	85	0.000403	-3.796	0.204	0.008		5	RXRA::VDR	MA0074.1	Zinc-coordinating	Hormone-nuclear Receptor	vertebrates	20.451	0.527	48	819	33	834	52	0.00045	33	0.000285	12.789	2.895	0.303
MEF2A	MA0052.1	Other Alpha-Helix	MADS	vertebrates	15.709	0.179	744	836	736	844	1124	0.00356	1168	0.0037	-4.083	0.913	3.007		36	MEF2A	MA0052.1	Other Alpha-Helix	MADS	vertebrates	15.709	0.179	399	468	412	455	655	0.00378	625	0.0036	3.795	0.288	0.201
SPIB	MA0081.1	Winged Helix-Turn-Helix	Ets	vertebrates	9.06	0.466	1580	0	1580	0	18922	0.0419	19131	0.0424	-4.087	0	1.001		15	SPIB	MA0081.1	Winged Helix-Turn-Helix	Ets	vertebrates	9.06	0.466	867	0	867	0	10701	0.0432	10367	0.0419	8.865	0	0.874
Hand1::Tcfe2a	MA0092.1	Zipper-Type	Helix-Loop-Helix	vertebrates	10.144	0.507	1403	177	1413	167	4284	0.0136	4380	0.0139	-4.622	0.308	0.599		99	Hand1::Tcfe2a	MA0092.1	Zipper-Type	Helix-Loop-Helix	vertebrates	10.144	0.507	782	85	791	76	2392	0.0138	2466	0.0142	-4.749	0.228	1.856
Pax4	MA0068.1	Helix-Turn-Helix	Homeo	vertebrates	11.004	0.441	25	1555	32	1548	27	0.000256	32	0.000304	-4.858	0.154	0.614		1	Pax4	MA0068.1	Helix-Turn-Helix	Homeo	vertebrates	11.004	0.441	17	850	8	859	17	0.000294	8	0.000138	17.397	2.945	6.806
REST	MA0138.2	Zinc-coordinating	BetaBetaAlpha-zinc finger	vertebrates	23.134	0.596	4	1576	6	1574	4	2.66e-05	7	4.65e-05	-5.238	0.188	1.551		30	REST	MA0138.2	Zinc-coordinating	BetaBetaAlpha-zinc finger	vertebrates	23.134	0.596	2	865	1	866	2	2.42e-05	1	1.21e-05	4.473	0.693	0.405
TEAD1	MA0090.1	Helix-Turn-Helix	Homeo	vertebrates	15.678	0.507	516	1064	535	1045	626	0.00238	667	0.00253	-5.512	0.255	0.973		97	TEAD1	MA0090.1	Helix-Turn-Helix	Homeo	vertebrates	15.678	0.507	284	583	297	570	356	0.00246	382	0.00264	-4.622	0.272	0.868
IRF2	MA0051.1	Winged Helix-Turn-Helix	IRF	vertebrates	21.134	0.412	54	1526	66	1514	56	0.000319	68	0.000387	-6.189	0.12	0.193		17	IRF2	MA0051.1	Winged Helix-Turn-Helix	IRF	vertebrates	21.134	0.412	37	830	28	839	38	0.000394	29	0.000301	7.07	1.858	0.051
TLX1::NFIC	MA0119.1	Helix-Turn-Helix::Other	Homeo::Nuclear Factor I-CCAAT-binding	vertebrates	19.665	0.598	47	1533	57	1523	48	0.000213	61	0.00027	-6.246	0.147	0.583		9	TLX1::NFIC	MA0119.1	Helix-Turn-Helix::Other	Homeo::Nuclear Factor I-CCAAT-binding	vertebrates	19.665	0.598	28	839	17	850	29	0.000234	17	0.000137	10.858	2.733	0.105
MZF1_5-13	MA0057.1	Zinc-coordinating	BetaBetaAlpha-zinc finger	vertebrates	9.4	0.588	1557	23	1549	31	8171	0.0259	8382	0.0265	-7.388	1.782	4.526		22	MZF1_5-13	MA0057.1	Zinc-coordinating	BetaBetaAlpha-zinc finger	vertebrates	9.4	0.588	858	9	850	17	4379	0.0253	4263	0.0246	5.686	2.492	2.087
TAL1::TCF3	MA0091.1	Zipper-Type	Helix-Loop-Helix	vertebrates	14.07	0.453	635	945	663	917	845	0.00321	914	0.00347	-7.925	0.159	0.494		57	TAL1::TCF3	MA0091.1	Zipper-Type	Helix-Loop-Helix	vertebrates	14.07	0.453	368	499	375	492	512	0.00354	503	0.00348	1.386	0.429	2.593
MAX	MA0058.1	Zipper-Type	Helix-Loop-Helix	vertebrates	12.685	0.571	1050	530	1114	466	1822	0.00577	1932	0.00611	-7.942	0.006	0.805		104	MAX	MA0058.1	Zipper-Type	Helix-Loop-Helix	vertebrates	12.685	0.571	584	283	599	268	983	0.00567	1052	0.00607	-6.753	0.229	0.682
PPARG	MA0066.1	Zinc-coordinating	Hormone-nuclear Receptor	vertebrates	20.365	0.523	3	1577	8	1572	3	1.9e-05	8	5.06e-05	-7.945	0.033	0.179		113	PPARG	MA0066.1	Zinc-coordinating	Hormone-nuclear Receptor	vertebrates	20.365	0.523	0	867	4	863	0	0	4	4.61e-05	-9	0	NA
STAT1	MA0137.2	Ig-fold	Stat	vertebrates	13.119	0.452	563	1017	613	967	722	0.00343	785	0.00373	-8.73	0.031	1.552		13	STAT1	MA0137.2	Ig-fold	Stat	vertebrates	13.119	0.452	343	524	302	565	432	0.00374	383	0.00331	9.707	3.754	0.384
ZNF354C	MA0130.1	Zinc-coordinating	BetaBetaAlpha-zinc finger	vertebrates	8.958	0.615	1580	0	1580	0	25254	0.048	25863	0.0491	-9.514	0	4.107		114	ZNF354C	MA0130.1	Zinc-coordinating	BetaBetaAlpha-zinc finger	vertebrates	8.958	0.615	867	0	867	0	13300	0.046	13739	0.0475	-9.402	0	2.051
znf143	MA0088.1	Zinc-coordinating	BetaBetaAlpha-zinc finger	vertebrates	17.541	0.53	66	1514	75	1505	68	0.00043	88	0.000557	-9.549	0.216	0.012		39	znf143	MA0088.1	Zinc-coordinating	BetaBetaAlpha-zinc finger	vertebrates	17.541	0.53	43	824	40	827	48	0.000554	43	0.000496	3.394	0.889	0.036
Tcfcp2l1	MA0145.1	Other	CP2	vertebrates	11.65	0.609	1131	449	1179	401	2544	0.0113	2676	0.0119	-9.607	0.025	1.531		6	Tcfcp2l1	MA0145.1	Other	CP2	vertebrates	11.65	0.609	628	239	615	252	1373	0.0111	1254	0.0101	12.634	1.342	0.11
MZF1_1-4	MA0056.1	Zinc-coordinating	BetaBetaAlpha-zinc finger	vertebrates	8.586	0.725	1580	0	1580	0	23023	0.0437	23613	0.0448	-9.624	0	6.124		32	MZF1_1-4	MA0056.1	Zinc-coordinating	BetaBetaAlpha-zinc finger	vertebrates	8.586	0.725	867	0	867	0	12312	0.0426	12127	0.042	4.202	0	5.816
Zfp423	MA0116.1	Zinc-coordinating	BetaBetaAlpha-zinc finger	vertebrates	17.925	0.679	854	726	903	677	1341	0.00637	1439	0.00683	-10.043	0.037	1.552		111	Zfp423	MA0116.1	Zinc-coordinating	BetaBetaAlpha-zinc finger	vertebrates	17.925	0.679	445	422	462	405	679	0.00587	738	0.00638	-8.443	0.215	0.25
INSM1	MA0155.1	Zinc-coordinating	BetaBetaAlpha-zinc finger	vertebrates	14.862	0.667	908	672	947	633	1563	0.00594	1684	0.00639	-10.251	0.077	3.543		75	INSM1	MA0155.1	Zinc-coordinating	BetaBetaAlpha-zinc finger	vertebrates	14.862	0.667	490	377	489	378	823	0.0057	823	0.0057	-0.005	0.693	0.072
YY1	MA0095.1	Zinc-coordinating	BetaBetaAlpha-zinc finger	vertebrates	8.101	0.51	1577	3	1574	6	14911	0.0283	15438	0.0293	-10.547	1.372	0.22		102	YY1	MA0095.1	Zinc-coordinating	BetaBetaAlpha-zinc finger	vertebrates	8.101	0.51	867	0	864	3	8458	0.0293	8693	0.0301	-6.271	2.081	1.792
PPARG::RXRA	MA0065.2	Zinc-coordinating	Hormone-nuclear Receptor	vertebrates	11.663	0.547	709	871	757	823	987	0.00469	1091	0.00518	-12.23	0.041	0.704		101	PPARG::RXRA	MA0065.2	Zinc-coordinating	Hormone-nuclear Receptor	vertebrates	11.663	0.547	381	486	372	495	509	0.0044	543	0.0047	-5.67	1.052	0.108
TP53	MA0106.1	Zinc-coordinating	Loop-Sheet-Helix	vertebrates	26.239	0.603	0	1580	0	1580	0	0	0	0	NA	0	NA		96	TP53	MA0106.1	Zinc-coordinating	Loop-Sheet-Helix	vertebrates	26.239	0.603	0	867	1	866	0	0	1	1.15e-05	-4.584	0	NA
