# Supplementary material for: Transcriptome Responses to Dexamethasone Depending on Dose and Glucocorticoid Receptor Sensitivity in the Liver
Source: Front Genet. 2019 Jun 12;10:559. doi: 10.3389/fgene.2019.00559 (PMC6582245; doi:10.3389/fgene.2019.00559)
Supplement: Supplementary file 7 [file Table_6.XLSX]

## Sheet: GinC
Table S6
Differential gene expression associated with GRAla610Val within treatment group C
Gene	ENSEMBL_ID	log2FC_ValvsAla	p-value	adj-p-val	Gene start (bp)	Gene end (bp)	Chromosome/scaffold name
PCDHB7	ENSSSCG00000036961	2.7766	2.64e-07	0.00374897	142882725	142885139	2
	ENSSSCG00000021273	0.961918	0.000656802	0.999974	14022555	14032889	1
	ENSSSCG00000002834	1.08471	0.00066297	0.999974	32078400	32078648	6
MPP4	ENSSSCG00000026184	1.06519	0.00127877	0.999974	105277673	105318862	15
SPATA6L	ENSSSCG00000005221	0.521659	0.00131058	0.999974	217300959	217352499	1
RETREG1	ENSSSCG00000016792	0.636142	0.00206108	0.999974	5726494	5879466	16
NUDT19	ENSSSCG00000036294	-0.627652	0.00242009	0.999974	42574071	42583203	6
SOWAHD	ENSSSCG00000012618	-0.66584	0.00292871	0.999974	98156971	98158804	X
FOSL2	ENSSSCG00000032527	0.438344	0.00342274	0.999974	110819947	110842850	3
PLK2	ENSSSCG00000016925	0.292385	0.00357056	0.999974	37296595	37305877	16
TCEA3	ENSSSCG00000032674	-0.341185	0.00422035	0.999974	81268514	81304581	6
	ENSSSCG00000035897	0.808169	0.00447022	0.999974	52921772	52922196	7
	ENSSSCG00000032058	0.533667	0.00467951	0.999974	73861910	73911853	7
PRELID2	ENSSSCG00000014406	0.377276	0.00518294	0.999974	147109586	147191803	2
CCDC28B	ENSSSCG00000031514	-0.870855	0.00526802	0.999974	88678194	88682819	6
WNT9B	ENSSSCG00000035524	0.731034	0.00551356	0.999974	17709049	17733432	12
SATB2	ENSSSCG00000021657	-0.66634	0.00555464	0.999974	102964469	103172289	15
PFKFB3	ENSSSCG00000011133	-1.02793	0.00580515	0.999974	64776318	64859050	10
IL1RAPL2	ENSSSCG00000012545	-1.36618	0.0059378	0.999974	86414325	86462738	X
	ENSSSCG00000039639	0.38142	0.00612367	0.999974	67844438	67847924	4
ARHGEF37	ENSSSCG00000014436	0.452628	0.00636094	0.999974	150678941	150738081	2
	ENSSSCG00000022738	0.725701	0.00689783	0.999974	68378944	68405864	2
SEMA3F	ENSSSCG00000011398	0.367641	0.00784385	0.999974	32641354	32673653	13
ZNF133	ENSSSCG00000007093	0.283304	0.00830038	0.999974	26595349	26620444	17
	ENSSSCG00000027852	-1.00286	0.00836048	0.999974	142892832	142895246	2
WDR31	ENSSSCG00000020987	0.5123	0.0091664	0.999974	253933760	253966748	1
ADPRHL1	ENSSSCG00000024103	-0.815501	0.00977878	0.999974	78661115	78677962	11
MSL2	ENSSSCG00000011650	0.260227	0.00993602	0.999974	77146315	77180769	13
ASB1	ENSSSCG00000016340	0.291566	0.0100236	0.999974	137932201	137952046	15
	ENSSSCG00000037735	-0.638911	0.0102444	0.999974	30117074	30119292	14
ZYG11B	ENSSSCG00000003857	0.442969	0.0105685	0.999974	159407926	159480648	6
MPPE1	ENSSSCG00000028126	-0.267292	0.0106163	0.999974	97324691	97345993	6
	ENSSSCG00000038027	-0.956547	0.0107187	0.999974	3310672	3369408	Y
HCST	ENSSSCG00000002918	-0.468419	0.0107925	0.999974	45289826	45309051	6
MTRF1L	ENSSSCG00000004076	0.37427	0.0108543	0.999974	13446492	13458290	1
GCK	ENSSSCG00000016751	-1.10213	0.0116302	0.999974	50979777	51031335	18
NECAB2	ENSSSCG00000038048	1.18552	0.0125922	0.999974	4599231	4641423	6
FAM110D	ENSSSCG00000031074	0.467127	0.0130841	0.999974	83581362	83585994	6
	ENSSSCG00000027777	0.235879	0.0132139	0.999974	33090783	33232555	X
DUSP9	ENSSSCG00000012774	1.19051	0.0133438	0.999974	124410074	124414309	X
UGDH	ENSSSCG00000030150	0.515812	0.0133636	0.999974	30725289	30759350	8
PPARGC1A	ENSSSCG00000029275	0.351292	0.0134587	0.999974	17841844	17961834	8
SLC6A6	ENSSSCG00000011600	0.542753	0.0135646	0.999974	70094077	70173565	13
	ENSSSCG00000032046	0.22913	0.0138048	0.999974	71141823	71197623	11
NME5	ENSSSCG00000027997	-0.873366	0.0138582	0.999974	140132992	140167514	2
CDH7	ENSSSCG00000004886	0.310006	0.0139222	0.999974	156295434	156436741	1
BTG1	ENSSSCG00000035790	0.378896	0.0143731	0.999974	90815512	90820105	5
LOXL4	ENSSSCG00000010532	-0.49244	0.0144566	0.999974	109570535	109593396	14
SLC22A7	ENSSSCG00000027796	-0.313687	0.0149217	0.999974	38328473	38335279	7
SPACA9	ENSSSCG00000022250	-0.526182	0.0149391	0.999974	272625712	272635405	1
	ENSSSCG00000036287	-0.506446	0.0150301	0.999974	21380	44562	AEMK02000282.1
SOAT2	ENSSSCG00000000260	-0.251709	0.015081	0.999974	18358673	18374288	5
GSR	ENSSSCG00000015844	0.285627	0.0151073	0.999974	54382567	54433985	15
FAXDC2	ENSSSCG00000017068	-0.59875	0.0159747	0.999974	68359232	68393030	16
GSTM3	ENSSSCG00000006821	0.812723	0.0160787	0.999974	110329576	110332962	4
KIAA1551	ENSSSCG00000030616	0.459276	0.01631	0.999974	42263402	42299543	5
SAFB2	ENSSSCG00000013523	0.261804	0.0163883	0.999974	73334561	73369359	2
IQCK	ENSSSCG00000034720	-0.619394	0.0163935	0.999974	25895965	26022886	3
	ENSSSCG00000039778	-1.61631	0.0164086	0.999974	8251531	8254080	8
GPAT3	ENSSSCG00000009233	-0.451363	0.0166704	0.999974	134912501	135002145	8
MMP9	ENSSSCG00000007436	0.702041	0.0169539	0.999974	48175056	48188264	17
ZDHHC3	ENSSSCG00000011301	-0.145689	0.0169793	0.999974	28098007	28219535	13
	ENSSSCG00000036957	0.805195	0.0173884	0.999974	5558632	5559304	17
DOK4	ENSSSCG00000029165	-0.337485	0.0173942	0.999974	19401070	19413641	6
CEP85L	ENSSSCG00000004249	-0.925774	0.0175274	0.999974	43392975	43559423	1
PRRX2	ENSSSCG00000005680	-0.950713	0.017669	0.999974	269853399	269902468	1
IHH	ENSSSCG00000016204	-0.464756	0.0176716	0.999974	121080072	121090469	15
CST6	ENSSSCG00000012960	-0.884869	0.0177888	0.999974	6323740	6325415	2
	ENSSSCG00000039723	-1.07216	0.0180751	0.999974	210949	224939	AEMK02000278.1
RIMS3	ENSSSCG00000039245	0.879395	0.0181938	0.999974	170506419	170546933	6
HSPA2	ENSSSCG00000002274	-0.446913	0.0186285	0.999974	88607555	88609464	7
RNF149	ENSSSCG00000008168	0.20618	0.0187514	0.999974	53032634	53067352	3
	ENSSSCG00000026140	-0.441867	0.0187876	0.999974	190050	197337	AEMK02000328.1
TERT	ENSSSCG00000017118	-0.98879	0.0187914	0.999974	79258607	79274333	16
RNF17	ENSSSCG00000009572	-0.737824	0.0200163	0.999974	154516	280346	11
TAF1A	ENSSSCG00000010833	0.635123	0.020152	0.999974	11315856	11362512	10
AGPAT4	ENSSSCG00000004033	0.551472	0.020247	0.999974	6771661	6883113	1
snoU82P	ENSSSCG00000034473	0.774142	0.0204384	0.999974	8925864	8925918	5
RTN2	ENSSSCG00000036870	0.546499	0.0205457	0.999974	51854455	51869252	6
PRMT9	ENSSSCG00000009030	0.200071	0.020562	0.999974	81072565	81115966	8
	ENSSSCG00000021774	-0.584289	0.0214093	0.999974	100772532	100807993	13
	ENSSSCG00000033827	-0.349485	0.0214374	0.999974	101794006	101794451	6
U6	ENSSSCG00000033481	0.634759	0.0225756	0.999974	109606726	109606832	13
PCDHB5	ENSSSCG00000014380	-0.859703	0.0226141	0.999974	142830525	142832881	2
	ENSSSCG00000010077	0.720053	0.0226578	0.999974	49951437	49960544	14
	ENSSSCG00000001395	-0.524105	0.0228521	0.999974	23616984	23621159	7
TTC16	ENSSSCG00000005616	-1.06713	0.0229834	0.999974	268216049	268237839	1
SCAI	ENSSSCG00000005598	-0.794437	0.0232252	0.999974	265714214	265867103	1
UNC93A	ENSSSCG00000027404	-0.480782	0.0232322	0.999974	1919994	1958328	1
TIPARP	ENSSSCG00000027646	-0.383867	0.0233665	0.999974	96496405	96525731	13
VGLL4	ENSSSCG00000030581	0.282423	0.0236468	0.999974	67698085	67873529	13
	ENSSSCG00000038196	1.00447	0.0238461	0.999974	51350790	51355167	2
SNORA70	ENSSSCG00000037470	0.683469	0.023867	0.999974	124929155	124929289	X
ARHGAP26	ENSSSCG00000014399	0.292787	0.0243367	0.999974	144301192	144778086	2
MEF2C	ENSSSCG00000014149	0.269131	0.0245053	0.999974	96122044	96296902	2
CD27	ENSSSCG00000000705	-0.604031	0.0245822	0.999974	64197213	64202615	5
MBP	ENSSSCG00000038767	-0.183425	0.0246477	0.999974	147568191	147685288	1
KCNT1	ENSSSCG00000005762	-0.908308	0.0246483	0.999974	1756889	1799922	AEMK02000682.1
CREBZF	ENSSSCG00000014907	0.280632	0.0247099	0.999974	19585861	19595059	9
FOXN3	ENSSSCG00000002429	0.219848	0.0248586	0.999974	111036504	111453936	7
SLC5A1	ENSSSCG00000010036	0.271674	0.0249987	0.999974	48566343	48707223	14
SNORA9	ENSSSCG00000019018	0.567152	0.0251179	0.999974	50460272	50460403	18
NMB	ENSSSCG00000036907	-0.702227	0.0252347	0.999974	52883128	52886644	7
	ENSSSCG00000032023	0.597373	0.0253693	0.999974	57389541	57411363	6
PRR16	ENSSSCG00000039760	0.368493	0.0255647	0.999974	124198244	124463885	2
SESTD1	ENSSSCG00000016005	0.285175	0.025577	0.999974	84760560	84958521	15
	ENSSSCG00000040684	-0.467526	0.0255869	0.999974	46308906	46313312	9
	ENSSSCG00000033790	0.887698	0.0257024	0.999974	110451451	110486896	4
ATP5S	ENSSSCG00000031354	0.181249	0.0257224	0.999974	180069138	180081412	1
SLC7A11	ENSSSCG00000022649	0.58019	0.0259035	0.999974	88608030	88734637	8
	ENSSSCG00000018095	1.06149	0.0259903	0.999974	16482	16549	MT
MAB21L3	ENSSSCG00000006742	0.324778	0.0263896	0.999974	104577536	104625999	4
DPH7	ENSSSCG00000031630	-0.203319	0.0266689	0.999974	419775	438754	AEMK02000682.1
CEP97	ENSSSCG00000011949	0.372449	0.0267102	0.999974	157334551	157388378	13
C12orf66	ENSSSCG00000039258	0.519241	0.0268406	0.999974	28600318	28679136	5
SNORA33	ENSSSCG00000018972	0.726339	0.0268487	0.999974	30921004	30921132	1
COL6A5	ENSSSCG00000011186	0.724207	0.0268644	0.999974	2029943	2173774	13
ARID3B	ENSSSCG00000001905	0.291902	0.0272881	0.999974	58934780	58995973	7
MBOAT2	ENSSSCG00000023539	-0.505375	0.0273356	0.999974	127243798	127364454	3
NTF3	ENSSSCG00000033544	-0.543391	0.0274013	0.999974	65049262	65121808	5
CEBPB	ENSSSCG00000034207	0.29783	0.0274807	0.999974	51722426	51724298	17
WDR17	ENSSSCG00000015766	-0.293397	0.028016	0.999974	38589308	38705784	15
	ENSSSCG00000016876	0.346635	0.0282727	0.999974	28070314	28086265	16
USP1	ENSSSCG00000003820	0.252855	0.0285097	0.999974	149966194	149986255	6
MS4A1	ENSSSCG00000021812	0.559134	0.0287343	0.999974	11216238	11229060	2
HYDIN	ENSSSCG00000040973	0.850533	0.0291133	0.999974	13895493	14233941	6
PLA2G7	ENSSSCG00000001723	-0.258745	0.0291403	0.999974	41486809	41531388	7
CBLC	ENSSSCG00000003083	-0.539757	0.0292383	0.999974	51276493	51296369	6
SMIM14	ENSSSCG00000021793	0.288063	0.0295906	0.999974	30765428	30840455	8
PDE3A	ENSSSCG00000028662	0.316418	0.0296461	0.999974	52413637	52738207	5
ADAMTS1	ENSSSCG00000012026	0.425811	0.029723	0.999974	190273999	190285720	13
	ENSSSCG00000013718	-0.491688	0.0299257	0.999974	66591831	66634720	2
ADGRL3	ENSSSCG00000026129	-0.943364	0.03026	0.999974	60630117	60792899	8
	ENSSSCG00000001394	-0.314796	0.0304424	0.999974	23596301	23609638	7
HOXB5	ENSSSCG00000017540	0.451861	0.030611	0.999974	24844073	24847845	12
	ENSSSCG00000009069	0.390335	0.030652	0.999974	95894176	95949421	8
FNBP4	ENSSSCG00000030610	0.242469	0.030672	0.999974	14896175	14932207	2
	ENSSSCG00000020988	-0.400638	0.0309191	0.999974	53718935	53726017	6
PARM1	ENSSSCG00000008966	-0.293704	0.0312327	0.999974	70857921	70892555	8
SNORA61	ENSSSCG00000030477	-0.498181	0.0312579	0.999974	85594569	85594701	6
ADCY8	ENSSSCG00000031717	-0.660122	0.0313499	0.999974	9645797	9871259	4
C21orf91	ENSSSCG00000033025	0.458919	0.0317743	0.999974	182374587	182409472	13
ZNF70	ENSSSCG00000010076	-0.466568	0.0320659	0.999974	49928357	49935617	14
DUSP11	ENSSSCG00000008298	0.197446	0.0321995	0.999974	69187569	69226315	3
LHFPL6	ENSSSCG00000029855	-0.263872	0.0324155	0.999974	14319425	14576135	11
MTURN	ENSSSCG00000037158	0.371021	0.0324274	0.999974	42767384	42802179	18
ICA1	ENSSSCG00000015346	-0.376489	0.0324524	0.999974	78330545	78515475	9
TAPBPL	ENSSSCG00000000704	-0.133385	0.0327713	0.999974	64188187	64200538	5
SMTNL2	ENSSSCG00000017885	-0.606338	0.0328886	0.999974	50581126	50603145	12
FOXA1	ENSSSCG00000037634	0.199078	0.0331845	0.999974	62471228	62479220	7
FUT2	ENSSSCG00000003145	0.963291	0.033545	0.999974	54034335	54044730	6
FANCF	ENSSSCG00000037501	0.200826	0.0336082	0.999974	36884768	36889624	2
KLHL32	ENSSSCG00000027002	-0.615105	0.033712	0.999974	64078668	64307190	1
SNORD50	ENSSSCG00000037982	1.01109	0.0337524	0.999974	54632524	54632597	1
FAM222A	ENSSSCG00000009927	-0.497692	0.0338056	0.999974	41174963	41233331	14
	ENSSSCG00000040625	1.04684	0.0339461	0.999974	65066716	65070440	9
SNAPC1	ENSSSCG00000005097	0.360011	0.0339545	0.999974	190677904	190714756	1
	ENSSSCG00000004781	-0.847314	0.034315	0.999974	131037641	131095950	1
SNX16	ENSSSCG00000006151	0.397626	0.0345942	0.999974	54801358	54837981	4
	ENSSSCG00000010056	-0.265056	0.0347855	0.999974	49622122	49638061	14
WRN	ENSSSCG00000015840	0.404097	0.0348397	0.999974	53966973	54094997	15
TMEM173	ENSSSCG00000014349	-0.334262	0.0348636	0.999974	141356326	141367312	2
MTA3	ENSSSCG00000008464	-0.278016	0.0348968	0.999974	97628900	97785518	3
C11orf71	ENSSSCG00000036867	-0.610274	0.0350598	0.999974	41946900	41947277	9
C4orf48	ENSSSCG00000008686	-1.06558	0.0353652	0.999974	1056750	1058148	8
CASP8AP2	ENSSSCG00000004331	0.395258	0.0356011	0.999974	57834116	57864833	1
ASH2L	ENSSSCG00000021898	-0.209036	0.0357241	0.999974	48385960	48417543	15
CARF	ENSSSCG00000016117	0.354607	0.0358617	0.999974	106410155	106466801	15
BID	ENSSSCG00000000769	-0.200519	0.0358898	0.999974	69849002	69875853	5
RAD51B	ENSSSCG00000028877	-0.481594	0.0360733	0.999974	91592445	92177108	7
	ENSSSCG00000040018	0.53594	0.0363734	0.999974	128091512	128092406	1
WHAMM	ENSSSCG00000001805	0.211624	0.0365597	0.999974	52108869	52140409	7
IL33	ENSSSCG00000005203	0.264334	0.036584	0.999974	215899420	215941873	1
KANK2	ENSSSCG00000039194	-0.268058	0.0366119	0.999974	69896120	69925227	2
ARMCX1	ENSSSCG00000038569	0.291893	0.0366487	0.999974	83132835	83137131	X
EFCAB8	ENSSSCG00000034812	0.600475	0.0367986	0.999974	36434306	36492122	17
RPAP2	ENSSSCG00000006903	0.251359	0.0369846	0.999974	124691657	124773890	4
	ENSSSCG00000035856	0.206323	0.0372714	0.999974	15049830	15070225	5
	ENSSSCG00000025672	0.637563	0.0374208	0.999974	147567182	147722429	6
MID2	ENSSSCG00000012564	-0.325616	0.0375616	0.999974	88293363	88393858	X
MAPK11	ENSSSCG00000033171	-0.310464	0.037921	0.999974	421754	429534	5
THAP1	ENSSSCG00000039969	0.23055	0.0379781	0.999974	11765149	11773291	17
LAMB4	ENSSSCG00000032905	-1.19859	0.0380261	0.999974	107778499	107885103	9
SCARA5	ENSSSCG00000009672	0.491553	0.0382525	0.999974	11617595	11742938	14
NUDT12	ENSSSCG00000014187	0.310483	0.0387848	0.999974	109044947	109059726	2
DUSP19	ENSSSCG00000016020	-0.307525	0.0388273	0.999974	88549265	88571717	15
	ENSSSCG00000007644	-0.499213	0.0393445	0.999974	8090852	8101261	3
EPB41	ENSSSCG00000003586	0.168265	0.0393906	0.999974	85842564	86031112	6
ZNF331	ENSSSCG00000031793	0.276174	0.0395373	0.999974	56594917	56611353	6
CCDC174	ENSSSCG00000040702	0.262078	0.0396209	0.999974	69898810	69918896	13
SPICE1	ENSSSCG00000024663	0.367541	0.0396988	0.999974	146411280	146468318	13
MAGI1	ENSSSCG00000011497	0.274003	0.0399267	0.999974	46897427	47160117	13
FAM109A	ENSSSCG00000009832	0.210743	0.040034	0.999974	32593712	32600693	14
MTM1	ENSSSCG00000012742	0.173441	0.040044	0.999974	122286903	122379300	X
GABRB2	ENSSSCG00000033558	1.21792	0.0401742	0.999974	61986352	62240881	16
UBTF	ENSSSCG00000017360	-0.159322	0.0401791	0.999974	18989828	19006929	12
LMBR1	ENSSSCG00000016412	-0.184766	0.0402069	0.999974	1795462	1934953	18
TIAL1	ENSSSCG00000010685	0.151744	0.0406489	0.999974	129441211	129467150	14
EMCN	ENSSSCG00000038080	0.293155	0.0407707	0.999974	120145621	120229307	8
	ENSSSCG00000037616	0.574593	0.040976	0.999974	47788061	47807516	3
SNAPC5	ENSSSCG00000038941	-0.301489	0.041041	0.999974	164467599	164475011	1
COLQ	ENSSSCG00000028911	-0.892579	0.0410603	0.999974	2679074	2755143	13
RBM46	ENSSSCG00000008994	0.764849	0.0411252	0.999974	74311884	74383044	8
RBM47	ENSSSCG00000008796	0.243014	0.0411701	0.999974	31507963	31690766	8
	ENSSSCG00000012470	1.34228	0.0416021	0.999974	71639108	71639424	X
C2orf15	ENSSSCG00000038761	-0.708894	0.0416724	0.999974	55186961	55198128	3
MPPED2	ENSSSCG00000013327	-0.747515	0.0420473	0.999974	30040338	30221001	2
HDC	ENSSSCG00000004644	0.957068	0.0422146	0.999974	121505400	121529584	1
TMEM63A	ENSSSCG00000010854	-0.236279	0.042221	0.999974	13769606	13814024	10
LRIG2	ENSSSCG00000034581	0.300947	0.0424279	0.999974	107349169	107416936	4
	ENSSSCG00000040448	0.524771	0.0425128	0.999974	135839090	135840010	8
	ENSSSCG00000040190	0.755143	0.0425475	0.999974	64786070	64788855	9
CH25H	ENSSSCG00000010449	0.566086	0.0427741	0.999974	101123409	101125593	14
KCNIP1	ENSSSCG00000017003	0.859503	0.0428275	0.999974	53269249	53503993	16
	ENSSSCG00000037451	0.165239	0.0434079	0.999974	3072372	3165481	2
RNF114	ENSSSCG00000036129	-0.139055	0.0437385	0.999974	51513641	51531057	17
TRMT6	ENSSSCG00000007046	0.266058	0.0437478	0.999974	14775494	14965130	17
AK6	ENSSSCG00000037053	0.278848	0.0437988	0.999974	47478023	47499700	16
SH2D2A	ENSSSCG00000006466	-0.597315	0.043808	0.999974	93282124	93293294	4
CHGA	ENSSSCG00000002456	-2.10396	0.0441494	0.999974	114345091	114358571	7
TIAM1	ENSSSCG00000012034	0.284183	0.0441769	0.999974	194745850	195235488	13
ZNF792	ENSSSCG00000036886	-0.325945	0.0442546	0.999974	44520635	44537425	6
NFKBIZ	ENSSSCG00000011951	0.318757	0.0443879	0.999974	157261419	157272689	13
TGFBR3	ENSSSCG00000006911	0.212893	0.0444127	0.999974	125109966	125310783	4
SFXN1	ENSSSCG00000014063	-0.255828	0.0444156	0.999974	82023576	82058169	2
MEF2B	ENSSSCG00000030351	-0.188209	0.0446803	0.999974	58684543	58725380	2
	ENSSSCG00000027340	0.226353	0.0451717	0.999974	19201352	19244627	8
	ENSSSCG00000039259	-0.770955	0.0454525	0.999974	26532917	26559058	12
SLC17A3	ENSSSCG00000037547	0.476405	0.0458476	0.999974	20591814	20614931	7
SH2D3A	ENSSSCG00000022380	0.760508	0.045858	0.999974	72394263	72408011	2
EML2	ENSSSCG00000038229	-0.287929	0.0467972	0.999974	51988090	52013792	6
SNORA48	ENSSSCG00000020152	0.694862	0.0468201	0.999974	52871206	52871354	12
	ENSSSCG00000016157	-1.16844	0.0469556	0.999974	113036194	113063231	15
RGS4	ENSSSCG00000006335	-0.354112	0.0469758	0.999974	87383290	87390514	4
DEGS2	ENSSSCG00000002512	-0.791738	0.047022	0.999974	121056095	121076248	7
WDR97	ENSSSCG00000005916	0.36656	0.0480947	0.999974	588631	600443	4
MFN2	ENSSSCG00000003434	-0.169832	0.0482734	0.999974	72026525	72058774	6
	ENSSSCG00000015294	-0.591057	0.0483135	0.999974	68071384	68128923	9
ETAA1	ENSSSCG00000023908	0.328097	0.0483551	0.999974	74721069	74795623	3
FAIM2	ENSSSCG00000000206	-0.684091	0.0484274	0.999974	15779334	15813034	5
GPHN	ENSSSCG00000002285	0.150958	0.0484613	0.999974	90346501	90914280	7
SNORA53	ENSSSCG00000018262	0.999095	0.0484933	0.999974	85285886	85286133	5
ADAM23	ENSSSCG00000016131	0.249894	0.0488195	0.999974	109695276	109886057	15
	ENSSSCG00000034069	-0.532604	0.0488896	0.999974	147939952	147963552	1
PTGFRN	ENSSSCG00000006735	-0.274963	0.048946	0.999974	103745181	103834969	4
ZDHHC23	ENSSSCG00000011914	-0.474738	0.0490233	0.999974	145970851	145997052	13
	ENSSSCG00000000759	-0.554398	0.0490912	0.999974	68627338	68731931	5
LMCD1	ENSSSCG00000011538	-0.287171	0.0492017	0.999974	64933651	64996454	13
PDE10A	ENSSSCG00000004027	0.328765	0.0492297	0.999974	2882387	3386480	1
PTP4A3	ENSSSCG00000036569	-0.331647	0.0499	0.999974	2345118	2376765	4
RNF32	ENSSSCG00000016414	-0.661949	0.0499463	0.999974	1939221	1969480	18

## Sheet: GinD10
Table S6
Differential gene expression associated with GRAla610Val within treatment group D10
Gene	ENSEMBL_ID	log2FC_ValvsAla	p-value	adj-p-val	Gene start (bp)	Gene end (bp)	Chromosome/scaffold name
PCDHB7	ENSSSCG00000036961	2.75803	3.69e-08	0.00052338	142882725	142885139	2
	ENSSSCG00000003719	-0.637698	0.000206716	0.808081	111048709	111147914	6
ERRFI1	ENSSSCG00000035774	0.604456	0.000222192	0.808081	68667656	68694086	6
DEPDC4	ENSSSCG00000036721	-1.50921	0.000227982	0.808081	83878603	83894636	5
XIST_A_REPEAT	ENSSSCG00000033696	0.728238	0.000356004	0.846954	59309309	59309345	X
	ENSSSCG00000014368	0.849464	0.000358423	0.846954	142326316	142339086	2
NBEA	ENSSSCG00000034348	-0.585573	0.000578228	0.988875	11084534	11723142	11
HAVCR2	ENSSSCG00000028875	0.692816	0.00060174	0.988875	66139474	66160538	16
ARHGAP26	ENSSSCG00000014399	0.442073	0.000720301	0.988875	144301192	144778086	2
MOXD1	ENSSSCG00000004191	-4.05581	0.000973665	0.988875	31282506	31366108	1
SPEF1	ENSSSCG00000007149	-0.711706	0.00105045	0.988875	31934856	31939049	17
WBP4	ENSSSCG00000031627	-0.441339	0.00110514	0.988875	25735370	25772639	11
KLHL2	ENSSSCG00000008858	-0.287174	0.00116905	0.988875	43746017	43870999	8
SNORD59	ENSSSCG00000018649	0.954624	0.00119948	0.988875	21990331	21990401	5
ODF2L	ENSSSCG00000006936	-0.415376	0.00121193	0.988875	129476422	129804203	4
ADAM9	ENSSSCG00000015808	-0.366835	0.00129163	0.988875	47523211	47601466	15
SLC17A8	ENSSSCG00000038946	-1.25759	0.00136356	0.988875	83741726	83800808	5
SMAD5	ENSSSCG00000014319	-0.390441	0.00136656	0.988875	138287431	138344762	2
CYR61	ENSSSCG00000006940	0.48495	0.0015892	0.988875	130389473	130395163	4
WARS2	ENSSSCG00000027153	-0.321626	0.00162658	0.988875	101787500	101883403	4
BABAM2	ENSSSCG00000026465	0.227686	0.00231648	0.988875	110896187	111328397	3
HCN3	ENSSSCG00000006518	0.549854	0.00238206	0.988875	94543289	94558544	4
MAP3K7	ENSSSCG00000004334	-0.30105	0.00245802	0.988875	58481896	58548057	1
	ENSSSCG00000011117	-0.469363	0.00246659	0.988875	59774505	60105413	10
	ENSSSCG00000002379	-0.915311	0.00246905	0.988875	98249703	98265153	7
TBC1D25	ENSSSCG00000040599	0.387327	0.00258746	0.988875	42682045	42700904	X
CD200	ENSSSCG00000027820	-0.384221	0.00287601	0.988875	147465863	147522836	13
CLCN4	ENSSSCG00000024809	0.364862	0.00293068	0.988875	6977164	7017734	X
ZDHHC21	ENSSSCG00000035730	-0.597478	0.00295382	0.988875	207836573	207912546	1
CBLN3	ENSSSCG00000001985	0.707356	0.00301967	0.988875	74865291	74868460	7
NOVA1	ENSSSCG00000024396	-0.798345	0.0032728	0.988875	72805630	72961258	7
TSPYL2	ENSSSCG00000012323	-0.318156	0.00333049	0.988875	45909652	45916941	X
FAIM	ENSSSCG00000023814	-0.406737	0.00356048	0.988875	79397319	79411906	13
	ENSSSCG00000035658	-0.204936	0.00383426	0.988875	15701373	15772693	11
CEBPB	ENSSSCG00000034207	0.3821	0.00388542	0.988875	51722426	51724298	17
KIF21A	ENSSSCG00000000779	-0.421177	0.00396912	0.988875	70889000	71029809	5
	ENSSSCG00000001931	-1.25719	0.00413238	0.988875	61033831	61078507	7
MDFIC	ENSSSCG00000021885	-0.492289	0.00414127	0.988875	31025531	31125721	18
CUL3	ENSSSCG00000016234	-0.230384	0.0041999	0.988875	126189888	126287192	15
B4GALT6	ENSSSCG00000025005	-0.617974	0.00423189	0.988875	115526395	115592213	6
SCAI	ENSSSCG00000005598	-1.01548	0.00433875	0.988875	265714214	265867103	1
CYP4B1	ENSSSCG00000003894	1.54947	0.0044513	0.988875	164715507	164737521	6
	ENSSSCG00000017963	-0.846888	0.00451558	0.988875	52988548	53086534	12
LAMB4	ENSSSCG00000032905	1.3937	0.00490313	0.988875	107778499	107885103	9
	ENSSSCG00000036044	1.41968	0.00493913	0.988875	58073069	58076468	10
	ENSSSCG00000010941	-0.282475	0.00504563	0.988875	26110173	26264030	10
MIS18BP1	ENSSSCG00000004999	-0.52073	0.00506843	0.988875	175399406	175448354	1
FPGT	ENSSSCG00000003783	-0.369238	0.00511609	0.988875	138940486	138950366	6
SERHL2	ENSSSCG00000034350	0.461397	0.00536466	0.988875	6214110	6239811	5
TMEM151A	ENSSSCG00000012952	1.41485	0.00542021	0.988875	6088922	6095631	2
HERPUD2	ENSSSCG00000027389	-0.208355	0.00554963	0.988875	38284520	38326392	18
	ENSSSCG00000036123	1.04166	0.00555598	0.988875	135870942	135887843	8
ZNF280B	ENSSSCG00000033879	-0.353691	0.0055812	0.988875	48861289	48877223	14
GPATCH2L	ENSSSCG00000002387	-0.317576	0.00564204	0.988875	99325558	99375831	7
RALGPS2	ENSSSCG00000015523	-0.526077	0.00566585	0.988875	120562409	120724218	9
SNX22	ENSSSCG00000037275	0.672198	0.00581184	0.988875	107891698	107897529	1
OSBPL8	ENSSSCG00000027503	-0.30655	0.00598025	0.988875	39545743	39744655	5
PARP6	ENSSSCG00000001929	-0.321671	0.00599101	0.988875	60971884	60999864	7
SPAG9	ENSSSCG00000033228	-0.336493	0.00602703	0.988875	27198946	27425463	12
MAPT	ENSSSCG00000017311	0.514811	0.00615679	0.988875	17098266	17211660	12
SAV1	ENSSSCG00000005021	-0.267502	0.00626595	0.988875	180395544	180434803	1
CSPP1	ENSSSCG00000006202	-0.420939	0.00636235	0.988875	67613655	67738877	4
HENMT1	ENSSSCG00000006846	-1.28445	0.00643222	0.988875	111364966	111382572	4
CLHC1	ENSSSCG00000008402	-0.563502	0.00653326	0.988875	85996668	86046897	3
	ENSSSCG00000008892	-0.352738	0.00656152	0.988875	42180811	42382865	8
LRRC8E	ENSSSCG00000013586	-1.19007	0.0070867	0.988875	71311274	71329422	2
PAFAH2	ENSSSCG00000038619	0.469932	0.00718369	0.988875	83421187	83447249	6
	ENSSSCG00000001672	0.713753	0.00723499	0.988875	38335154	38341389	7
FERMT2	ENSSSCG00000005041	-0.218952	0.00724406	0.988875	182519684	182606869	1
PPAN	ENSSSCG00000013662	0.366496	0.0072723	0.988875	68958905	68962657	2
RPAP2	ENSSSCG00000006903	-0.317143	0.00728074	0.988875	124691657	124773890	4
POSTN	ENSSSCG00000009361	-0.379979	0.00731697	0.988875	13224959	13259033	11
CCDC157	ENSSSCG00000010003	-0.537213	0.00737204	0.988875	47341323	47349662	14
DHRS9	ENSSSCG00000015930	-0.586946	0.00745223	0.988875	75507413	75533464	15
SPICE1	ENSSSCG00000024663	-0.494878	0.00757457	0.988875	146411280	146468318	13
ZNF182	ENSSSCG00000012284	-0.391335	0.00768636	0.988875	42443395	42473285	X
CNOT6	ENSSSCG00000014009	-0.367553	0.0077505	0.988875	78130842	78202504	2
KLHDC1	ENSSSCG00000032489	-0.615547	0.00779293	0.988875	179540511	179605628	1
	ENSSSCG00000031392	0.300561	0.0078479	0.988875	9998153	10013643	13
HOXB3	ENSSSCG00000017534	-0.720851	0.00802528	0.988875	24804647	24806783	12
GAPT	ENSSSCG00000035276	-1.05267	0.00805858	0.988875	37344414	37349685	16
NPNT	ENSSSCG00000038801	-0.471853	0.00833264	0.988875	115779839	115861137	8
SLC17A3	ENSSSCG00000037547	-0.665671	0.00843912	0.988875	20591814	20614931	7
SNORD73	ENSSSCG00000018727	-0.850579	0.0087458	0.988875	77890259	77890328	8
	ENSSSCG00000011081	-0.343556	0.00885637	0.988875	52583492	52596824	10
EIF5A2	ENSSSCG00000040946	-0.550773	0.00885916	0.988875	109510621	109530487	13
CD200R1	ENSSSCG00000011925	-0.634539	0.00908481	0.988875	146953037	147067910	13
ASB15	ENSSSCG00000016606	-0.651624	0.00910071	0.988875	23825633	23881696	18
MSH6	ENSSSCG00000020931	-0.358783	0.00929195	0.988875	92786017	92814205	3
PCDHGB7	ENSSSCG00000023932	-0.502951	0.00934566	0.988875	143054906	143057334	2
SNORD88	ENSSSCG00000033614	0.607039	0.00944898	0.988875	55547919	55548009	6
	ENSSSCG00000040113	0.935946	0.00955195	0.988875	63872	96759	AEMK02000156.1
SASS6	ENSSSCG00000028821	-0.450515	0.0096664	0.988875	117985619	118049135	4
CA5A	ENSSSCG00000035629	0.411197	0.00969365	0.988875	1506093	1529077	6
	ENSSSCG00000036957	-1.02793	0.00982779	0.988875	5558632	5559304	17
SNORA73	ENSSSCG00000034185	-0.70398	0.00984216	0.988875	85535474	85535677	6
TRIM23	ENSSSCG00000016948	-0.388782	0.00985655	0.988875	44103172	44146296	16
ZC3H8	ENSSSCG00000008099	-0.457151	0.00996685	0.988875	44161271	44183383	3
	ENSSSCG00000014161	-0.667388	0.0100945	0.988875	100937214	101292482	2
SLC35F1	ENSSSCG00000004250	-1.85908	0.0103112	0.988875	43653375	43809924	1
	ENSSSCG00000008981	0.251697	0.0104661	0.988875	71940500	71988112	8
P2RX6	ENSSSCG00000010101	-0.776205	0.0104841	0.988875	50623708	50633535	14
C1QL4	ENSSSCG00000000197	1.10154	0.010512	0.988875	15308282	15312520	5
UBXN2A	ENSSSCG00000033753	-0.321166	0.0105335	0.988875	114673035	114714174	3
TIGIT	ENSSSCG00000029267	1.20365	0.010813	0.988875	145673660	145696248	13
	ENSSSCG00000024618	-0.215447	0.0110075	0.988875	19936211	19968960	10
PDCD1	ENSSSCG00000037319	0.945811	0.0110586	0.988875	140336258	140347478	15
CAPN8	ENSSSCG00000034746	-2.09307	0.011176	0.988875	19624172	19731940	10
POMT1	ENSSSCG00000005716	0.314867	0.0112183	0.988875	271431629	271448358	1
KRIT1	ENSSSCG00000015313	-0.287017	0.0112569	0.988875	72144530	72185727	9
EAF1	ENSSSCG00000026622	0.377026	0.0112766	0.988875	2654251	2671140	13
SLC5A3	ENSSSCG00000034167	-0.64171	0.0113765	0.988875	197688632	197718695	13
ZNF185	ENSSSCG00000012759	-0.470083	0.0114155	0.988875	123944330	123985651	X
	ENSSSCG00000039569	1.33502	0.0115554	0.988875	39364818	39367023	12
	ENSSSCG00000035371	-0.648993	0.0117375	0.988875	12428899	12496941	17
ADAMTS4	ENSSSCG00000006359	0.451168	0.0118744	0.988875	89260459	89269244	4
SPTLC1	ENSSSCG00000009594	-0.265468	0.0119622	0.988875	3081972	3138103	14
	ENSSSCG00000033814	-0.304016	0.0120337	0.988875	39954362	39958520	16
LIPK	ENSSSCG00000010442	1.50275	0.0122836	0.988875	100658739	100678377	14
CAMK2D	ENSSSCG00000009123	-0.284975	0.0124257	0.988875	108916356	109221311	8
RCBTB2	ENSSSCG00000009400	-0.198799	0.0124559	0.988875	19106363	19183708	11
CEP170	ENSSSCG00000030502	-0.37746	0.0125931	0.988875	16068528	16191742	10
SYNJ2	ENSSSCG00000012315	-0.478036	0.01293	0.988875	9014209	9109066	1
NOCT	ENSSSCG00000024596	0.660012	0.013003	0.988875	87885414	87909655	8
DDX46	ENSSSCG00000026644	-0.258345	0.0131112	0.988875	136972507	137030324	2
SNORD27	ENSSSCG00000028290	-0.808596	0.0131773	0.988875	8920141	8920216	2
NADSYN1	ENSSSCG00000012859	0.315391	0.01318	0.988875	2334581	2372336	2
ETNK1	ENSSSCG00000039397	-0.370003	0.0131956	0.988875	50914827	50970738	5
	ENSSSCG00000036851	-0.670038	0.0133846	0.988875	754602	768562	AEMK02000569.1
RAD52	ENSSSCG00000000754	-0.243853	0.0134122	0.988875	68133699	68223645	5
ANGPT2	ENSSSCG00000015753	-0.467496	0.0134705	0.988875	37541496	37594492	15
	ENSSSCG00000040966	-0.75903	0.0136539	0.988875	15730880	15731372	1
IMPG2	ENSSSCG00000031273	-0.805925	0.0137233	0.988875	157675265	157761358	13
TMEM102	ENSSSCG00000028725	0.36167	0.0140585	0.988875	52739688	52741322	12
	ENSSSCG00000032352	-0.318738	0.0143799	0.988875	62620057	62643090	6
	ENSSSCG00000003324	-0.806944	0.0145225	0.988875	60784524	60804616	6
EOGT	ENSSSCG00000011504	-0.496387	0.0145823	0.988875	50398853	50432555	13
IMPDH2	ENSSSCG00000011372	-1.08761	0.0148163	0.988875	31655809	31663560	13
SFMBT1	ENSSSCG00000011454	-0.275531	0.0149846	0.988875	35024792	35180647	13
PAPD4	ENSSSCG00000014114	-0.193438	0.0149925	0.988875	88328250	88502342	2
TEX14	ENSSSCG00000017645	-0.724544	0.0152094	0.988875	34815476	34912269	12
CFAP126	ENSSSCG00000023957	-0.701015	0.0155405	0.988875	89130128	89133127	4
BAG3	ENSSSCG00000010686	0.283264	0.0155561	0.988875	129466905	129533996	14
CNKSR1	ENSSSCG00000028387	0.5727	0.0155671	0.988875	83598372	83608612	6
PRMT6	ENSSSCG00000006853	0.35009	0.0157272	0.988875	112699849	112703495	4
SAMD8	ENSSSCG00000010319	-0.33409	0.0161039	0.988875	77679281	77737658	14
TMEM165	ENSSSCG00000032234	-0.26937	0.0161893	0.988875	54751562	54791231	8
	ENSSSCG00000002877	-0.346911	0.0162877	0.988875	44243314	44357540	6
ST6GALNAC3	ENSSSCG00000024494	0.765562	0.0162913	0.988875	136633437	137201213	6
	ENSSSCG00000016898	-0.32355	0.0163771	0.988875	34041682	34113789	16
CCSER1	ENSSSCG00000022986	-0.538637	0.0165481	0.988875	127985766	128953392	8
TNF	ENSSSCG00000001404	-0.50161	0.016656	0.988875	23699561	23703534	7
ZNF264	ENSSSCG00000033340	0.373371	0.0166781	0.988875	61558393	61643907	6
TADA2B	ENSSSCG00000029624	0.246295	0.0169983	0.988875	3815060	3828078	8
MTMR2	ENSSSCG00000014970	-0.247793	0.0170314	0.988875	27864339	27975041	9
DUOX1	ENSSSCG00000004675	-0.579735	0.0170368	0.988875	126572533	126620118	1
STX7	ENSSSCG00000004190	-0.285833	0.0171504	0.988875	31184925	31237640	1
PARG	ENSSSCG00000010396	-0.273217	0.0171868	0.988875	90338508	90480991	14
uc_338	ENSSSCG00000032943	-1.06336	0.0171929	0.988875	30611832	30611955	13
ACKR2	ENSSSCG00000031154	0.466902	0.0171981	0.988875	26306085	26329495	13
RICTOR	ENSSSCG00000016853	-0.403952	0.0172026	0.988875	24109947	24311162	16
HYKK	ENSSSCG00000001755	0.343039	0.017281	0.988875	47451817	47474694	7
KLF13	ENSSSCG00000026006	0.332863	0.0173115	0.988875	143498691	143540563	1
MEN1	ENSSSCG00000013019	0.240752	0.0173851	0.988875	7357951	7365069	2
GALNT15	ENSSSCG00000011195	0.760909	0.017395	0.988875	3330023	3373481	13
TNPO1	ENSSSCG00000027293	-0.262221	0.0174303	0.988875	49048679	49151926	16
HCFC2	ENSSSCG00000000846	-0.231632	0.0174939	0.988875	80368244	80409786	5
	ENSSSCG00000037482	-0.473521	0.017511	0.988875	579861	580152	AEMK02000510.1
ALMS1	ENSSSCG00000037977	-0.335252	0.0178175	0.988875	69253851	69417147	3
WDR41	ENSSSCG00000014098	-0.238287	0.0178917	0.988875	86322955	86380571	2
ZNF554	ENSSSCG00000038635	-0.61264	0.0180223	0.988875	75835685	75845552	2
	ENSSSCG00000037324	-0.397588	0.0181373	0.988875	32594220	32597054	17
ADAMTS14	ENSSSCG00000010272	-0.443191	0.0183476	0.988875	73538090	73653354	14
FFAR2	ENSSSCG00000032438	-0.422402	0.0183483	0.988875	44899336	44907909	6
EDDM3B	ENSSSCG00000021866	0.582421	0.0183868	0.988875	78220275	78236747	7
FRMPD4	ENSSSCG00000030877	-1.27096	0.0187491	0.988875	8873445	9438355	X
	ENSSSCG00000035686	0.211901	0.018822	0.988875	21669770	21700737	5
MOB3A	ENSSSCG00000032366	0.20486	0.0190428	0.988875	76475392	76495931	2
TM4SF20	ENSSSCG00000016247	-1.26399	0.0191919	0.988875	128802447	128814227	15
WDR17	ENSSSCG00000015766	-0.27733	0.0192366	0.988875	38589308	38705784	15
NEK4	ENSSSCG00000011446	-0.231614	0.0192378	0.988875	34839363	34896525	13
PCDH18	ENSSSCG00000032749	-0.303928	0.0192706	0.988875	89321532	89338060	8
MMP9	ENSSSCG00000007436	-0.724788	0.0193658	0.988875	48175056	48188264	17
YAF2	ENSSSCG00000031775	-0.29276	0.0193964	0.988875	73411030	73497180	5
	ENSSSCG00000032383	-0.700867	0.0194604	0.988875	150561296	150578183	2
	ENSSSCG00000032401	0.371535	0.0194887	0.988875	88648981	88712147	X
FOXG1	ENSSSCG00000033761	-1.17275	0.0195653	0.988875	70658685	70660145	7
KLHDC9	ENSSSCG00000038597	0.509599	0.0195722	0.988875	89337470	89343881	4
WSB1	ENSSSCG00000017752	-0.244824	0.0196408	0.988875	43884933	43904110	12
C3orf85	ENSSSCG00000032588	-1.63808	0.01979	0.988875	150356339	150372222	13
DNALI1	ENSSSCG00000039034	-0.806224	0.0199965	0.988875	93612197	93622081	6
	ENSSSCG00000037426	-0.492415	0.0202015	0.988875	58978902	59003867	6
SNORA73	ENSSSCG00000037630	-0.32533	0.0203228	0.988875	85534254	85534457	6
FBXL3	ENSSSCG00000009472	-0.297372	0.0203307	0.988875	49131434	49151026	11
	ENSSSCG00000038539	0.587088	0.0205268	0.988875	8559281	8946372	10
SIRT1	ENSSSCG00000010235	-0.347066	0.0206412	0.988875	71091167	71122936	14
SNORD44	ENSSSCG00000039255	-0.608364	0.0207003	0.988875	116147206	116147267	9
MLF2	ENSSSCG00000000690	0.159348	0.0207663	0.988875	63951664	63957143	5
ITGB1	ENSSSCG00000011101	-0.208992	0.0207719	0.988875	56078401	56173795	10
EPN3	ENSSSCG00000027226	-0.503676	0.0208162	0.988875	26813826	26826742	12
NPSR1	ENSSSCG00000016664	1.20694	0.0208814	0.988875	38942887	39212434	18
RCBTB1	ENSSSCG00000021060	-0.185974	0.0209846	0.988875	18132014	18197757	11
	ENSSSCG00000039259	-0.852933	0.0210449	0.988875	26532917	26559058	12
WNT5A	ENSSSCG00000035859	-0.467935	0.0211573	0.988875	37344680	37366942	13
PAX5	ENSSSCG00000036086	-0.717036	0.0212357	0.988875	237575059	237785158	1
SLC30A4	ENSSSCG00000004668	-0.362848	0.0212829	0.988875	126236792	126268096	1
PALMD	ENSSSCG00000006874	-0.322824	0.0213087	0.988875	118372944	118428410	4
NKRF	ENSSSCG00000012620	0.333535	0.0213127	0.988875	98008180	98025428	X
TFAP4	ENSSSCG00000040215	0.390441	0.0213378	0.988875	38047703	38063302	3
GTPBP8	ENSSSCG00000036952	-0.265243	0.0214253	0.988875	146909260	146932906	13
ABCC8	ENSSSCG00000013378	-1.91904	0.0214696	0.988875	41666909	41756703	2
CLDN4	ENSSSCG00000007718	0.263955	0.021495	0.988875	11039706	11053923	3
NSL1	ENSSSCG00000015593	-0.281605	0.0215857	0.988875	130622331	130668933	9
CLEC17A	ENSSSCG00000013777	-0.966425	0.021601	0.988875	64689043	64706336	2
CELSR3	ENSSSCG00000011360	0.92276	0.0217301	0.988875	31330970	31357270	13
TRMT1L	ENSSSCG00000021393	-0.219662	0.0218832	0.988875	126302340	126392551	9
	ENSSSCG00000036554	-0.510691	0.0219053	0.988875	62570087	62586094	6
ERO1A	ENSSSCG00000005037	-0.228586	0.0219164	0.988875	182265012	182318968	1
RASL11A	ENSSSCG00000039890	0.344883	0.02203	0.988875	4746520	4751090	11
ZRANB3	ENSSSCG00000015694	-0.48691	0.022123	0.988875	16414254	16727660	15
MAP3K10	ENSSSCG00000028036	0.273221	0.0221777	0.988875	48527201	48544880	6
TRIM5	ENSSSCG00000014670	-0.460447	0.0222012	0.988875	4155973	4170345	9
RPS6KA3	ENSSSCG00000012163	-0.258903	0.0222192	0.988875	16452405	16575342	X
ATP6V0D2	ENSSSCG00000006138	-0.925558	0.0222723	0.988875	50694189	50749378	4
	ENSSSCG00000023436	-0.745924	0.0224168	0.988875	28959	38120	AEMK02000437.1
PIGN	ENSSSCG00000004901	-0.221586	0.0225776	0.988875	159317731	159417332	1
MED12L	ENSSSCG00000011714	-1.09416	0.0229184	0.988875	91271539	91603394	13
PGGT1B	ENSSSCG00000014215	-0.252105	0.02294	0.988875	119386053	119440325	2
	ENSSSCG00000038005	0.948001	0.0230636	0.988875	171583	192795	2
HDAC3	ENSSSCG00000014388	0.146126	0.023145	0.988875	143273190	143287905	2
	ENSSSCG00000016475	1.00075	0.0234897	0.988875	7421042	7553647	18
	ENSSSCG00000038818	0.524804	0.0237132	0.988875	74930300	74960494	1
ARHGAP12	ENSSSCG00000011026	-0.273202	0.0237919	0.988875	42458052	42577350	10
FASTKD3	ENSSSCG00000017099	0.174421	0.0238332	0.988875	74270912	74295877	16
FITM2	ENSSSCG00000037912	0.239766	0.0238638	0.988875	46739970	46745982	17
GIPC2	ENSSSCG00000035582	0.529933	0.0239228	0.988875	135133305	135217787	6
SOAT1	ENSSSCG00000021464	-0.299512	0.0239591	0.988875	121044921	121113678	9
ANGPTL4	ENSSSCG00000013599	0.340548	0.0239617	0.988875	70905765	70913026	2
SNORD21	ENSSSCG00000018923	-0.577316	0.0241355	0.988875	124361569	124361664	4
BEND4	ENSSSCG00000008802	0.958541	0.0241443	0.988875	33144087	33178240	8
	ENSSSCG00000014361	0.205626	0.0241689	0.988875	141878457	142010238	2
GATA3	ENSSSCG00000011125	0.456627	0.0241787	0.988875	63367663	63390560	10
ZCCHC3	ENSSSCG00000007211	-0.448085	0.0242853	0.988875	34884280	34885488	17
RANBP9	ENSSSCG00000001056	-0.222569	0.0243128	0.988875	9976958	10060125	7
SH3RF2	ENSSSCG00000014410	0.531725	0.0243648	0.988875	147292177	147411514	2
SSFA2	ENSSSCG00000038730	-0.206427	0.0243825	0.988875	87326371	87418094	15
TMX3	ENSSSCG00000004884	-0.262927	0.0244071	0.988875	153988015	154032757	1
MANSC1	ENSSSCG00000040835	-0.268516	0.0245657	0.988875	60086747	60097644	5
	ENSSSCG00000036083	-0.330262	0.0246808	0.988875	102827559	102961858	14
SYP	ENSSSCG00000012292	-0.994914	0.0248695	0.988875	43230500	43246751	X
	ENSSSCG00000036878	-0.689799	0.0251941	0.988875	56943304	56950615	2
	ENSSSCG00000032969	-0.372035	0.0252993	0.988875	58189335	58201899	6
	ENSSSCG00000038357	0.789189	0.0253936	0.988875	9280397	9292798	9
EIF2AK2	ENSSSCG00000008496	-0.404636	0.0257282	0.988875	103041221	103096738	3
UHRF2	ENSSSCG00000005201	-0.18553	0.0258485	0.988875	215730219	215807674	1
WASF3	ENSSSCG00000009300	-0.325693	0.0258637	0.988875	4322893	4363618	11
MFSD2B	ENSSSCG00000008590	-0.954846	0.025902	0.988875	114660908	114671941	3
NEU3	ENSSSCG00000021638	-0.362372	0.0261096	0.988875	9314963	9338132	9
HTR4	ENSSSCG00000014428	-0.772791	0.0261553	0.988875	149731034	149912495	2
DDX28	ENSSSCG00000026038	0.235924	0.0262306	0.988875	28615692	28617314	6
UPK3A	ENSSSCG00000031423	1.07924	0.0262558	0.988875	4105541	4119090	5
ICOS	ENSSSCG00000025042	0.802589	0.0262629	0.988875	107349655	107371277	15
ZSCAN30	ENSSSCG00000003740	0.664564	0.0263202	0.988875	119089820	119116270	6
CARF	ENSSSCG00000016117	-0.404369	0.0263621	0.988875	106410155	106466801	15
FUT11	ENSSSCG00000035523	-0.202696	0.0264001	0.988875	76497679	76505767	14
	ENSSSCG00000006694	0.145771	0.0264314	0.988875	99632297	99712260	4
ZNF318	ENSSSCG00000001667	-0.322178	0.0266531	0.988875	38359505	38389113	7
FAM13C	ENSSSCG00000010209	-0.421932	0.0267284	0.988875	62622905	62754078	14
	ENSSSCG00000031212	-0.415711	0.0267573	0.988875	11835585	11845808	10
BRD8	ENSSSCG00000014327	-0.185486	0.0268011	0.988875	140182193	140202275	2
	ENSSSCG00000010609	-0.688501	0.0268231	0.988875	115133419	115172417	14
	ENSSSCG00000034310	0.348826	0.0269886	0.988875	135195648	135196914	2
FUT4	ENSSSCG00000014958	-0.334751	0.0270541	0.988875	26680274	26682701	9
INHBC	ENSSSCG00000037446	0.296818	0.0271328	0.988875	22718510	22727812	5
ZNF280D	ENSSSCG00000026960	-0.341079	0.0271625	0.988875	115219883	115345923	1
	ENSSSCG00000001859	0.233017	0.0273255	0.988875	55806636	55807790	7
GTDC1	ENSSSCG00000015670	-0.216736	0.0273715	0.988875	7736969	8102907	15
TRAF6	ENSSSCG00000038082	-0.200851	0.0275161	0.988875	24602811	24628262	2
CLK4	ENSSSCG00000014028	-0.234814	0.0275327	0.988875	79729482	79752939	2
HACL1	ENSSSCG00000011192	0.33581	0.0275511	0.988875	2786676	2840955	13
	ENSSSCG00000034709	-0.183269	0.0275607	0.988875	1900333	1912308	AEMK02000452.1
DCP2	ENSSSCG00000014204	-0.21417	0.0279962	0.988875	116743012	116804633	2
TUFT1	ENSSSCG00000006620	-0.290546	0.028257	0.988875	97648816	97703599	4
MEX3B	ENSSSCG00000038491	-0.893386	0.0284236	0.988875	50745371	50751777	7
	ENSSSCG00000008488	-0.269137	0.0285495	0.988875	102215739	102424775	3
PCF11	ENSSSCG00000014901	-0.283057	0.0286993	0.988875	17297867	17324710	9
RHOBTB1	ENSSSCG00000028327	-0.264775	0.0287303	0.988875	64326461	64465282	14
HOXD8	ENSSSCG00000040349	1.13332	0.0287476	0.988875	81930961	81935529	15
snoU83B	ENSSSCG00000037826	1.06201	0.0288475	0.988875	8928709	8928788	5
PRKAA2	ENSSSCG00000036145	-0.268687	0.0289368	0.988875	155683390	155754278	6
F2RL1	ENSSSCG00000014091	0.496689	0.0291488	0.988875	85732082	85747621	2
URI1	ENSSSCG00000025912	-0.215212	0.029255	0.988875	40043331	40110538	6
PLOD2	ENSSSCG00000011689	-0.283791	0.0292725	0.988875	86401762	86513631	13
HHIP	ENSSSCG00000009045	-0.238366	0.0293005	0.988875	83583738	83679136	8
	ENSSSCG00000014799	-0.476561	0.0293964	0.988875	6449767	6482016	9
G2E3	ENSSSCG00000001974	-0.363997	0.0294281	0.988875	68852777	68917062	7
RPUSD3	ENSSSCG00000011555	0.37948	0.0294423	0.988875	66126124	66134072	13
CD109	ENSSSCG00000004485	-0.461065	0.0295479	0.988875	92054664	92240829	1
NT5E	ENSSSCG00000004291	0.459382	0.029603	0.988875	54400789	54450181	1
ACTR6	ENSSSCG00000025682	-0.266663	0.0297739	0.988875	83908883	83929081	5
MIOX	ENSSSCG00000023749	0.312578	0.0299973	0.988875	244434	255567	5
RSBN1L	ENSSSCG00000038977	-0.272743	0.030075	0.988875	102363944	102435215	9
B3GALT1	ENSSSCG00000034351	-0.645492	0.03018	0.988875	74236415	74340060	15
	ENSSSCG00000033816	-0.205363	0.0301821	0.988875	68662403	68677621	2
	ENSSSCG00000025485	0.815067	0.0302197	0.988875	108876483	108879197	4
CCDC77	ENSSSCG00000000751	-0.358827	0.0302923	0.988875	67725833	67756868	5
GSTM3	ENSSSCG00000006821	0.734672	0.0302964	0.988875	110329576	110332962	4
LGR4	ENSSSCG00000013335	-0.194973	0.0304147	0.988875	32871904	32979148	2
GCLC	ENSSSCG00000001488	-0.326602	0.0304354	0.988875	27209565	27253530	7
TMEM158	ENSSSCG00000030575	-0.984259	0.0305387	0.988875	28405187	28406074	13
ZSWIM1	ENSSSCG00000007428	0.294007	0.0306058	0.988875	48074402	48077703	17
SPATA7	ENSSSCG00000002424	-0.287597	0.0306885	0.988875	110309462	110364033	7
TRMT13	ENSSSCG00000006869	-0.289558	0.0307084	0.988875	117961116	117985870	4
R3HDM1	ENSSSCG00000015692	-0.218446	0.0307761	0.988875	16230922	16414505	15
TNFSF15	ENSSSCG00000034087	-0.769554	0.0308441	0.988875	255326132	255349566	1
REV3L	ENSSSCG00000025703	-0.389438	0.0308505	0.988875	77195253	77401051	1
ZNF691	ENSSSCG00000040559	-0.228027	0.0308551	0.988875	168587555	168596351	6
CDC73	ENSSSCG00000010801	-0.190891	0.0308821	0.988875	575075	667480	10
ALAS1	ENSSSCG00000011437	0.683748	0.0309341	0.988875	34332534	34351151	13
ALOX5	ENSSSCG00000010404	0.367511	0.0310411	0.988875	90858987	90907082	14
VOPP1	ENSSSCG00000032734	0.35034	0.0311321	0.988875	48607921	48693815	18
CNOT2	ENSSSCG00000000502	-0.172458	0.0311404	0.988875	34426399	34550088	5
TTC21B	ENSSSCG00000015908	-0.254364	0.031265	0.988875	72430726	72512852	15
JAGN1	ENSSSCG00000032623	0.150226	0.0314001	0.988875	66155766	66157838	13
TP63	ENSSSCG00000025592	-0.342937	0.0314994	0.988875	127116105	127347070	13
STXBP5	ENSSSCG00000004113	-0.345818	0.0318398	0.988875	18344457	18513239	1
PCOLCE	ENSSSCG00000027466	0.293139	0.0318918	0.988875	8523449	8528758	3
ITGAE	ENSSSCG00000017869	-0.330314	0.0320006	0.988875	49810054	49899055	12
ACER2	ENSSSCG00000034213	0.645065	0.0320305	0.988875	203387488	203415184	1
	ENSSSCG00000028794	0.207859	0.0320433	0.988875	49366124	49402572	6
SLK	ENSSSCG00000010606	-0.279292	0.0322109	0.988875	114898852	114957490	14
ZNF133	ENSSSCG00000007093	0.21994	0.0324821	0.988875	26595349	26620444	17
ARMCX4	ENSSSCG00000034821	-0.332664	0.0325506	0.988875	83092690	83103834	X
YIPF5	ENSSSCG00000039309	0.165779	0.0326433	0.988875	145654167	145668709	2
KRTCAP2	ENSSSCG00000006527	0.165092	0.0327047	0.988875	94642938	94646442	4
MAP3K13	ENSSSCG00000011791	-0.409104	0.0327221	0.988875	123175808	123352777	13
CDC42EP4	ENSSSCG00000017245	0.207263	0.0327898	0.988875	7638085	7660172	12
APLF	ENSSSCG00000008346	-0.225423	0.0328495	0.988875	73754738	73831550	3
RBM6	ENSSSCG00000011394	-0.154259	0.0328834	0.988875	32445015	32589407	13
ACOT7	ENSSSCG00000003377	0.468265	0.0329053	0.988875	67151926	67254153	6
ZFP62	ENSSSCG00000014539	-0.299503	0.0329999	0.988875	57848414	57861972	2
NADK	ENSSSCG00000038967	0.255766	0.0330533	0.988875	63844432	63864097	6
PRKD3	ENSSSCG00000008495	-0.221837	0.0330915	0.988875	102842183	102948978	3
PNISR	ENSSSCG00000037594	-0.241554	0.0331312	0.988875	66321459	66381449	1
RNF141	ENSSSCG00000036546	-0.267915	0.0331639	0.988875	48985541	49028888	2
SNX25	ENSSSCG00000015789	-0.271732	0.0331739	0.988875	46266762	46388329	15
ENC1	ENSSSCG00000014072	-0.340835	0.0332655	0.988875	83685443	83687254	2
	ENSSSCG00000037649	-0.916588	0.0332959	0.988875	39330991	39384352	13
	ENSSSCG00000003483	-0.807507	0.0337066	0.988875	75946598	75966025	6
	ENSSSCG00000035055	-0.817704	0.0337137	0.988875	114533491	114533977	9
WDR86	ENSSSCG00000016437	0.496149	0.0337368	0.988875	5865730	5902371	18
NOS2	ENSSSCG00000017755	0.489086	0.0341998	0.988875	44173377	44327111	12
SRPX2	ENSSSCG00000012482	-0.3499	0.0342496	0.988875	82336744	82363867	X
DIO1	ENSSSCG00000028896	0.322325	0.0344747	0.988875	158375602	158392783	6
CNPY4	ENSSSCG00000032054	0.235585	0.0346897	0.988875	8026756	8032033	3
RIC8B	ENSSSCG00000000167	-0.176162	0.0347059	0.988875	13468944	13585781	5
TFPI	ENSSSCG00000016032	-0.51444	0.0349882	0.988875	92344837	92409986	15
MAPK8	ENSSSCG00000010380	-0.211139	0.035048	0.988875	88988909	89172200	14
HIPK2	ENSSSCG00000026733	0.316489	0.0350729	0.988875	9940157	10134790	18
ZMYND15	ENSSSCG00000017921	0.676629	0.0352139	0.988875	52139534	52144981	12
GLI3	ENSSSCG00000016763	-0.499082	0.0352804	0.988875	52403160	52695397	18
POLE2	ENSSSCG00000005008	-0.790167	0.0353727	0.988875	179495214	179529886	1
ABRAXAS1	ENSSSCG00000009234	-0.248397	0.0355708	0.988875	135002308	135023313	8
PPIP5K2	ENSSSCG00000024999	-0.282283	0.0359254	0.988875	108585999	108692404	2
ZBTB5	ENSSSCG00000036340	0.205509	0.0359386	0.988875	238153168	238177461	1
PIK3R1	ENSSSCG00000016958	0.204912	0.0359482	0.988875	46434814	46523623	16
	ENSSSCG00000031579	0.650393	0.0360135	0.988875	89186937	89212840	4
MRVI1	ENSSSCG00000020720	0.451922	0.0360461	0.988875	48783938	48929568	2
MARC1	ENSSSCG00000010829	0.358499	0.0360689	0.988875	10190880	10216175	10
KRT18	ENSSSCG00000000253	0.242186	0.0361106	0.988875	18217575	18222833	5
	ENSSSCG00000017555	-0.268802	0.0361157	0.988875	27004913	27032924	12
SPRED1	ENSSSCG00000039393	-0.257328	0.0362044	0.988875	132904275	133016243	1
PTPRJ	ENSSSCG00000023709	-0.199344	0.03638	0.988875	14549537	14726715	2
CTDSPL2	ENSSSCG00000035827	-0.205737	0.0363882	0.988875	127028849	127125410	1
SP110	ENSSSCG00000016261	-0.248721	0.0365207	0.988875	131169917	131226714	15
ZNF326	ENSSSCG00000038253	-0.212262	0.0368035	0.988875	126677956	126707220	4
ZNF770	ENSSSCG00000004799	-0.350756	0.0368494	0.988875	136122720	136129840	1
PARP11	ENSSSCG00000000728	0.223933	0.0368822	0.988875	66443483	66483643	5
FAT4	ENSSSCG00000036155	-0.358765	0.0369635	0.988875	99149641	99310519	8
	ENSSSCG00000026719	-0.318222	0.036979	0.988875	40416335	40423016	5
PRKD2	ENSSSCG00000026152	0.260682	0.0370996	0.988875	52559614	52598375	6
	ENSSSCG00000032585	-0.242307	0.0371319	0.988875	58166101	58217654	6
C15orf48	ENSSSCG00000004670	0.745709	0.0371452	0.988875	126304056	126307812	1
FBXO16	ENSSSCG00000009678	-0.664893	0.0372801	0.988875	12220506	12277551	14
CSMD1	ENSSSCG00000015748	-0.520168	0.0372892	0.988875	34364759	35022971	15
SAMD1	ENSSSCG00000033298	-0.228521	0.0373938	0.988875	65096877	65099225	2
METTL15	ENSSSCG00000013331	-0.302982	0.0374929	0.988875	32033207	32238752	2
ARHGAP33	ENSSSCG00000039135	-0.536396	0.0375833	0.988875	45199456	45213653	6
	ENSSSCG00000032931	-0.780807	0.0376391	0.988875	17629408	17660079	16
RNF34	ENSSSCG00000037811	0.17518	0.0376489	0.988875	31202029	31229484	14
ssc-mir-7-2	ENSSSCG00000028046	-0.589583	0.0377032	0.988875	30986180	30986288	10
SAMSN1	ENSSSCG00000038062	-0.431641	0.0377049	0.988875	179427521	179478876	13
CEP120	ENSSSCG00000014239	-0.261537	0.0377069	0.988875	126840263	126930236	2
	ENSSSCG00000017671	-0.473599	0.0377107	0.988875	36162444	36174848	12
	ENSSSCG00000036531	0.349274	0.0378452	0.988875	3338381	3533045	4
SKP2	ENSSSCG00000016835	-0.257238	0.0380553	0.988875	21463012	21502558	16
	ENSSSCG00000002900	0.435605	0.0381902	0.988875	45184684	45195058	6
C11orf84	ENSSSCG00000013048	-0.273511	0.0382007	0.988875	8226059	8239507	2
	ENSSSCG00000012152	-0.353981	0.0382348	0.988875	14210051	14223645	X
BBS10	ENSSSCG00000000523	-0.309714	0.0383572	0.988875	39562062	39566329	5
IFT81	ENSSSCG00000009818	-0.411793	0.0383695	0.988875	31425661	31615000	14
	ENSSSCG00000011077	0.265279	0.0384285	0.988875	51888821	51910673	10
	ENSSSCG00000009568	-0.225634	0.0385637	0.988875	576723	617089	11
TUSC3	ENSSSCG00000021988	0.672684	0.0385718	0.988875	3312712	3507351	17
SLA	ENSSSCG00000005949	0.295656	0.03868	0.988875	8189231	8248494	4
ARL5A	ENSSSCG00000031541	-0.196073	0.0386845	0.988875	467941	498964	15
	ENSSSCG00000024131	-0.377046	0.0387879	0.988875	113172899	113258753	1
GCNT1	ENSSSCG00000005277	-0.296318	0.0387974	0.988875	229429055	229467776	1
	ENSSSCG00000032723	-0.230097	0.0387996	0.988875	10981544	11162353	9
CALCRL	ENSSSCG00000016031	-0.273749	0.0391346	0.988875	92210870	92332385	15
ZNF354A	ENSSSCG00000036688	-0.2589	0.0392484	0.988875	79670434	79690792	2
	ENSSSCG00000036284	-0.196444	0.0392925	0.988875	39518417	39581745	8
CANT1	ENSSSCG00000038130	0.180753	0.0394619	0.988875	3188626	3204490	12
NCBP2-AS2	ENSSSCG00000038542	0.336662	0.0395356	0.988875	133182549	133182848	13
	ENSSSCG00000039249	-0.223406	0.0397031	0.988875	132459420	132489007	13
SSX2IP	ENSSSCG00000003757	-0.277264	0.03972	0.988875	129055518	129113619	6
ATG14	ENSSSCG00000005058	-0.313823	0.0397388	0.988875	184686443	184743753	1
FBXW7	ENSSSCG00000020879	-0.245515	0.0398127	0.988875	76482801	76699404	8
DHRS13	ENSSSCG00000017778	0.34191	0.0399432	0.988875	45121155	45127446	12
HNRNPH3	ENSSSCG00000010238	-0.185468	0.0407	0.988875	71485925	71499051	14
KRT23	ENSSSCG00000024067	-0.9135	0.040994	0.988875	21527971	21548550	12
GLA	ENSSSCG00000038423	-0.193394	0.0410704	0.988875	83020959	83033054	X
TTC3	ENSSSCG00000012062	-0.248937	0.0413333	0.988875	200694616	200821912	13
	ENSSSCG00000014165	-0.2187	0.0413655	0.988875	102079675	102163939	2
POC1B	ENSSSCG00000000920	-0.199237	0.0414341	0.988875	93132082	93222522	5
	ENSSSCG00000040778	-0.300622	0.0415693	0.988875	32208862	32260036	15
CD5	ENSSSCG00000013115	0.561322	0.0416347	0.988875	10644686	10673958	2
ZYX	ENSSSCG00000016461	0.254379	0.0417749	0.988875	6861287	6870582	18
C12orf65	ENSSSCG00000009774	0.252741	0.0418184	0.988875	29644969	29658842	14
TMED4	ENSSSCG00000016744	0.128625	0.0418619	0.988875	50699566	50705525	18
IL27RA	ENSSSCG00000013766	-0.225242	0.0421173	0.988875	65125270	65149764	2
	ENSSSCG00000039639	-0.267383	0.042228	0.988875	67844438	67847924	4
SYCP2	ENSSSCG00000007529	-1.08109	0.0424013	0.988875	59865955	59955209	17
PHIP	ENSSSCG00000004473	-0.373471	0.0424084	0.988875	87117224	87242674	1
U6	ENSSSCG00000035280	1.19139	0.0424442	0.988875	53774879	53774985	7
ANKRD10	ENSSSCG00000033732	-0.23449	0.0425179	0.988875	77323355	77356139	11
CTNNA3	ENSSSCG00000036480	-0.544341	0.0425234	0.988875	69200003	70895143	14
	ENSSSCG00000035520	0.39909	0.0425441	0.988875	22068922	22069186	X
ALG13	ENSSSCG00000012586	-0.233301	0.0425537	0.988875	91644310	91708689	X
SHISA2	ENSSSCG00000030113	1.05051	0.0425563	0.988875	3806303	3812502	11
APMAP	ENSSSCG00000036286	0.16133	0.042777	0.988875	30768489	30795556	17
PTBP3	ENSSSCG00000005466	-0.30879	0.0428506	0.988875	252986558	253093062	1
CNBD2	ENSSSCG00000007313	0.520441	0.0428545	0.988875	39255773	39309417	17
PIBF1	ENSSSCG00000024722	-0.381025	0.0429774	0.988875	45076007	45362693	11
RALGAPB	ENSSSCG00000007345	-0.160728	0.0430175	0.988875	41507756	41606905	17
MED20	ENSSSCG00000038520	0.233861	0.0433749	0.988875	37062299	37074150	7
TUT1	ENSSSCG00000013063	0.177915	0.0433955	0.988875	9148509	9162276	2
CHEK1	ENSSSCG00000015215	-0.508284	0.0434718	0.988875	52759310	52790704	9
ARHGAP20	ENSSSCG00000015015	-0.821411	0.043658	0.988875	38473328	38583148	9
	ENSSSCG00000020870	-0.362041	0.0437454	0.988875	92445643	92481379	9
ANKRD13C	ENSSSCG00000003790	-0.217442	0.0438512	0.988875	142516120	142618400	6
MMP17	ENSSSCG00000024236	0.528238	0.0438731	0.988875	23481227	23506919	14
PER1	ENSSSCG00000017983	0.297027	0.0439293	0.988875	53341329	53376723	12
ssc-mir-425	ENSSSCG00000018173	-1.1377	0.0439654	0.988875	31654994	31655073	13
SHQ1	ENSSSCG00000011518	0.268525	0.0440388	0.988875	54073726	54180746	13
HARS2	ENSSSCG00000014376	0.159614	0.0440958	0.988875	142401284	142417004	2
TDP2	ENSSSCG00000001092	0.296881	0.0441717	0.988875	19488920	19502546	7
NHLRC3	ENSSSCG00000037746	-0.168808	0.044218	0.988875	14184134	14370915	11
PXYLP1	ENSSSCG00000011670	-0.24354	0.0442469	0.988875	81970406	82045115	13
YES1	ENSSSCG00000031942	-0.276543	0.0442513	0.988875	105506140	105600687	6
SLC44A1	ENSSSCG00000005425	-0.136072	0.044284	0.988875	246548367	246760899	1
ARL6	ENSSSCG00000027278	-0.232425	0.0444083	0.988875	162504022	162556089	13
	ENSSSCG00000037266	-0.711222	0.0445321	0.988875	111825162	111909524	4
LMBRD2	ENSSSCG00000016834	-0.299267	0.0445707	0.988875	21405545	21463031	16
MAFG	ENSSSCG00000035253	0.35493	0.0445972	0.988875	1071614	1074688	12
IL18	ENSSSCG00000015037	-0.374935	0.0447369	0.988875	39839118	39861196	9
TMEM135	ENSSSCG00000035619	0.255283	0.0448278	0.988875	20721946	21021460	9
RSRC1	ENSSSCG00000027556	-0.248645	0.0449335	0.988875	97893520	98333630	13
TBC1D31	ENSSSCG00000005987	-0.267362	0.0449836	0.988875	16212553	16288167	4
EIF2AK3	ENSSSCG00000008208	-0.20511	0.0450226	0.988875	57423943	57506246	3
WDR44	ENSSSCG00000035488	-0.292508	0.0451005	0.988875	96950288	97027123	X
	ENSSSCG00000032594	-0.346256	0.0453766	0.988875	59239779	59254652	6
FAM110B	ENSSSCG00000006240	-0.596618	0.0454792	0.988875	74612890	74614005	4
	ENSSSCG00000039972	-0.183598	0.0457603	0.988875	260868887	260896360	1
ECT2	ENSSSCG00000035746	-0.360848	0.0460093	0.988875	111248272	111312835	13
TBX6	ENSSSCG00000034774	0.388251	0.0460379	0.988875	18268120	18278147	3
SNORD14	ENSSSCG00000031725	-0.478094	0.046177	0.988875	49983696	49983781	9
SNORD50	ENSSSCG00000037982	-0.836255	0.0462123	0.988875	54632524	54632597	1
RNF17	ENSSSCG00000009572	-0.594275	0.0462126	0.988875	154516	280346	11
CHPF2	ENSSSCG00000016436	0.180926	0.0462899	0.988875	5985664	5994902	18
CSTF3	ENSSSCG00000040954	-0.220798	0.0463993	0.988875	27780195	27849866	2
FAM3C	ENSSSCG00000016616	-0.191781	0.0466279	0.988875	25569383	25612740	18
FMO4	ENSSSCG00000015266	0.225549	0.0466391	0.988875	63908868	63934982	9
TSC22D3	ENSSSCG00000030241	0.263032	0.0466767	0.988875	88141331	88234608	X
EIF1AD	ENSSSCG00000027334	0.153851	0.046747	0.988875	6334230	6340112	2
PRKG1	ENSSSCG00000010429	-0.391851	0.0468431	0.988875	97558535	98793356	14
TTPAL	ENSSSCG00000036684	0.385145	0.0469849	0.988875	46884881	46902359	17
FAM160B1	ENSSSCG00000010652	-0.186716	0.0472225	0.988875	125158266	125196249	14
	ENSSSCG00000015447	0.91244	0.0472905	0.988875	108342236	108346490	9
FAM57A	ENSSSCG00000017810	-0.331407	0.0476488	0.988875	47113649	47129069	12
ZNF367	ENSSSCG00000028981	-0.71276	0.0477597	0.988875	25707711	25735067	10
TOM1L2	ENSSSCG00000038639	0.309069	0.0477702	0.988875	60652148	60729256	12
GMPPA	ENSSSCG00000023935	0.175353	0.0478809	0.988875	121507581	121515298	15
	ENSSSCG00000029043	-0.263829	0.0479231	0.988875	42203677	42211305	9
	ENSSSCG00000032046	-0.173699	0.0481893	0.988875	71141823	71197623	11
KBTBD4	ENSSSCG00000013227	0.126337	0.0482125	0.988875	15036552	15047724	2
	ENSSSCG00000034332	-0.732583	0.0483214	0.988875	44855943	44857614	12
THOC1	ENSSSCG00000025653	-0.218464	0.048401	0.988875	106039898	106091689	6
ORC4	ENSSSCG00000015668	-0.216569	0.0485361	0.988875	4096539	4176080	15
TCF12	ENSSSCG00000004600	-0.17985	0.0487708	0.988875	114682304	115056366	1
CYTH2	ENSSSCG00000003136	0.148744	0.0487723	0.988875	53868409	53878853	6
	ENSSSCG00000016091	-0.308295	0.0488902	0.988875	104071283	104099195	15
MXRA7	ENSSSCG00000037376	0.271167	0.0489747	0.988875	4822319	4862761	12
	ENSSSCG00000001999	0.737706	0.0489898	0.988875	75089441	75118735	7
	ENSSSCG00000037635	-1.02717	0.049089	0.988875	66144981	66212129	8
ITGAV	ENSSSCG00000016027	-0.205937	0.0491224	0.988875	91604661	91711841	15
NEBL	ENSSSCG00000011090	-0.223231	0.0492529	0.988875	53603019	53958285	10
IGFLR1	ENSSSCG00000037542	0.859901	0.0492734	0.988875	45167611	45171874	6
SEMA3D	ENSSSCG00000015396	-0.426931	0.049463	0.988875	95280192	95506651	9
DDX59	ENSSSCG00000024444	-0.224761	0.0496269	0.988875	23196850	23222670	10
LRRC32	ENSSSCG00000014869	0.267479	0.0498085	0.988875	10802233	10817930	9
ZBED5	ENSSSCG00000033411	-0.238416	0.0498284	0.988875	48624793	48630481	2
	ENSSSCG00000040779	0.275743	0.0498296	0.988875	206203136	206231345	13
CTGF	ENSSSCG00000004192	0.519059	0.0498391	0.988875	31673798	31680169	1
	ENSSSCG00000018003	-1.04543	0.0499101	0.988875	55190601	55215951	12
GMFB	ENSSSCG00000026294	-0.241581	0.0499878	0.988875	183846580	183863418	1

## Sheet: GinD60
Table S6
Differential gene expression associated with GRAla610Val within treatment group D60
Gene	ENSEMBL_ID	log2FC_ValvsAla	p-value	adj-p-val	Gene start (bp)	Gene end (bp)	Chromosome/scaffold name
TCIM	ENSSSCG00000032320	1.28217	3.85e-05	0.217687	9441482	9443050	17
LURAP1L	ENSSSCG00000036360	0.856439	5.9e-05	0.217687	209619962	209700740	1
PDE8B	ENSSSCG00000014097	-0.897364	5.97e-05	0.217687	86045531	86323794	2
ZFAND5	ENSSSCG00000030268	0.771715	6.18e-05	0.217687	225699734	225714365	1
PLK2	ENSSSCG00000016925	0.602857	7.68e-05	0.217687	37296595	37305877	16
SDC4	ENSSSCG00000038594	0.720704	0.000186001	0.439521	47646933	47670461	17
CNOT6L	ENSSSCG00000008989	0.759605	0.000381051	0.704973	73194478	73305308	8
ZNF135	ENSSSCG00000021888	-1.04817	0.000465779	0.704973	62754117	62768886	6
TUG1_1	ENSSSCG00000036935	0.947923	0.000485668	0.704973	47801563	47801706	14
	ENSSSCG00000008954	1.48275	0.00050148	0.704973	70141611	70149557	8
ZNF461	ENSSSCG00000029875	-0.903674	0.000593232	0.704973	45743982	45833592	6
LEF1	ENSSSCG00000009148	-1.77819	0.00063974	0.704973	113824511	113946000	8
SOAT2	ENSSSCG00000000260	-0.530542	0.000646399	0.704973	18358673	18374288	5
OSGIN1	ENSSSCG00000032115	-1.07474	0.000801647	0.811839	4641956	4653497	6
HCN1	ENSSSCG00000026527	1.797	0.00085972	0.812608	29439264	29809748	16
RNF138	ENSSSCG00000003730	0.581507	0.000952852	0.844346	115905473	115976709	6
	ENSSSCG00000037978	1.77375	0.00110742	0.915648	19566859	19599462	9
PHACTR1	ENSSSCG00000001052	-0.682665	0.00116248	0.915648	9345449	9675230	7
CHAC1	ENSSSCG00000038521	2.62644	0.00147363	0.999773	130357291	130364053	1
ELL2	ENSSSCG00000014168	0.496605	0.00160364	0.999773	102519577	102591421	2
	ENSSSCG00000036736	-0.846677	0.00160507	0.999773	56084512	56143731	8
GCM1	ENSSSCG00000032538	-0.984182	0.00161821	0.999773	46764263	46774528	7
	ENSSSCG00000027777	0.418783	0.00181579	0.999773	33090783	33232555	X
GPR137C	ENSSSCG00000005036	-1.90802	0.00182668	0.999773	182202767	182262943	1
NR1I2	ENSSSCG00000011890	-0.390826	0.00189036	0.999773	140364075	140406268	13
GNG3	ENSSSCG00000032197	-0.639514	0.00194843	0.999773	9053093	9065889	2
CD101	ENSSSCG00000006734	-1.79181	0.00200006	0.999773	103696928	103735524	4
ZNF182	ENSSSCG00000012284	-0.752395	0.00220808	0.999773	42443395	42473285	X
CYP2U1	ENSSSCG00000009151	-0.514033	0.0023945	0.999773	114016916	114035391	8
CXorf38	ENSSSCG00000012249	-0.545975	0.00239975	0.999773	36327594	36351826	X
	ENSSSCG00000038811	-2.00412	0.0025265	0.999773	38439680	38685057	10
	ENSSSCG00000001931	1.99194	0.00264388	0.999773	61033831	61078507	7
NDUFC1	ENSSSCG00000037953	0.738103	0.00273736	0.999773	87695260	87703643	8
	ENSSSCG00000039506	1.31181	0.00281338	0.999773	21554351	21558992	5
SUSD5	ENSSSCG00000039358	1.58361	0.00295128	0.999773	19039988	19085200	13
CASKIN1	ENSSSCG00000033059	-2.09798	0.00304464	0.999773	39794208	39810008	3
SH3PXD2B	ENSSSCG00000027378	-0.50445	0.00314977	0.999773	51733150	51858771	16
SNORD58	ENSSSCG00000039220	-1.65964	0.00325962	0.999773	99047696	99047758	1
XKR9	ENSSSCG00000006191	0.615139	0.00326422	0.999773	64679170	64710633	4
ASB8	ENSSSCG00000021024	0.651864	0.0032959	0.999773	78526107	78534815	5
LAMA3	ENSSSCG00000003709	0.829446	0.00333226	0.999773	108548914	108805368	6
SPRED1	ENSSSCG00000039393	0.567634	0.0034724	0.999773	132904275	133016243	1
ACVR1C	ENSSSCG00000015873	-1.23373	0.00349586	0.999773	64455989	64529107	15
PALM3	ENSSSCG00000013767	-0.622275	0.00353052	0.999773	65117179	65130442	2
RAP2A	ENSSSCG00000039812	0.713731	0.00368152	0.999773	66679193	66720045	11
CWH43	ENSSSCG00000008830	1.77302	0.00380557	0.999773	38869125	38943483	8
ADGRF2	ENSSSCG00000023591	1.18669	0.00380567	0.999773	42357173	42403213	7
SPTSSA	ENSSSCG00000039421	0.691355	0.00380832	0.999773	65302897	65325869	7
PRAM1	ENSSSCG00000024810	-0.473028	0.00389639	0.999773	70800019	70813221	2
PIGR	ENSSSCG00000015657	0.892144	0.00393331	0.999773	67552807	67574827	9
MT3	ENSSSCG00000024305	-1.71061	0.00394803	0.999773	18634261	18636131	6
TMEM25	ENSSSCG00000029395	-1.22246	0.00396779	0.999773	45829188	45838974	9
SLC16A5	ENSSSCG00000017215	-0.55101	0.00401928	0.999773	6184152	6204505	12
KBTBD6	ENSSSCG00000031378	-0.533926	0.00434133	0.999773	25706139	25710994	11
TYSND1	ENSSSCG00000010259	-0.684728	0.00438853	0.999773	73077171	73088845	14
PCDHGB4	ENSSSCG00000024762	-1.51967	0.00443454	0.999773	143026234	143028644	2
LY9	ENSSSCG00000006375	-0.592643	0.00445088	0.999773	89701359	89729787	4
TSKU	ENSSSCG00000014871	-1.42575	0.00446624	0.999773	10927343	10940830	9
LIPG	ENSSSCG00000004509	1.16739	0.00446795	0.999773	99081904	99110876	1
PLAGL1	ENSSSCG00000004127	0.907436	0.00470619	0.999773	21303994	21371067	1
	ENSSSCG00000039815	-0.667463	0.0047291	0.999773	77977459	78009290	2
	ENSSSCG00000028117	-0.706094	0.0048333	0.999773	260465847	260638348	1
GLYATL2	ENSSSCG00000013148	-2.15588	0.00490509	0.999773	12330860	12337401	2
TLCD2	ENSSSCG00000040205	-0.696072	0.00492601	0.999773	47904173	47915520	12
FAM69A	ENSSSCG00000006900	-0.416289	0.00500374	0.999773	124229560	124360027	4
	ENSSSCG00000023865	0.562156	0.005086	0.999773	132509944	132523100	14
SH2D6	ENSSSCG00000008240	-1.22145	0.00529963	0.999773	59317024	59324184	3
	ENSSSCG00000022912	0.667254	0.00540591	0.999773	40440885	40511373	18
BPIFC	ENSSSCG00000000157	-0.915856	0.00561776	0.999773	12535679	12579900	5
EHF	ENSSSCG00000013300	0.738497	0.00580987	0.999773	26290116	26340312	2
	ENSSSCG00000002834	-1.31051	0.00584629	0.999773	32078400	32078648	6
IGSF11	ENSSSCG00000011906	-0.517907	0.00600927	0.999773	141148535	141289496	13
RNF14	ENSSSCG00000014394	-0.376528	0.00612511	0.999773	143574950	143595933	2
SLC48A1	ENSSSCG00000036775	-0.44906	0.006314	0.999773	78141226	78150580	5
SPSB1	ENSSSCG00000035940	0.55293	0.0064307	0.999773	69720806	69789567	6
COG3	ENSSSCG00000023738	0.387241	0.0064799	0.999773	21759180	21872781	11
GNPDA2	ENSSSCG00000008808	0.55026	0.00656082	0.999773	35192527	35219521	8
CTTNBP2	ENSSSCG00000016625	-0.518761	0.00664644	0.999773	28130114	28573158	18
SSX2IP	ENSSSCG00000003757	0.544043	0.00678123	0.999773	129055518	129113619	6
BCL10	ENSSSCG00000025691	0.505451	0.00688527	0.999773	130645175	130654256	4
ZNF526	ENSSSCG00000028054	-0.354716	0.00697728	0.999773	49699638	49708523	6
	ENSSSCG00000040625	-2.00993	0.00704549	0.999773	65066716	65070440	9
RAD9B	ENSSSCG00000009824	-1.56602	0.00736741	0.999773	31869806	31902822	14
PCDHGA7	ENSSSCG00000040315	-1.83743	0.00746172	0.999773	143021188	143023691	2
KLB	ENSSSCG00000026297	-0.712282	0.0075273	0.999773	30653556	30691344	8
VPS37C	ENSSSCG00000028762	-0.412977	0.00755588	0.999773	10614163	10644301	2
	ENSSSCG00000031594	-0.390746	0.00757233	0.999773	32002660	32007216	13
ATP8	ENSSSCG00000018080	1.4992	0.00757412	0.999773	8959	9162	MT
ORAI3	ENSSSCG00000007770	-0.551172	0.00757667	0.999773	17490525	17497063	3
PAMR1	ENSSSCG00000028338	-0.520194	0.00758233	0.999773	25514193	25591614	2
DGKK	ENSSSCG00000012308	-1.58358	0.00758976	0.999773	44000724	44180415	X
PRELID3A	ENSSSCG00000036781	-1.8991	0.00781613	0.999773	97146252	97172533	6
KANK2	ENSSSCG00000039194	-0.489668	0.00799336	0.999773	69896120	69925227	2
DAB2	ENSSSCG00000016857	-0.412843	0.00804	0.999773	24514722	24777242	16
ABCC5	ENSSSCG00000011782	-0.439065	0.00804838	0.999773	121868611	122059398	13
AAED1	ENSSSCG00000011169	-0.324212	0.0080848	0.999773	25428147	25444605	10
PEX26	ENSSSCG00000027190	-0.287231	0.008114	0.999773	70133024	70142503	5
PFKM	ENSSSCG00000021129	0.440345	0.00825561	0.999773	78475468	78526997	5
SLC7A1	ENSSSCG00000029456	0.777611	0.00826248	0.999773	6538055	6604793	11
DKK1	ENSSSCG00000010428	-1.84138	0.00830808	0.999773	97487117	97490450	14
	ENSSSCG00000035189	-0.818387	0.0083695	0.999773	31778585	31790452	15
	ENSSSCG00000007795	-0.429423	0.00840148	0.999773	17886890	17900986	3
COL15A1	ENSSSCG00000005380	1.02346	0.00844658	0.999773	240710270	240829204	1
	ENSSSCG00000013852	-1.26711	0.00856728	0.999773	61545065	61545889	2
DET1	ENSSSCG00000005103	-0.588391	0.00862298	0.999773	191263436	191284968	1
	ENSSSCG00000035603	-0.950685	0.00877928	0.999773	83354789	83356783	15
NOCT	ENSSSCG00000024596	0.958505	0.00894054	0.999773	87885414	87909655	8
FAM84A	ENSSSCG00000008664	0.811322	0.00912806	0.999773	122717000	122720657	3
FAM57A	ENSSSCG00000017810	0.662245	0.00917553	0.999773	47113649	47129069	12
GADD45G	ENSSSCG00000035249	0.858108	0.00920013	0.999773	1165165	1167124	14
	ENSSSCG00000038406	0.558444	0.00920414	0.999773	117773482	117777502	3
	ENSSSCG00000017103	1.54564	0.00923618	0.999773	75312166	75336043	16
TOR1AIP1	ENSSSCG00000032621	0.323243	0.00928051	0.999773	121515570	121566796	9
GPNMB	ENSSSCG00000032241	-0.813833	0.0094531	0.999773	92037509	92071499	9
RRAD	ENSSSCG00000036060	-1.69268	0.00947571	0.999773	27600830	27605186	6
CLCA1	ENSSSCG00000006933	2.06127	0.00950479	0.999773	129475947	129655338	4
TPM4	ENSSSCG00000013849	0.341965	0.00957721	0.999773	61450736	61476814	2
	ENSSSCG00000032633	-0.532617	0.00976916	0.999773	773556	796389	8
CYB561A3	ENSSSCG00000013086	-0.5015	0.00991219	0.999773	10142196	10156998	2
C15orf52	ENSSSCG00000023975	-0.338304	0.0101014	0.999773	130973964	130983971	1
ULK1	ENSSSCG00000009742	1.11278	0.0101239	0.999773	23421459	23448109	14
ZMYND10	ENSSSCG00000011408	1.19105	0.0101552	0.999773	32825372	32830042	13
CERS4	ENSSSCG00000013595	-0.643701	0.0102645	0.999773	71004419	71047932	2
CYP7A1	ENSSSCG00000006238	-1.14469	0.0103745	0.999773	74342856	74373325	4
TMEM101	ENSSSCG00000017371	-0.339965	0.0104373	0.999773	19128654	19172687	12
TMEM86A	ENSSSCG00000013360	-0.561699	0.0105106	0.999773	40545774	40550843	2
SLC43A1	ENSSSCG00000036359	-2.72402	0.0106285	0.999773	13406948	13437744	2
CCDC138	ENSSSCG00000008135	0.894598	0.0106308	0.999773	47470710	47523529	3
	ENSSSCG00000037482	0.830022	0.0106645	0.999773	579861	580152	AEMK02000510.1
SPATA4	ENSSSCG00000015767	-0.693344	0.0107343	0.999773	38698910	38705743	15
	ENSSSCG00000012014	0.834659	0.0107805	0.999773	182209775	182228630	13
CREB3L4	ENSSSCG00000006560	-0.679826	0.0108777	0.999773	95714761	95723394	4
IKBKG	ENSSSCG00000012825	-0.546173	0.010911	0.999773	125035871	125056443	X
ZNF576	ENSSSCG00000036291	-0.348204	0.0109192	0.999773	50442531	50447698	6
ARSD	ENSSSCG00000020871	-0.550424	0.0109743	0.999773	107994	125958	X
	ENSSSCG00000004475	1.17205	0.0110148	0.999773	88596215	88601044	1
SUV39H2	ENSSSCG00000011048	0.514629	0.0110703	0.999773	46874608	46900082	10
	ENSSSCG00000015040	0.50992	0.0110938	0.999773	39920249	39928628	9
MMP8	ENSSSCG00000029675	1.67327	0.0112297	0.999773	33384028	33397037	9
	ENSSSCG00000001633	-1.28511	0.0116223	0.999773	37281046	37281420	7
ABHD1	ENSSSCG00000008554	-0.51641	0.0118069	0.999773	111991257	112002148	3
	ENSSSCG00000035226	3.51314	0.0118673	0.999773	58662178	58666294	6
	ENSSSCG00000005398	-0.626293	0.0120677	0.999773	243035154	243039581	1
	ENSSSCG00000036745	-1.87454	0.0123273	0.999773	77152679	77152963	7
GAS1	ENSSSCG00000033321	1.10399	0.0124768	0.999773	28509261	28510310	10
WDR19	ENSSSCG00000008789	-0.37033	0.0125519	0.999773	30463781	30553703	8
EXPH5	ENSSSCG00000015010	-0.645248	0.0125797	0.999773	36886514	36971762	9
LRRTM4	ENSSSCG00000008259	-1.39875	0.0126789	0.999773	66128584	66134768	3
	ENSSSCG00000036826	1.48206	0.01275	0.999773	42306219	42308395	3
RAB15	ENSSSCG00000002280	-0.665613	0.0128445	0.999773	89016475	89039980	7
SELRC1	ENSSSCG00000027119	0.557612	0.0128616	0.999773	159511862	159528981	6
ENTPD5	ENSSSCG00000002355	-0.761547	0.0128773	0.999773	97262305	97316184	7
	ENSSSCG00000012126	0.410846	0.0129643	0.999773	10429404	10582431	X
SNORD47	ENSSSCG00000019644	1.17259	0.0130648	0.999773	116145534	116145609	9
P2RY1	ENSSSCG00000011721	0.778115	0.0130905	0.999773	92991400	92997699	13
TMEM151A	ENSSSCG00000012952	1.86785	0.0131014	0.999773	6088922	6095631	2
SLBP	ENSSSCG00000008676	0.347381	0.0132029	0.999773	802940	818217	8
STX11	ENSSSCG00000004125	0.647063	0.0132095	0.999773	21127560	21159691	1
DOK4	ENSSSCG00000029165	-0.533528	0.0134401	0.999773	19401070	19413641	6
MECOM	ENSSSCG00000011743	0.770295	0.0135519	0.999773	107754511	107943642	13
TRPC3	ENSSSCG00000009092	-1.622	0.0137477	0.999773	102129037	102206946	8
GAS8	ENSSSCG00000002633	-0.513478	0.013913	0.999773	86823	105993	6
	ENSSSCG00000029281	-0.963904	0.0139176	0.999773	142472588	142688089	2
B3GALT5	ENSSSCG00000038056	-0.515496	0.0139853	0.999773	203203677	203360435	13
TRAP1	ENSSSCG00000007952	0.577785	0.0141539	0.999773	38536671	38603473	3
SORT1	ENSSSCG00000006831	0.499713	0.0141974	0.999773	110720947	110790109	4
ZNF331	ENSSSCG00000031793	-0.506357	0.0143976	0.999773	56594917	56611353	6
MCM2	ENSSSCG00000011624	0.972452	0.015181	0.999773	72629882	72650725	13
FAM241B	ENSSSCG00000040498	-0.55546	0.0151944	0.999773	72637075	72649799	14
SPATA6L	ENSSSCG00000005221	-0.661819	0.0152157	0.999773	217300959	217352499	1
PKIA	ENSSSCG00000006163	0.672745	0.0152166	0.999773	57872115	57897303	4
NRN1L	ENSSSCG00000032680	-2.12484	0.0152847	0.999773	28501899	28503250	6
	ENSSSCG00000024411	0.551028	0.015372	0.999773	35468402	35474352	12
KLHL23	ENSSSCG00000015937	0.723136	0.0154818	0.999773	76029282	76051762	15
PLXNA4	ENSSSCG00000021562	-0.599569	0.0157371	0.999773	16807034	17001061	18
CDH3	ENSSSCG00000023162	0.981708	0.0157582	0.999773	18191664	18238129	6
B4GALT3	ENSSSCG00000006360	-0.280558	0.0158622	0.999773	89278370	89288336	4
NAA30	ENSSSCG00000031332	0.374916	0.015917	0.999773	186530136	186555891	1
	ENSSSCG00000014258	0.287444	0.015937	0.999773	131857121	131877984	2
CAND2	ENSSSCG00000011582	-1.1775	0.0159895	0.999773	68758232	68788160	13
FOXP3	ENSSSCG00000012300	-1.20779	0.01604	0.999773	43302539	43328735	X
SPRY3	ENSSSCG00000034345	-1.28176	0.0164554	0.999773	125754671	125763636	X
SYCP1	ENSSSCG00000006750	1.66135	0.016598	0.999773	105592744	105729746	4
	ENSSSCG00000022361	-0.65199	0.0166146	0.999773	118815752	118867551	8
KCNIP2	ENSSSCG00000010570	-1.49035	0.0166433	0.999773	112857063	112876439	14
RASAL1	ENSSSCG00000009874	0.918987	0.016715	0.999773	38601394	38632599	14
	ENSSSCG00000040837	-0.974948	0.016736	0.999773	68578573	68621321	10
	ENSSSCG00000036097	1.98685	0.0167442	0.999773	77028600	77044110	7
	ENSSSCG00000027340	0.402117	0.016976	0.999773	19201352	19244627	8
RNF11	ENSSSCG00000031172	0.313095	0.0170128	0.999773	160874878	160911726	6
PNMA1	ENSSSCG00000002346	-0.349261	0.01707	0.999773	97049956	97051017	7
FAM234B	ENSSSCG00000000619	-0.507472	0.0171272	0.999773	59411880	59491536	5
	ENSSSCG00000033733	0.407656	0.0173138	0.999773	202935783	202943324	13
SLC35G2	ENSSSCG00000021508	-1.18399	0.0173359	0.999773	77825217	77858545	13
ZWINT	ENSSSCG00000027984	1.1999	0.0173794	0.999773	94094776	94108881	14
FUT2	ENSSSCG00000003145	1.5968	0.0174409	0.999773	54034335	54044730	6
CORO1C	ENSSSCG00000009944	0.376081	0.0174425	0.999773	42062365	42145124	14
RMND5B	ENSSSCG00000014033	-0.238297	0.0176966	0.999773	80224871	80247065	2
	ENSSSCG00000040016	-0.366415	0.0177844	0.999773	72159665	72198869	2
CENPW	ENSSSCG00000035700	0.998608	0.0177926	0.999773	36685265	36695955	1
EGLN3	ENSSSCG00000001963	-0.425269	0.0177969	0.999773	65805487	65833573	7
TMEM102	ENSSSCG00000028725	-0.591267	0.0179191	0.999773	52739688	52741322	12
SVIL	ENSSSCG00000011022	-0.361751	0.0179614	0.999773	41176358	41462764	10
RGS16	ENSSSCG00000015550	-0.880484	0.0180007	0.999773	123913173	123918871	9
IRF2BP2	ENSSSCG00000038132	0.337574	0.0181072	0.999773	56545189	56552697	14
	ENSSSCG00000032606	-1.36843	0.0181621	0.999773	60594907	60596016	6
CLDN23	ENSSSCG00000006966	1.64423	0.0181982	0.999773	483635	484686	17
BTD	ENSSSCG00000011193	-0.452537	0.0182606	0.999773	2840456	2903170	13
MTHFD2	ENSSSCG00000008289	0.599461	0.0183924	0.999773	68820683	68853067	3
TNFRSF12A	ENSSSCG00000027130	1.10692	0.0184824	0.999773	39166292	39168358	3
TTYH1	ENSSSCG00000003271	0.975924	0.0185001	0.999773	58871665	58891474	6
CCNB2	ENSSSCG00000004588	1.05578	0.0187251	0.999773	112907049	112942219	1
	ENSSSCG00000012557	1.1391	0.0187632	0.999773	87577982	87658210	X
RELB	ENSSSCG00000038879	0.715151	0.0188727	0.999773	51444715	51480319	6
SERPINE3	ENSSSCG00000009385	1.81735	0.0188996	0.999773	16466475	16500558	11
	ENSSSCG00000007964	-0.667505	0.0189073	0.999773	38934599	38951526	3
ILDR2	ENSSSCG00000035124	-0.377502	0.0189236	0.999773	84056730	84117122	4
	ENSSSCG00000009133	0.820908	0.0189547	0.999773	112008596	112009345	8
PSRC1	ENSSSCG00000036975	1.00739	0.0190075	0.999773	110813326	110821216	4
ARHGEF15	ENSSSCG00000028048	-0.46022	0.0191775	0.999773	53497759	53504842	12
PRR15L	ENSSSCG00000024743	0.908224	0.0191874	0.999773	24204638	24204940	12
	ENSSSCG00000032141	0.657121	0.0192	0.999773	123448516	123462706	1
BDKRB2	ENSSSCG00000027030	1.7016	0.0192309	0.999773	117438221	117472004	7
RIPPLY1	ENSSSCG00000033276	-1.52159	0.0193439	0.999773	87311613	87318630	X
MIER2	ENSSSCG00000014003	0.409906	0.0193649	0.999773	77912761	77938853	2
TP53I3	ENSSSCG00000008586	1.48531	0.0194097	0.999773	114599547	114605832	3
PPM1H	ENSSSCG00000036751	-0.44869	0.0194417	0.999773	27299778	27572618	5
GRASP	ENSSSCG00000000234	-0.509204	0.0195998	0.999773	17358042	17367324	5
POMT1	ENSSSCG00000005716	-0.438575	0.0196573	0.999773	271431629	271448358	1
	ENSSSCG00000030469	0.937153	0.0197191	0.999773	45585091	45626667	3
STX12	ENSSSCG00000024927	0.251628	0.0197707	0.999773	84918790	84960720	6
RSPO2	ENSSSCG00000006034	-1.42357	0.0199089	0.999773	29415774	29577890	4
FRAS1	ENSSSCG00000008991	0.857508	0.0200272	0.999773	73503709	73958731	8
CXCL2	ENSSSCG00000008959	1.12401	0.0200502	0.999773	70054756	70163415	8
C5orf15	ENSSSCG00000032323	0.299706	0.0200719	0.999773	136282924	136299078	2
PRKAB2	ENSSSCG00000006703	0.362896	0.020084	0.999773	100378051	100394463	4
APOLD1	ENSSSCG00000036787	0.943024	0.0202255	0.999773	59667585	59673649	5
SYTL1	ENSSSCG00000003572	-0.503201	0.0202267	0.999773	84564247	84574663	6
REEP3	ENSSSCG00000036476	0.308209	0.0205402	0.999773	66966357	67071197	14
PFKFB4	ENSSSCG00000011353	-0.47427	0.0205426	0.999773	31212562	31259749	13
NUPL2	ENSSSCG00000023793	0.445238	0.0207241	0.999773	91981753	92001797	9
PMEL	ENSSSCG00000000371	-1.36352	0.0207343	0.999773	21355619	21364987	5
	ENSSSCG00000032157	-0.549695	0.0208186	0.999773	10566782	10572435	9
SLC46A1	ENSSSCG00000023478	-0.418016	0.0209772	0.999773	44679067	44686237	12
TYMS	ENSSSCG00000040678	0.856554	0.021031	0.999773	105642381	105660601	6
COMMD10	ENSSSCG00000014223	0.560862	0.0211269	0.999773	120238616	120429907	2
CRB2	ENSSSCG00000005584	1.93937	0.0211736	0.999773	264276572	264303686	1
APOO	ENSSSCG00000012174	0.455961	0.0211899	0.999773	19952008	20017816	X
SLC25A27	ENSSSCG00000001720	-0.251884	0.0212048	0.999773	41426159	41457884	7
CA11	ENSSSCG00000003147	-0.849973	0.0213066	0.999773	53989892	54024826	6
PAXIP1	ENSSSCG00000025221	0.372194	0.0213078	0.999773	3066854	3113753	18
	ENSSSCG00000039558	-1.02031	0.0213666	0.999773	5328272	5328577	17
FHAD1	ENSSSCG00000003455	0.627202	0.0213853	0.999773	74508097	74641450	6
AGTR1	ENSSSCG00000011695	0.383054	0.021407	0.999773	88934985	88980310	13
TMEM169	ENSSSCG00000032327	-1.1754	0.0215309	0.999773	118335923	118352702	15
GADD45B	ENSSSCG00000022689	0.537514	0.0215324	0.999773	76106916	76111479	2
SYNPO2	ENSSSCG00000009111	0.636049	0.0215525	0.999773	104677583	104844171	8
RCC2	ENSSSCG00000003485	0.279575	0.0216768	0.999773	75988272	76014160	6
BACE1	ENSSSCG00000015079	-0.26752	0.0216957	0.999773	44639281	44666114	9
DESI2	ENSSSCG00000010876	0.381781	0.0217141	0.999773	17365636	17416637	10
ADAM15	ENSSSCG00000006533	0.371441	0.0217355	0.999773	94736635	94751928	4
NUGGC	ENSSSCG00000009673	-0.596141	0.0218	0.999773	11773751	11826153	14
HHLA2	ENSSSCG00000027275	-0.355007	0.0219883	0.999773	151155552	151234780	13
BTBD9	ENSSSCG00000037507	0.321371	0.0222452	0.999773	33724156	34089220	7
LGALS8	ENSSSCG00000010146	-0.292718	0.0222572	0.999773	54867013	54892071	14
PRNP	ENSSSCG00000007039	0.41004	0.0222623	0.999773	13693628	13705318	17
ZDHHC2	ENSSSCG00000006982	1.58544	0.0222759	0.999773	4855056	4928664	17
SLC6A11	ENSSSCG00000039850	-0.305722	0.022449	0.999773	66998267	67118249	13
CLEC4F	ENSSSCG00000023258	-0.661027	0.0225861	0.999773	71683893	71696353	3
	ENSSSCG00000040577	-0.712544	0.0226132	0.999773	37987231	37987569	7
CCDC8	ENSSSCG00000033830	-0.522642	0.0226624	0.999773	52474694	52480650	6
POPDC3	ENSSSCG00000004367	1.55579	0.0227639	0.999773	71377690	71400451	1
FABP4	ENSSSCG00000040681	0.87147	0.0228251	0.999773	55096228	55101209	4
SLC30A10	ENSSSCG00000039095	-0.412515	0.0228836	0.999773	9527528	9567626	10
CD19	ENSSSCG00000007807	-1.0251	0.0228881	0.999773	18592661	18603595	3
SLC27A2	ENSSSCG00000004643	-0.432902	0.0230316	0.999773	121528925	121579121	1
CBFB	ENSSSCG00000033811	0.430012	0.0230431	0.999773	27684323	27750852	6
	ENSSSCG00000032557	-2.39791	0.0233148	0.999773	12988754	12990030	2
AP1M2	ENSSSCG00000025838	0.77331	0.0236649	0.999773	69340077	69354013	2
ACACB	ENSSSCG00000009937	-0.962763	0.0237475	0.999773	41622363	41723642	14
NFATC2IP	ENSSSCG00000007808	-0.320694	0.0237549	0.999773	18609928	18624148	3
	ENSSSCG00000032003	-0.681504	0.0237885	0.999773	4973917	5009533	2
FAM89A	ENSSSCG00000038765	0.537107	0.0238656	0.999773	59367769	59385448	14
AAK1	ENSSSCG00000008337	-0.465544	0.0238889	0.999773	72794885	72955063	3
DPF3	ENSSSCG00000002333	-0.596681	0.0238903	0.999773	95982462	96254303	7
	ENSSSCG00000031189	-1.72903	0.023999	0.999773	7738217	7739545	7
ARHGAP36	ENSSSCG00000012669	-1.48366	0.024096	0.999773	107369493	107537826	X
	ENSSSCG00000039249	0.389542	0.0241628	0.999773	132459420	132489007	13
	ENSSSCG00000022701	4.26636	0.0243953	0.999773	67845201	67855112	9
SLC44A3	ENSSSCG00000006888	-0.376624	0.0245837	0.999773	122529983	122621379	4
ARMC9	ENSSSCG00000023994	-0.533691	0.0247015	0.999773	131928704	132103637	15
NMT2	ENSSSCG00000026499	-0.397623	0.0249099	0.999773	46647161	46722524	10
CDKN1A	ENSSSCG00000001565	0.653898	0.025006	0.999773	32359455	32362271	7
SLC25A33	ENSSSCG00000038006	0.762505	0.0250874	0.999773	69934795	69973264	6
BPGM	ENSSSCG00000039425	-0.337365	0.0252483	0.999773	14553829	14593316	18
KIF18B	ENSSSCG00000017342	0.850821	0.0252488	0.999773	18426692	18447687	12
TOR3A	ENSSSCG00000015525	-0.679621	0.0252566	0.999773	120860104	120885919	9
OCEL1	ENSSSCG00000013874	-0.368564	0.0252568	0.999773	60442209	60444985	2
HASPIN	ENSSSCG00000031821	1.01124	0.0252719	0.999773	49820526	49822873	12
PDGFD	ENSSSCG00000014994	0.62853	0.0253171	0.999773	34388643	34621263	9
	ENSSSCG00000027905	0.42777	0.0253319	0.999773	41947083	41956056	9
SLC25A36	ENSSSCG00000036855	0.424669	0.0253602	0.999773	81749989	81791923	13
POC1B	ENSSSCG00000000920	0.331342	0.0253741	0.999773	93132082	93222522	5
LOXL4	ENSSSCG00000010532	0.684892	0.025402	0.999773	109570535	109593396	14
TNNC1	ENSSSCG00000011441	1.75476	0.025449	0.999773	34591210	34594329	13
TMEM53	ENSSSCG00000027423	-0.433077	0.0255539	0.999773	166645098	166664379	6
	ENSSSCG00000040801	0.480985	0.0256531	0.999773	91323788	91358178	2
	ENSSSCG00000005508	0.248193	0.0256667	0.999773	260825616	260840226	1
ZNF501	ENSSSCG00000011307	-0.567136	0.0257655	0.999773	27949670	27955035	13
RAD51AP1	ENSSSCG00000000722	1.08851	0.0258997	0.999773	65837563	65897230	5
PDXP	ENSSSCG00000034632	-0.822554	0.0262188	0.999773	10162644	10169500	5
BCAS1	ENSSSCG00000007485	1.18654	0.0262626	0.999773	54917240	55040056	17
ARL5B	ENSSSCG00000031456	0.513653	0.0263507	0.999773	55675138	55700324	10
ARHGEF28	ENSSSCG00000028317	-1.02432	0.0264871	0.999773	82761521	83102121	2
CCDC174	ENSSSCG00000040702	-0.408418	0.0264886	0.999773	69898810	69918896	13
SMIM3	ENSSSCG00000040151	0.425006	0.026519	0.999773	151762591	151763922	2
TAS1R3	ENSSSCG00000003341	-0.49216	0.0267432	0.999773	63610525	63617831	6
TMEM64	ENSSSCG00000040180	0.416042	0.0269017	0.999773	46339657	46364985	4
KCNMA1	ENSSSCG00000010325	-0.642998	0.0269083	0.999773	79353006	80106018	14
ZKSCAN5	ENSSSCG00000031809	-0.271616	0.026941	0.999773	6442363	6467464	3
TP53INP2	ENSSSCG00000022099	0.52239	0.027053	0.999773	38103593	38114983	17
PEX6	ENSSSCG00000001653	-0.319587	0.0270621	0.999773	38039862	38052369	7
MTMR8	ENSSSCG00000023862	0.608345	0.0270958	0.999773	50935136	51078100	X
MAPK13	ENSSSCG00000038774	0.770481	0.0272253	0.999773	31880641	31889455	7
CFAP70	ENSSSCG00000010298	-1.45769	0.0272797	0.999773	76075286	76198778	14
NAB1	ENSSSCG00000029547	0.328573	0.0273491	0.999773	95248755	95295081	15
	ENSSSCG00000031704	1.8853	0.0275394	0.999773	78263456	78268290	11
	ENSSSCG00000024796	2.71277	0.0275868	0.999773	9881926	9886647	3
TRIM10	ENSSSCG00000001234	-0.937745	0.0277089	0.999773	22715025	22732141	7
	ENSSSCG00000016091	0.570674	0.0279553	0.999773	104071283	104099195	15
KIF3C	ENSSSCG00000008574	0.450621	0.0282429	0.999773	112970069	113016950	3
COX16	ENSSSCG00000002316	0.552208	0.0283567	0.999773	93861142	93882359	7
	ENSSSCG00000007826	-0.366527	0.0284445	0.999773	21548348	21593670	3
ASB5	ENSSSCG00000030395	-0.89905	0.028561	0.999773	38708203	38790471	15
GINS2	ENSSSCG00000040386	0.833097	0.0285977	0.999773	3218662	3250361	6
	ENSSSCG00000033570	-0.314155	0.0286143	0.999773	15935632	15942063	11
RAB3IL1	ENSSSCG00000013074	-0.426918	0.0286265	0.999773	9577408	9599973	2
HRCT1	ENSSSCG00000035720	-0.956867	0.0286406	0.999773	236670604	236670960	1
FRS3	ENSSSCG00000001624	0.679932	0.0287885	0.999773	36959468	36967529	7
SPNS2	ENSSSCG00000017879	-0.442782	0.028933	0.999773	50454063	50491164	12
GALNT18	ENSSSCG00000013403	0.762267	0.0289482	0.999773	47862918	48231106	2
PCDHB5	ENSSSCG00000014380	1.24993	0.0290064	0.999773	142830525	142832881	2
	ENSSSCG00000010370	2.80167	0.0290483	0.999773	88319211	88337496	14
PHGDH	ENSSSCG00000006717	-0.69915	0.0291985	0.999773	101445977	101478147	4
RHEBL1	ENSSSCG00000000186	1.106	0.0292478	0.999773	15093609	15097764	5
NCBP3	ENSSSCG00000017870	0.361911	0.029314	0.999773	49887162	49919580	12
	ENSSSCG00000040220	0.547962	0.0294169	0.999773	135585048	135589716	6
CANT1	ENSSSCG00000038130	-0.292119	0.0294468	0.999773	3188626	3204490	12
MBL1	ENSSSCG00000024252	-0.460942	0.0295061	0.999773	82077949	82085609	14
CDAN1	ENSSSCG00000004719	-0.419961	0.0295241	0.999773	128641452	128654897	1
NEIL1	ENSSSCG00000001882	-0.478247	0.0296236	0.999773	58259756	58269006	7
ZNF599	ENSSSCG00000035876	-0.649708	0.0297198	0.999773	44332574	44388748	6
	ENSSSCG00000036708	-1.43952	0.0297389	0.999773	121075141	121115291	8
	ENSSSCG00000035142	-0.626305	0.0297705	0.999773	53738862	53761213	8
NUP160	ENSSSCG00000013223	0.330936	0.030108	0.999773	14840688	14923402	2
FBXO9	ENSSSCG00000002629	-0.223763	0.0301595	0.999773	46723398	46748126	7
ZNF239	ENSSSCG00000029576	-0.336898	0.0301651	0.999773	92189820	92203062	14
XKR8	ENSSSCG00000030623	-0.718844	0.0301775	0.999773	85085030	85093156	6
UBE2G1	ENSSSCG00000017878	0.2775	0.0302344	0.999773	50257844	50348690	12
EME2	ENSSSCG00000021467	0.708122	0.0302409	0.999773	40191048	40194049	3
MESP1	ENSSSCG00000001847	-0.591721	0.0303755	0.999773	55320478	55323340	7
	ENSSSCG00000036118	-0.361294	0.0303789	0.999773	66282718	66288187	8
IL1RAPL2	ENSSSCG00000012545	-1.70971	0.0303935	0.999773	86414325	86462738	X
MND1	ENSSSCG00000009009	0.880732	0.0304157	0.999773	75689848	75755780	8
CUL4A	ENSSSCG00000009556	-0.274317	0.0307435	0.999773	78557024	78589193	11
SNORD43	ENSSSCG00000018935	1.19631	0.0307759	0.999773	8923212	8923275	5
THAP6	ENSSSCG00000029348	0.410723	0.0308103	0.999773	71181952	71201912	8
	ENSSSCG00000033816	-0.323722	0.0309107	0.999773	68662403	68677621	2
POU2F1	ENSSSCG00000006310	0.96276	0.0309131	0.999773	83596194	83777283	4
XKRX	ENSSSCG00000012487	-1.32775	0.0310172	0.999773	82614594	82630283	X
PCID2	ENSSSCG00000009557	-0.371036	0.0311917	0.999773	78538945	78556749	11
UBE2B	ENSSSCG00000038953	0.448749	0.0312017	0.999773	136652779	136667800	2
PPP1CC	ENSSSCG00000009828	0.246053	0.031259	0.999773	32069628	32091267	14
ACOX2	ENSSSCG00000011477	-0.467434	0.0312979	0.999773	40223005	40255967	13
FAM83D	ENSSSCG00000007351	1.27922	0.0313159	0.999773	41868976	41892222	17
FOXK2	ENSSSCG00000017125	0.347773	0.0314543	0.999773	561589	615747	12
NOL3	ENSSSCG00000040125	-0.936689	0.0314939	0.999773	27816869	27818750	6
HTATIP2	ENSSSCG00000013349	-0.456131	0.0315054	0.999773	39035224	39052170	2
ERI1	ENSSSCG00000033634	0.488695	0.0315636	0.999773	56096806	56160272	15
CAV1	ENSSSCG00000016634	0.435354	0.0318207	0.999773	29648118	29682467	18
TSHZ3	ENSSSCG00000025214	-1.22821	0.0321868	0.999773	41347116	41350148	6
SLC15A1	ENSSSCG00000009513	-1.14266	0.0324939	0.999773	67651958	67710986	11
	ENSSSCG00000038792	-1.18341	0.0326066	0.999773	48384925	48403589	18
SLC12A2	ENSSSCG00000014255	0.871137	0.0326356	0.999773	131016430	131109303	2
	ENSSSCG00000039370	1.19772	0.0330937	0.999773	66824260	66837472	9
CDS1	ENSSSCG00000009231	-0.563205	0.0331201	0.999773	133959246	134041258	8
H19_2	ENSSSCG00000033344	1.98115	0.0332653	0.999773	1384046	1384113	2
	ENSSSCG00000015774	0.709611	0.0334231	0.999773	44066193	44407632	15
CASK	ENSSSCG00000012253	0.379877	0.0334639	0.999773	37168407	37535561	X
CEP192	ENSSSCG00000003673	0.280368	0.0334643	0.999773	96611861	96734752	6
IL10RA	ENSSSCG00000015085	-0.512798	0.0338174	0.999773	45310530	45325168	9
S1PR2	ENSSSCG00000013658	0.637857	0.0339303	0.999773	69050430	69057305	2
HYKK	ENSSSCG00000001755	-0.523725	0.0339368	0.999773	47451817	47474694	7
ADAM33	ENSSSCG00000007145	1.35065	0.0340318	0.999773	32023004	32037880	17
BCAR3	ENSSSCG00000006893	-0.528287	0.0341813	0.999773	123440571	123666600	4
CYP2A19	ENSSSCG00000002993	-0.796507	0.0342729	0.999773	49053993	49064190	6
TMEM150B	ENSSSCG00000031110	-0.3346	0.03431	0.999773	59495487	59506268	6
SLCO2B1	ENSSSCG00000014851	-0.385519	0.0344526	0.999773	9442669	9472619	9
TMEM38A	ENSSSCG00000013864	-0.469623	0.0345265	0.999773	60929055	60960521	2
WARS2	ENSSSCG00000027153	0.319883	0.0345397	0.999773	101787500	101883403	4
CHL1	ENSSSCG00000011524	1.66901	0.0345886	0.999773	56804304	57034184	13
MESP2	ENSSSCG00000001848	-0.767822	0.0346039	0.999773	55343134	55345868	7
SMNDC1	ENSSSCG00000030507	0.305439	0.0346049	0.999773	120725400	120739752	14
	ENSSSCG00000032702	0.443366	0.034873	0.999773	182134501	182188756	13
BCL2A1	ENSSSCG00000040010	0.627214	0.0349699	0.999773	48882893	48967344	7
MARVELD1	ENSSSCG00000010527	0.81037	0.0349784	0.999773	109069386	109069907	14
SLC25A23	ENSSSCG00000013550	-0.362082	0.0350969	0.999773	72625550	72653117	2
MTFR1L	ENSSSCG00000003553	-0.256233	0.0351319	0.999773	83265389	83278009	6
RBMS3	ENSSSCG00000036381	0.590758	0.0352265	0.999773	15711479	16462749	13
AGBL5	ENSSSCG00000008558	-0.333956	0.0354148	0.999773	112045310	112066977	3
	ENSSSCG00000034743	-1.64221	0.0354347	0.999773	101430063	101433809	8
ELK1	ENSSSCG00000012279	0.241715	0.0354497	0.999773	42157988	42174932	X
	ENSSSCG00000038818	-0.824678	0.035542	0.999773	74930300	74960494	1
GALP	ENSSSCG00000003318	-1.42673	0.0356324	0.999773	60487517	60493138	6
ORMDL3	ENSSSCG00000017492	-0.499953	0.0356423	0.999773	22411125	22429467	12
VNN1	ENSSSCG00000004181	-0.719964	0.0356453	0.999773	31003338	31023731	1
CROT	ENSSSCG00000015391	-0.667513	0.0357069	0.999773	93263609	93309034	9
C2orf49	ENSSSCG00000035390	0.377696	0.0358007	0.999773	49454557	49465449	3
MAFF	ENSSSCG00000030165	0.700937	0.0358221	0.999773	9683657	9695934	5
TMEM150A	ENSSSCG00000008233	-0.323326	0.0358654	0.999773	59166857	59173735	3
FAM212B	ENSSSCG00000036030	0.791795	0.0359695	0.999773	108650566	108666462	4
SELENBP1	ENSSSCG00000006624	-0.546473	0.0359777	0.999773	97860916	97894329	4
SPATA2	ENSSSCG00000033324	-0.256193	0.0361137	0.999773	51489701	51500900	17
ZNF385B	ENSSSCG00000023181	-0.438305	0.0361749	0.999773	85047075	85136953	15
KRT4	ENSSSCG00000024610	-1.88853	0.0362576	0.999773	18090751	18099421	5
TBC1D8	ENSSSCG00000008169	-0.305541	0.0363076	0.999773	53149067	53291696	3
MCM7	ENSSSCG00000032180	0.400891	0.0363272	0.999773	8001458	8014061	3
OLFML2A	ENSSSCG00000005593	0.527208	0.0364641	0.999773	265577114	265604503	1
IPPK	ENSSSCG00000030204	0.292462	0.0364859	0.999773	42308005	42368224	3
	ENSSSCG00000014314	-0.763281	0.0365347	0.999773	138097010	138103963	2
ZNF142	ENSSSCG00000016191	0.383369	0.036559	0.999773	120688857	120708865	15
	ENSSSCG00000006418	-0.427597	0.0366353	0.999773	91373129	91402639	4
GBA	ENSSSCG00000006522	-0.252087	0.0366964	0.999773	94583900	94609745	4
CORO2B	ENSSSCG00000004962	0.871009	0.0367854	0.999773	166466231	166611187	1
PTGFRN	ENSSSCG00000006735	-0.458541	0.0368332	0.999773	103745181	103834969	4
ATP2A1	ENSSSCG00000007805	1.64736	0.0370334	0.999773	18545071	18570699	3
ZNF619	ENSSSCG00000011271	-0.599031	0.0372486	0.999773	24700625	24713886	13
P3H4	ENSSSCG00000017429	0.50615	0.0372999	0.999773	20882344	20891484	12
	ENSSSCG00000034371	2.37761	0.0373362	0.999773	39376252	39378452	12
	ENSSSCG00000039793	-0.344684	0.0373669	0.999773	150247296	150605912	6
	ENSSSCG00000033677	-0.35805	0.0374007	0.999773	15905495	15927499	11
	ENSSSCG00000008488	-0.425692	0.0374686	0.999773	102215739	102424775	3
SLC35F6	ENSSSCG00000008562	-0.318209	0.0374744	0.999773	112280658	112296868	3
NRAP	ENSSSCG00000010640	-0.411057	0.0374785	0.999773	123926034	124018487	14
	ENSSSCG00000017783	-0.290223	0.03758	0.999773	45332229	45396730	12
ZDHHC14	ENSSSCG00000035027	-0.379792	0.0375947	0.999773	9350255	9619672	1
VPS13D	ENSSSCG00000003438	-0.363142	0.0376732	0.999773	72256822	72510188	6
C4orf17	ENSSSCG00000009181	-1.20972	0.0378757	0.999773	120918179	121089162	8
ZNF852	ENSSSCG00000022462	0.560987	0.037886	0.999773	27818990	27828351	13
	ENSSSCG00000038550	0.325274	0.0379134	0.999773	86680790	86719164	8
CENPN	ENSSSCG00000039216	0.851676	0.0379144	0.999773	7227990	7254896	6
P4HA1	ENSSSCG00000010292	0.586405	0.0379238	0.999773	75825115	75919125	14
TUSC3	ENSSSCG00000021988	1.24603	0.0381465	0.999773	3312712	3507351	17
TLR1	ENSSSCG00000026583	-0.466447	0.0382393	0.999773	30147588	30180651	8
NMUR1	ENSSSCG00000016277	-1.55623	0.038293	0.999773	132217223	132228645	15
NTN4	ENSSSCG00000000896	0.589606	0.0384084	0.999773	87671871	87784701	5
MSI1	ENSSSCG00000029365	0.857125	0.038411	0.999773	40329564	40356788	14
PSMC3IP	ENSSSCG00000017396	1.00585	0.0384703	0.999773	20244304	20250133	12
UBALD2	ENSSSCG00000023423	0.483296	0.0386997	0.999773	5203195	5208679	12
ZNF684	ENSSSCG00000003979	-0.615487	0.0388636	0.999773	170622180	170657024	6
	ENSSSCG00000013718	-0.715306	0.0388746	0.999773	66591831	66634720	2
PHLPP1	ENSSSCG00000004896	0.644906	0.0392306	0.999773	158642818	158862706	1
LIPK	ENSSSCG00000010442	-2.05759	0.0394055	0.999773	100658739	100678377	14
FAM120B	ENSSSCG00000029697	-0.246083	0.0395049	0.999773	96218	186785	1
POLQ	ENSSSCG00000036613	1.39397	0.0396373	0.999773	138978431	139108500	13
NPL	ENSSSCG00000022292	-0.372897	0.0397803	0.999773	124093611	124132942	9
NRCAM	ENSSSCG00000015445	-1.13675	0.0397901	0.999773	107928866	108247749	9
CPN2	ENSSSCG00000025128	-0.414447	0.0398131	0.999773	131325123	131337672	13
CDC20	ENSSSCG00000003949	0.820377	0.0398941	0.999773	167882744	167890575	6
SEC14L3	ENSSSCG00000010008	-0.595038	0.039932	0.999773	47405809	47421277	14
SAL1	ENSSSCG00000005474	-1.52049	0.0399465	0.999773	253638015	253642866	1
SLC39A4	ENSSSCG00000005905	1.04308	0.0401116	0.999773	372674	381088	4
SLC25A25	ENSSSCG00000005636	0.612873	0.0401864	0.999773	268531752	268576994	1
ARHGEF4	ENSSSCG00000035828	-1.21863	0.0402262	0.999773	57115591	57375245	15
	ENSSSCG00000004246	0.491307	0.0403203	0.999773	43171887	43198297	1
UGP2	ENSSSCG00000008368	0.393273	0.0403756	0.999773	77974976	78032476	3
NMNAT3	ENSSSCG00000031142	-0.943856	0.040479	0.999773	80431413	80556790	13
C11orf52	ENSSSCG00000015035	-0.45013	0.040507	0.999773	39647797	39655223	9
SLC2A2	ENSSSCG00000020927	0.307775	0.0405156	0.999773	109587549	109623787	13
PCDHGA8	ENSSSCG00000021326	1.29808	0.0407965	0.999773	143031697	143034197	2
FAM109A	ENSSSCG00000009832	-0.316917	0.0408396	0.999773	32593712	32600693	14
NQO1	ENSSSCG00000002754	-1.09917	0.0408629	0.999773	17292770	17302627	6
RAPGEF4	ENSSSCG00000015959	-0.469518	0.0410169	0.999773	78820216	79093239	15
MYB	ENSSSCG00000004167	1.43805	0.0410265	0.999773	28818193	28857311	1
	ENSSSCG00000032052	-1.05826	0.041038	0.999773	79322942	79328061	4
INO80E	ENSSSCG00000032921	-0.298905	0.041158	0.999773	18202134	18230576	3
COIL	ENSSSCG00000017613	0.323774	0.0412082	0.999773	33231845	33254343	12
ZNF276	ENSSSCG00000029228	-0.310156	0.0412651	0.999773	296846	316777	6
FBXO15	ENSSSCG00000004873	0.700726	0.041294	0.999773	149856018	149896411	1
	ENSSSCG00000031073	-0.203895	0.0413667	0.999773	60397400	60407921	2
FBN2	ENSSSCG00000014256	1.12712	0.0415515	0.999773	131152210	131370081	2
CCDC38	ENSSSCG00000000894	-1.83894	0.0416367	0.999773	87568989	87616183	5
ARL2BP	ENSSSCG00000002819	-0.397001	0.0417614	0.999773	19207008	19215025	6
SKIL	ENSSSCG00000011746	0.661347	0.041812	0.999773	109029856	109059171	13
ETFBKMT	ENSSSCG00000033766	-0.399766	0.0420664	0.999773	42566351	42576030	5
NLGN3	ENSSSCG00000027465	-0.73987	0.0423975	0.999773	57176103	57201461	X
SERPINB8	ENSSSCG00000004888	0.703155	0.0426096	0.999773	157820648	157836836	1
LAMC2	ENSSSCG00000015556	0.801228	0.0428784	0.999773	124435560	124495355	9
	ENSSSCG00000033790	-1.18444	0.0429104	0.999773	110451451	110486896	4
CITED2	ENSSSCG00000004142	-0.382911	0.0429353	0.999773	25155664	25162193	1
C3orf85	ENSSSCG00000032588	-2.4523	0.0429869	0.999773	150356339	150372222	13
DISP3	ENSSSCG00000003417	-1.30567	0.0431462	0.999773	71583818	71640940	6
HERC3	ENSSSCG00000009208	0.376965	0.043184	0.999773	130346206	130467316	8
SMARCA1	ENSSSCG00000012649	-0.331444	0.0433813	0.999773	106039935	106115864	X
HIPK3	ENSSSCG00000013312	0.35726	0.0434946	0.999773	27580129	27686872	2
SEPT03	ENSSSCG00000000040	-1.3134	0.0437705	0.999773	6604283	6654438	5
	ENSSSCG00000035037	0.509132	0.0438386	0.999773	206451886	206465260	13
RFFL	ENSSSCG00000032552	-0.382418	0.0440143	0.999773	40075281	40151048	12
TUBB6	ENSSSCG00000038992	0.469758	0.0440484	0.999773	97230140	97240724	6
NETO2	ENSSSCG00000026318	0.821589	0.0441712	0.999773	37443384	37504287	6
HHIPL1	ENSSSCG00000022794	0.695044	0.0443592	0.999773	120627510	120654447	7
C1orf228	ENSSSCG00000033259	-0.867534	0.0443637	0.999773	166593581	166645018	6
FNDC3B	ENSSSCG00000011752	0.514314	0.0443972	0.999773	110586926	110931686	13
NDUFAF5	ENSSSCG00000007076	0.386022	0.044472	0.999773	22479852	22508781	17
	ENSSSCG00000034527	0.347452	0.0444763	0.999773	45707118	45716536	9
SLC3A1	ENSSSCG00000008449	-1.23219	0.0445796	0.999773	96157387	96201057	3
ELP4	ENSSSCG00000013321	0.330922	0.044733	0.999773	29004987	29230893	2
ZBTB8A	ENSSSCG00000021457	-0.674886	0.0448217	0.999773	88922795	88960980	6
CCDC102A	ENSSSCG00000028723	-0.680525	0.0448999	0.999773	19437399	19457130	6
NUP62	ENSSSCG00000040333	-0.481644	0.0449254	0.999773	54921627	54923227	6
KLF5	ENSSSCG00000035101	1.65924	0.0452257	0.999773	45369575	45388299	11
CERCAM	ENSSSCG00000005650	-0.34416	0.0456403	0.999773	268838055	268847233	1
ZNF362	ENSSSCG00000032078	-0.302092	0.0456576	0.999773	89513925	89583820	6
PTER	ENSSSCG00000022953	-0.423301	0.0459054	0.999773	45361713	45440447	10
HNRNPF	ENSSSCG00000010203	0.208231	0.0459695	0.999773	61646718	61667950	14
MTO1	ENSSSCG00000004487	0.255325	0.0459899	0.999773	92447163	92483236	1
ATAD5	ENSSSCG00000035954	0.915481	0.0461672	0.999773	42874463	42920442	12
MCL1	ENSSSCG00000039314	0.360098	0.0461811	0.999773	98527907	98568965	4
PCLAF	ENSSSCG00000004554	0.925748	0.0461961	0.999773	107659435	107669476	1
VWA5A	ENSSSCG00000015175	-0.595428	0.0462136	0.999773	51017995	51111209	9
ZFYVE9	ENSSSCG00000003863	-0.228007	0.046214	0.999773	159874033	160074556	6
TAF13	ENSSSCG00000020842	0.329583	0.046328	0.999773	110980803	110992018	4
ETS2	ENSSSCG00000038948	0.388449	0.0463459	0.999773	202464370	202484608	13
PDSS1	ENSSSCG00000011061	0.508882	0.0465439	0.999773	49069556	49120320	10
DNAAF2	ENSSSCG00000005007	-0.426995	0.0466185	0.999773	179482505	179506330	1
CFAP36	ENSSSCG00000008400	-0.52158	0.0467974	0.999773	85709784	85742436	3
PRDM5	ENSSSCG00000009101	1.19749	0.0468383	0.999773	103189313	103381913	8
CPE	ENSSSCG00000008854	1.028	0.0469451	0.999773	43568504	43695862	8
EPOR	ENSSSCG00000013618	-0.461146	0.047047	0.999773	70061320	70068686	2
LCMT2	ENSSSCG00000004711	-0.308993	0.0470904	0.999773	128125668	128127919	1
FBP2	ENSSSCG00000010947	-2.35488	0.0470958	0.999773	27631483	27661903	10
FAM46C	ENSSSCG00000006729	-0.522758	0.0471376	0.999773	103132318	103161899	4
MAN2A1	ENSSSCG00000014195	0.37661	0.0472386	0.999773	114675917	114853524	2
	ENSSSCG00000031919	-0.583093	0.0472738	0.999773	66421771	66430710	8
TMEM164	ENSSSCG00000037670	-0.386264	0.0474202	0.999773	90105188	90289670	X
SPC25	ENSSSCG00000015924	0.812713	0.0475357	0.999773	75338350	75371320	15
KIF20A	ENSSSCG00000014326	0.840452	0.0476112	0.999773	140201980	140213142	2
OGG1	ENSSSCG00000011549	0.508433	0.0476118	0.999773	66034700	66044558	13
SIGLEC1	ENSSSCG00000007146	-0.450362	0.0476318	0.999773	31993886	32024790	17
GNLY	ENSSSCG00000008228	-1.36987	0.047636	0.999773	59065602	59072525	3
SULT1A3	ENSSSCG00000021557	-0.883666	0.0476767	0.999773	18352022	18354465	3
KATNB1	ENSSSCG00000002813	-0.368772	0.0476992	0.999773	19630350	19661010	6
	ENSSSCG00000003080	1.38408	0.0477156	0.999773	51133102	51150573	6
	ENSSSCG00000033190	0.50533	0.0478049	0.999773	42062327	42076551	18
	ENSSSCG00000006286	1.45588	0.0478491	0.999773	81229970	81299275	4
	ENSSSCG00000014766	1.07081	0.0479634	0.999773	5475640	5476589	9
	ENSSSCG00000033628	0.654337	0.0479889	0.999773	169221554	169408717	6
	ENSSSCG00000017929	-0.366321	0.0480042	0.999773	52417135	52418873	12
B4GALT6	ENSSSCG00000025005	0.6967	0.0480328	0.999773	115526395	115592213	6
DRC1	ENSSSCG00000008568	-1.48623	0.0480688	0.999773	112584016	112621581	3
SLPI	ENSSSCG00000039573	0.833098	0.0481881	0.999773	47595158	47599301	17
MANSC4	ENSSSCG00000000546	0.912878	0.0482748	0.999773	45955090	45973028	5
FAM107A	ENSSSCG00000033189	0.337748	0.0485659	0.999773	40276899	40308008	13
MINK1	ENSSSCG00000017917	-0.314332	0.0486367	0.999773	52012510	52066922	12
G6PC	ENSSSCG00000036449	0.815315	0.0486708	0.999773	19961790	19975783	12
	ENSSSCG00000017940	-0.224356	0.0486966	0.999773	52664872	52667610	12
ELP6	ENSSSCG00000011336	0.242581	0.0487486	0.999773	30328868	30341316	13
ZNF365	ENSSSCG00000010222	0.693998	0.0487776	0.999773	65861550	65888335	14
ITGA7	ENSSSCG00000036237	0.476964	0.0488574	0.999773	21127015	21147909	5
ZDHHC24	ENSSSCG00000021891	-0.291669	0.049079	0.999773	5874518	5883519	2
RANBP3L	ENSSSCG00000016838	1.28928	0.0491892	0.999773	21560501	21611882	16
ALKBH3	ENSSSCG00000040937	-0.38595	0.0494283	0.999773	18408992	18448167	2
ZNF3	ENSSSCG00000037215	-0.293351	0.0494288	0.999773	7971921	7982863	3
	ENSSSCG00000031117	0.446251	0.049576	0.999773	89208793	89255817	2
VGLL3	ENSSSCG00000032398	0.707325	0.0496306	0.999773	168790019	168836814	13
GDF9	ENSSSCG00000014288	-0.277027	0.0498783	0.999773	135180426	135187026	2

## Sheet: GxD10
Table S6
Differential gene expression due to GRAla610ValxD10 interaction
Gene	ENSEMBL_ID	log2FC_ValvsAla	p-value	adj-p-val	Gene start (bp)	Gene end (bp)	Chromosome/scaffold name
	ENSSSCG00000036957	-1.83313	0.000670484	0.986819	5558632	5559304	17
LAMB4	ENSSSCG00000032905	2.59229	0.000959584	0.986819	107778499	107885103	9
	ENSSSCG00000039639	-0.648803	0.000984295	0.986819	67844438	67847924	4
RPAP2	ENSSSCG00000006903	-0.568502	0.00105259	0.986819	124691657	124773890	4
SPICE1	ENSSSCG00000024663	-0.862419	0.00111519	0.986819	146411280	146468318	13
MMP9	ENSSSCG00000007436	-1.42683	0.00116669	0.986819	48175056	48188264	17
SPATA6L	ENSSSCG00000005221	-0.768762	0.00119471	0.986819	217300959	217352499	1
SLC17A3	ENSSSCG00000037547	-1.14208	0.00137178	0.986819	20591814	20614931	7
	ENSSSCG00000032046	-0.40283	0.00213389	0.986819	71141823	71197623	11
MOXD1	ENSSSCG00000004191	-5.29247	0.00221644	0.986819	31282506	31366108	1
CARF	ENSSSCG00000016117	-0.758976	0.00283962	0.986819	106410155	106466801	15
SERHL2	ENSSSCG00000034350	0.713286	0.00301557	0.986819	6214110	6239811	5
NOVA1	ENSSSCG00000024396	-1.18581	0.00328724	0.986819	72805630	72961258	7
ZYG11B	ENSSSCG00000003857	-0.709169	0.0035614	0.986819	159407926	159480648	6
PLK2	ENSSSCG00000016925	-0.404341	0.00370214	0.986819	37296595	37305877	16
WARS2	ENSSSCG00000027153	-0.417978	0.00395186	0.986819	101787500	101883403	4
CCSER1	ENSSSCG00000022986	-0.932708	0.00398074	0.986819	127985766	128953392	8
FFAR2	ENSSSCG00000032438	-0.743704	0.00410713	0.986819	44899336	44907909	6
	ENSSSCG00000039778	2.50547	0.00428554	0.986819	8251531	8254080	8
SNORD50	ENSSSCG00000037982	-1.84734	0.00439487	0.986819	54632524	54632597	1
	ENSSSCG00000033816	-0.400888	0.00441814	0.986819	68662403	68677621	2
HYDIN	ENSSSCG00000040973	-1.53869	0.00443478	0.986819	13895493	14233941	6
	ENSSSCG00000039723	1.77192	0.00480942	0.986819	210949	224939	AEMK02000278.1
B4GALT6	ENSSSCG00000025005	-0.865796	0.0048217	0.986819	115526395	115592213	6
	ENSSSCG00000032058	-0.745347	0.00485537	0.986819	73861910	73911853	7
IL33	ENSSSCG00000005203	-0.511689	0.00511582	0.986819	215899420	215941873	1
SPAG9	ENSSSCG00000033228	-0.496783	0.00514003	0.986819	27198946	27425463	12
SPEF1	ENSSSCG00000007149	-0.859027	0.00516412	0.986819	31934856	31939049	17
FAIM	ENSSSCG00000023814	-0.566543	0.0052631	0.986819	79397319	79411906	13
GTDC1	ENSSSCG00000015670	-0.397393	0.00535557	0.986819	7736969	8102907	15
CLCN4	ENSSSCG00000024809	0.488052	0.00536855	0.986819	6977164	7017734	X
	ENSSSCG00000033814	-0.495303	0.00536874	0.986819	39954362	39958520	16
SRPX2	ENSSSCG00000012482	-0.663323	0.00540108	0.986819	82336744	82363867	X
	ENSSSCG00000001931	-1.72802	0.0057151	0.986819	61033831	61078507	7
METTL15	ENSSSCG00000013331	-0.600011	0.00586014	0.986819	32033207	32238752	2
DUOX1	ENSSSCG00000004675	-0.931975	0.00588878	0.986819	126572533	126620118	1
	ENSSSCG00000010941	-0.399751	0.00604006	0.986819	26110173	26264030	10
ODF2L	ENSSSCG00000006936	-0.503401	0.00607449	0.986819	129476422	129804203	4
PARP11	ENSSSCG00000000728	0.437013	0.00607619	0.986819	66443483	66483643	5
TP63	ENSSSCG00000025592	-0.612099	0.00620895	0.986819	127116105	127347070	13
FAXDC2	ENSSSCG00000017068	0.947643	0.00625351	0.986819	68359232	68393030	16
	ENSSSCG00000021273	-1.049	0.00649031	0.986819	14022555	14032889	1
	ENSSSCG00000024618	-0.333504	0.00663748	0.986819	19936211	19968960	10
GPATCH2L	ENSSSCG00000002387	-0.448154	0.00669457	0.986819	99325558	99375831	7
SAMSN1	ENSSSCG00000038062	-0.861167	0.00670271	0.986819	179427521	179478876	13
	ENSSSCG00000003483	-1.50991	0.00675398	0.986819	75946598	75966025	6
P2RX6	ENSSSCG00000010101	-1.18917	0.00682223	0.986819	50623708	50633535	14
MAP3K7	ENSSSCG00000004334	-0.386461	0.00689052	0.986819	58481896	58548057	1
	ENSSSCG00000034709	-0.327475	0.00706035	0.986819	1900333	1912308	AEMK02000452.1
CD200	ENSSSCG00000027820	-0.483442	0.00752869	0.986819	147465863	147522836	13
SCARA5	ENSSSCG00000009672	-0.89984	0.00756997	0.986819	11617595	11742938	14
MBP	ENSSSCG00000038767	0.30472	0.00765045	0.986819	147568191	147685288	1
FERMT2	ENSSSCG00000005041	-0.312042	0.0080556	0.986819	182519684	182606869	1
NMB	ENSSSCG00000036907	1.18845	0.00818681	0.986819	52883128	52886644	7
FNBP4	ENSSSCG00000030610	-0.416812	0.00819339	0.986819	14896175	14932207	2
C15orf48	ENSSSCG00000004670	1.33002	0.00821131	0.986819	126304056	126307812	1
KLHL2	ENSSSCG00000008858	-0.329449	0.00840147	0.986819	43746017	43870999	8
	ENSSSCG00000038027	1.35423	0.0087211	0.986819	3310672	3369408	Y
SPTLC1	ENSSSCG00000009594	-0.405813	0.00872832	0.986819	3081972	3138103	14
SESTD1	ENSSSCG00000016005	-0.469342	0.00886764	0.986819	84760560	84958521	15
SMIM14	ENSSSCG00000021793	-0.485047	0.00923885	0.986819	30765428	30840455	8
IL1RAPL2	ENSSSCG00000012545	1.82134	0.00925991	0.986819	86414325	86462738	X
WBP4	ENSSSCG00000031627	-0.481526	0.00982398	0.986819	25735370	25772639	11
GAPT	ENSSSCG00000035276	-1.48916	0.0098304	0.986819	37344414	37349685	16
FOSL2	ENSSSCG00000032527	-0.532227	0.00984936	0.986819	110819947	110842850	3
MPP4	ENSSSCG00000026184	-1.18435	0.0098549	0.986819	105277673	105318862	15
WRN	ENSSSCG00000015840	-0.685083	0.00996246	0.986819	53966973	54094997	15
ZNF354A	ENSSSCG00000036688	-0.47454	0.0101039	0.986819	79670434	79690792	2
ALMS1	ENSSSCG00000037977	-0.533761	0.0102446	0.986819	69253851	69417147	3
UBXN2A	ENSSSCG00000033753	-0.463302	0.0102748	0.986819	114673035	114714174	3
PARP6	ENSSSCG00000001929	-0.431248	0.010434	0.986819	60971884	60999864	7
SNX22	ENSSSCG00000037275	0.850955	0.0104628	0.986819	107891698	107897529	1
SPRED1	ENSSSCG00000039393	-0.457411	0.010518	0.986819	132904275	133016243	1
INHBC	ENSSSCG00000037446	0.501247	0.0106657	0.986819	22718510	22727812	5
TBC1D25	ENSSSCG00000040599	0.456992	0.0108186	0.986819	42682045	42700904	X
CLK4	ENSSSCG00000014028	-0.392586	0.0110419	0.986819	79729482	79752939	2
UNC93A	ENSSSCG00000027404	0.749682	0.0111592	0.986819	1919994	1958328	1
USP1	ENSSSCG00000003820	-0.408716	0.011234	0.986819	149966194	149986255	6
PFKFB3	ENSSSCG00000011133	1.29825	0.0112384	0.986819	64776318	64859050	10
ETNK1	ENSSSCG00000039397	-0.551696	0.0114089	0.986819	50914827	50970738	5
DUSP11	ENSSSCG00000008298	-0.324721	0.0115221	0.986819	69187569	69226315	3
SAV1	ENSSSCG00000005021	-0.354111	0.0115257	0.986819	180395544	180434803	1
CEP97	ENSSSCG00000011949	-0.588908	0.0118684	0.986819	157334551	157388378	13
MEF2C	ENSSSCG00000014149	-0.421553	0.0119656	0.986819	96122044	96296902	2
RALGAPB	ENSSSCG00000007345	-0.292779	0.0120343	0.986819	41507756	41606905	17
FAIM2	ENSSSCG00000000206	1.20026	0.012042	0.986819	15779334	15813034	5
CUL3	ENSSSCG00000016234	-0.289057	0.0120997	0.986819	126189888	126287192	15
	ENSSSCG00000039569	1.94569	0.0121087	0.986819	39364818	39367023	12
	ENSSSCG00000027852	1.27861	0.0122287	0.986819	142892832	142895246	2
SLC35F1	ENSSSCG00000004250	-2.56199	0.0122315	0.986819	43653375	43809924	1
NBEA	ENSSSCG00000034348	-0.610311	0.0122608	0.986819	11084534	11723142	11
EPN3	ENSSSCG00000027226	-0.755066	0.0122796	0.986819	26813826	26826742	12
CCDC174	ENSSSCG00000040702	-0.445531	0.0123873	0.986819	69898810	69918896	13
MIOX	ENSSSCG00000023749	0.524053	0.0126894	0.986819	244434	255567	5
	ENSSSCG00000033827	0.526873	0.012945	0.986819	101794006	101794451	6
FAM160B1	ENSSSCG00000010652	-0.341943	0.0131857	0.986819	125158266	125196249	14
RAD52	ENSSSCG00000000754	-0.355692	0.0132978	0.986819	68133699	68223645	5
MSL2	ENSSSCG00000011650	-0.345351	0.0133704	0.986819	77146315	77180769	13
GCLC	ENSSSCG00000001488	-0.554416	0.0133784	0.986819	27209565	27253530	7
LOXL4	ENSSSCG00000010532	0.686098	0.0137067	0.986819	109570535	109593396	14
SAFB2	ENSSSCG00000013523	-0.373553	0.0137264	0.986819	73334561	73369359	2
TNFSF15	ENSSSCG00000034087	-1.16718	0.0138685	0.986819	255326132	255349566	1
	ENSSSCG00000038196	-1.50978	0.0143038	0.986819	51350790	51355167	2
	ENSSSCG00000003324	-1.15958	0.0145269	0.986819	60784524	60804616	6
DEPDC4	ENSSSCG00000036721	-1.32709	0.0145342	0.986819	83878603	83894636	5
XIST_A_REPEAT	ENSSSCG00000033696	0.706435	0.0147737	0.986819	59309309	59309345	X
	ENSSSCG00000032352	-0.446512	0.0151351	0.986819	62620057	62643090	6
FAM110D	ENSSSCG00000031074	-0.636975	0.0156287	0.986819	83581362	83585994	6
ZC3H8	ENSSSCG00000008099	-0.600444	0.0158911	0.986819	44161271	44183383	3
CEP170	ENSSSCG00000030502	-0.526439	0.0159887	0.986819	16068528	16191742	10
UPK3A	ENSSSCG00000031423	1.7261	0.0160352	0.986819	4105541	4119090	5
TRIM23	ENSSSCG00000016948	-0.5193	0.0160947	0.986819	44103172	44146296	16
PALMD	ENSSSCG00000006874	-0.480889	0.0162919	0.986819	118372944	118428410	4
HCFC2	ENSSSCG00000000846	-0.337613	0.0164715	0.986819	80368244	80409786	5
FBXL3	ENSSSCG00000009472	-0.436063	0.0165219	0.986819	49131434	49151026	11
CREBZF	ENSSSCG00000014907	-0.414372	0.0166929	0.986819	19585861	19595059	9
MAB21L3	ENSSSCG00000006742	-0.484142	0.0176085	0.986819	104577536	104625999	4
NEK4	ENSSSCG00000011446	-0.33697	0.0176865	0.986819	34839363	34896525	13
SMAD5	ENSSSCG00000014319	-0.408518	0.017851	0.986819	138287431	138344762	2
TCEA3	ENSSSCG00000032674	0.38583	0.0178778	0.986819	81268514	81304581	6
ANKRD13C	ENSSSCG00000003790	-0.376334	0.0179068	0.986819	142516120	142618400	6
	ENSSSCG00000032969	-0.571126	0.0180562	0.986819	58189335	58201899	6
	ENSSSCG00000009069	-0.590664	0.018119	0.986819	95894176	95949421	8
CBLN3	ENSSSCG00000001985	0.767529	0.0181325	0.986819	74865291	74868460	7
PNISR	ENSSSCG00000037594	-0.388105	0.0182574	0.986819	66321459	66381449	1
LRIG2	ENSSSCG00000034581	-0.496693	0.0182631	0.986819	107349169	107416936	4
NUDT19	ENSSSCG00000036294	0.655297	0.01842	0.986819	42574071	42583203	6
HYKK	ENSSSCG00000001755	0.487247	0.0184578	0.986819	47451817	47474694	7
ZNF326	ENSSSCG00000038253	-0.34816	0.0185978	0.986819	126677956	126707220	4
APMAP	ENSSSCG00000036286	0.270303	0.018981	0.986819	30768489	30795556	17
KLHDC1	ENSSSCG00000032489	-0.76288	0.0193615	0.986819	179540511	179605628	1
WNT9B	ENSSSCG00000035524	-0.840174	0.0193637	0.986819	17709049	17733432	12
CLHC1	ENSSSCG00000008402	-0.681753	0.019475	0.986819	85996668	86046897	3
C11orf71	ENSSSCG00000036867	0.977924	0.0197762	0.986819	41946900	41947277	9
ZNF280B	ENSSSCG00000033879	-0.418537	0.019958	0.986819	48861289	48877223	14
PDCD1	ENSSSCG00000037319	1.18419	0.0201064	0.986819	140336258	140347478	15
WDR44	ENSSSCG00000035488	-0.493809	0.0201315	0.986819	96950288	97027123	X
ARMCX1	ENSSSCG00000038569	-0.463276	0.0202478	0.986819	83132835	83137131	X
ERO1A	ENSSSCG00000005037	-0.334364	0.0202639	0.986819	182265012	182318968	1
IMPG2	ENSSSCG00000031273	-1.0617	0.0202805	0.986819	157675265	157761358	13
SNORD44	ENSSSCG00000039255	-0.895529	0.0205472	0.986819	116147206	116147267	9
	ENSSSCG00000010077	-1.04337	0.0205608	0.986819	49951437	49960544	14
BRD8	ENSSSCG00000014327	-0.279287	0.020991	0.986819	140182193	140202275	2
	ENSSSCG00000010056	0.404414	0.0212565	0.986819	49622122	49638061	14
DPH7	ENSSSCG00000031630	0.291831	0.0213143	0.986819	419775	438754	AEMK02000682.1
TNPO1	ENSSSCG00000027293	-0.366317	0.0214414	0.986819	49048679	49151926	16
	ENSSSCG00000024131	-0.592318	0.0215316	0.986819	113172899	113258753	1
SNORA33	ENSSSCG00000018972	-1.03406	0.0217094	0.986819	30921004	30921132	1
	ENSSSCG00000035897	-0.880646	0.021727	0.986819	52921772	52922196	7
KCNT1	ENSSSCG00000005762	1.27547	0.0217996	0.986819	1756889	1799922	AEMK02000682.1
PLA2G7	ENSSSCG00000001723	0.375655	0.0218698	0.986819	41486809	41531388	7
ZDHHC3	ENSSSCG00000011301	0.192797	0.0223979	0.986819	28098007	28219535	13
RNF114	ENSSSCG00000036129	0.219525	0.0225886	0.986819	51513641	51531057	17
MS4A1	ENSSSCG00000021812	-0.843768	0.0226443	0.986819	11216238	11229060	2
	ENSSSCG00000037482	-0.654303	0.0229377	0.986819	579861	580152	AEMK02000510.1
MAGI1	ENSSSCG00000011497	-0.422109	0.0231207	0.986819	46897427	47160117	13
ACKR2	ENSSSCG00000031154	0.707608	0.0233248	0.986819	26306085	26329495	13
PCF11	ENSSSCG00000014901	-0.423096	0.0233509	0.986819	17297867	17324710	9
	ENSSSCG00000038005	1.29921	0.0235736	0.986819	171583	192795	2
MAPT	ENSSSCG00000017311	0.604336	0.0239279	0.986819	17098266	17211660	12
APLF	ENSSSCG00000008346	-0.34279	0.0239545	0.986819	73754738	73831550	3
DDX46	ENSSSCG00000026644	-0.338238	0.0240657	0.986819	136972507	137030324	2
MED12L	ENSSSCG00000011714	-1.47169	0.0241149	0.986819	91271539	91603394	13
PRKAA2	ENSSSCG00000036145	-0.406522	0.0242761	0.986819	155683390	155754278	6
ENC1	ENSSSCG00000014072	-0.50258	0.0244131	0.986819	83685443	83687254	2
WNT5A	ENSSSCG00000035859	-0.610576	0.0248406	0.986819	37344680	37366942	13
MOB3A	ENSSSCG00000032366	0.280897	0.0249472	0.986819	76475392	76495931	2
PAX5	ENSSSCG00000036086	-0.958872	0.0250403	0.986819	237575059	237785158	1
WDR97	ENSSSCG00000005916	-0.59338	0.0250843	0.986819	588631	600443	4
UBTF	ENSSSCG00000017360	0.241685	0.0253768	0.986819	18989828	19006929	12
R3HDM1	ENSSSCG00000015692	-0.326904	0.025884	0.986819	16230922	16414505	15
SLC44A1	ENSSSCG00000005425	-0.218538	0.0259094	0.986819	246548367	246760899	1
	ENSSSCG00000032023	-0.813725	0.0261421	0.986819	57389541	57411363	6
	ENSSSCG00000023436	-1.02801	0.0264985	0.986819	28959	38120	AEMK02000437.1
SLC22A7	ENSSSCG00000027796	0.393847	0.026563	0.986819	38328473	38335279	7
PRMT6	ENSSSCG00000006853	0.47366	0.0265806	0.986819	112699849	112703495	4
TADA2B	ENSSSCG00000029624	0.329504	0.0266764	0.986819	3815060	3828078	8
MTRF1L	ENSSSCG00000004076	-0.447784	0.0267918	0.986819	13446492	13458290	1
TSPYL2	ENSSSCG00000012323	-0.339871	0.0268703	0.986819	45909652	45916941	X
TAF1A	ENSSSCG00000010833	-0.799224	0.0268779	0.986819	11315856	11362512	10
IGFLR1	ENSSSCG00000037542	1.4363	0.0269984	0.986819	45167611	45171874	6
EIF5A2	ENSSSCG00000040946	-0.687905	0.0270399	0.986819	109510621	109530487	13
RTN2	ENSSSCG00000036870	-0.718334	0.0276316	0.986819	51854455	51869252	6
RICTOR	ENSSSCG00000016853	-0.526469	0.0279157	0.986819	24109947	24311162	16
NSL1	ENSSSCG00000015593	-0.386521	0.0281657	0.986819	130622331	130668933	9
ADAM9	ENSSSCG00000015808	-0.346997	0.0286926	0.986819	47523211	47601466	15
GTPBP8	ENSSSCG00000036952	-0.36128	0.0288254	0.986819	146909260	146932906	13
	ENSSSCG00000026140	0.574159	0.0289289	0.986819	190050	197337	AEMK02000328.1
EIF1AD	ENSSSCG00000027334	0.245506	0.0290838	0.986819	6334230	6340112	2
	ENSSSCG00000025672	-0.914083	0.0292644	0.986819	147567182	147722429	6
SLC7A11	ENSSSCG00000022649	-0.823601	0.0292747	0.986819	88608030	88734637	8
PRKD3	ENSSSCG00000008495	-0.326974	0.0295027	0.986819	102842183	102948978	3
TRMT1L	ENSSSCG00000021393	-0.301693	0.0295849	0.986819	126302340	126392551	9
	ENSSSCG00000016475	1.29475	0.0297314	0.986819	7421042	7553647	18
HCN3	ENSSSCG00000006518	0.546144	0.0298805	0.986819	94543289	94558544	4
ACTR6	ENSSSCG00000025682	-0.382843	0.0301587	0.986819	83908883	83929081	5
MTM1	ENSSSCG00000012742	-0.254253	0.0301702	0.986819	122286903	122379300	X
ITGB1	ENSSSCG00000011101	-0.281337	0.0303798	0.986819	56078401	56173795	10
SNORD73	ENSSSCG00000018727	-1.01404	0.0308681	0.986819	77890259	77890328	8
HDAC3	ENSSSCG00000014388	0.19891	0.0315936	0.986819	143273190	143287905	2
SLC6A6	ENSSSCG00000011600	-0.645643	0.0317383	0.986819	70094077	70173565	13
CYP4B1	ENSSSCG00000003894	1.54551	0.0318148	0.986819	164715507	164737521	6
CSPP1	ENSSSCG00000006202	-0.460257	0.0318475	0.986819	67613655	67738877	4
ATP5S	ENSSSCG00000031354	-0.242528	0.0322502	0.986819	180069138	180081412	1
	ENSSSCG00000032594	-0.52808	0.0324376	0.986819	59239779	59254652	6
MFN2	ENSSSCG00000003434	0.255787	0.0325695	0.986819	72026525	72058774	6
RPS6KA3	ENSSSCG00000012163	-0.349117	0.0326249	0.986819	16452405	16575342	X
TAPBPL	ENSSSCG00000000704	0.185308	0.0326377	0.986819	64188187	64200538	5
ALG13	ENSSSCG00000012586	-0.355971	0.0328316	0.986819	91644310	91708689	X
ANKRD10	ENSSSCG00000033732	-0.356037	0.0330795	0.986819	77323355	77356139	11
YES1	ENSSSCG00000031942	-0.419024	0.0332616	0.986819	105506140	105600687	6
	ENSSSCG00000002877	-0.438013	0.0334237	0.986819	44243314	44357540	6
RANBP9	ENSSSCG00000001056	-0.301268	0.0335031	0.986819	9976958	10060125	7
U6	ENSSSCG00000033481	-0.819232	0.0335876	0.986819	109606726	109606832	13
ADAMTS14	ENSSSCG00000010272	-0.542884	0.0336141	0.986819	73538090	73653354	14
SHISA2	ENSSSCG00000030113	1.51012	0.0337348	0.986819	3806303	3812502	11
ARHGAP12	ENSSSCG00000011026	-0.368157	0.0338792	0.986819	42458052	42577350	10
	ENSSSCG00000017555	-0.392488	0.033901	0.986819	27004913	27032924	12
KIAA1551	ENSSSCG00000030616	-0.564046	0.0339415	0.986819	42263402	42299543	5
WSB1	ENSSSCG00000017752	-0.319514	0.0341534	0.986819	43884933	43904110	12
CCDC157	ENSSSCG00000010003	-0.591895	0.0342958	0.986819	47341323	47349662	14
PRKG1	ENSSSCG00000010429	-0.601614	0.0344254	0.986819	97558535	98793356	14
	ENSSSCG00000036284	-0.287915	0.0346092	0.986819	39518417	39581745	8
CDC42EP4	ENSSSCG00000017245	0.295428	0.0346226	0.986819	7638085	7660172	12
NOS2	ENSSSCG00000017755	0.679966	0.0348356	0.986819	44173377	44327111	12
	ENSSSCG00000031212	-0.578412	0.0350039	0.986819	11835585	11845808	10
	ENSSSCG00000037426	-0.622549	0.0350895	0.986819	58978902	59003867	6
MAP3K13	ENSSSCG00000011791	-0.5624	0.0351418	0.986819	123175808	123352777	13
FPGT	ENSSSCG00000003783	-0.393231	0.0352246	0.986819	138940486	138950366	6
PRRX2	ENSSSCG00000005680	1.21372	0.0353889	0.986819	269853399	269902468	1
CASP8AP2	ENSSSCG00000004331	-0.550007	0.0355277	0.986819	57834116	57864833	1
TRAF6	ENSSSCG00000038082	-0.275435	0.0357995	0.986819	24602811	24628262	2
LMBR1	ENSSSCG00000016412	0.263001	0.035983	0.986819	1795462	1934953	18
RSRC1	ENSSSCG00000027556	-0.37528	0.0360749	0.986819	97893520	98333630	13
	ENSSSCG00000008892	-0.389435	0.0364484	0.986819	42180811	42382865	8
	ENSSSCG00000002834	-0.92073	0.0366274	0.986819	32078400	32078648	6
TIAM1	ENSSSCG00000012034	-0.409738	0.0366695	0.986819	194745850	195235488	13
BID	ENSSSCG00000000769	0.276338	0.0367367	0.986819	69849002	69875853	5
ICOS	ENSSSCG00000025042	1.06065	0.0369279	0.986819	107349655	107371277	15
POC1B	ENSSSCG00000000920	-0.294784	0.0371773	0.986819	93132082	93222522	5
CTNNA3	ENSSSCG00000036480	-0.843978	0.0372411	0.986819	69200003	70895143	14
SNORD88	ENSSSCG00000033614	0.693897	0.038048	0.986819	55547919	55548009	6
	ENSSSCG00000035658	-0.206965	0.0381415	0.986819	15701373	15772693	11
AK6	ENSSSCG00000037053	-0.390078	0.0382418	0.986819	47478023	47499700	16
PIBF1	ENSSSCG00000024722	-0.568894	0.0382691	0.986819	45076007	45362693	11
BTG1	ENSSSCG00000035790	-0.437716	0.0387243	0.986819	90815512	90820105	5
MED20	ENSSSCG00000038520	0.348085	0.0387415	0.986819	37062299	37074150	7
HOXD8	ENSSSCG00000040349	1.46703	0.0387446	0.986819	81930961	81935529	15
VOPP1	ENSSSCG00000032734	0.47353	0.0391321	0.986819	48607921	48693815	18
PCDHGB7	ENSSSCG00000023932	-0.542641	0.0394376	0.986819	143054906	143057334	2
ZBED5	ENSSSCG00000033411	-0.363193	0.0395206	0.986819	48624793	48630481	2
DNALI1	ENSSSCG00000039034	-1.01738	0.039822	0.986819	93612197	93622081	6
ERRFI1	ENSSSCG00000035774	0.460455	0.0400026	0.986819	68667656	68694086	6
TM4SF20	ENSSSCG00000016247	-1.4859	0.0400867	0.986819	128802447	128814227	15
HHIP	ENSSSCG00000009045	-0.322318	0.0405337	0.986819	83583738	83679136	8
CDC73	ENSSSCG00000010801	-0.262028	0.0406841	0.986819	575075	667480	10
SH2D2A	ENSSSCG00000006466	0.877246	0.0409196	0.986819	93282124	93293294	4
GCK	ENSSSCG00000016751	1.2246	0.0409342	0.986819	50979777	51031335	18
RSBN1L	ENSSSCG00000038977	-0.362913	0.0411773	0.986819	102363944	102435215	9
TMEM158	ENSSSCG00000030575	-1.32481	0.0413745	0.986819	28405187	28406074	13
PARG	ENSSSCG00000010396	-0.338257	0.0420364	0.986819	90338508	90480991	14
	ENSSSCG00000040113	1.01982	0.0423679	0.986819	63872	96759	AEMK02000156.1
	ENSSSCG00000032931	-1.09628	0.0423933	0.986819	17629408	17660079	16
MEF2B	ENSSSCG00000030351	0.26464	0.0425328	0.986819	58684543	58725380	2
PIGN	ENSSSCG00000004901	-0.281483	0.0427865	0.986819	159317731	159417332	1
NME5	ENSSSCG00000027997	0.944642	0.0433013	0.986819	140132992	140167514	2
DCP2	ENSSSCG00000014204	-0.282847	0.0433702	0.986819	116743012	116804633	2
TTC3	ENSSSCG00000012062	-0.354966	0.0437956	0.986819	200694616	200821912	13
TTC16	ENSSSCG00000005616	1.23214	0.0438024	0.986819	268216049	268237839	1
	ENSSSCG00000016898	-0.384028	0.0441593	0.986819	34041682	34113789	16
SATB2	ENSSSCG00000021657	0.639426	0.0447851	0.986819	102964469	103172289	15
JAGN1	ENSSSCG00000032623	0.201296	0.0450961	0.986819	66155766	66157838	13
	ENSSSCG00000017963	-0.797388	0.0452937	0.986819	52988548	53086534	12
THAP1	ENSSSCG00000039969	-0.307323	0.0453469	0.986819	11765149	11773291	17
ALOX5	ENSSSCG00000010404	0.52681	0.0459753	0.986819	90858987	90907082	14
GABRB2	ENSSSCG00000033558	-1.56842	0.0461568	0.986819	61986352	62240881	16
TMX3	ENSSSCG00000004884	-0.339807	0.0461616	0.986819	153988015	154032757	1
MLF2	ENSSSCG00000000690	0.197141	0.0463831	0.986819	63951664	63957143	5
HOXB3	ENSSSCG00000017534	-0.764108	0.0464015	0.986819	24804647	24806783	12
snoU82P	ENSSSCG00000034473	-0.893964	0.0465083	0.986819	8925864	8925918	5
ARHGAP33	ENSSSCG00000039135	-0.709634	0.0466674	0.986819	45199456	45213653	6
ZFP62	ENSSSCG00000014539	-0.394077	0.0466976	0.986819	57848414	57861972	2
YAF2	ENSSSCG00000031775	-0.359328	0.0467341	0.986819	73411030	73497180	5
DEGS2	ENSSSCG00000002512	1.10791	0.0467425	0.986819	121056095	121076248	7
MSH6	ENSSSCG00000020931	-0.384529	0.0470344	0.986819	92786017	92814205	3
ITGAV	ENSSSCG00000016027	-0.29979	0.0470667	0.986819	91604661	91711841	15
RCBTB1	ENSSSCG00000021060	-0.229088	0.0473758	0.986819	18132014	18197757	11
RASL11A	ENSSSCG00000039890	0.426245	0.0474732	0.986819	4746520	4751090	11
MAPK11	ENSSSCG00000033171	0.42261	0.047559	0.986819	421754	429534	5
CHGA	ENSSSCG00000002456	2.68465	0.0476404	0.986819	114345091	114358571	7
ZRANB3	ENSSSCG00000015694	-0.585361	0.0481301	0.986819	16414254	16727660	15
DUSP9	ENSSSCG00000012774	-1.35197	0.0485914	0.986819	124410074	124414309	X
MIS18BP1	ENSSSCG00000004999	-0.512927	0.0486239	0.986819	175399406	175448354	1
FRMPD4	ENSSSCG00000030877	-1.5259	0.048824	0.986819	8873445	9438355	X
TRMT6	ENSSSCG00000007046	-0.354824	0.0493596	0.986819	14775494	14965130	17
RNF141	ENSSSCG00000036546	-0.354351	0.0493844	0.986819	48985541	49028888	2
MPPE1	ENSSSCG00000028126	0.283448	0.04953	0.986819	97324691	97345993	6
VGLL4	ENSSSCG00000030581	-0.338734	0.0495923	0.986819	67698085	67873529	13
ETAA1	ENSSSCG00000023908	-0.443751	0.0498407	0.986819	74721069	74795623	3

## Sheet: GxD60
Table S6
Differential gene expression due to GRAla610ValxD60 interaction
Gene	ENSEMBL_ID	log2FC_ValvsAla	p-value	adj-p-val	Gene start (bp)	Gene end (bp)	Chromosome/scaffold name
	ENSSSCG00000002834	-2.39522	6.17e-05	0.874186	32078400	32078648	6
SPATA6L	ENSSSCG00000005221	-1.18348	0.000313266	0.999845	217300959	217352499	1
	ENSSSCG00000040625	-3.05677	0.00089448	0.999845	65066716	65070440	9
PDE8B	ENSSSCG00000014097	-0.843082	0.00116132	0.999845	86045531	86323794	2
ZNF135	ENSSSCG00000021888	-1.10729	0.00135292	0.999845	62754117	62768886	6
ZNF461	ENSSSCG00000029875	-0.982882	0.00141339	0.999845	45743982	45833592	6
COG3	ENSSSCG00000023738	0.548352	0.00155452	0.999845	21759180	21872781	11
SDC4	ENSSSCG00000038594	0.717915	0.00160709	0.999845	47646933	47670461	17
	ENSSSCG00000021273	-1.73043	0.00165949	0.999845	14022555	14032889	1
LOXL4	ENSSSCG00000010532	1.17733	0.0017297	0.999845	109570535	109593396	14
ZNF331	ENSSSCG00000031793	-0.78253	0.00193013	0.999845	56594917	56611353	6
TCIM	ENSSSCG00000032320	1.12392	0.00230717	0.999845	9441482	9443050	17
FAM57A	ENSSSCG00000017810	0.958481	0.0023764	0.999845	47113649	47129069	12
LEF1	ENSSSCG00000009148	-1.7244	0.00247702	0.999845	113824511	113946000	8
CNOT6L	ENSSSCG00000008989	0.780087	0.00251921	0.999845	73194478	73305308	8
PCDHB5	ENSSSCG00000014380	2.10964	0.00262726	0.999845	142830525	142832881	2
KBTBD6	ENSSSCG00000031378	-0.672328	0.00271325	0.999845	25706139	25710994	11
GCM1	ENSSSCG00000032538	-1.07888	0.00309443	0.999845	46764263	46774528	7
CTTNBP2	ENSSSCG00000016625	-0.690349	0.00315121	0.999845	28130114	28573158	18
SNORD58	ENSSSCG00000039220	-2.00905	0.00332622	0.999845	99047696	99047758	1
CCDC174	ENSSSCG00000040702	-0.670496	0.00337061	0.999845	69898810	69918896	13
PLAGL1	ENSSSCG00000004127	1.15757	0.00361104	0.999845	21303994	21371067	1
	ENSSSCG00000028117	-0.858305	0.00361926	0.999845	260465847	260638348	1
LURAP1L	ENSSSCG00000036360	0.721555	0.00373352	0.999845	209619962	209700740	1
SH2D6	ENSSSCG00000008240	-1.49508	0.00375827	0.999845	59317024	59324184	3
NR1I2	ENSSSCG00000011890	-0.438457	0.00377458	0.999845	140364075	140406268	13
	ENSSSCG00000033790	-2.07214	0.0041401	0.999845	110451451	110486896	4
PCDHGA7	ENSSSCG00000040315	-2.26311	0.00415993	0.999845	143021188	143023691	2
CD101	ENSSSCG00000006734	-1.88835	0.00417839	0.999845	103696928	103735524	4
	ENSSSCG00000036736	-0.883845	0.00421048	0.999845	56084512	56143731	8
TLCD2	ENSSSCG00000040205	-0.831004	0.00474509	0.999845	47904173	47915520	12
	ENSSSCG00000033816	-0.519248	0.00475478	0.999845	68662403	68677621	2
CASKIN1	ENSSSCG00000033059	-2.17061	0.00478	0.999845	39794208	39810008	3
PIGR	ENSSSCG00000015657	1.03953	0.0053193	0.999845	67552807	67574827	9
FAM109A	ENSSSCG00000009832	-0.52766	0.00537113	0.999845	32593712	32600693	14
SLBP	ENSSSCG00000008676	0.47242	0.00554887	0.999845	802940	818217	8
ZNF526	ENSSSCG00000028054	-0.439948	0.00581205	0.999845	49699638	49708523	6
EXPH5	ENSSSCG00000015010	-0.840319	0.0058618	0.999845	36886514	36971762	9
PCDHB7	ENSSSCG00000036961	-2.52556	0.00588437	0.999845	142882725	142885139	2
SPSB1	ENSSSCG00000035940	0.673768	0.00598149	0.999845	69720806	69789567	6
CYP2U1	ENSSSCG00000009151	-0.558205	0.00615142	0.999845	114016916	114035391	8
NOL3	ENSSSCG00000040125	-1.45206	0.00632687	0.999845	27816869	27818750	6
BPIFC	ENSSSCG00000000157	-1.01415	0.00634096	0.999845	12535679	12579900	5
NQO1	ENSSSCG00000002754	-1.79031	0.00643408	0.999845	17292770	17302627	6
TIPARP	ENSSSCG00000027646	0.842351	0.00644721	0.999845	96496405	96525731	13
RELB	ENSSSCG00000038879	0.96078	0.00647604	0.999845	51444715	51480319	6
PEX26	ENSSSCG00000027190	-0.355394	0.00670415	0.999845	70133024	70142503	5
SUSD5	ENSSSCG00000039358	1.77632	0.00671783	0.999845	19039988	19085200	13
SLC35G2	ENSSSCG00000021508	-1.57519	0.00682984	0.999845	77825217	77858545	13
SORT1	ENSSSCG00000006831	0.666797	0.00693473	0.999845	110720947	110790109	4
TUG1_1	ENSSSCG00000036935	0.853415	0.00707191	0.999845	47801563	47801706	14
RAD51AP1	ENSSSCG00000000722	1.57604	0.00707303	0.999845	65837563	65897230	5
BTBD9	ENSSSCG00000037507	0.462365	0.00711727	0.999845	33724156	34089220	7
SPATA4	ENSSSCG00000015767	-0.86183	0.00719189	0.999845	38698910	38705743	15
ZFAND5	ENSSSCG00000030268	0.588104	0.00719246	0.999845	225699734	225714365	1
ZNF182	ENSSSCG00000012284	-0.765171	0.00754501	0.999845	42443395	42473285	X
FAM84A	ENSSSCG00000008664	0.999466	0.00760537	0.999845	122717000	122720657	3
	ENSSSCG00000017929	-0.606998	0.00771581	0.999845	52417135	52418873	12
SLC43A1	ENSSSCG00000036359	-3.10654	0.00772578	0.999845	13406948	13437744	2
SYCP1	ENSSSCG00000006750	2.22502	0.00779562	0.999845	105592744	105729746	4
OSGIN1	ENSSSCG00000032115	-1.03396	0.00795279	0.999845	4641956	4653497	6
BTD	ENSSSCG00000011193	-0.622862	0.00802238	0.999845	2840456	2903170	13
STX11	ENSSSCG00000004125	0.854149	0.00848572	0.999845	21127560	21159691	1
ADGRL3	ENSSSCG00000026129	2.05492	0.00850392	0.999845	60630117	60792899	8
PHACTR1	ENSSSCG00000001052	-0.642724	0.00864642	0.999845	9345449	9675230	7
AAED1	ENSSSCG00000011169	-0.385799	0.00874863	0.999845	25428147	25444605	10
RAP2A	ENSSSCG00000039812	0.776834	0.00879737	0.999845	66679193	66720045	11
UGDH	ENSSSCG00000030150	-0.957	0.00889061	0.999845	30725289	30759350	8
SPTSSA	ENSSSCG00000039421	0.741897	0.00897015	0.999845	65302897	65325869	7
TMEM25	ENSSSCG00000029395	-1.31702	0.00925336	0.999845	45829188	45838974	9
FAXDC2	ENSSSCG00000017068	1.14863	0.00963159	0.999845	68359232	68393030	16
PRMT9	ENSSSCG00000009030	-0.40619	0.00969872	0.999845	81072565	81115966	8
ZNF239	ENSSSCG00000029576	-0.484494	0.009774	0.999845	92189820	92203062	14
EME2	ENSSSCG00000021467	1.05218	0.00980521	0.999845	40191048	40194049	3
	ENSSSCG00000032157	-0.716357	0.00984598	0.999845	10566782	10572435	9
MS4A1	ENSSSCG00000021812	-1.26892	0.00996319	0.999845	11216238	11229060	2
CAND2	ENSSSCG00000011582	-1.44849	0.0100588	0.999845	68758232	68788160	13
PCDHGB4	ENSSSCG00000024762	-1.56166	0.010234	0.999845	143026234	143028644	2
HCN1	ENSSSCG00000026527	1.59526	0.0104859	0.999845	29439264	29809748	16
LAMA3	ENSSSCG00000003709	0.884317	0.0109674	0.999845	108548914	108805368	6
SLC12A2	ENSSSCG00000014255	1.25566	0.0110327	0.999845	131016430	131109303	2
IKBKG	ENSSSCG00000012825	-0.658535	0.0110827	0.999845	125035871	125056443	X
MT3	ENSSSCG00000024305	-1.75725	0.0113634	0.999845	18634261	18636131	6
PNMA1	ENSSSCG00000002346	-0.440293	0.0113651	0.999845	97049956	97051017	7
ZNF142	ENSSSCG00000016191	0.585219	0.0113833	0.999845	120688857	120708865	15
RNF138	ENSSSCG00000003730	0.524717	0.0114453	0.999845	115905473	115976709	6
	ENSSSCG00000032141	0.859777	0.0114474	0.999845	123448516	123462706	1
ZNF599	ENSSSCG00000035876	-0.909009	0.0114609	0.999845	44332574	44388748	6
ZWINT	ENSSSCG00000027984	1.50744	0.0115761	0.999845	94094776	94108881	14
ASB8	ENSSSCG00000021024	0.667495	0.011802	0.999845	78526107	78534815	5
RAB15	ENSSSCG00000002280	-0.795007	0.011855	0.999845	89016475	89039980	7
CWH43	ENSSSCG00000008830	1.88818	0.0121389	0.999845	38869125	38943483	8
ACVR1C	ENSSSCG00000015873	-1.19918	0.0123367	0.999845	64455989	64529107	15
SLC15A1	ENSSSCG00000009513	-1.61846	0.0123797	0.999845	67651958	67710986	11
	ENSSSCG00000039558	-1.40041	0.0125873	0.999845	5328272	5328577	17
ELL2	ENSSSCG00000014168	0.472295	0.0126095	0.999845	102519577	102591421	2
ZNF501	ENSSSCG00000011307	-0.786936	0.0126135	0.999845	27949670	27955035	13
MIER2	ENSSSCG00000014003	0.535533	0.0126546	0.999845	77912761	77938853	2
TRAP1	ENSSSCG00000007952	0.71027	0.0128776	0.999845	38536671	38603473	3
RMND5B	ENSSSCG00000014033	-0.299148	0.0129805	0.999845	80224871	80247065	2
LY9	ENSSSCG00000006375	-0.608925	0.0131004	0.999845	89701359	89729787	4
CDKN1A	ENSSSCG00000001565	0.88307	0.0132393	0.999845	32359455	32362271	7
CERS4	ENSSSCG00000013595	-0.752336	0.013271	0.999845	71004419	71047932	2
MCM2	ENSSSCG00000011624	1.18759	0.0135805	0.999845	72629882	72650725	13
	ENSSSCG00000032633	-0.604623	0.0136743	0.999845	773556	796389	8
	ENSSSCG00000039815	-0.68421	0.013971	0.999845	77977459	78009290	2
ABCC5	ENSSSCG00000011782	-0.482208	0.01453	0.999845	121868611	122059398	13
ATP8	ENSSSCG00000018080	1.64493	0.0149701	0.999845	8959	9162	MT
	ENSSSCG00000030469	1.16	0.014993	0.999845	45585091	45626667	3
PFKM	ENSSSCG00000021129	0.482781	0.0155323	0.999845	78475468	78526997	5
CXCL2	ENSSSCG00000008959	1.71744	0.0155681	0.999845	70054756	70163415	8
MAPK13	ENSSSCG00000038774	1.03593	0.015609	0.999845	31880641	31889455	7
	ENSSSCG00000029281	-1.04103	0.0161018	0.999845	142472588	142688089	2
	ENSSSCG00000038811	-1.74084	0.0163626	0.999845	38439680	38685057	10
POU2F1	ENSSSCG00000006310	1.26458	0.0164075	0.999845	83596194	83777283	4
CENPW	ENSSSCG00000035700	1.18547	0.0166153	0.999845	36685265	36695955	1
	ENSSSCG00000022912	0.692502	0.016666	0.999845	40440885	40511373	18
CYP7A1	ENSSSCG00000006238	-1.31399	0.0169039	0.999845	74342856	74373325	4
DAB2	ENSSSCG00000016857	-0.449019	0.0169168	0.999845	24514722	24777242	16
CCNB2	ENSSSCG00000004588	1.25238	0.0170562	0.999845	112907049	112942219	1
ADAM33	ENSSSCG00000007145	1.82109	0.0170569	0.999845	32023004	32037880	17
PHGDH	ENSSSCG00000006717	-0.934286	0.0171095	0.999845	101445977	101478147	4
GPR137C	ENSSSCG00000005036	-1.63895	0.0172054	0.999845	182202767	182262943	1
MND1	ENSSSCG00000009009	1.13406	0.017386	0.999845	75689848	75755780	8
HTATIP2	ENSSSCG00000013349	-0.611812	0.0175513	0.999845	39035224	39052170	2
TSKU	ENSSSCG00000014871	-1.41917	0.0177066	0.999845	10927343	10940830	9
DKK1	ENSSSCG00000010428	-1.76597	0.0178808	0.999845	97487117	97490450	14
CXorf38	ENSSSCG00000012249	-0.488626	0.0178815	0.999845	36327594	36351826	X
MTHFD2	ENSSSCG00000008289	0.71815	0.0178987	0.999845	68820683	68853067	3
FABP4	ENSSSCG00000040681	1.13032	0.0180277	0.999845	55096228	55101209	4
ZFYVE9	ENSSSCG00000003863	-0.328008	0.0181555	0.999845	159874033	160074556	6
GADD45B	ENSSSCG00000022689	0.710858	0.018218	0.999845	76106916	76111479	2
KCNIP2	ENSSSCG00000010570	-1.73486	0.0182482	0.999845	112857063	112876439	14
KLB	ENSSSCG00000026297	-0.757808	0.0187614	0.999845	30653556	30691344	8
PALM3	ENSSSCG00000013767	-0.592987	0.0187995	0.999845	65117179	65130442	2
ZNF619	ENSSSCG00000011271	-0.855254	0.0189641	0.999845	24700625	24713886	13
ADGRF2	ENSSSCG00000023591	1.1819	0.0190254	0.999845	42357173	42403213	7
ENTPD5	ENSSSCG00000002355	-0.869339	0.0190393	0.999845	97262305	97316184	7
	ENSSSCG00000024796	3.47963	0.0193117	0.999845	9881926	9886647	3
HRCT1	ENSSSCG00000035720	-1.30595	0.0195149	0.999845	236670604	236670960	1
SH3PXD2B	ENSSSCG00000027378	-0.467655	0.0197355	0.999845	51733150	51858771	16
	ENSSSCG00000031594	-0.406248	0.0200545	0.999845	32002660	32007216	13
S1PR2	ENSSSCG00000013658	0.805971	0.0202534	0.999845	69050430	69057305	2
COL6A5	ENSSSCG00000011186	-1.43744	0.0202724	0.999845	2029943	2173774	13
TTYH1	ENSSSCG00000003271	1.14379	0.0203215	0.999845	58871665	58891474	6
PCID2	ENSSSCG00000009557	-0.486666	0.0203362	0.999845	78538945	78556749	11
RAD9B	ENSSSCG00000009824	-1.49722	0.0204458	0.999845	31869806	31902822	14
BCAS1	ENSSSCG00000007485	1.49407	0.0205587	0.999845	54917240	55040056	17
APOO	ENSSSCG00000012174	0.550716	0.020884	0.999845	19952008	20017816	X
SLC25A27	ENSSSCG00000001720	-0.306592	0.0210213	0.999845	41426159	41457884	7
C4orf17	ENSSSCG00000009181	-1.60316	0.0210848	0.999845	120918179	121089162	8
KIF18B	ENSSSCG00000017342	1.05176	0.0212563	0.999845	18426692	18447687	12
RASAL1	ENSSSCG00000009874	1.04535	0.0212829	0.999845	38601394	38632599	14
NMT2	ENSSSCG00000026499	-0.481532	0.0217115	0.999845	46647161	46722524	10
RAPGEF4	ENSSSCG00000015959	-0.602948	0.0219546	0.999845	78820216	79093239	15
SLC16A5	ENSSSCG00000017215	-0.514803	0.0220453	0.999845	6184152	6204505	12
PCLAF	ENSSSCG00000004554	1.26981	0.022191	0.999845	107659435	107669476	1
C15orf52	ENSSSCG00000023975	-0.359746	0.0222886	0.999845	130973964	130983971	1
GINS2	ENSSSCG00000040386	1.03785	0.0222977	0.999845	3218662	3250361	6
PTP4A3	ENSSSCG00000036569	0.720814	0.0223751	0.999845	2345118	2376765	4
TP53I3	ENSSSCG00000008586	1.71634	0.0224859	0.999845	114599547	114605832	3
	ENSSSCG00000031919	-0.818961	0.0224952	0.999845	66421771	66430710	8
DPF3	ENSSSCG00000002333	-0.715989	0.0227976	0.999845	95982462	96254303	7
GNG3	ENSSSCG00000032197	-0.531871	0.0230185	0.999845	9053093	9065889	2
MTM1	ENSSSCG00000012742	-0.34722	0.0230844	0.999845	122286903	122379300	X
LGALS8	ENSSSCG00000010146	-0.353129	0.0231371	0.999845	54867013	54892071	14
	ENSSSCG00000005398	-0.678656	0.0231895	0.999845	243035154	243039581	1
	ENSSSCG00000031704	2.34084	0.0232116	0.999845	78263456	78268290	11
RANBP3L	ENSSSCG00000016838	1.69067	0.0234095	0.999845	21560501	21611882	16
	ENSSSCG00000035226	4.14921	0.0236571	0.999845	58662178	58666294	6
WDR19	ENSSSCG00000008789	-0.400537	0.0236911	0.999845	30463781	30553703	8
SNORA9	ENSSSCG00000019018	-0.996519	0.0241176	0.999845	50460272	50460403	18
XKRX	ENSSSCG00000012487	-1.63974	0.0244595	0.999845	82614594	82630283	X
GRASP	ENSSSCG00000000234	-0.5753	0.0248933	0.999845	17358042	17367324	5
FOXP3	ENSSSCG00000012300	-1.27833	0.024944	0.999845	43302539	43328735	X
	ENSSSCG00000038818	-1.03895	0.0250235	0.999845	74930300	74960494	1
MCM7	ENSSSCG00000032180	0.521645	0.02503	0.999845	8001458	8014061	3
PAMR1	ENSSSCG00000028338	-0.518587	0.0251442	0.999845	25514193	25591614	2
ASB5	ENSSSCG00000030395	-1.03947	0.0252152	0.999845	38708203	38790471	15
	ENSSSCG00000032046	-0.361618	0.0252585	0.999845	71141823	71197623	11
	ENSSSCG00000012557	1.27384	0.0253913	0.999845	87577982	87658210	X
TMEM169	ENSSSCG00000032327	-1.31951	0.0254494	0.999845	118335923	118352702	15
HHLA2	ENSSSCG00000027275	-0.41775	0.0254945	0.999845	151155552	151234780	13
	ENSSSCG00000013852	-1.22488	0.0258268	0.999845	61545065	61545889	2
ZNF385B	ENSSSCG00000023181	-0.558768	0.0259142	0.999845	85047075	85136953	15
NUDT19	ENSSSCG00000036294	0.818314	0.02606	0.999845	42574071	42583203	6
CREB3L4	ENSSSCG00000006560	-0.682521	0.0262657	0.999845	95714761	95723394	4
	ENSSSCG00000036708	-1.64426	0.0263999	0.999845	121075141	121115291	8
CORO2B	ENSSSCG00000004962	1.08652	0.0264863	0.999845	166466231	166611187	1
SLC6A6	ENSSSCG00000011600	-0.926888	0.0266504	0.999845	70094077	70173565	13
	ENSSSCG00000022701	5.12548	0.0266528	0.999845	67845201	67855112	9
ZNF576	ENSSSCG00000036291	-0.368227	0.0268109	0.999845	50442531	50447698	6
TLR1	ENSSSCG00000026583	-0.577339	0.026917	0.999845	30147588	30180651	8
COLQ	ENSSSCG00000028911	1.65556	0.0271968	0.999845	2679074	2755143	13
	ENSSSCG00000037978	1.4057	0.0272287	0.999845	19566859	19599462	9
SKIL	ENSSSCG00000011746	0.872717	0.027297	0.999845	109029856	109059171	13
RCC2	ENSSSCG00000003485	0.324158	0.0275161	0.999845	75988272	76014160	6
	ENSSSCG00000036118	-0.443271	0.0276545	0.999845	66282718	66288187	8
C5orf15	ENSSSCG00000032323	0.340433	0.0277192	0.999845	136282924	136299078	2
PKIA	ENSSSCG00000006163	0.73065	0.0277844	0.999845	57872115	57897303	4
PRELID3A	ENSSSCG00000036781	-1.79237	0.0280182	0.999845	97146252	97172533	6
SYNPO2	ENSSSCG00000009111	0.764667	0.0281488	0.999845	104677583	104844171	8
PDGFD	ENSSSCG00000014994	0.729317	0.0281599	0.999845	34388643	34621263	9
UBE2G1	ENSSSCG00000017878	0.340504	0.0282086	0.999845	50257844	50348690	12
	ENSSSCG00000040801	0.573634	0.0283382	0.999845	91323788	91358178	2
NUGGC	ENSSSCG00000009673	-0.68175	0.0285105	0.999845	11773751	11826153	14
LMCD1	ENSSSCG00000011538	0.559915	0.0285678	0.999845	64933651	64996454	13
RFFL	ENSSSCG00000032552	-0.50068	0.0287407	0.999845	40075281	40151048	12
CDC20	ENSSSCG00000003949	1.03876	0.0287785	0.999845	167882744	167890575	6
FRAS1	ENSSSCG00000008991	0.959135	0.0288569	0.999845	73503709	73958731	8
FAM69A	ENSSSCG00000006900	-0.377949	0.0290608	0.999845	124229560	124360027	4
POMT1	ENSSSCG00000005716	-0.494017	0.029087	0.999845	271431629	271448358	1
EFCAB8	ENSSSCG00000034812	-1.17643	0.0293704	0.999845	36434306	36492122	17
RNF14	ENSSSCG00000014394	-0.357978	0.0296018	0.999845	143574950	143595933	2
	ENSSSCG00000024411	0.592999	0.0298293	0.999845	35468402	35474352	12
ZKSCAN5	ENSSSCG00000031809	-0.320495	0.029848	0.999845	6442363	6467464	3
CST6	ENSSSCG00000012960	1.43167	0.0300559	0.999845	6323740	6325415	2
VPS37C	ENSSSCG00000028762	-0.39168	0.0304856	0.999845	10614163	10644301	2
WNT9B	ENSSSCG00000035524	-1.08957	0.0305172	0.999845	17709049	17733432	12
MANSC4	ENSSSCG00000000546	1.17528	0.0305746	0.999845	45955090	45973028	5
SNORD47	ENSSSCG00000019644	1.23573	0.0306816	0.999845	116145534	116145609	9
SMIM14	ENSSSCG00000021793	-0.506128	0.030965	0.999845	30765428	30840455	8
ARL2BP	ENSSSCG00000002819	-0.512995	0.0310901	0.999845	19207008	19215025	6
HHIPL1	ENSSSCG00000022794	0.892192	0.0311053	0.999845	120627510	120654447	7
ACOX2	ENSSSCG00000011477	-0.564786	0.0316221	0.999845	40223005	40255967	13
EHF	ENSSSCG00000013300	0.676874	0.0316381	0.999845	26290116	26340312	2
	ENSSSCG00000007826	-0.431142	0.0316759	0.999845	21548348	21593670	3
ZNF3	ENSSSCG00000037215	-0.386887	0.0322079	0.999845	7971921	7982863	3
	ENSSSCG00000038406	0.54709	0.03233	0.999845	117773482	117777502	3
	ENSSSCG00000040684	0.758705	0.0327245	0.999845	46308906	46313312	9
RIPPLY1	ENSSSCG00000033276	-1.56223	0.0327248	0.999845	87311613	87318630	X
RSPO2	ENSSSCG00000006034	-1.49997	0.0327324	0.999845	29415774	29577890	4
	ENSSSCG00000032052	-1.28157	0.0329504	0.999845	79322942	79328061	4
	ENSSSCG00000023865	0.503814	0.0329573	0.999845	132509944	132523100	14
CUL4A	ENSSSCG00000009556	-0.327093	0.0331917	0.999845	78557024	78589193	11
	ENSSSCG00000033190	0.65378	0.0336054	0.999845	42062327	42076551	18
SPC25	ENSSSCG00000015924	1.03057	0.033791	0.999845	75338350	75371320	15
KRT4	ENSSSCG00000024610	-2.25606	0.033943	0.999845	18090751	18099421	5
TMEM102	ENSSSCG00000028725	-0.60705	0.0340647	0.999845	52739688	52741322	12
	ENSSSCG00000036097	2.08946	0.0342077	0.999845	77028600	77044110	7
TYSND1	ENSSSCG00000010259	-0.601068	0.0342804	0.999845	73077171	73088845	14
KLHL23	ENSSSCG00000015937	0.742897	0.0342897	0.999845	76029282	76051762	15
SLC44A3	ENSSSCG00000006888	-0.424473	0.0343027	0.999845	122529983	122621379	4
NRN1L	ENSSSCG00000032680	-2.06847	0.0344501	0.999845	28501899	28503250	6
MTURN	ENSSSCG00000037158	-0.706157	0.0344642	0.999845	42767384	42802179	18
GAS8	ENSSSCG00000002633	-0.525373	0.0344743	0.999845	86823	105993	6
CBFB	ENSSSCG00000033811	0.496831	0.0351111	0.999845	27684323	27750852	6
	ENSSSCG00000037735	0.947967	0.0360675	0.999845	30117074	30119292	14
XKR8	ENSSSCG00000030623	-0.796907	0.0362212	0.999845	85085030	85093156	6
TYMS	ENSSSCG00000040678	0.91987	0.0362387	0.999845	105642381	105660601	6
LIPG	ENSSSCG00000004509	1.04963	0.0363019	0.999845	99081904	99110876	1
	ENSSSCG00000016157	1.97108	0.0364223	0.999845	113036194	113063231	15
BCL10	ENSSSCG00000025691	0.466658	0.0366283	0.999845	130645175	130654256	4
ARHGEF4	ENSSSCG00000035828	-1.46876	0.0367042	0.999845	57115591	57375245	15
ZDHHC2	ENSSSCG00000006982	1.69506	0.0368337	0.999845	4855056	4928664	17
CROT	ENSSSCG00000015391	-0.796036	0.0370058	0.999845	93263609	93309034	9
ARHGEF15	ENSSSCG00000028048	-0.486181	0.0370695	0.999845	53497759	53504842	12
TPM4	ENSSSCG00000013849	0.329536	0.0371913	0.999845	61450736	61476814	2
HERC3	ENSSSCG00000009208	0.470343	0.0374698	0.999845	130346206	130467316	8
FAM241B	ENSSSCG00000040498	-0.549232	0.0376274	0.999845	72637075	72649799	14
ARSD	ENSSSCG00000020871	-0.538293	0.037963	0.999845	107994	125958	X
NUPL2	ENSSSCG00000023793	0.48481	0.0380213	0.999845	91981753	92001797	9
NME5	ENSSSCG00000027997	1.22014	0.0385558	0.999845	140132992	140167514	2
CD27	ENSSSCG00000000705	1.06154	0.0385579	0.999845	64197213	64202615	5
	ENSSSCG00000036745	-1.70714	0.0389995	0.999845	77152679	77152963	7
FOXN3	ENSSSCG00000002429	-0.358298	0.0390151	0.999845	111036504	111453936	7
CEP85L	ENSSSCG00000004249	1.31152	0.0391316	0.999845	43392975	43559423	1
NTN4	ENSSSCG00000000896	0.695304	0.0392092	0.999845	87671871	87784701	5
ETFBKMT	ENSSSCG00000033766	-0.487597	0.0392361	0.999845	42566351	42576030	5
TNFRSF12A	ENSSSCG00000027130	1.12293	0.0392621	0.999845	39166292	39168358	3
NDUFC1	ENSSSCG00000037953	0.595341	0.0392835	0.999845	87695260	87703643	8
	ENSSSCG00000022361	-0.647014	0.0396733	0.999845	118815752	118867551	8
	ENSSSCG00000012126	0.416389	0.039698	0.999845	10429404	10582431	X
SULT1A3	ENSSSCG00000021557	-1.11487	0.0397154	0.999845	18352022	18354465	3
PRAM1	ENSSSCG00000024810	-0.397552	0.0399099	0.999845	70800019	70813221	2
FAM83D	ENSSSCG00000007351	1.42626	0.0399332	0.999845	41868976	41892222	17
	ENSSSCG00000039793	-0.40855	0.0399337	0.999845	150247296	150605912	6
CDH7	ENSSSCG00000004886	-0.524852	0.0400607	0.999845	156295434	156436741	1
XKR9	ENSSSCG00000006191	0.501974	0.0401647	0.999845	64679170	64710633	4
SMARCA1	ENSSSCG00000012649	-0.400806	0.0402709	0.999845	106039935	106115864	X
BCL2A1	ENSSSCG00000040010	0.761902	0.0405848	0.999845	48882893	48967344	7
HYDIN	ENSSSCG00000040973	-1.44031	0.0405956	0.999845	13895493	14233941	6
RRAD	ENSSSCG00000036060	-1.45308	0.040731	0.999845	27600830	27605186	6
MESP1	ENSSSCG00000001847	-0.658657	0.0410755	0.999845	55320478	55323340	7
ORAI3	ENSSSCG00000007770	-0.497625	0.0410892	0.999845	17490525	17497063	3
SPRY3	ENSSSCG00000034345	-1.33723	0.0410986	0.999845	125754671	125763636	X
COMMD10	ENSSSCG00000014223	0.588718	0.041281	0.999845	120238616	120429907	2
CERCAM	ENSSSCG00000005650	-0.42042	0.0412917	0.999845	268838055	268847233	1
CFAP36	ENSSSCG00000008400	-0.625322	0.0420939	0.999845	85709784	85742436	3
ULK1	ENSSSCG00000009742	1.05201	0.0421223	0.999845	23421459	23448109	14
CORO1C	ENSSSCG00000009944	0.385164	0.0421748	0.999845	42062365	42145124	14
RTN2	ENSSSCG00000036870	-0.873869	0.0421994	0.999845	51854455	51869252	6
CFAP70	ENSSSCG00000010298	-1.52384	0.0424702	0.999845	76075286	76198778	14
	ENSSSCG00000007795	-0.395808	0.0425623	0.999845	17886890	17900986	3
EPB41	ENSSSCG00000003586	-0.292303	0.0429752	0.999845	85842564	86031112	6
EGLN3	ENSSSCG00000001963	-0.433943	0.0430058	0.999845	65805487	65833573	7
GNPDA2	ENSSSCG00000008808	0.490618	0.0430593	0.999845	35192527	35219521	8
	ENSSSCG00000016876	-0.577396	0.0431438	0.999845	28070314	28086265	16
CENPN	ENSSSCG00000039216	0.982514	0.0432649	0.999845	7227990	7254896	6
AP1M2	ENSSSCG00000025838	0.826072	0.0432863	0.999845	69340077	69354013	2
PRNP	ENSSSCG00000007039	0.438979	0.0435199	0.999845	13693628	13705318	17
RNF11	ENSSSCG00000031172	0.317075	0.0436078	0.999845	160874878	160911726	6
NRAP	ENSSSCG00000010640	-0.472067	0.0438398	0.999845	123926034	124018487	14
ASB1	ENSSSCG00000016340	-0.400283	0.0439769	0.999845	137932201	137952046	15
SLC30A10	ENSSSCG00000039095	-0.437892	0.0443214	0.999845	9527528	9567626	10
SLC27A2	ENSSSCG00000004643	-0.459451	0.0447837	0.999845	121528925	121579121	1
	ENSSSCG00000008488	-0.480569	0.0447954	0.999845	102215739	102424775	3
TRPC3	ENSSSCG00000009092	-1.47076	0.0450258	0.999845	102129037	102206946	8
TMEM63A	ENSSSCG00000010854	0.412296	0.0450369	0.999845	13769606	13814024	10
	ENSSSCG00000015294	1.05943	0.0453907	0.999845	68071384	68128923	9
	ENSSSCG00000004475	1.14282	0.0454128	0.999845	88596215	88601044	1
TUBB6	ENSSSCG00000038992	0.551811	0.0459222	0.999845	97230140	97240724	6
	ENSSSCG00000034527	0.413986	0.0463689	0.999845	45707118	45716536	9
	ENSSSCG00000040837	-0.920928	0.0469499	0.999845	68578573	68621321	10
	ENSSSCG00000036826	1.3904	0.0471121	0.999845	42306219	42308395	3
CYB561A3	ENSSSCG00000013086	-0.457997	0.0471266	0.999845	10142196	10156998	2
	ENSSSCG00000001633	-1.1254	0.0476109	0.999845	37281046	37281420	7
ZDHHC23	ENSSSCG00000011914	0.956242	0.0478368	0.999845	145970851	145997052	13
MECOM	ENSSSCG00000011743	0.718762	0.0481077	0.999845	107754511	107943642	13
FBXO15	ENSSSCG00000004873	0.821577	0.0485111	0.999845	149856018	149896411	1
	ENSSSCG00000039249	0.40754	0.049143	0.999845	132459420	132489007	13
	ENSSSCG00000015040	0.469314	0.0491479	0.999845	39920249	39928628	9
BDKRB2	ENSSSCG00000027030	1.66293	0.0494903	0.999845	117438221	117472004	7
COL15A1	ENSSSCG00000005380	0.887459	0.0496096	0.999845	240710270	240829204	1
	ENSSSCG00000014258	0.280789	0.0498959	0.999845	131857121	131877984	2
TP53INP2	ENSSSCG00000022099	0.554015	0.0499976	0.999845	38103593	38114983	17
