# Supplementary material for: Transcriptome Responses to Dexamethasone Depending on Dose and Glucocorticoid Receptor Sensitivity in the Liver
Source: Front Genet. 2019 Jun 12;10:559. doi: 10.3389/fgene.2019.00559 (PMC6582245; doi:10.3389/fgene.2019.00559)
Supplement: Supplementary file 8 [file Table_7.XLSX]

## Sheet: G
Table S7
Overview of enriched molecular and cellular functions in genes influenced by GRAla610Val within treatment group C (at basal conditions)
Category	p-value	Molecules
Carbohydrate Metabolism	1,46E-04-1,77E-02	PFKFB3,NTF3,CHGA,ICA1,FOXA1,PDE10A,PTP4A3,TERT,RGS4,CEBPB,PLA2G7,DUSP9,UGDH,SLC5A1,GCK,MTM1,IHH,GPAT3,RTN2,MFN2,MMP9,SLC17A3,PPARGC1A
Molecular Transport	1,46E-04-1,77E-02	CHGA,NTF3,FOXA1,TERT,SLC22A7,PLA2G7,SOAT2,WRN,SLC5A1,MTM1,BID,GPAT3,ADCY8,RTN2,MFN2,SLC17A3,PFKFB3,ICA1,PDE10A,PTP4A3,HDC,RGS4,CEBPB,DUSP9,GCK,MMP9,PPARGC1A
Small Molecule Biochemistry	1,46E-04-1,77E-02	CH25H,CHGA,NTF3,SLC7A11,FOXA1,PDE3A,TERT,MS4A1,PLA2G7,GABRB2,SOAT2,UGDH,WRN,TIPARP,SLC5A1,MTM1,BID,GPAT3,ADCY8,RTN2,MFN2,PFKFB3,ICA1,PDE10A,PTP4A3,HDC,RGS4,CEBPB,DUSP9,GCK,COLQ,MMP9,PPARGC1A
Cell Signaling	2,35E-04-2,92E-04	CHGA,PDE10A,PDE3A,TERT,CEBPB
Nucleic Acid Metabolism	2,35E-04-1,77E-02	CHGA,ARHGAP26,UGDH,PDE10A,PDE3A,GCK,TERT,BID,CEBPB
DNA Replication, Recombination, and Repair	2,92E-04-1,77E-02	NTF3,WRN,FOXA1,PDE10A,PDE3A,TERT,CEBPB
Cellular Assembly and Organization	7,75E-04-1,77E-02	SH2D2A,EPB41,TIAM1,NTF3,WRN,FOXA1,TERT,MTM1,BID,CEBPB,UBTF,MMP9,MFN2,PPARGC1A
Energy Production	1,1E-03-1,77E-02	UGDH,GCK,MFN2,PPARGC1A
Cell Morphology	1,22E-03-1,77E-02	LRIG2,NTF3,TIAM1,TERT,SLC6A6,RGS4,CEBPB,GABRB2,LMCD1,IL33,WRN,MTM1,BID,MEF2C,SEMA3F,MFN2,COLQ,MMP9,PPARGC1A
Protein Synthesis	1,61E-03-1,77E-02	GSR,SOAT2,WRN,SLC5A1,PDE10A,GCK,TMEM173,HDC,FANCF,GPAT3,USP1,CEBPB,PLA2G7,MMP9,PPARGC1A
Cellular Compromise	2,13E-03-1,77E-02	IL33,TERT,MS4A1,BID,CEBPB,UBTF,CD27,HSPA2,MFN2,PPARGC1A
Cell-To-Cell Signaling and Interaction	2,72E-03-1,77E-02	SH2D2A,IL33,EPB41,CHGA,NTF3,MBP,RGS4,CEBPB,CD27,COLQ,MMP9
Cellular Function and Maintenance	2,78E-03-1,77E-02	SH2D2A,IL33,NTF3,WRN,SLC5A1,GCK,TERT,BID,CEBPB,HSPA2,RTN2,MFN2,MMP9,PPARGC1A
Cellular Movement	4,91E-03-1,77E-02	TIAM1,NTF3,ADAMTS1,FOXA1,PTP4A3,TGFBR3,TERT,RGS4,CEBPB,GABRB2,IL33,SATB2,MAGI1,CST6,SEMA3F,MMP9,MFN2,ASH2L,PPARGC1A
Lipid Metabolism	4,91E-03-1,77E-02	CH25H,PFKFB3,CHGA,FOXA1,MS4A1,HDC,CEBPB,PLA2G7,SOAT2,TIPARP,MTM1,BID,ADCY8,MMP9,PPARGC1A
Cellular Development	6,2E-03-1,77E-02	NTF3,TIAM1,CHGA,ADAMTS1,TERT,SAFB2,BTG1,RGS4,CEBPB,HSPA2,IL33,SATB2,IHH,MEF2C,FOSL2,MFN2,MMP9
Cellular Growth and Proliferation	6,2E-03-1,77E-02	NTF3,TIAM1,CHGA,ADAMTS1,MBP,TERT,BTG1,RGS4,CEBPB,IL33,IHH,MFN2,MMP9
Gene Expression	8,08E-03-1,77E-02	HOXB5,TAF1A,NTF3,FOXA1,TGFBR3,TMEM173,TERT,MTA3,MAPK11,RPAP2,SATB2,WRN,TIPARP,ARID3B,PRRX2,BID,CARF,THAP1,FOXN3,FOSL2,MFN2,CREBZF,SH2D2A,KANK2,PTP4A3,HDC,BTG1,TIAL1,CEBPB,RNF17,NFKBIZ,MEF2B,LMCD1,IL33,IHH,MEF2C,UBTF,ASH2L,SNAPC5,PPARGC1A
Cell Death and Survival	8,54E-03-1,77E-02	DPH7,MID2,CHGA,NTF3,SLC7A11,PDE3A,MBP,TERT,MS4A1,MAPK11,GABRB2,SATB2,WRN,MTM1,BID,THAP1,HCST,CD27,MFN2,SH2D2A,SLC6A6,BTG1,CEBPB,NFKBIZ,IL33,DUSP9,GCK,IHH,MEF2C,MMP9,PPARGC1A,CASP8AP2
Amino Acid Metabolism	8,9E-03-8,9E-03	SLC7A11,HDC
Cell Cycle	8,9E-03-1,77E-02	NTF3,FOXA1,TERT,HDC,BTG1,RAD51B,CEBPB,NFKBIZ,RNF17,MAPK11,LMCD1,IL33,SATB2,WRN,FOSL2,SEMA3F,MFN2,MMP9,CASP8AP2
Drug Metabolism	8,9E-03-1,77E-02	GSR,CHGA,NTF3,RGS4,GABRB2
Post-Translational Modification	8,9E-03-1,77E-02	WRN,TIPARP,ZDHHC23,HDC,ZDHHC3
Protein Trafficking	1,47E-02-1,47E-02	SNX16,BID,ZDHHC3,GPHN,MFN2
Vitamin and Mineral Metabolism	1,65E-02-1,65E-02	CH25H,SOAT2,TIPARP,FOXA1,HDC,MMP9,PPARGC1A
Free Radical Scavenging	1,77E-02-1,77E-02	GSR,PPARGC1A

## Sheet: GxD10
Table S7
Overview of enriched molecular and cellular functions in genes influenced by GRAla610ValxD10 interaction
Category	p-value	Molecules
Cellular Movement	6,05E-05-1,11E-02	EPN3,ACKR2,RPS6KA3,RALGAPB,SMAD5,PLA2G7,CLCN4,SATB2,WRN,SRPX2,PDCD1,ITGAV,MAP3K7,BID,NOS2,MFN2,RANBP9,ITGB1,WSB1,TIAM1,TP63,NOVA1,SAMSN1,FERMT2,TRAF6,IL33,PRKG1,MAGI1,HDAC3,MAPT,ICOS,PRMT6,ALOX5,ADAM9,PARG,MMP9,WNT5A
Cellular Function and Maintenance	6,86E-05-1,11E-02	CHGA,SCARA5,MBP,NMB,MS4A1,RICTOR,HCN3,MAPK11,FFAR2,GABRB2,PAX5,YES1,ZC3H8,PDCD1,PLK2,ALMS1,MAP3K7,ITGAV,MTM1,PRKAA2,BID,TNFSF15,NOS2,RTN2,MFN2,RANBP9,ITGB1,SPTLC1,TIAM1,TP63,ERO1A,TRAF6,IL33,HDAC3,PRKG1,MAPT,RAD52,GAPT,ICOS,GCK,NEK4,MEF2C,MMP9,WNT5A
Cellular Assembly and Organization	1,11E-04-1,11E-02	ITGB1,TIAM1,TP63,MBP,FERMT2,TRAF6,MAPT,ITGAV,MTM1,PRKAA2,NEK4,BID,UBTF,ADAM9,MFN2,RANBP9
Cell Death and Survival	1,53E-04-1,11E-02	DPH7,SLC7A11,SAV1,MBP,GCLC,RICTOR,PAX5,SATB2,WRN,PDCD1,ITGAV,MAP3K7,THAP1,FOSL2,RANBP9,SH2D2A,TIAM1,CD200,BTG1,HHIP,IL33,TRAF6,CDC73,DUSP9,HDAC3,MAPT,GCK,NEK4,ALOX5,PARG,MS4A1,RPS6KA3,ATP5S,SMAD5,MAPK11,GABRB2,CUL3,YES1,ZC3H8,PLK2,ALMS1,PRKAA2,MTM1,BID,TNFSF15,ERRFI1,NOS2,MFN2,ITGB1,TP63,SLC6A6,FAIM2,FAIM,PRKG1,ICOS,MSH6,MEF2C,UBTF,MMP9,WNT5A,CASP8AP2
Cellular Development	1,53E-04-1,11E-02	SPRED1,SAV1,SAFB2,RICTOR,FFAR2,PAX5,PRRX2,PDCD1,ALMS1,PRKAA2,MAP3K7,TNFSF15,NOS2,FOSL2,SPAG9,ITGB1,TP63,CD200,MED20,BTG1,ERO1A,IL33,TRAF6,PRKG1,HDAC3,RAD52,ICOS,MEF2C,ALOX5,MMP9,WNT5A
Carbohydrate Metabolism	1,83E-04-1,11E-02	ARHGAP33,ITGB1,PFKFB3,CHGA,PLA2G7,MIOX,YES1,DUSP9,GCK,MTM1,PRKAA2,RTN2,PRKD3,MFN2,SLC17A3
Small Molecule Biochemistry	1,83E-04-1,11E-02	ITGB1,PFKFB3,CHGA,SLC7A11,MBP,PLA2G7,GABRB2,MIOX,YES1,PRKG1,CYP4B1,MAPT,GCK,MTM1,PRKAA2,NOS2,ALOX5,RTN2,MFN2
Cell Morphology	3,66E-04-1,11E-02	MBP,CTNNA3,WRN,SRPX2,MAP3K7,PRKAA2,MTM1,ITGAV,NOS2,MFN2,RANBP9,ITGB1,TIAM1,SPTLC1,SAMSN1,SLC6A6,FERMT2,IL33,PRKG1,MAPT,RCBTB1,RAD52,ICOS,MEF2C,MMP9,WNT5A
Cell-To-Cell Signaling and Interaction	3,66E-04-1,11E-02	CHGA,MBP,MS4A1,RICTOR,FFAR2,PAX5,PDCD1,ITGAV,MAP3K7,BID,TNFSF15,NOS2,PIBF1,RANBP9,ITGB1,PFKFB3,TIAM1,CD200,TP63,SAMSN1,FERMT2,TRAF6,IL33,HDAC3,PRKG1,MAPT,ICOS,ADAM9,MMP9,WNT5A
Cellular Growth and Proliferation	7,26E-04-1,11E-02	ITGB1,SPRED1,TP63,MBP,RICTOR,PAX5,CUL3,IL33,TRAF6,PRKG1,PRRX2,PDCD1,ICOS,RAD52,TNFSF15,NOS2,MMP9,WNT5A
Cell Signaling	1,55E-03-1,11E-02	ITGB1,SPRED1,WNT9B,MBP,MAP3K13,TRAF6,HDAC3,DUSP9,MAPT,MAP3K7,ITGAV,BID,TNFSF15,MEF2C,NOS2,PRKD3,ADAM9,SPAG9,CASP8AP2,WNT5A
Free Radical Scavenging	1,72E-03-2,62E-03	ITGB1,MS4A1,ERO1A,MAPK11,FFAR2,TRAF6,DUOX1,MAPT,PRKAA2,BID,ALOX5,NOS2,SPAG9,WNT5A
Post-Translational Modification	1,79E-03-6E-03	WNT9B,SAMSN1,MAP3K13,SMAD5,RICTOR,MAPK11,YES1,CLK4,PRKG1,HDAC3,SRPX2,PLK2,GCK,NEK4,PRKAA2,MAP3K7,RSRC1,NOS2,ADAM9,MMP9,WNT5A
Cell Cycle	2,3E-03-1,11E-02	ETAA1,WRN,TP63,RAD52,NEK4,TNFSF15,ZRANB3,MMP9,CASP8AP2
DNA Replication, Recombination, and Repair	2,3E-03-1,11E-02	ETAA1,WRN,TP63,RAD52,NEK4,APLF,ZRANB3,PARG
Cellular Compromise	2,49E-03-1,11E-02	ITGB1,MAPT,ICOS,UBTF,ADAM9
Molecular Transport	2,97E-03-1,11E-02	ITGB1,YES1,GCK,PRKAA2,MTM1,NOS2,RTN2,MFN2,SLC17A3
Gene Expression	4,24E-03-1,11E-02	TAF1A,MBP,GCLC,RICTOR,PAX5,SATB2,HOXB3,WRN,PRRX2,MAP3K7,THAP1,CARF,FOSL2,CREBZF,SH2D2A,BTG1,BRD8,MEF2B,IL33,TRAF6,CDC73,HDAC3,MAPT,PRMT6,NEK4,HOXD8,ENC1,RPS6KA3,SMAD5,MAPK11,RPAP2,CUL3,YES1,ZC3H8,PRKAA2,BID,TNFSF15,DCP2,NOS2,MFN2,ZNF354A,TP63,MED20,RNF141,YAF2,ZNF326,PRKG1,HCFC2,MEF2C,UBTF,WNT5A
Drug Metabolism	5,21E-03-1,11E-02	PRKG1,MBP,NOS2,GABRB2
Amino Acid Metabolism	1,11E-02-1,11E-02	SLC7A11
Lipid Metabolism	1,11E-02-1,11E-02	MAPT,CYP4B1,MTM1,NOS2,ALOX5,PLA2G7
RNA Damage and Repair	1,11E-02-1,11E-02	NOS2
RNA Post-Transcriptional Modification	1,11E-02-1,11E-02	NOS2,DCP2

## Sheet: GxD60
Table S7
Overview of enriched molecular and cellular functions in genes influenced by GRAla610ValxD60 interaction
Category	p-value	Molecules
Cell Death and Survival	3,68E-04-2,35E-02	CUL4A,TRAP1,FOXP3,SYCP1,IKBKG,NR1I2,ENTPD5,LGALS8,TLR1,TCIM,CBFB,PCID2,STX11,RRAD,ACOX2,PFKM,NUGGC,NOL3,ABCC5,LAMA3,LEF1,BCL2A1,HTATIP2,GADD45B,CDC20,NTN4,PLAGL1,MS4A1,RAD9B,TNFRSF12A,BDKRB2,ZFAND5,CYP7A1,MTM1,DAB2,FABP4,EGLN3,SORT1,CD27,ACVR1C,MT3,PRNP,S1PR2,MECOM,RELB,SLC12A2,SLC6A6,NQO1,SPC25,TP53I3,EPB41,MCM2,LY9,TUBB6,BCL10,CDKN1A,SLC25A27,DKK1,SKIL,CXCL2
Cellular Function and Maintenance	6,35E-04-2,35E-02	FOXP3,CCNB2,SDC4,MAPK13,TRPC3,IKBKG,ENTPD5,TLR1,CBFB,STX11,TTYH1,ARHGEF4,ARHGEF15,PHACTR1,HCN1,CD101,GNG3,PIGR,PFKM,ORAI3,NOL3,LAMA3,LEF1,BCL2A1,ULK1,GADD45B,NTN4,MS4A1,VPS37C,KLB,SPTSSA,TNFRSF12A,BDKRB2,SH3PXD2B,TP53INP2,MTM1,DAB2,FABP4,CD27,PRNP,MT3,S1PR2,MECOM,SLC12A2,RELB,NQO1,NMT2,SYNPO2,LY9,BCL10,CDKN1A,SLC25A27,DKK1,CXCL2
Cell Cycle	7,1E-04-2,35E-02	CDC20,RRAD,CUL4A,RELB,CCNB2,CD101,LMCD1,POU2F1,NR1I2,CDKN1A,CBFB,LEF1,ZWINT,PRNP,MCM7
Gene Expression	7,1E-04-2,35E-02	POU2F1,NR1I2,RELB,CUL4A,CDKN1A,CD101,CBFB,LEF1,LMCD1,PRNP
DNA Replication, Recombination, and Repair	1,16E-03-2,35E-02	BDKRB2,IKBKG,POU2F1,CDC20,MCM2,CUL4A,NQO1,CDKN1A,CCNB2,LEF1,ZWINT,MCM7,PRNP
Cellular Movement	1,36E-03-2,35E-02	S1PR2,NTN4,PTP4A3,PHACTR1,MESP1,ADAM33,MAPK13,SDC4,PIGR,IKBKG,UGDH,BCL10,CDKN1A,LAMA3,DAB2,LEF1,CXCL2
Cellular Assembly and Organization	1,37E-03-2,35E-02	TTYH1,ZDHHC2,ARHGEF4,ULK1,S1PR2,OSGIN1,ARHGEF15,PHACTR1,SDC4,SYNPO2,EPB41,CORO1C,NOL3,SH3PXD2B,TP53INP2,CDKN1A,MTM1,DAB2,CBFB,BCL2A1,PRNP
Cellular Development	2,02E-03-2,35E-02	ULK1,GADD45B,PLAGL1,FOXP3,TNFRSF12A,IKBKG,NR1I2,ENTPD5,TLR1,LGALS8,DAB2,CBFB,PCID2,CD27,PRNP,S1PR2,RELB,NMT2,PIGR,LY9,BCL10,CDKN1A,LAMA3,LEF1,DKK1,BCL2A1
Cellular Growth and Proliferation	2,02E-03-2,35E-02	ULK1,GADD45B,FOXP3,TNFRSF12A,IKBKG,NR1I2,ENTPD5,LGALS8,TLR1,CBFB,PCID2,CD27,PRNP,S1PR2,RELB,SLC12A2,MESP1,NMT2,PIGR,FAM57A,LY9,BCL10,CDKN1A,LAMA3,LEF1,DKK1,BCL2A1
Cell Morphology	2,81E-03-2,35E-02	ULK1,NTN4,PLAGL1,CUL4A,FOXP3,SDC4,VPS37C,SPTSSA,COL15A1,TYSND1,BDKRB2,IKBKG,TP53INP2,ENTPD5,TLR1,MTM1,PRNP,TTYH1,ARHGEF4,S1PR2,NME5,SLC12A2,NQO1,SLC6A6,CREB3L4,PFKM,CDKN1A
Lipid Metabolism	2,81E-03-2,35E-02	CROT,SLC27A2,AP1M2,ACOX2,CYP2U1,MS4A1,KLB,CERS4,TYSND1,EPB41,NR1I2,ENTPD5,CDKN1A,CYP7A1,MTM1,FABP4,SORT1,LIPG
Molecular Transport	2,81E-03-2,35E-02	CROT,NUPL2,SLC15A1,PLAGL1,PEX26,TRPC3,KLB,RFFL,BDKRB2,GRASP,NR1I2,FRAS1,ENTPD5,MTM1,CYP7A1,EGLN3,FABP4,LIPG,SORT1,RTN2,PRNP,MT3,AP1M2,SLC12A2,NQO1,CERS4,EPB41,ABCC5,CDKN1A,DKK1
Small Molecule Biochemistry	2,81E-03-2,35E-02	CROT,HTATIP2,SLC27A2,PLAGL1,CYP2U1,MS4A1,KLB,TRPC3,TYSND1,BDKRB2,UGDH,NR1I2,ENTPD5,SULT1A3/SULT1A4,CYP7A1,MTM1,FABP4,EGLN3,SORT1,LIPG,RTN2,TYMS,AP1M2,ACOX2,NQO1,CERS4,EPB41,ABCC5,CDKN1A,DKK1,COLQ
Post-Translational Modification	3,86E-03-1,18E-02	ZDHHC2,NR1I2,ZDHHC23,NMT2
Cell-To-Cell Signaling and Interaction	4,74E-03-2,35E-02	ZDHHC2,S1PR2,NTN4,MESP1,TRPC3,PIGR,NR1I2,BCL10,TLR1,LGALS8,CDKN1A,SULT1A3/SULT1A4,LIPG,CD27,COLQ,PRNP,STX11
Carbohydrate Metabolism	7,43E-03-2,08E-02	HTATIP2,RRAD,PLAGL1,TRPC3,KLB,BDKRB2,UGDH,ABCC5,NR1I2,MTM1,FABP4,EGLN3,DKK1,RTN2
Vitamin and Mineral Metabolism	7,43E-03-1,68E-02	SLC27A2,ACOX2,CYP7A1,KLB
Protein Trafficking	1,14E-02-2,35E-02	GRASP,NUPL2,AP1M2,SLC15A1,ABCC5,FRAS1,MTM1,SORT1,PEX26,RFFL,MT3
Energy Production	1,15E-02-2,35E-02	BDKRB2,TYSND1,CROT,UGDH,SLC27A2,ACOX2,ENTPD5,NQO1
Nucleic Acid Metabolism	1,15E-02-2,35E-02	BDKRB2,TYMS,CROT,UGDH,ENTPD5,NQO1,KLB
Protein Synthesis	1,17E-02-2,35E-02	TYSND1,IKBKG,POU2F1,NR1I2,ENTPD5,STX11,PFKM
Amino Acid Metabolism	1,18E-02-1,18E-02	NR1I2
Cellular Compromise	1,18E-02-2,35E-02	PRAM1,EHF,CDKN1A,MS4A1,CD27,ACVR1C,COL15A1,STX11,PRNP
Drug Metabolism	1,18E-02-1,18E-02	NR1I2,ABCC5,SLC15A1,NQO1
RNA Post-Transcriptional Modification	1,18E-02-1,18E-02	PRNP
Free Radical Scavenging	2,29E-02-2,29E-02	SH3PXD2B,NQO1
