# Supplementary material for: Transcriptome Responses to Dexamethasone Depending on Dose and Glucocorticoid Receptor Sensitivity in the Liver
Source: Front Genet. 2019 Jun 12;10:559. doi: 10.3389/fgene.2019.00559 (PMC6582245; doi:10.3389/fgene.2019.00559)
Supplement: Supplementary file 9 [file Table_8.xlsx]

## Sheet: List of Oligos
Table S8
Oligonucleotides used in qPCR
Gene	ENSEMBL_ID	Forward Primer	Reverse Primer	Length (bp)	Ta (ºC)
FKBP5	ENSSSCG00000001549	TGCCATTTACTGTGCAAACCAG	TTCTTCGGATAATGCCTCCATC	148	63
TSC22D3 (GILZ)	ENSSSCG00000030241	GCAGGCCATGGATCTGGTG	GGGCTCGCCAGGGTCTTC	144	60
DUSP1	ENSSSCG00000016991	CCTGGTTCAATGAGGCAATCG	CATGAGGTAAGCGAGGCAGATG	119	60
CEBPB	ENSSSCG00000034207	CCTCGCAGGTCAAGAGTAAGAC	GACCTTATGCTGCGTCTCCAG	143	60
FOSL2	ENSSSCG00000032527	GCACATGGCTCTCCCAAGAC	TGCAGCTTCTCCGTCAGCTC	180	60
PCDHB7	ENSSSCG00000036961	CCGCTACGAGGTGTGTCTGG	TGTTGCTACCAGTGCCTTGAAC	101	60
PFKFB3	ENSSSCG00000011133	GACAAGAGCGCAGAAGAGATG	TCGCATGAGCGGGTTAGGTC	174	60
PPARGC1A	ENSSSCG00000029275	GCAGAAGGCAATTGAAGAACG	CTGTCTCCATCATCCCGCAG	141	60
SCARA5	ENSSSCG00000009672	CCTGGATTGCCTGGACTTCG	GCCTCGGTCACCTTTGAACC	132	60
FAXDC2	ENSSSCG00000017068	CTCACACCGGCTCCTTCACC	TGGAGGCCACGTGCTCAAC	122	60
GCK	ENSSSCG00000016751	CGGAGAGGGGACTTTGAGATG	CCATGTAGCAGGCGTTGCAG	136	60
SLC17A3	ENSSSCG00000037547	TGCCCTATGCTGCCTCCAAC	TCTGTGCAAACGCCCTGGAG	159	60
B2M	ENSSSCG00000004687	CGTGACTCTCGATAAGCCCAAG	GATTCATCCAACCCAGATGCAG	97	60
RPL32	ENSSSCG00000035811	AGCCCAAGATCGTCAAAAAG	TGTTGCTCCCATAACCAATG	165	55
TSC22D2	ENSSSCG00000011708	AGACTCAGACCCAGCCTTTG	CAACAGGAGGCTTCACAACA	120	60
